# Supplementary material for: Structural basis for bacterial energy extraction from atmospheric hydrogen
Source: Nature. 2023 Mar 8;615(7952):541–7. doi: 10.1038/s41586-023-05781-7 (PMC10017518; doi:10.1038/s41586-023-05781-7)
Supplement: Supplementary file 4 — This file contains source data for Supplementary Fig. 4. [file 41586_2023_5781_MOESM4_ESM.xlsx]

## Sheet: Panel A
Time (min)	Intensity
0.00425618	0
0.024227	0
0.043954	0
0.0638832	0
0.0838166	0
0.103798	0
0.123733	0
0.143706	0
0.16364	0
0.183562	0
0.203527	0
0.223437	0
0.243402	0
0.263327	0
0.283288	0
0.303215	0
0.323175	0
0.343167	0
0.36309	0
0.383058	0
0.402977	0
0.422911	0
0.442879	0
0.462823	0
0.482827	0
0.502769	0
0.522698	0
0.542667	0
0.562594	0
0.582571	0
0.602502	0
0.622473	0
0.642409	0
0.662346	0
0.682317	0
0.70225	0
0.722219	0
0.742146	0
0.761656	0
0.781034	0
0.800023	0
0.818909	0
0.837759	0
0.856619	0
0.875448	0
0.894294	0
0.913211	0
0.932157	0
0.951238	0
0.970398	0
0.989611	0
1.00889	0
1.02815	0
1.04748	0
1.06676	0
1.08602	0
1.1053	0
1.12454	0
1.14378	0
1.16312	0
1.18237	0
1.20162	0
1.22089	0
1.24017	0
1.25948	0
1.27881	0
1.29819	0
1.31753	0
1.33692	0
1.35636	0
1.37575	0
1.39518	0
1.41457	0
1.43397	0
1.45342	0
1.47282	0
1.49227	0
1.51168	0
1.53112	0
1.55054	0
1.56994	0
1.58931	0
1.60857	0
1.62777	0
1.64702	0
1.66625	0
1.68552	0
1.70479	0
1.72408	0
1.74336	0
1.76267	0
1.782	0
1.80142	0
1.82086	0
1.84032	0
1.85985	0
1.87942	0
1.89905	0
1.91869	0
1.93837	0
1.95811	0
1.97787	0
1.99766	0
2.01742	0
2.03728	0
2.05706	0
2.07689	0
2.09675	0
2.11658	0
2.13639	0
2.15617	0
2.176	0
2.19578	0
2.21553	0
2.23531	0
2.25512	0
2.27486	0
2.29466	0
2.31442	0
2.33417	0
2.35397	0
2.37373	0
2.39356	0
2.41338	0
2.43313	0
2.45294	0
2.47268	0
2.49248	0
2.51223	0
2.53196	0
2.55175	0
2.57152	0
2.59135	0
2.61112	0
2.63086	0
2.65062	0
2.67034	0
2.69008	0
2.70983	0
2.72954	0
2.74927	0
2.76901	0
2.78871	0
2.80846	0
2.82819	0
2.84788	0
2.86757	0
2.88721	0
2.90689	0
2.92649	0
2.94614	0
2.96565	0
2.98505	0
3.00438	0
3.02363	0
3.04285	0
3.06212	0
3.08135	0
3.1006	0
3.11984	0
3.1391	0
3.15841	0
3.17771	0
3.19704	0
3.21641	0
3.23577	0
3.25516	0
3.27459	0
3.29408	0
3.31367	0
3.33331	0
3.35303	0
3.37281	0
3.39262	0
3.41246	0
3.43231	0
3.45216	0
3.47205	0
3.49188	0
3.51168	0
3.53154	0
3.55134	0
3.57115	0
3.59093	0
3.61062	0
3.6301	0
3.64944	0
3.66873	0
3.68793	0
3.70717	0
3.7264	0
3.74561	0
3.76485	0
3.78406	0
3.80326	0
3.8225	0
3.84175	0
3.861	0
3.88031	0
3.89969	0
3.91911	0
3.93862	0
3.95817	0
3.9778	0
3.99745	0
4.01711	0
4.03682	0
4.05654	0
4.07626	0
4.09603	0
4.11576	0
4.13556	0
4.15531	0
4.17502	0
4.19474	0
4.2144	0
4.2341	0
4.2538	0
4.27356	0
4.2933	0
4.313	0
4.3327	0
4.35239	0
4.37206	0
4.39175	0
4.41138	0
4.43105	0
4.45069	0
4.47034	0
4.48987	0
4.50931	0
4.52865	0
4.54795	0
4.5672	0
4.58647	0
4.60577	0
4.62504	0
4.64437	0
4.6637	0
4.68308	0
4.70254	0
4.72204	0
4.74168	0
4.76137	0
4.78119	0
4.80107	0
4.821	0
4.84096	0
4.86089	0
4.88088	0
4.90087	0
4.92084	0
4.94076	0
4.96064	0
4.98051	0
5.00037	0
5.02019	0
5.04	0
5.05983	0
5.07964	0
5.09953	0
5.11938	0
5.13924	0
5.15913	0
5.17895	0
5.19874	0
5.21856	0
5.23841	0
5.25826	0
5.2781	0
5.298	0
5.31781	0
5.33764	0
5.35749	0
5.3773	0
5.39716	0
5.41698	0
5.43682	0
5.45665	0
5.47649	0
5.49635	0
5.51628	0
5.53618	0
5.55613	0
5.57606	0
5.59601	0
5.61599	0
5.63595	0
5.65595	0
5.6759	0
5.69588	0
5.71584	0
5.73579	0
5.75577	0
5.77561	0
5.79533	0
5.81503	0
5.83468	0
5.85435	0
5.87401	0
5.89369	0
5.9134	0
5.93315	0
5.95301	0
5.97283	0
5.9927	0
6.01266	0
6.0326	0
6.05253	0
6.07248	0
6.09236	0
6.11214	0
6.13193	0
6.15169	0
6.17147	0
6.19127	0
6.21118	0
6.23115	0
6.25109	0
6.27105	0
6.29101	0
6.31097	0
6.33094	0
6.35089	0
6.37088	0
6.39085	0
6.41082	0
6.43081	0
6.45077	0
6.47076	0
6.49071	0
6.51067	0
6.53062	0
6.55057	0
6.57053	0
6.59052	0
6.61046	0
6.63044	0
6.65036	0
6.67029	0
6.69019	0
6.71007	0
6.72997	0
6.74989	0
6.76966	0
6.78933	0
6.80899	0
6.82861	0
6.8483	0
6.86801	0
6.88782	0
6.90769	0
6.92762	0
6.94758	0
6.96754	0
6.98739	0
7.00723	0
7.027	0
7.04672	0
7.06644	0
7.08625	0
7.10604	0
7.12588	0
7.14576	0
7.16568	0
7.18563	0
7.20551	0
7.22541	0
7.24528	0
7.26514	0
7.28502	0
7.30489	0
7.32477	0
7.34471	0
7.36463	0
7.38458	0
7.40452	0
7.42446	0
7.44444	0
7.46438	0
7.48437	0
7.50431	0
7.52429	0
7.54422	0
7.56417	0
7.58415	0
7.60411	0
7.62406	0
7.64405	0
7.66401	0
7.68396	0
7.70393	0
7.7239	0
7.74387	0
7.76382	0
7.78378	0
7.8038	0
7.82376	0
7.84373	0
7.86368	0
7.88363	0
7.90359	0
7.92354	0
7.94349	0
7.96347	0
7.98341	0
8.00337	0
8.02333	0
8.04326	0
8.06321	0
8.08312	0
8.10301	0
8.12289	0
8.14276	0
8.16263	0
8.18251	0
8.20241	0
8.22234	0
8.24225	0
8.26216	0
8.28209	0
8.30205	0
8.32196	0
8.34185	0
8.36178	0
8.38176	0
8.40171	0
8.42166	0
8.44162	0
8.46156	0
8.48152	0
8.50148	0
8.52145	0
8.54146	0
8.56143	0
8.58144	0
8.6014	0
8.6214	0
8.64136	0
8.6613	0
8.68126	0
8.70119	0
8.72114	0
8.74112	0
8.76105	0
8.781	0
8.80095	0
8.8209	0
8.84084	0
8.86081	0
8.8808	0
8.90081	0
8.92077	0
8.94073	0
8.96064	0
8.98054	0
9.00048	0
9.02037	0
9.04031	0
9.06022	0
9.08012	0
9.1	0
9.11979	0
9.13951	0
9.15896	0
9.17829	0
9.19761	0
9.21688	0
9.23621	0
9.25554	0
9.27501	0
9.29453	219184
9.3142	0
9.33405	0
9.35385	0
9.3737	0
9.39352	0
9.41335	0
9.43324	0
9.45313	0
9.47305	0
9.49296	0
9.51288	0
9.53283	0
9.55278	0
9.57271	0
9.59268	0
9.61261	0
9.63258	0
9.6525	0
9.67242	0
9.69239	0
9.7123	0
9.73224	0
9.75216	0
9.77208	0
9.79205	0
9.81198	0
9.83197	0
9.85195	0
9.87192	0
9.89192	0
9.91189	0
9.93183	0
9.95178	0
9.97174	0
9.99169	0
10.0116	0
10.0316	0
10.0516	0
10.0716	0
10.0916	0
10.1115	0
10.1315	0
10.1514	0
10.1713	0
10.1912	0
10.2111	0
10.231	0
10.2509	0
10.2708	0
10.2907	0
10.3106	0
10.3305	0
10.3505	0
10.3703	0
10.3903	0
10.4102	0
10.4301	0
10.45	0
10.4699	0
10.4898	0
10.5097	0
10.5296	0
10.5495	0
10.5694	0
10.5893	0
10.6092	0
10.629	0
10.6489	0
10.6688	0
10.6887	0
10.7086	0
10.7285	0
10.7484	0
10.7683	0
10.7883	0
10.8082	0
10.8282	0
10.8481	0
10.868	0
10.8879	0
10.9077	0
10.9274	0
10.947	0
10.9667	0
10.9862	0
11.0057	0
11.0251	0
11.0445	0
11.0639	0
11.0832	0
11.1025	0
11.1217	0
11.1408	0
11.1598	0
11.1788	0
11.1977	0
11.2166	0
11.2356	0
11.2545	0
11.2735	0
11.2925	0
11.3116	0
11.3308	0
11.3502	0
11.3697	0
11.3893	0
11.4089	0
11.4284	0
11.4481	0
11.4677	0
11.4874	0
11.5071	0
11.527	0
11.5469	0
11.5669	0
11.5868	0
11.6068	0
11.6268	0
11.6468	0
11.6668	0
11.6868	0
11.7068	0
11.7268	0
11.7467	0
11.7668	0
11.7867	0
11.8068	0
11.8268	0
11.8467	0
11.8668	0
11.8867	0
11.9067	0
11.9267	0
11.9466	0
11.9666	0
11.9865	0
12.0064	0
12.0263	0
12.0463	0
12.0662	0
12.0861	0
12.1061	0
12.126	0
12.146	0
12.166	0
12.1859	0
12.2059	0
12.2259	0
12.2458	0
12.2658	0
12.2858	0
12.3058	0
12.3257	0
12.3456	0
12.3656	0
12.3856	0
12.4055	0
12.4255	0
12.4455	0
12.4655	0
12.4855	0
12.5055	0
12.5254	0
12.5454	0
12.5654	0
12.5853	0
12.6053	0
12.6253	0
12.6452	0
12.6652	0
12.6852	0
12.7052	0
12.7251	0
12.7451	0
12.7651	0
12.7851	0
12.8051	0
12.825	0
12.845	0
12.865	0
12.8849	0
12.9049	0
12.9248	0
12.9447	0
12.9646	0
12.9845	0
13.0044	0
13.0242	0
13.0441	0
13.0639	0
13.0838	0
13.1037	0
13.1236	0
13.1434	0
13.1633	0
13.1832	0
13.2031	0
13.223	0
13.2429	0
13.2627	0
13.2826	0
13.3024	0
13.3222	0
13.342	0
13.3619	0
13.3816	0
13.4015	0
13.4213	0
13.441	0
13.4609	0
13.4806	0
13.5004	0
13.5202	0
13.54	0
13.5599	0
13.5797	0
13.5995	0
13.6192	0
13.6388	0
13.6585	0
13.6781	0
13.6978	0
13.7174	0
13.7372	0
13.7571	0
13.7769	0
13.7968	0
13.8167	0
13.8366	0
13.8564	0
13.8763	0
13.8962	0
13.916	0
13.9359	0
13.9558	0
13.9757	0
13.9956	0
14.0154	0
14.0353	0
14.0552	0
14.075	0
14.0949	0
14.1148	0
14.1348	0
14.1546	0
14.1745	0
14.1944	0
14.2143	0
14.2342	0
14.2541	0
14.274	0
14.2939	0
14.3138	0
14.3337	0
14.3537	0
14.3736	0
14.3936	0
14.4135	0
14.4334	0
14.4533	0
14.4732	0
14.4932	0
14.5131	0
14.533	0
14.5529	0
14.5728	0
14.5928	0
14.6127	0
14.6326	0
14.6525	0
14.6724	0
14.6923	0
14.7123	0
14.7322	0
14.7521	0
14.772	0
14.7919	0
14.8118	0
14.8317	0
14.8517	0
14.8716	0
14.8915	0
14.9114	0
14.9313	0
14.9512	0
14.9711	0
14.9911	0
15.011	0
15.031	0
15.0509	0
15.0708	0
15.0907	0
15.1106	0
15.1305	0
15.1505	0
15.1704	0
15.1903	0
15.2102	0
15.2301	0
15.25	0
15.27	0
15.2899	0
15.3098	0
15.3297	0
15.3497	0
15.3696	0
15.3895	0
15.4094	0
15.4293	0
15.4492	0
15.4691	0
15.489	0
15.5089	0
15.5288	0
15.5487	0
15.5686	0
15.5885	0
15.6084	0
15.6284	0
15.6482	0
15.6681	0
15.6881	0
15.708	0
15.7279	0
15.7479	0
15.7678	0
15.7877	0
15.8076	0
15.8275	0
15.8474	0
15.8673	0
15.8872	0
15.9071	0
15.9271	0
15.947	0
15.9669	0
15.9868	0
16.0067	0
16.0267	0
16.0466	0
16.0665	0
16.0864	0
16.1064	0
16.1263	0
16.1462	0
16.1661	0
16.186	0
16.206	0
16.2259	0
16.2459	0
16.2658	0
16.2858	0
16.3057	0
16.3256	0
16.3456	0
16.3655	0
16.3854	0
16.4054	0
16.4254	0
16.4453	0
16.4652	0
16.4851	0
16.5051	0
16.525	0
16.5449	0
16.5649	0
16.5848	0
16.6048	0
16.6247	0
16.6446	0
16.6646	0
16.6845	0
16.7044	0
16.7244	0
16.7443	0
16.7642	0
16.7842	0
16.8041	0
16.8241	0
16.844	0
16.864	0
16.8839	0
16.9038	0
16.9238	0
16.9437	0
16.9636	0
16.9836	0
17.0035	0
17.0234	0
17.0434	0
17.0633	0
17.0833	0
17.1032	0
17.1231	0
17.1431	0
17.163	0
17.1829	0
17.2028	0
17.2228	0
17.2427	0
17.2626	0
17.2826	0
17.3025	0
17.3224	0
17.3423	0
17.3623	0
17.3822	0
17.4021	0
17.422	0
17.4419	0
17.4618	0
17.4818	0
17.5017	0
17.5217	0
17.5416	0
17.5615	0
17.5814	0
17.6014	0
17.6213	0
17.6412	0
17.6612	0
17.6811	0
17.701	0
17.7209	0
17.7408	0
17.7607	0
17.7806	0
17.8005	0
17.8204	0
17.8402	0
17.8601	0
17.8799	0
17.8998	0
17.9197	0
17.9395	0
17.9594	0
17.9793	0
17.9992	0
18.0191	0
18.039	0
18.0589	0
18.0788	0
18.0988	0
18.1187	0
18.1387	0
18.1586	0
18.1785	0
18.1985	0
18.2184	0
18.2383	0
18.2582	0
18.2781	0
18.2981	0
18.318	0
18.3379	0
18.3579	0
18.3778	0
18.3977	0
18.4176	0
18.4375	0
18.4574	0
18.4773	0
18.4972	0
18.5172	0
18.5371	0
18.557	0
18.5769	0
18.5968	0
18.6166	0
18.6366	0
18.6565	0
18.6763	0
18.6962	0
18.7161	0
18.736	0
18.7559	0
18.7758	0
18.7956	0
18.8155	0
18.8353	0
18.8552	0
18.8751	0
18.8949	0
18.9147	0
18.9346	0
18.9545	0
18.9743	0
18.9942	0
19.014	0
19.0338	0
19.0537	0
19.0735	0
19.0933	0
19.1131	0
19.1329	0
19.1528	0
19.1726	0
19.1924	0
19.2122	0
19.232	0
19.2517	0
19.2715	0
19.2913	0
19.3112	0
19.3309	0
19.3507	0
19.3705	0
19.3903	0
19.4101	0
19.4299	0
19.4497	0
19.4694	0
19.4892	0
19.509	0
19.5287	0
19.5485	0
19.5682	0
19.5879	0
19.6077	0
19.6274	0
19.6471	0
19.6669	0
19.6866	0
19.7064	0
19.726	0
19.7458	0
19.7655	0
19.7852	0
19.805	0
19.8247	0
19.8444	0
19.8642	0
19.8839	0
19.9035	0
19.9233	0
19.943	0
19.9627	0
19.9824	0
20.0021	0
20.0218	0
20.0414	0
20.0612	0
20.0808	0
20.1005	0
20.1202	0
20.1398	0
20.1595	0
20.1791	0
20.1988	0
20.2184	0
20.238	0
20.2577	0
20.2773	0
20.2969	0
20.3166	0
20.3361	0
20.3557	0
20.3753	0
20.3949	0
20.4144	0
20.4338	0
20.4532	0
20.4725	0
20.4918	0
20.511	0
20.5302	0
20.5494	0
20.5687	0
20.588	0
20.6074	0
20.6268	0
20.6462	0
20.6655	0
20.685	0
20.7044	0
20.7238	0
20.7433	0
20.7627	0
20.7821	0
20.8015	0
20.8209	0
20.8403	0
20.8597	0
20.8791	0
20.8985	0
20.9178	0
20.9372	0
20.9566	0
20.976	0
20.9953	0
21.0147	0
21.0341	0
21.0535	0
21.0729	0
21.0922	0
21.1116	0
21.1309	0
21.1501	0
21.1692	0
21.1884	0
21.2076	0
21.2268	0
21.246	0
21.2651	0
21.2844	0
21.3036	0
21.3229	0
21.3422	0
21.3615	0
21.3808	0
21.4001	0
21.4193	0
21.4387	0
21.4579	0
21.4772	0
21.4965	0
21.5158	0
21.5351	0
21.5544	0
21.5736	0
21.5929	0
21.6121	0
21.6314	0
21.6506	0
21.6698	0
21.6891	0
21.7082	0
21.7275	0
21.7466	0
21.7658	0
21.7851	0
21.8043	0
21.8235	0
21.8428	0
21.862	0
21.8813	0
21.9005	0
21.9198	0
21.9391	0
21.9583	0
21.9776	0
21.9968	0
22.016	0
22.0352	0
22.0545	0
22.0737	0
22.0929	0
22.1122	0
22.1314	0
22.1506	0
22.1698	0
22.1891	0
22.2083	0
22.2275	0
22.2468	0
22.2661	0
22.2854	0
22.3047	0
22.324	0
22.3433	0
22.3626	0
22.3819	0
22.4013	0
22.4205	0
22.4398	0
22.4591	0
22.4784	0
22.4978	0
22.5171	0
22.5364	0
22.5557	0
22.5751	0
22.5944	0
22.6137	0
22.6331	0
22.6524	0
22.6717	0
22.6911	0
22.7104	0
22.7297	0
22.749	0
22.7683	0
22.7876	0
22.807	0
22.8263	0
22.8456	0
22.865	0
22.8843	0
22.9036	0
22.923	0
22.9423	0
22.9617	0
22.981	0
23.0003	0
23.0196	0
23.0389	0
23.0583	0
23.0776	0
23.097	0
23.1163	0
23.1356	0
23.1549	0
23.1742	0
23.1935	0
23.2129	0
23.2322	0
23.2515	0
23.2709	0
23.2902	126870
23.3095	105751
23.3289	118295
23.3482	121878
23.3675	149987
23.3868	49984.6
23.4061	69942.1
23.4254	0
23.4447	0
23.464	0
23.4833	0
23.5027	0
23.522	0
23.5413	0
23.5606	0
23.58	0
23.5993	0
23.6186	0
23.638	0
23.6573	0
23.6766	0
23.6959	0
23.7152	0
23.7345	0
23.7538	0
23.7731	0
23.7924	0
23.8117	0
23.831	0
23.8503	0
23.8695	0
23.8889	0
23.9081	0
23.9274	0
23.9467	0
23.966	0
23.9853	0
24.0046	0
24.0239	0
24.0432	0
24.0625	0
24.0818	0
24.1011	0
24.1203	0
24.1396	0
24.1589	24993.8
24.1782	0
24.1975	32914.6
24.2168	0
24.2361	132847
24.2554	5685963
24.2746	91761792
24.2937	426001216
24.3127	732566784
24.3317	923628032
24.3506	869496832
24.3695	925756800
24.3885	776572416
24.4075	618145792
24.4265	426295040
24.4456	243226592
24.4647	111239736
24.4839	43992884
24.5031	18130792
24.5224	7.38104e+06
24.5417	3267189
24.561	2.02464e+06
24.5803	1.11969e+06
24.5996	935094
24.6189	839667
24.6382	730592
24.6574	451425
24.6767	524669
24.696	552992
24.7153	520132
24.7345	346623
24.7538	325695
24.7731	306005
24.7924	363592
24.8117	265298
24.831	169465
24.8502	185081
24.8695	119790
24.8888	183443
24.9081	219666
24.9274	166013
24.9466	113187
24.9659	155151
24.9852	148012
25.0044	172320
25.0238	154367
25.043	134573
25.0623	104550
25.0816	112247
25.1009	105203
25.1202	80278.8
25.1394	68739.5
25.1587	67008
25.178	74911.7
25.1973	41854.4
25.2166	94732.9
25.2358	69687
25.2551	59998.2
25.2745	56580.3
25.2937	45394.7
25.313	75356.4
25.3323	66419.3
25.3516	54615
25.3709	91351.2
25.3901	0
25.4094	60275.8
25.4287	55061.3
25.448	61804.6
25.4673	0
25.4866	73331.7
25.5058	86436.8
25.5252	0
25.5444	43724.4
25.5637	31273.3
25.583	46534.1
25.6023	54591.7
25.6215	0
25.6408	47359
25.6601	0
25.6794	58026.7
25.6987	76458
25.718	44327.6
25.7373	42705
25.7566	50033.7
25.7758	100059
25.7951	39675.3
25.8144	37212.3
25.8337	0
25.853	43363.4
25.8723	0
25.8916	0
25.9108	0
25.9301	68983
25.9494	36963.1
25.9686	0
25.9879	0
26.0072	64092
26.0264	52071.5
26.0457	44738.2
26.0649	0
26.0842	0
26.1035	0
26.1228	0
26.142	0
26.1613	64315.4
26.1806	39157.1
26.1999	58788
26.2191	0
26.2384	63759.4
26.2577	33901
26.2769	0
26.2962	0
26.3155	0
26.3347	0
26.354	0
26.3732	60390.1
26.3925	0
26.4117	0
26.431	0
26.4503	0
26.4696	0
26.4888	65055.2
26.5081	0
26.5273	0
26.5466	0
26.5659	0
26.5851	0
26.6043	0
26.6236	0
26.6428	0
26.6621	0
26.6814	0
26.7006	0
26.7199	0
26.7392	0
26.7584	0
26.7776	0
26.7969	0
26.8161	0
26.8354	0
26.8546	0
26.8739	0
26.8931	0
26.9123	56445.4
26.9316	0
26.9509	0
26.9701	0
26.9894	0
27.0086	0
27.0279	0
27.0472	0
27.0664	0
27.0857	0
27.1049	0
27.1241	0
27.1434	0
27.1626	0
27.1819	0
27.2011	0
27.2203	0
27.2396	0
27.2588	0
27.278	0
27.2973	0
27.3165	0
27.3357	0
27.355	0
27.3742	0
27.3935	0
27.4127	0
27.432	0
27.4512	0
27.4704	0
27.4896	0
27.5089	0
27.5281	0
27.5474	0
27.5666	0
27.5858	0
27.605	0
27.6243	0
27.6435	0
27.6627	0
27.682	0
27.7012	0
27.7204	0
27.7396	0
27.7589	0
27.7781	0
27.7973	0
27.8166	0
27.8358	0
27.855	0
27.8742	0
27.8934	0
27.9126	0
27.9318	0
27.951	0
27.9702	0
27.9894	0
28.0086	0
28.0278	0
28.047	0
28.0662	0
28.0854	0
28.1046	0
28.1239	0
28.1431	0
28.1623	0
28.1815	0
28.2007	0
28.22	0
28.2392	0
28.2584	0
28.2776	0
28.2968	0
28.316	0
28.3353	0
28.3545	0
28.3737	0
28.3929	0
28.4121	0
28.4314	0
28.4506	0
28.4698	0
28.489	0
28.5082	0
28.5274	41241.2
28.5467	0
28.5659	0
28.5851	0
28.6043	0
28.6235	0
28.6428	0
28.662	0
28.6812	0
28.7004	0
28.7196	0
28.7388	0
28.758	0
28.7772	0
28.7965	0
28.8157	0
28.8349	0
28.8541	0
28.8733	0
28.8926	0
28.9118	0
28.931	0
28.9502	0
28.9694	0
28.9886	0
29.0078	0
29.027	0
29.0463	0
29.0654	0
29.0846	0
29.1039	0
29.1231	0
29.1423	0
29.1615	0
29.1807	0
29.1999	0
29.2191	0
29.2383	0
29.2575	0
29.2767	0
29.2959	0
29.3151	0
29.3343	0
29.3535	0
29.3727	0
29.3919	0
29.4111	0
29.4303	0
29.4495	0
29.4687	0
29.4879	0
29.5071	0
29.5263	0
29.5455	0
29.5647	0
29.5839	0
29.6031	0
29.6223	0
29.6414	0
29.6606	0
29.6799	0
29.6991	0
29.7183	0
29.7375	0
29.7567	0
29.7759	0
29.7951	0
29.8143	0
29.8335	0
29.8527	0
29.8719	0
29.8911	0
29.9103	0
29.9295	0
29.9487	0
29.9679	0
29.9871	0
30.0063	0
30.0255	0
30.0447	0
30.0639	0
30.0831	0
30.1023	0
30.1214	0
30.1406	0
30.1598	0
30.1789	0
30.198	0
30.2171	0
30.2363	0
30.2554	0
30.2744	0
30.2935	0
30.3125	106287
30.3316	0
30.3506	0
30.3695	0
30.3885	0
30.4075	0
30.4265	0
30.4455	0
30.4644	0
30.4834	0
30.5024	0
30.5214	0
30.5404	0
30.5594	0
30.5785	0
30.5975	0
30.6166	0
30.6357	0
30.6548	0
30.674	0
30.6933	0
30.7127	0
30.7321	0
30.7517	0
30.7714	0
30.7911	0
30.8109	0
30.8307	0
30.8505	0
30.8703	0
30.8901	0
30.9099	0
30.9297	0
30.9494	0
30.9692	0
30.989	0
31.0088	0
31.0286	0
31.0484	0
31.0683	0
31.0881	0
31.108	0
31.1279	0
31.1477	0
31.1675	0
31.1874	0
31.2073	0
31.2272	0
31.2471	0
31.267	0
31.2869	0
31.3067	0
31.3266	0
31.3466	0
31.3665	0
31.3863	0
31.4062	0
31.4261	0
31.4459	0
31.4657	0
31.4856	0
31.5055	0
31.5253	0
31.5451	0
31.5649	0
31.5847	0
31.6045	0
31.6242	0
31.644	0
31.6638	0
31.6836	0
31.7034	0
31.7231	0
31.7429	0
31.7626	0
31.7825	0
31.8022	0
31.822	0
31.8418	0
31.8615	0
31.8813	0
31.9011	0
31.9209	0
31.9406	0
31.9604	0
31.9802	0
32	0

## Sheet: Panel B
Time (min)	Intensity
0.00426026	0
0.0242206	0
0.0439373	0
0.0638873	0
0.0837915	0
0.103706	0
0.123627	0
0.1435	0
0.163437	0
0.183344	0
0.203306	0
0.223189	0
0.243127	0
0.263048	0
0.28291	0
0.30286	0
0.322735	0
0.342625	0
0.362546	0
0.382423	0
0.402367	0
0.422287	0
0.442221	0
0.462121	0
0.482019	0
0.501969	0
0.52189	0
0.541861	0
0.5618	0
0.581723	0
0.601688	0
0.621586	0
0.641538	0
0.661463	0
0.681379	0
0.701334	0
0.721259	0
0.741227	0
0.760763	0
0.780192	0
0.799238	0
0.818084	0
0.836938	0
0.855748	0
0.874598	0
0.893421	0
0.912263	0
0.931173	0
0.950084	0
0.969082	0
0.988073	0
1.00712	0
1.02622	0
1.0453	0
1.06448	0
1.0836	0
1.10272	0
1.12189	0
1.141	0
1.16016	0
1.17928	0
1.1984	0
1.21756	0
1.23672	0
1.25587	0
1.27503	0
1.29421	0
1.31341	0
1.33263	0
1.35185	0
1.37116	0
1.39039	0
1.40961	0
1.42888	0
1.44808	0
1.46732	0
1.48652	0
1.50572	0
1.52491	0
1.54412	0
1.56337	0
1.58257	0
1.60169	0
1.62076	0
1.63981	0
1.65887	0
1.67798	0
1.69706	0
1.71619	0
1.7353	0
1.75442	0
1.77359	0
1.79277	0
1.81201	0
1.83125	0
1.85054	0
1.86991	0
1.88931	0
1.90873	0
1.92822	0
1.94771	0
1.96724	0
1.98674	0
2.00623	0
2.02573	0
2.04524	0
2.06477	0
2.08432	0
2.10386	0
2.12344	0
2.14299	0
2.16258	0
2.18209	0
2.20166	0
2.2212	0
2.24071	0
2.26026	0
2.27979	0
2.29931	0
2.3188	0
2.33826	0
2.35773	0
2.37715	0
2.3966	0
2.41597	0
2.43529	0
2.4546	0
2.47392	0
2.49324	0
2.51262	0
2.53193	0
2.55129	0
2.57062	0
2.58995	0
2.60938	0
2.62878	0
2.64824	0
2.66767	0
2.68715	0
2.70668	0
2.72616	0
2.74571	0
2.76523	0
2.78476	0
2.80433	0
2.82388	0
2.84345	0
2.86298	0
2.88247	0
2.90187	0
2.92124	0
2.94062	0
2.96004	0
2.97942	0
2.99876	0
3.01805	0
3.0372	0
3.0563	0
3.07535	0
3.09438	0
3.11346	0
3.13252	0
3.15158	0
3.17069	0
3.18977	0
3.2089	0
3.22804	0
3.24721	0
3.2664	0
3.28566	0
3.30496	0
3.32437	0
3.34383	0
3.36337	0
3.3829	0
3.40243	0
3.42205	0
3.4416	0
3.46116	0
3.48075	0
3.50031	0
3.51987	0
3.5394	0
3.55892	0
3.57844	0
3.59798	0
3.61749	0
3.63696	0
3.65621	0
3.67534	0
3.69437	0
3.71337	0
3.73237	0
3.75138	0
3.77039	0
3.78944	0
3.80843	0
3.82744	0
3.84651	0
3.86556	0
3.88467	0
3.90378	0
3.92293	0
3.94215	0
3.96138	0
3.98067	0
4.00003	0
4.01939	0
4.0388	0
4.05822	0
4.07769	0
4.0972	0
4.1167	0
4.13619	0
4.15568	0
4.17513	0
4.19457	0
4.21397	0
4.23336	0
4.25276	0
4.27216	0
4.29159	0
4.31106	0
4.3305	0
4.34992	0
4.36929	0
4.38863	0
4.40797	0
4.4273	0
4.44664	0
4.46606	0
4.48543	0
4.50482	0
4.52423	0
4.54363	0
4.56305	0
4.58246	0
4.60189	0
4.62132	0
4.64079	0
4.66021	0
4.67969	0
4.69912	0
4.71863	0
4.7381	0
4.75755	0
4.77707	0
4.79657	0
4.81614	0
4.83568	0
4.85529	0
4.87494	0
4.89454	0
4.91426	0
4.93391	0
4.95354	0
4.97318	0
4.99274	0
5.01225	0
5.03174	0
5.05122	0
5.07071	0
5.09021	0
5.10972	0
5.12931	0
5.14887	0
5.16845	0
5.18809	0
5.20768	0
5.2273	0
5.2469	0
5.26649	0
5.28616	0
5.3058	0
5.32549	0
5.34514	0
5.36488	0
5.38459	0
5.40432	0
5.42408	0
5.44381	0
5.46357	0
5.48336	0
5.50309	0
5.52285	0
5.54262	0
5.56241	0
5.58221	0
5.60201	0
5.62179	0
5.64167	0
5.66148	0
5.68129	0
5.70109	0
5.72091	0
5.74064	0
5.76029	0
5.77983	0
5.79924	0
5.81864	0
5.838	0
5.85731	0
5.87665	0
5.89598	0
5.91531	0
5.9347	0
5.95406	0
5.97347	0
5.99289	0
6.01235	0
6.03188	0
6.0514	0
6.07097	0
6.09047	0
6.10997	0
6.1294	0
6.14886	0
6.16833	0
6.1878	0
6.20733	0
6.22694	0
6.24664	0
6.26643	0
6.2863	0
6.30621	0
6.32611	0
6.34604	0
6.36597	0
6.38584	0
6.40572	0
6.42567	0
6.44557	0
6.46551	0
6.48536	0
6.50524	0
6.52518	0
6.5451	0
6.56505	0
6.58499	0
6.60492	0
6.62484	0
6.6447	0
6.66462	0
6.6845	0
6.70436	0
6.72426	0
6.74399	0
6.76357	0
6.78302	0
6.80239	0
6.82175	0
6.84111	0
6.86053	0
6.87995	0
6.89946	0
6.91911	0
6.93879	0
6.95853	0
6.97817	0
6.99769	0
7.01719	0
7.0366	0
7.05604	0
7.07544	0
7.09489	0
7.11439	0
7.13394	0
7.15354	0
7.1733	0
7.19301	0
7.21277	0
7.23249	0
7.2522	0
7.27198	0
7.29171	0
7.31151	0
7.33131	0
7.35116	0
7.37105	0
7.39093	0
7.41086	0
7.43077	0
7.45067	0
7.47062	0
7.4905	0
7.51036	0
7.53023	0
7.55011	0
7.57001	0
7.58994	0
7.60986	0
7.6298	0
7.64972	0
7.66965	0
7.68958	0
7.70948	0
7.72944	0
7.74932	0
7.76915	0
7.78897	0
7.80878	0
7.82865	0
7.84845	0
7.86831	0
7.88807	0
7.90779	0
7.92755	0
7.94724	0
7.967	0
7.98679	0
8.00658	0
8.02646	0
8.04631	0
8.06613	0
8.08593	0
8.10565	0
8.12537	0
8.1451	0
8.16485	0
8.1846	0
8.20439	0
8.22417	0
8.2439	0
8.26353	0
8.28306	0
8.30255	0
8.32199	0
8.34143	0
8.36086	0
8.3803	0
8.39986	0
8.41939	0
8.43897	0
8.45855	0
8.47815	0
8.49776	0
8.5174	0
8.53706	0
8.55676	0
8.57647	0
8.59615	0
8.61585	0
8.63553	0
8.65523	0
8.67493	0
8.69458	0
8.71426	0
8.73392	0
8.75356	0
8.77323	0
8.79289	0
8.81254	0
8.83216	0
8.85178	0
8.87139	0
8.89094	0
8.91051	0
8.92996	0
8.94938	0
8.96871	0
8.988	0
9.00735	0
9.02669	0
9.04607	0
9.06541	0
9.08473	0
9.10404	0
9.12328	0
9.14249	0
9.16155	0
9.18053	0
9.1995	0
9.21842	0
9.23739	0
9.25633	0
9.27535	0
9.29441	0
9.31354	0
9.33283	0
9.35224	0
9.37173	0
9.39132	0
9.41091	0
9.43053	0
9.45011	0
9.4697	0
9.48925	0
9.50875	0
9.52823	0
9.54766	0
9.56708	0
9.58656	0
9.60596	0
9.6254	0
9.64481	0
9.66421	0
9.68365	0
9.70305	0
9.72247	0
9.74183	0
9.76119	0
9.78058	0
9.7999	0
9.81925	0
9.83856	0
9.85791	0
9.87723	0
9.89655	0
9.91593	0
9.93525	0
9.95462	0
9.97395	0
9.99328	0
10.0126	0
10.032	0
10.0514	0
10.0708	0
10.0901	0
10.1095	0
10.1288	0
10.1481	0
10.1674	0
10.1867	0
10.206	0
10.2253	0
10.2447	0
10.2641	0
10.2835	0
10.3029	0
10.3223	0
10.3418	0
10.3612	0
10.3807	0
10.4001	0
10.4196	0
10.4391	0
10.4585	0
10.478	0
10.4974	0
10.5169	0
10.5363	0
10.5558	0
10.5752	0
10.5947	0
10.6141	0
10.6336	0
10.653	0
10.6725	0
10.6919	0
10.7113	0
10.7307	0
10.7502	0
10.7696	0
10.7891	0
10.8086	0
10.828	0
10.8474	0
10.8668	0
10.8861	0
10.9054	0
10.9245	0
10.9436	0
10.9626	0
10.9817	0
11.0007	0
11.0197	0
11.0388	0
11.0579	0
11.0769	0
11.0959	0
11.1149	0
11.1338	0
11.1527	0
11.1715	0
11.1903	0
11.2091	0
11.228	0
11.2468	0
11.2657	0
11.2845	0
11.3034	0
11.3223	0
11.3413	0
11.3603	0
11.3794	0
11.3985	0
11.4176	0
11.4368	0
11.4559	0
11.4751	0
11.4944	0
11.5137	0
11.5331	0
11.5525	0
11.5721	0
11.5917	0
11.6114	0
11.6312	0
11.6509	0
11.6707	0
11.6905	0
11.7103	0
11.7301	0
11.7498	0
11.7696	0
11.7894	0
11.809	0
11.8287	0
11.8483	0
11.8679	0
11.8875	0
11.907	0
11.9266	0
11.9462	0
11.9659	0
11.9855	0
12.0051	0
12.0249	0
12.0446	0
12.0644	0
12.0842	0
12.1041	0
12.1239	0
12.1437	0
12.1633	0
12.1828	0
12.2023	0
12.2216	0
12.2409	0
12.2602	0
12.2794	0
12.2987	0
12.318	0
12.3373	0
12.3568	0
12.3763	0
12.3958	0
12.4154	0
12.4351	0
12.4548	0
12.4746	0
12.4944	0
12.5142	0
12.534	0
12.5539	0
12.5738	0
12.5937	0
12.6136	0
12.6334	0
12.6533	0
12.6731	0
12.6929	0
12.7126	0
12.7323	0
12.752	0
12.7716	0
12.7912	0
12.8108	0
12.8305	0
12.8502	0
12.8699	0
12.8897	0
12.9094	0
12.9291	0
12.949	0
12.9687	0
12.9885	0
13.0082	0
13.0281	0
13.0479	0
13.0677	0
13.0875	0
13.1073	0
13.1272	0
13.147	0
13.1669	0
13.1868	0
13.2066	0
13.2264	0
13.2462	0
13.2661	0
13.2859	0
13.3058	0
13.3256	0
13.3455	0
13.3653	0
13.3851	0
13.4049	0
13.4246	0
13.4443	0
13.4638	0
13.4834	0
13.5029	0
13.5223	0
13.5418	0
13.5612	0
13.5806	79567.9
13.6	0
13.6193	0
13.6386	0
13.6578	0
13.6771	0
13.6963	0
13.7157	0
13.7351	0
13.7546	0
13.7742	0
13.7938	0
13.8135	0
13.8332	0
13.8531	0
13.873	0
13.8929	0
13.9128	0
13.9327	0
13.9526	0
13.9724	0
13.9923	0
14.0122	0
14.0321	0
14.052	0
14.0719	0
14.0918	0
14.1117	0
14.1316	0
14.1515	0
14.1714	0
14.1913	0
14.2111	0
14.2309	0
14.2506	0
14.2702	0
14.2898	0
14.3093	0
14.3289	0
14.3485	0
14.3681	0
14.3877	0
14.4074	0
14.427	0
14.4467	0
14.4664	0
14.4861	0
14.5058	0
14.5255	0
14.5452	0
14.5647	0
14.5843	0
14.6038	0
14.6233	0
14.6429	0
14.6625	0
14.682	0
14.7017	0
14.7213	0
14.741	0
14.7608	0
14.7806	0
14.8004	0
14.8203	0
14.8402	0
14.8601	0
14.88	0
14.8999	0
14.9198	0
14.9397	0
14.9596	0
14.9795	0
14.9994	0
15.0193	0
15.0392	0
15.059	0
15.0788	0
15.0986	0
15.1183	0
15.138	0
15.1577	0
15.1773	0
15.1971	0
15.2168	0
15.2365	0
15.2562	0
15.2759	30704.4
15.2956	0
15.3152	0
15.3348	0
15.3544	0
15.374	0
15.3937	0
15.4133	0
15.4331	0
15.4527	0
15.4725	0
15.4923	0
15.512	0
15.5318	0
15.5515	0
15.5713	0
15.5911	0
15.6108	0
15.6305	0
15.6503	0
15.67	0
15.6897	0
15.7095	0
15.7292	0
15.7489	0
15.7686	0
15.7884	0
15.8081	35678
15.8278	0
15.8475	0
15.8673	0
15.8871	0
15.907	0
15.9269	0
15.9467	0
15.9666	0
15.9866	0
16.0064	0
16.0263	0
16.0462	0
16.0661	0
16.0859	0
16.1058	0
16.1256	0
16.1454	0
16.1653	0
16.1852	0
16.2051	0
16.2249	0
16.2448	0
16.2647	0
16.2844	0
16.3042	0
16.3239	0
16.3435	0
16.3632	0
16.3829	0
16.4026	0
16.4222	0
16.442	0
16.4617	0
16.4815	0
16.5013	0
16.5211	0
16.5409	0
16.5608	0
16.5806	0
16.6004	0
16.6201	0
16.6398	0
16.6596	0
16.6793	0
16.699	0
16.7187	0
16.7384	0
16.758	0
16.7776	0
16.7973	0
16.817	0
16.8366	0
16.8563	0
16.876	0
16.8957	0
16.9153	0
16.935	0
16.9546	0
16.9743	0
16.994	0
17.0137	0
17.0335	0
17.0532	0
17.073	0
17.0928	0
17.1126	0
17.1325	0
17.1523	0
17.1722	0
17.1921	0
17.2119	0
17.2318	0
17.2516	0
17.2714	0
17.2911	0
17.3108	0
17.3304	0
17.3499	0
17.3695	0
17.389	0
17.4086	0
17.4282	0
17.4478	0
17.4675	0
17.4872	0
17.507	0
17.5267	0
17.5464	0
17.5662	0
17.5859	0
17.6056	0
17.6252	0
17.6446	0
17.6639	0
17.6831	0
17.7022	0
17.7213	0
17.7403	0
17.7593	0
17.7783	0
17.7974	0
17.8164	0
17.8355	0
17.8545	0
17.8737	0
17.8928	0
17.9121	0
17.9313	0
17.9508	0
17.9703	0
17.9898	0
18.0095	0
18.0292	0
18.0489	0
18.0687	0
18.0884	0
18.1081	0
18.1278	0
18.1476	0
18.1673	0
18.1871	0
18.2068	0
18.2266	0
18.2464	0
18.2662	0
18.2859	0
18.3056	0
18.3253	0
18.3451	0
18.3647	0
18.3844	0
18.4041	0
18.4238	0
18.4435	0
18.4633	0
18.483	0
18.5027	0
18.5224	0
18.5421	0
18.5618	0
18.5814	0
18.601	0
18.6206	0
18.6401	0
18.6596	0
18.6791	0
18.6986	0
18.7181	0
18.7375	0
18.757	0
18.7764	0
18.7959	0
18.8153	0
18.8347	0
18.8541	0
18.8736	0
18.8931	0
18.9126	0
18.932	0
18.9514	0
18.9708	0
18.9901	0
19.0094	0
19.0287	0
19.0481	0
19.0674	0
19.0868	0
19.1062	0
19.1256	0
19.145	0
19.1643	0
19.1836	0
19.2029	0
19.2222	0
19.2415	0
19.2608	0
19.2802	0
19.2997	0
19.3191	0
19.3386	0
19.3581	0
19.3776	0
19.3971	0
19.4166	0
19.4361	0
19.4556	0
19.4751	0
19.4946	0
19.514	0
19.5336	0
19.553	0
19.5725	0
19.592	0
19.6115	0
19.6309	0
19.6502	0
19.6695	0
19.6888	0
19.7081	0
19.7275	0
19.7468	0
19.7662	0
19.7856	0
19.805	0
19.8244	0
19.8437	0
19.8631	0
19.8824	0
19.9018	0
19.9211	0
19.9405	0
19.9598	0
19.9792	0
19.9986	0
20.0181	0
20.0375	0
20.0569	0
20.0762	0
20.0955	0
20.1145	0
20.1335	0
20.1524	0
20.1713	0
20.1902	17985.4
20.2091	20288.2
20.228	15904.2
20.2469	11971
20.2658	21713.8
20.2848	22288.6
20.3038	0
20.3229	0
20.3419	0
20.361	0
20.38	0
20.399	14964.2
20.418	16999.2
20.437	19979.4
20.456	16087
20.475	21500.6
20.494	0
20.513	0
20.532	0
20.5511	0
20.5703	8573.67
20.5894	0
20.6085	15290.6
20.6276	33139.1
20.6467	22367
20.6658	26063.7
20.6848	0
20.7039	16031.3
20.723	0
20.7422	0
20.7614	0
20.7806	0
20.7999	0
20.8191	0
20.8383	0
20.8575	0
20.8767	0
20.8959	0
20.915	0
20.9342	0
20.9534	0
20.9726	0
20.9918	0
21.0109	0
21.0299	0
21.0489	0
21.0678	0
21.0867	0
21.1056	0
21.1246	0
21.1435	0
21.1625	0
21.1814	0
21.2004	0
21.2193	0
21.2382	0
21.2571	0
21.2761	0
21.2951	0
21.3141	0
21.3332	0
21.3522	0
21.3714	0
21.3905	0
21.4097	0
21.4288	0
21.4479	0
21.4671	0
21.4862	0
21.5054	0
21.5246	0
21.5437	0
21.5629	0
21.582	0
21.6012	0
21.6203	0
21.6395	0
21.6586	0
21.6778	0
21.6969	0
21.716	0
21.7351	0
21.7542	0
21.7734	0
21.7925	0
21.8116	0
21.8308	0
21.85	0
21.8692	0
21.8884	0
21.9076	0
21.9269	0
21.9461	0
21.9653	0
21.9844	0
22.0035	0
22.0226	0
22.0416	0
22.0607	0
22.0798	0
22.0989	0
22.118	0
22.1372	0
22.1563	0
22.1755	0
22.1946	0
22.2137	0
22.2329	0
22.2521	0
22.2713	0
22.2905	0
22.3097	0
22.3289	0
22.3482	0
22.3673	0
22.3865	0
22.4057	0
22.4248	0
22.444	0
22.4631	0
22.4822	0
22.5014	0
22.5206	0
22.5399	0
22.559	0
22.5782	0
22.5975	0
22.6168	0
22.6361	0
22.6554	0
22.6747	0
22.6939	0
22.7131	0
22.7323	0
22.7516	0
22.7708	0
22.79	0
22.8094	0
22.829	0
22.8486	0
22.8682	0
22.8877	0
22.9074	0
22.927	0
22.9465	0
22.9662	0
22.9858	0
23.0054	0
23.0249	0
23.0445	0
23.0641	0
23.0837	0
23.1033	0
23.1231	0
23.1426	0
23.1623	0
23.1819	0
23.2015	0
23.2211	0
23.2409	0
23.2605	39076.3
23.2801	0
23.2997	0
23.3192	0
23.3388	0
23.3583	0
23.3779	0
23.3975	0
23.4171	0
23.4368	0
23.4564	0
23.476	0
23.4955	0
23.5148	0
23.5341	0
23.5533	46084.3
23.5726	120237
23.5918	132592
23.611	129863
23.6303	111187
23.6495	109478
23.6687	72153
23.6879	95286.2
23.7071	55997.4
23.7263	0
23.7455	53869.3
23.7647	73574.9
23.7839	0
23.8031	67067.4
23.8224	36909.8
23.8416	48144.4
23.8609	38622.5
23.8802	0
23.8995	0
23.9187	0
23.938	0
23.9573	0
23.9766	0
23.9959	0
24.0151	36989.1
24.0344	0
24.0537	0
24.0729	39321.1
24.0922	40650.9
24.1115	0
24.1308	0
24.1501	0
24.1693	0
24.1886	0
24.2079	0
24.2272	0
24.2465	0
24.2658	0
24.285	0
24.3043	72516.8
24.3235	216766
24.3428	161827
24.3621	0
24.3814	94982.6
24.4007	80592.3
24.42	38455.6
24.4392	33196.8
24.4585	0
24.4778	4.36451e+06
24.497	71372480
24.5162	360137664
24.5352	684525568
24.5542	826489984
24.5732	864855744
24.5921	820392064
24.6111	661396096
24.6301	537205248
24.6492	345529664
24.6682	205159168
24.6874	96874400
24.7066	36335672
24.7259	14851885
24.7452	5.97755e+06
24.7645	2.78891e+06
24.7839	1.7199e+06
24.8032	1.12026e+06
24.8225	848646
24.8418	612540
24.8611	659306
24.8804	484784
24.8998	355986
24.9191	412455
24.9384	224500
24.9577	242741
24.977	256498
24.9963	179345
25.0156	236915
25.0349	247782
25.0542	142373
25.0735	137239
25.0927	149874
25.112	145128
25.1313	0
25.1507	148229
25.17	111984
25.1893	72578.9
25.2086	112514
25.2279	88195.3
25.2472	138105
25.2666	72392.8
25.2859	87304.2
25.3052	65979.4
25.3245	75789.7
25.3438	125902
25.3632	51490.5
25.3825	81889.2
25.4019	45954.9
25.4212	60196
25.4405	198322
25.4599	70914.3
25.4792	93056.2
25.4986	82320.4
25.5179	35669.5
25.5372	90723
25.5566	49829.3
25.576	65824.6
25.5953	50800.6
25.6146	261550
25.634	46732.5
25.6533	75119.9
25.6726	0
25.692	45021.8
25.7113	48186.5
25.7306	43371.5
25.7499	101194
25.7693	39698.1
25.7886	53251.1
25.808	50082.2
25.8273	62547.2
25.8466	0
25.866	0
25.8853	0
25.9047	49940.7
25.924	40160.5
25.9433	52410
25.9626	0
25.9819	0
26.0012	0
26.0206	0
26.0399	0
26.0592	0
26.0785	0
26.0978	0
26.1172	0
26.1365	0
26.1558	0
26.1751	0
26.1945	0
26.2138	0
26.2332	0
26.2524	0
26.2718	27457.6
26.2911	0
26.3104	42296.9
26.3297	0
26.349	0
26.3684	0
26.3876	43227.8
26.4069	52169.3
26.4263	0
26.4456	0
26.4649	33904.4
26.4842	0
26.5035	0
26.5229	0
26.5422	0
26.5615	0
26.5808	0
26.6001	0
26.6193	0
26.6386	0
26.6579	0
26.6772	0
26.6965	37815
26.7158	0
26.7351	0
26.7544	0
26.7737	0
26.793	0
26.8122	0
26.8316	0
26.8509	0
26.8702	0
26.8895	0
26.9087	0
26.928	0
26.9473	0
26.9666	0
26.9859	0
27.0052	0
27.0245	0
27.0438	0
27.0631	59536.7
27.0824	0
27.1017	0
27.121	0
27.1403	0
27.1595	0
27.1788	0
27.1982	0
27.2174	0
27.2367	0
27.256	0
27.2753	0
27.2946	0
27.3138	0
27.3331	0
27.3524	0
27.3717	0
27.3909	0
27.4103	0
27.4295	0
27.4488	0
27.4681	0
27.4874	0
27.5066	0
27.5259	0
27.5452	0
27.5644	0
27.5837	0
27.6029	0
27.6222	0
27.6415	0
27.6608	0
27.68	0
27.6993	0
27.7186	0
27.7379	0
27.7571	0
27.7764	0
27.7956	0
27.815	0
27.8342	0
27.8535	0
27.8728	0
27.892	0
27.9113	0
27.9306	0
27.9498	0
27.9691	0
27.9883	0
28.0076	0
28.0269	0
28.0461	36176.7
28.0653	0
28.0846	17350.5
28.1039	0
28.1232	0
28.1424	0
28.1617	0
28.1809	0
28.2002	0
28.2194	0
28.2387	0
28.258	0
28.2772	0
28.2965	0
28.3157	0
28.335	0
28.3542	0
28.3735	0
28.3928	0
28.412	0
28.4312	0
28.4505	0
28.4698	0
28.489	0
28.5083	0
28.5275	0
28.5468	0
28.5661	0
28.5853	0
28.6046	0
28.6238	0
28.6431	0
28.6623	0
28.6816	0
28.7009	0
28.7201	0
28.7394	0
28.7586	0
28.7779	0
28.7971	0
28.8163	0
28.8356	0
28.8548	0
28.8741	0
28.8934	0
28.9126	0
28.9319	0
28.9511	0
28.9704	0
28.9896	0
29.0089	0
29.0281	0
29.0474	0
29.0666	0
29.0858	0
29.1051	0
29.1243	0
29.1435	0
29.1628	42471.8
29.182	0
29.2013	0
29.2205	0
29.2397	0
29.259	0
29.2782	0
29.2974	0
29.3167	0
29.3359	0
29.3551	0
29.3744	0
29.3936	0
29.4129	0
29.4321	0
29.4513	0
29.4706	0
29.4898	0
29.509	0
29.5283	0
29.5475	0
29.5668	38829.2
29.586	0
29.6052	0
29.6245	0
29.6437	0
29.6629	0
29.6821	0
29.7014	0
29.7206	0
29.7398	0
29.7591	0
29.7784	0
29.7976	0
29.8168	0
29.8361	0
29.8553	0
29.8746	0
29.8938	0
29.913	0
29.9323	0
29.9515	0
29.9707	0
29.99	0
30.0092	0
30.0285	0
30.0477	0
30.0669	0
30.0861	0
30.1053	0
30.1245	0
30.1437	0
30.1629	0
30.1821	41714.4
30.2013	0
30.2204	0
30.2396	0
30.2587	0
30.2777	0
30.2968	56119.5
30.3159	0
30.3349	0
30.3539	0
30.3729	0
30.3919	0
30.4109	0
30.4299	0
30.4488	0
30.4678	0
30.4868	0
30.5058	0
30.5248	0
30.5438	0
30.5628	0
30.5818	0
30.6009	0
30.62	0
30.6391	0
30.6583	0
30.6775	0
30.6968	0
30.7162	0
30.7357	0
30.7553	0
30.775	0
30.7948	0
30.8145	0
30.8344	0
30.8542	0
30.874	0
30.8938	0
30.9136	0
30.9334	0
30.9533	0
30.9731	0
30.9929	0
31.0128	0
31.0327	0
31.0525	0
31.0723	0
31.0922	0
31.1121	0
31.132	0
31.1519	0
31.1718	0
31.1917	0
31.2116	0
31.2315	0
31.2514	0
31.2713	0
31.2913	0
31.3112	0
31.3312	0
31.3511	0
31.371	0
31.3909	0
31.4108	0
31.4308	0
31.4506	0
31.4706	0
31.4904	0
31.5103	0
31.5302	0
31.55	0
31.5699	0
31.5897	0
31.6095	0
31.6293	0
31.6491	0
31.6689	0
31.6887	0
31.7085	0
31.7283	0
31.748	0
31.7679	0
31.7876	0
31.8074	0
31.8272	0
31.847	0
31.8668	0
31.8866	0
31.9064	0
31.9262	0
31.946	0
31.9659	0
31.9857	0
32.0055	0
