# Supplementary material for: Structural basis for bacterial energy extraction from atmospheric hydrogen
Source: Nature. 2023 Mar 8;615(7952):541–7. doi: 10.1038/s41586-023-05781-7 (PMC10017518; doi:10.1038/s41586-023-05781-7)
Supplement: Supplementary file 15 — Source Data Fig. 1 [file 41586_2023_5781_MOESM15_ESM.xlsx]

## Sheet: Panel A
Time (h)	No enzyme		With Huc
0	2.9306	2.84142	2.91685	2.74941	2.72323
0.12	2.8904	2.79744	2.52935	2.28816	2.37611
0.5				1.87996	2.13652
2				0.415711	0.924406
4	2.75739	2.77667	0.50116	0.232664	0.424991
6			0.269685	0.374472
22	2.85908	2.7425	0.04	0.04	0.04

## Sheet: Panel B
Time (h)	No Enzyme			With Huc			With Hyd1
0	9.1075	9.1669	9.1129	8.8861	8.7457	9.4153	8.7403	8.6593	8.7457
0.5				7.7737	7.9411	7.7143	8.5999	8.7079	8.9671
2	8.8213	8.8429	8.8483	5.0845	5.6191	5.5111	8.0653	7.8763	7.6549
6	9.4315	8.8591	8.9671	2.2144	2.66773	2.42894	7.81636	6.9961	6.6559
24				0.37759	0.29794	0.46642	5.87182	4.95868	5.6353
28	8.8807	8.8915	9.1183	0.2677	0.1759	0.24718	5.6569	4.5877	4.9333
48	9.21442	8.6215	9.4558	0.0949	0.03874	0.0463	5.5381	4.0315	4.58554
72	9.21442	8.6215	9.4558	0.0949	0.03874	0.0463	5.5381	3.9667	4.4446

## Sheet: Panel C
H2 Concentration (μM)	0% O2			10% O2			100% O2
2.50448	3.70405	3.7259	3.41746	3.16206	4.24492	4.21509	3.19528	3.49432	3.59663
2.00505	4.29039	3.35392	3.25305	3.47587	4.15281	4.25897	3.47583	3.66236	3.6642
1.5057	4.60419	3.51547	3.57993	3.66663	4.26809	4.27305	3.1971	3.63138	3.86098
1.0025		3.64334	3.82947	3.06787	3.53112	3.68963	2.8159	3.1013	3.10059
0.502282	3.72019	2.82355	2.9703	2.58777	3.00861	2.89467	2.67506	2.84598	2.86927
0.252094	2.82375	2.62248	2.41956	2.10291	2.29312	2.34967	2.19904	2.58163	2.51846
0.124379	2.16455	2.10568	1.75238	1.45107	1.57642	1.71911	1.51261	1.68975	1.95379
0.050471	1.38958	1.58819	1.00488	0.733533	0.943479	1.10877	0.835166	0.917433	1.33149
0.003453	0.505117	0.151571	0.182377	0.089524	0.32608	0.100968	0.060308	0.36566	0.762752

## Sheet: Panel D
H2 Concentration (μM)	Menadione					NBT			O2			No Acceptor			Benzyl Viologen
2	3.81159	3.84189	3.91457		3.91457	0.979718		1.35831	0.898759	1.16387	1.1891	0.427239	0.403302	0.379238	0.299182	0.360822	0.33391
1.59804		3.97178	3.27849	3.91457	4.04688	0.953239	1.08451	1.23042	0.904552	1.07167	0.957581	0.409756	0.394942	0.3756	0.297717	0.354669	0.332067
0.987786	3.91457	3.91457	3.07471	3.73059	3.25923	0.878028	1.09972	1.16845	0.896838	1.10399	1.08176	0.370834	0.36354	0.348557	0.286366	0.326831	0.318618
0.497506	3.23315	3.55427	3.14803	3.33573	2.42538	0.816056	0.796338	1.18253	0.729856	0.826567	0.791568	0.289627	0.285046	0.274736	0.241878	0.256742	0.264159
0.252044	2.83464	2.64811	2.90046	2.92956	2.65881	0.632394	0.667042	0.714085	0.649511	0.754518	0.763609	0.19944	0.205625	0.205887	0.179957	0.177446	0.209271
0.126094	1.89504	1.90819	2.28342	1.98842	2.22316	0.573803	0.440282	0.39493	0.527218	0.605174	0.574596	0.139965	0.148124	0.143397	0.128185	0.120112	0.159839
0.050397	0.95078	1.07162	1.27407	1.32608	1.18585	0.131268	0.449296	0.25831	0.343941	0.409612	0.429809	0.101969	0.109878	0.106648	0.091232	0.084735	0.122953
0	0.167087	0.378854	-0.0266621	0.169829	0.644106	0.001085	0.006901	0.003655	0.087501	0.126981	0.069952	0.062933	0.002574	0.069759	0.038831	0.036329	0.094333

## Sheet: Panel E
Potential (V) vs SHE	Blank	1
-0.577873	0.694885	0.93721
-0.577568	0.728455	1.02499
-0.577263	0.85022	0.76167
-0.576958	0.535278	0.989076
-0.576652	0.812683	0.677524
-0.576347	0.44342	1.03334
-0.576042	0.916748	0.692761
-0.575737	0.52948	1.06307
-0.575432	1.00311	0.847265
-0.575126	0.412293	1.04639
-0.574821	1.0083	0.741715
-0.574516	0.389404	1.09281
-0.574211	0.89386	0.692761
-0.573906	0.356751	1.05655
-0.573601	0.91095	0.639433
-0.573295	0.498657	1.09608
-0.57299	0.931091	0.664463
-0.572685	0.655823	0.996338
-0.57238	0.92804	0.904931
-0.572075	0.753784	1.05582
-0.57177	0.705872	1.01701
-0.571464	0.758362	0.948822
-0.571159	0.456238	0.979651
-0.570854	0.832825	0.82151
-0.570549	0.498047	0.958972
-0.570244	0.857544	0.681874
-0.569938	0.594177	1.0297
-0.569633	0.924072	0.748977
-0.569328	0.436401	1.0152
-0.569023	0.905456	0.845815
-0.568718	0.298462	1.07866
-0.568413	0.935059	0.677524
-0.568107	0.320435	1.09354
-0.567802	0.920105	0.648501
-0.567497	0.632324	0.970952
-0.567192	0.86792	0.700736
-0.566887	0.697937	0.997063
-0.566582	0.811157	0.746433
-0.566276	0.760193	1.01266
-0.565971	0.652161	0.933585
-0.565666	0.819092	1.03189
-0.565361	0.533447	1.02789
-0.565056	0.970764	0.968408
-0.564751	0.523071	0.954622
-0.564445	0.921631	0.793224
-0.56414	0.573425	1.0152
-0.563835	0.956726	0.803742
-0.56353	0.401611	1.01628
-0.563225	0.863342	0.724672
-0.562919	0.421143	1.04131
-0.562614	0.963745	0.920892
-0.562309	0.404968	1.04856
-0.562004	0.909424	0.787424
-0.561699	0.718384	1.00141
-0.561394	0.889587	0.693486
-0.561088	0.733337	1.01701
-0.560783	0.716248	0.689124
-0.560478	0.741272	1.14105
-0.560173	0.575867	0.773269
-0.559868	0.811768	1.09535
-0.559563	0.534058	0.977108
-0.559257	0.855102	0.978558
-0.558952	0.695496	1.01665
-0.558647	0.880127	0.93576
-0.558342	0.446167	0.971677
-0.558037	0.910339	0.834928
-0.557731	0.501404	0.955715
-0.557426	0.883484	0.709435
-0.557121	0.366516	1.06417
-0.556816	0.944824	0.793949
-0.556511	0.580444	1.11784
-0.556206	0.811157	0.902756
-0.5559	0.718384	1.01918
-0.555595	0.794983	0.754776
-0.55529	0.763245	1.08701
-0.554985	0.619202	0.684049
-0.55468	0.834351	1.05038
-0.554375	0.53009	0.715604
-0.554069	0.906372	1.11784
-0.553764	0.497131	0.743902
-0.553459	0.870056	1.0453
-0.553154	0.569458	0.961158
-0.552849	0.960998	1.06489
-0.552543	0.444641	1.04204
-0.552238	0.897827	1.04167
-0.551933	0.462341	1.00721
-0.551628	0.961304	0.802649
-0.551323	0.530701	1.03007
-0.551018	0.99823	0.808817
-0.550712	0.741272	1.14177
-0.550407	0.864868	0.843997
-0.550102	0.821838	1.16064
-0.549797	0.803833	0.920892
-0.549492	0.864563	1.10624
-0.549187	0.612183	0.748608
-0.548881	0.778198	1.11276
-0.548576	0.527344	0.649595
-0.548271	0.953674	1.04603
-0.547966	0.583801	0.697836
-0.547661	0.936585	1.07359
-0.547355	0.533142	0.796493
-0.54705	0.939636	1.09028
-0.546745	0.457764	1.02862
-0.54644	0.848999	1.07613
-0.546135	0.473938	1.01737
-0.54583	0.901184	0.971308
-0.545524	0.628357	1.04893
-0.545219	0.877075	0.916542
-0.544914	0.691223	1.01846
-0.544609	0.792542	0.772544
-0.544304	0.822144	1.20018
-0.543999	0.635681	0.872651
-0.543693	0.794067	1.08229
-0.543388	0.522766	0.928142
-0.543083	0.82367	1.17188
-0.542778	0.592041	0.820429
-0.542473	0.868225	1.06452
-0.542167	0.639648	0.692036
-0.541862	0.911865	1.10043
-0.541557	0.528564	0.798668
-0.541252	0.881042	1.1309
-0.540947	0.453796	0.855965
-0.540642	0.868835	1.07794
-0.540336	0.54596	0.977108
-0.540031	0.928955	1.08011
-0.539726	0.647583	1.08266
-0.539421	0.889587	1.03624
-0.539116	0.81665	1.11094
-0.538811	0.74585	0.905656
-0.538505	0.803833	1.07976
-0.5382	0.653381	0.838922
-0.537895	0.927734	1.14467
-0.53759	0.527954	0.999963
-0.537285	0.923157	1.08991
-0.53698	0.637207	0.886794
-0.536674	0.966797	1.1708
-0.536369	0.604553	0.767113
-0.536064	0.869751	1.14177
-0.535759	0.484619	0.788874
-0.535454	0.844727	1.18602
-0.535148	0.55542	0.73664
-0.534843	0.949707	1.18385
-0.534538	0.592651	0.96949
-0.534233	0.877686	1.15556
-0.533928	0.846558	1.02462
-0.533623	0.8255	1.09789
-0.533317	0.939026	1.08156
-0.533012	0.664978	0.945922
-0.532707	0.885315	1.09572
-0.532402	0.557251	0.857427
-0.532097	0.884399	1.10986
-0.531792	0.538025	0.870476
-0.531486	1.08826	1.1639
-0.531181	0.704041	0.912549
-0.530876	0.959778	1.13887
-0.530571	0.606689	0.930329
-0.530266	0.915527	1.15084
-0.52996	0.537415	0.703636
-0.529655	0.889587	1.12146
-0.52935	0.589294	0.742808
-0.529045	0.867004	1.18602
-0.52874	0.710449	0.718147
-0.528435	0.794067	1.21105
-0.528129	0.893555	0.925611
-0.527824	0.688171	1.15157
-0.527519	0.997314	1.08411
-0.527214	0.544128	1.16608
-0.526909	0.910644	1.07431
-0.526604	0.551758	0.958247
-0.526298	1.03485	1.06706
-0.525993	0.561829	0.893331
-0.525688	1.03607	1.05727
-0.525383	0.597839	0.857783
-0.525078	0.947266	1.21831
-0.524772	0.580139	0.960433
-0.524467	0.913391	1.18095
-0.524162	0.546875	0.921986
-0.523857	0.832825	1.23246
-0.523552	0.619202	0.787056
-0.523247	0.88501	1.11384
-0.522941	0.7724	0.729022
-0.522636	0.803833	1.23426
-0.522331	0.828247	0.815711
-0.522026	0.740051	1.22519
-0.521721	0.983276	0.957165
-0.521416	0.481567	1.12219
-0.52111	0.95459	1.03659
-0.520805	0.471191	1.07323
-0.5205	0.956726	1.04639
-0.520195	0.599976	0.940479
-0.51989	0.92926	1.10152
-0.519584	0.578003	0.886069
-0.519279	1.02905	1.17805
-0.518974	0.531311	0.854158
-0.518669	0.969543	1.26474
-0.518364	0.563049	0.910374
-0.518059	0.969849	1.19873
-0.517753	0.621338	0.883894
-0.517448	0.785217	1.23281
-0.517143	0.935364	0.676431
-0.516838	0.799866	1.13997
-0.516533	0.966797	0.740265
-0.516228	0.594177	1.20271
-0.515922	0.988159	0.862858
-0.515617	0.624085	1.23209
-0.515312	1.01562	0.998513
-0.515007	0.533447	1.13815
-0.514702	1.09558	1.07105
-0.514396	0.628967	1.12074
-0.514091	1.03546	1.12146
-0.513786	0.544434	0.883169
-0.513481	0.962219	1.0609
-0.513176	0.52124	0.891881
-0.512871	0.943298	1.18566
-0.512565	0.534973	0.908568
-0.51226	0.85907	1.14831
-0.511955	0.831909	0.917992
-0.51165	0.786133	1.1668
-0.511345	0.863037	0.834928
-0.51104	0.755005	1.19473
-0.510734	1.04187	0.849083
-0.510429	0.601502	1.22629
-0.510124	1.06445	0.758401
-0.509819	0.447082	1.22447
-0.509514	1.06964	0.879913
-0.509209	0.549927	1.20525
-0.508903	1.09345	1.0551
-0.508598	0.562439	1.1668
-0.508293	1.02753	1.15701
-0.507988	0.501709	1.05437
-0.507683	1.03912	1.13162
-0.507377	0.558777	0.962965
-0.507072	0.961914	1.11748
-0.506767	0.54779	0.836022
-0.506462	1.03333	1.20163
-0.506157	0.849304	0.949547
-0.505852	0.869751	1.2067
-0.505546	1.02051	0.96079
-0.505241	0.722351	1.23716
-0.504936	1.06354	0.728665
-0.504631	0.541992	1.17478
-0.504326	1.0553	0.803017
-0.504021	0.471497	1.20815
-0.503715	1.10107	0.754776
-0.50341	0.58197	1.25167
-0.503105	1.02539	0.951722
-0.5028	0.503845	1.21649
-0.502495	1.05408	1.07903
-0.502189	0.4953	1.19655
-0.501884	1.00952	1.0968
-0.501579	0.557556	1.09208
-0.501274	0.979614	1.12582
-0.500969	0.716858	0.919086
-0.500664	0.851135	1.1737
-0.500358	0.933533	0.884263
-0.500053	0.84137	1.23898
-0.499748	1.06903	0.956072
-0.499443	0.58136	1.19618
-0.499138	0.946045	1.01955
-0.498833	0.53009	1.23246
-0.498527	1.14014	0.821154
-0.498222	0.541382	1.22012
-0.497917	1.13281	0.809911
-0.497612	0.574951	1.26872
-0.497307	1.13129	0.770738
-0.497001	0.524597	1.27706
-0.496696	1.04034	0.913999
-0.496391	0.513	1.23136
-0.496086	0.976562	1.07649
-0.495781	0.568237	1.13852
-0.495476	0.986328	1.1697
-0.49517	0.79071	1.01483
-0.494865	0.909729	1.11276
-0.49456	0.958862	0.918717
-0.494255	0.796814	1.16935
-0.49395	1.04858	0.856702
-0.493645	0.592956	1.17478
-0.493339	1.07025	0.978926
-0.493034	0.46936	1.24515
-0.492729	1.15356	0.882088
-0.492424	0.6073	1.21613
-0.492119	1.14716	0.874826
-0.491813	0.563049	1.21287
-0.491508	1.12305	0.791049
-0.491203	0.455933	1.29447
-0.490898	1.08368	0.867945
-0.490593	0.546875	1.28395
-0.490288	1.04828	1.03551
-0.489982	0.627747	1.33872
-0.489677	1.04218	1.08266
-0.489372	0.922241	1.16862
-0.489067	0.9198	1.1668
-0.488762	1.03058	0.987626
-0.488457	0.748901	1.17696
-0.488151	1.02814	0.870476
-0.487846	0.494995	1.23826
-0.487541	1.18195	0.955715
-0.487236	0.508118	1.24261
-0.486931	1.17828	1.00903
-0.486626	0.614014	1.25422
-0.48632	1.17432	0.831672
-0.486015	0.474853	1.23826
-0.48571	1.11023	0.810992
-0.485405	0.526123	1.28323
-0.4851	1.09955	0.746802
-0.484794	0.531616	1.28904
-0.484489	1.09467	0.83639
-0.484184	0.778503	1.31588
-0.483879	0.992127	1.07032
-0.483574	0.968933	1.25422
-0.483269	0.915527	1.14359
-0.482963	0.98114	1.12436
-0.482658	0.682068	1.05038
-0.482353	1.0849	0.985451
-0.482048	0.509644	1.19728
-0.481743	1.13068	0.905656
-0.481438	0.648193	1.27815
-0.481132	1.11023	0.930685
-0.480827	0.615234	1.29846
-0.480522	1.15448	0.993438
-0.480217	0.486755	1.31225
-0.479912	1.12457	0.836747
-0.479606	0.509644	1.31261
-0.479301	1.11267	0.829129
-0.478996	0.608215	1.3137
-0.478691	1.07635	0.819335
-0.478386	0.788574	1.30898
-0.478081	0.965576	0.951722
-0.477775	0.974121	1.32204
-0.47747	0.813599	1.14395
-0.477165	1.07269	1.26944
-0.47686	0.568237	1.18095
-0.476555	1.1319	1.10624
-0.47625	0.499268	1.12074
-0.475944	1.10443	0.93576
-0.475639	0.655823	1.17877
-0.475334	1.15173	0.949178
-0.475029	0.506592	1.29774
-0.474724	1.17859	0.931779
-0.474418	0.568848	1.28685
-0.474113	1.1203	0.991263
-0.473808	0.537109	1.34561
-0.473503	1.11237	0.915817
-0.473198	0.734558	1.27633
-0.472893	1.01593	0.829497
-0.472587	0.822449	1.29194
-0.472282	0.901794	0.874826
-0.471977	1.04645	1.36193
-0.471672	0.741577	1.03769
-0.471367	1.02325	1.31043
-0.471062	0.606689	1.13924
-0.470756	1.09497	1.23971
-0.470451	0.65918	1.18821
-0.470146	1.15082	1.08665
-0.469841	0.633545	1.18276
-0.469536	1.18988	0.925611
-0.46923	0.585022	1.23971
-0.468925	1.12396	0.84944
-0.46862	0.485535	1.30499
-0.468315	1.12732	0.991988
-0.46801	0.555115	1.33111
-0.467705	1.13342	0.942653
-0.467399	0.819397	1.29846
-0.467094	1.0202	0.884619
-0.466789	0.874329	1.31588
-0.466484	0.831299	0.866495
-0.466179	0.97229	1.34416
-0.465874	0.793762	0.842915
-0.465568	1.00403	1.35069
-0.465263	0.634155	1.08483
-0.464958	1.18774	1.24188
-0.464653	0.679932	1.22121
-0.464348	1.15601	1.1766
-0.464042	0.554504	1.24841
-0.463737	1.17676	0.977476
-0.463432	0.528564	1.16498
-0.463127	1.04981	0.93866
-0.462822	0.462341	1.28178
-0.462517	1.15051	0.941204
-0.462211	0.54657	1.34054
-0.461906	1.04431	0.961883
-0.461601	0.815125	1.35215
-0.461296	1.06842	0.865401
-0.460991	0.94635	1.42976
-0.460686	0.853271	0.797943
-0.46038	0.9729	1.33256
-0.460075	0.684509	0.824779
-0.45977	1.06567	1.30753
-0.459465	0.641479	0.846183
-0.45916	1.09345	1.32422
-0.458855	0.682373	1.10659
-0.458549	1.12976	1.27888
-0.458244	0.570679	1.161
-0.457939	1.18591	1.14467
-0.457634	0.506287	1.16825
-0.457329	1.08246	1.02535
-0.457023	0.558472	1.22411
-0.456718	1.18469	0.883894
-0.456413	0.717773	1.28033
-0.456108	0.996704	0.992344
-0.455803	0.898132	1.26509
-0.455498	0.942993	0.952815
-0.455192	0.935059	1.32748
-0.454887	0.754089	0.864308
-0.454582	0.9729	1.32857
-0.454277	0.640564	0.889706
-0.453972	1.11359	1.2796
-0.453667	0.678101	0.811361
-0.453361	1.01349	1.34162
-0.453056	0.61676	0.970227
-0.452751	1.13464	1.26039
-0.452446	0.543518	1.17914
-0.452141	1.04431	1.23608
-0.451835	0.579224	1.19945
-0.45153	1.07239	1.1251
-0.451225	0.588074	1.18312
-0.45092	1.07849	0.977833
-0.450615	0.710754	1.22302
-0.45031	1.03424	0.856702
-0.450004	0.833435	1.37174
-0.449699	0.935364	0.997788
-0.449394	0.916748	1.3964
-0.449089	0.74585	0.951365
-0.448784	0.988159	1.38515
-0.448479	0.642395	0.869751
-0.448173	1.09863	1.33437
-0.447868	0.680542	0.844365
-0.447563	1.11267	1.33546
-0.447258	0.587463	0.914724
-0.446953	1.0907	1.35577
-0.446647	0.516663	1.07504
-0.446342	1.01807	1.27706
-0.446037	0.630188	1.22194
-0.445732	1.08093	1.20308
-0.445427	0.788879	1.22846
-0.445122	1.12366	1.07431
-0.444816	0.845337	1.16318
-0.444511	1.0437	0.900224
-0.444206	0.943298	1.29701
-0.443901	0.835571	0.991619
-0.443596	0.935059	1.27997
-0.443291	0.621643	1.05618
-0.442985	1.01623	1.33111
-0.44268	0.756836	0.916174
-0.442375	1.0202	1.40038
-0.44207	0.695496	0.916899
-0.441765	1.15173	1.35758
-0.441459	0.562134	0.797218
-0.441154	0.967102	1.38443
-0.440849	0.548706	0.907106
-0.440544	1.11725	1.33256
-0.440239	0.475769	1.11711
-0.439934	1.11847	1.2553
-0.439628	0.784302	1.14867
-0.439323	1.11176	1.18711
-0.439018	0.981445	1.27743
-0.438713	0.878601	0.994888
-0.438408	0.969849	1.27308
-0.438103	0.787964	1.01411
-0.437797	0.99762	1.3964
-0.437492	0.739441	0.949178
-0.437187	1.05316	1.32639
-0.436882	0.774231	0.957165
-0.436577	1.04553	1.40655
-0.436271	0.709839	0.844365
-0.435966	1.05987	1.35722
-0.435661	0.593567	0.804836
-0.435356	1.04279	1.24769
-0.435051	0.636597	0.920167
-0.434746	1.1145	1.35541
-0.43444	0.770264	1.03949
-0.434135	1.04462	1.27778
-0.43383	0.909119	1.14322
-0.433525	0.953979	1.27308
-0.43322	0.982666	1.26147
-0.432915	0.933227	1.17478
-0.432609	0.900574	1.29919
-0.432304	0.787659	1.01084
-0.431999	1.00647	1.23354
-0.431694	0.776367	0.932504
-0.431389	1.10626	1.38188
-0.431084	0.798035	1.00468
-0.430778	1.05835	1.30391
-0.430473	0.677795	1.02717
-0.430168	0.987244	1.4109
-0.429863	0.674744	0.880269
-0.429558	1.1676	1.38443
-0.429252	0.604248	0.881363
-0.428947	1.09802	1.3837
-0.428642	0.835266	0.924517
-0.428337	1.07178	1.44354
-0.428032	0.981445	1.06125
-0.427727	1.00067	1.3253
-0.427421	0.984192	1.16318
-0.427116	0.756836	1.2767
-0.426811	1.07758	1.24152
-0.426506	0.733337	1.12364
-0.426201	1.08856	1.30246
-0.425896	0.808411	0.916542
-0.42559	1.0144	1.37862
-0.425285	0.760498	0.981101
-0.42498	1.11694	1.33002
-0.424675	0.688477	1.03189
-0.42437	1.1026	1.48272
-0.424064	0.669556	0.994519
-0.423759	1.22498	1.41381
-0.423454	0.744019	0.964783
-0.423149	1.05286	1.38768
-0.422844	0.996399	0.856702
-0.422539	1.00708	1.41561
-0.422233	1.11054	1.01737
-0.421928	0.791626	1.30136
-0.421623	1.04523	1.17696
-0.421318	0.794678	1.32857
-0.421013	1.12152	1.30101
-0.420708	0.85022	1.20343
-0.420402	1.04736	1.35106
-0.420097	0.8078	1.04929
-0.419792	1.12366	1.29194
-0.419487	0.726929	0.952815
-0.419182	1.13159	1.3565
-0.418876	0.718384	1.00323
-0.418571	1.1969	1.36157
-0.418266	0.761719	1.06597
-0.417961	1.14227	1.41634
-0.417656	0.960693	0.973483
-0.417351	1.1319	1.48162
-0.417045	1.11572	0.930329
-0.41674	0.958862	1.3623
-0.416435	1.14929	0.888981
-0.41613	0.782776	1.40002
-0.415825	1.12854	1.13271
-0.41552	0.760498	1.32313
-0.415214	1.17889	1.24805
-0.414909	0.87738	1.35106
-0.414604	1.13953	1.26944
-0.414299	0.843201	1.1679
-0.413994	1.22742	1.3195
-0.413688	0.733643	1.00178
-0.413383	1.06232	1.38153
-0.413078	0.815125	0.863583
-0.412773	1.10657	1.39748
-0.412468	0.914307	1.03659
-0.412163	1.13464	1.41561
-0.411857	1.0791	1.07649
-0.411552	1.09283	1.43158
-0.411247	1.07056	0.864308
-0.410942	0.802917	1.33764
-0.410637	1.04706	0.953897
-0.410332	0.765076	1.40872
-0.410026	1.14136	0.972401
-0.409721	0.776062	1.42396
-0.409416	1.1853	1.11639
-0.409111	0.838623	1.40365
-0.408806	1.2497	1.23064
-0.408501	0.74707	1.31515
-0.408195	1.18439	1.29049
-0.40789	0.720825	1.12256
-0.407585	1.08093	1.39422
-0.40728	0.757446	0.995969
-0.406975	1.0968	1.34706
-0.406669	0.974426	1.06125
-0.406364	1.06689	1.42288
-0.406059	1.11267	1.06815
-0.405754	0.94635	1.45079
-0.405449	1.13556	0.919442
-0.405144	0.869446	1.48307
-0.404838	1.17493	0.894056
-0.404533	0.765076	1.40329
-0.404228	1.24573	0.908924
-0.403923	0.824585	1.41996
-0.403618	1.16394	0.966958
-0.403313	0.774231	1.37317
-0.403007	1.11939	1.24043
-0.402702	0.757752	1.36012
-0.402397	1.15173	1.26764
-0.402092	0.831299	1.22811
-0.401787	1.10413	1.27163
-0.401481	0.871277	1.07396
-0.401176	1.18622	1.34162
-0.400871	1.08826	1.02607
-0.400566	0.990601	1.42903
-0.400261	1.19324	1.00504
-0.399956	0.922546	1.4352
-0.39965	1.17188	1.14904
-0.399345	0.670166	1.41598
-0.39904	1.18866	0.877738
-0.398735	0.769653	1.43121
-0.39843	1.20056	0.913999
-0.398125	0.888367	1.35867
-0.397819	1.23474	0.970952
-0.397514	0.836792	1.47655
-0.397209	1.17035	1.03624
-0.396904	0.718689	1.33691
-0.396599	1.19782	1.28577
-0.396293	0.759583	1.25385
-0.395988	1.1908	1.31623
-0.395683	1.02997	1.14649
-0.395378	1.138	1.31008
-0.395073	1.18836	1.03042
-0.394768	0.908814	1.37354
-0.394462	1.19812	0.971677
-0.394157	0.816955	1.43193
-0.393852	1.21185	1.10551
-0.393547	0.687866	1.45116
-0.393242	1.22284	1.02897
-0.392937	0.774841	1.53059
-0.392631	1.23779	0.910742
-0.392326	0.818176	1.47945
-0.392021	1.27441	0.939397
-0.391716	0.770874	1.48017
-0.391411	1.11054	1.01665
-0.391105	0.762634	1.45878
-0.3908	1.19995	1.13271
-0.390495	0.911255	1.31768
-0.39019	1.09253	1.24587
-0.389885	1.09894	1.28105
-0.38958	1.00037	1.37246
-0.389274	1.29425	1.10986
-0.388969	0.908203	1.36919
-0.388664	1.21826	0.974933
-0.388359	0.758972	1.38188
-0.388054	1.26801	1.01483
-0.387749	0.741577	1.41706
-0.387443	1.22986	1.12146
-0.387138	0.792236	1.50992
-0.386833	1.23779	0.930685
-0.386528	0.802002	1.52732
-0.386223	1.24909	0.968408
-0.385917	0.772095	1.43448
-0.385612	1.21368	0.921617
-0.385307	0.750427	1.45769
-0.385002	1.15845	1.06489
-0.384697	0.934448	1.37317
-0.384392	1.04981	1.22883
-0.384086	1.18988	1.2807
-0.383781	0.953674	1.25567
-0.383476	1.24481	1.30499
-0.383171	0.803528	1.35976
-0.382866	1.21826	1.13597
-0.382561	0.643311	1.40256
-0.382255	1.30585	1.03042
-0.38195	0.862122	1.47582
-0.381645	1.23901	1.01193
-0.38134	0.776978	1.49795
-0.381035	1.34064	1.11821
-0.38073	0.707703	1.55634
-0.380424	1.2439	0.966233
-0.380119	0.726929	1.43992
-0.379814	1.21643	0.915092
-0.379509	0.850525	1.44717
-0.379204	1.11023	0.961515
-0.378898	1.18073	1.41743
-0.378593	1.15784	1.06887
-0.378288	1.17615	1.42468
-0.377983	0.883484	1.30064
-0.377678	1.19782	1.37137
-0.377373	0.680237	1.32857
-0.377067	1.31805	1.18856
-0.376762	0.691223	1.42178
-0.376457	1.2912	1.01701
-0.376152	0.775757	1.39458
-0.375847	1.29303	1.03442
-0.375542	0.765686	1.58173
-0.375236	1.31927	1.11384
-0.374931	0.73822	1.46821
-0.374626	1.24451	1.08918
-0.374321	0.758362	1.51826
-0.374016	1.27747	0.943747
-0.37371	0.935669	1.46966
-0.373405	1.15875	1.00431
-0.3731	1.14532	1.52624
-0.372795	1.01502	1.0551
-0.37249	1.2503	1.5023
-0.372185	0.839844	1.23281
-0.371879	1.32446	1.40945
-0.371574	0.674439	1.36557
-0.371269	1.34552	1.28178
-0.370964	0.769348	1.39095
-0.370659	1.28388	1.12219
-0.370354	0.742493	1.3565
-0.370048	1.30615	1.05255
-0.369743	0.686951	1.46712
-0.369438	1.28784	1.05763
-0.369133	0.72937	1.45479
-0.368828	1.30005	1.0598
-0.368522	0.817566	1.54075
-0.368217	1.13892	1.04675
-0.367912	1.1319	1.52551
-0.367607	1.12427	0.992344
-0.367302	1.19324	1.43411
-0.366997	0.904846	1.03079
-0.366691	1.16882	1.50775
-0.366386	0.829163	1.12908
-0.366081	1.32111	1.44282
-0.365776	0.805054	1.28505
-0.365471	1.34827	1.36121
-0.365166	0.793152	1.4109
-0.36486	1.34583	1.22664
-0.364555	0.727844	1.37644
-0.36425	1.3855	1.05727
-0.363945	0.763245	1.38841
-0.36364	1.33392	1.07831
-0.363334	0.822754	1.49106
-0.363029	1.30463	1.13742
-0.362724	0.979309	1.43557
-0.362419	1.18286	1.10877
-0.362114	1.15875	1.61038
-0.361809	1.02295	1.00251
-0.361503	1.1908	1.49903
-0.361198	0.832519	0.982195
-0.360893	1.18622	1.52769
-0.360588	0.742188	0.987626
-0.360283	1.35834	1.55308
-0.359978	0.742493	1.20308
-0.359672	1.26923	1.37137
-0.359367	0.758057	1.34671
-0.359062	1.35986	1.30246
-0.358757	0.75531	1.3565
-0.358452	1.30066	1.22991
-0.358146	0.717773	1.40075
-0.357841	1.29364	1.13707
-0.357536	0.85968	1.42903
-0.357231	1.29547	1.04856
-0.356926	1.10565	1.57194
-0.356621	1.18042	1.15484
-0.356315	1.17127	1.62598
-0.35601	1.00494	1.03261
-0.355705	1.18317	1.58536
-0.3554	0.8078	1.03841
-0.355095	1.34399	1.50448
-0.35479	0.832214	0.996694
-0.354484	1.42517	1.55634
-0.354179	0.870972	1.04675
-0.353874	1.31226	1.52116
-0.353569	0.775757	1.25349
-0.353264	1.33972	1.47183
-0.352959	0.636292	1.39023
-0.352653	1.37909	1.3224
-0.352348	0.791016	1.46059
-0.352043	1.36658	1.14504
-0.351738	0.955505	1.41816
-0.351433	1.3208	1.01737
-0.351127	1.16943	1.52116
-0.350822	1.06354	1.14395
-0.350517	1.20941	1.49723
-0.350212	0.986023	1.10877
-0.349907	1.2442	1.57521
-0.349602	0.853882	0.98437
-0.349296	1.31103	1.51137
-0.348991	0.874023	0.989076
-0.348686	1.36597	1.5139
-0.348381	0.915527	1.06489
-0.348076	1.37695	1.52878
-0.347771	0.820618	1.19981
-0.347465	1.38977	1.51065
-0.34716	0.76355	1.36847
-0.346855	1.3913	1.43266
-0.34655	0.861816	1.4323
-0.346245	1.26892	1.33074
-0.345939	1.15478	1.40981
-0.345634	1.21857	1.17188
-0.345329	1.15875	1.51065
-0.345024	1.11023	1.06597
-0.344719	1.28754	1.63215
-0.344414	0.889893	1.161
-0.344108	1.26373	1.5208
-0.343803	0.942078	1.10696
-0.343498	1.38031	1.5937
-0.343193	0.885925	1.02282
-0.342888	1.4505	1.50992
-0.342583	0.745544	1.09427
-0.342277	1.43097	1.59842
-0.341972	0.828857	1.11893
-0.341667	1.36536	1.55961
-0.341362	0.780945	1.31261
-0.341057	1.36932	1.48235
-0.340751	0.97229	1.39965
-0.340446	1.32385	1.32893
-0.340141	1.18439	1.44971
-0.339836	1.13434	1.19001
-0.339531	1.26343	1.44681
-0.339226	0.994873	1.11784
-0.33892	1.24145	1.57376
-0.338615	0.888367	1.13525
-0.33831	1.39069	1.63867
-0.338005	0.968933	1.18204
-0.3377	1.42365	1.60386
-0.337395	0.993958	1.08918
-0.337089	1.43616	1.64846
-0.336784	0.815735	1.04639
-0.336479	1.40778	1.5139
-0.336174	0.825806	1.08955
-0.335869	1.45721	1.59879
-0.335563	0.954285	1.21939
-0.335258	1.33728	1.49106
-0.334953	1.0968	1.41561
-0.334648	1.19263	1.45841
-0.334343	1.2674	1.49831
-0.334038	1.09558	1.35287
-0.333732	1.21582	1.48816
-0.333427	0.910339	1.1679
-0.333122	1.29059	1.43339
-0.332817	0.916443	1.13271
-0.332512	1.35315	1.67494
-0.332207	0.962219	1.22774
-0.331901	1.33362	1.58827
-0.331596	0.859985	1.20924
-0.331291	1.41022	1.67639
-0.330986	0.935974	1.02862
-0.330681	1.4148	1.52551
-0.330376	0.960998	1.08883
-0.33007	1.43646	1.55961
-0.329765	1.12701	1.09644
-0.32946	1.27655	1.65028
-0.329155	1.27777	1.28468
-0.32885	1.24786	1.54038
-0.328544	1.26038	1.48707
-0.328239	0.978394	1.45369
-0.327934	1.27258	1.51645
-0.327629	1.02997	1.24515
-0.327324	1.35376	1.53313
-0.327019	1.12763	1.14467
-0.326713	1.31622	1.63142
-0.326408	0.969238	1.08448
-0.326103	1.38	1.64956
-0.325798	0.968323	1.24406
-0.325493	1.36444	1.64085
-0.325188	0.887756	1.12727
-0.324882	1.32782	1.62997
-0.324577	1.02905	1.10659
-0.324272	1.3913	1.54982
-0.323967	1.25732	1.13162
-0.323662	1.21124	1.57086
-0.323356	1.31958	1.22229
-0.323051	1.11023	1.61728
-0.322746	1.26343	1.40183
-0.322441	0.933533	1.42468
-0.322136	1.33728	1.45479
-0.321831	1.08459	1.38515
-0.321525	1.32599	1.56179
-0.32122	1.08002	1.18748
-0.320915	1.38672	1.55453
-0.32061	0.937805	1.06235
-0.320305	1.39801	1.64701
-0.32	0.951233	1.17805
-0.319694	1.41663	1.62127
-0.319389	0.986633	1.22629
-0.319084	1.39465	1.71339
-0.318779	1.17981	1.13997
-0.318474	1.35712	1.66805
-0.318168	1.31653	1.11711
-0.317863	1.16089	1.55961
-0.317558	1.33392	1.08266
-0.317253	1.01318	1.64013
-0.316948	1.35834	1.29556
-0.316643	1.0257	1.52696
-0.316337	1.43982	1.44318
-0.316032	1.11664	1.43955
-0.315727	1.35712	1.45516
-0.315422	0.96405	1.3195
-0.315117	1.34766	1.52442
-0.314812	0.90332	1.14541
-0.314506	1.33453	1.52261
-0.314201	0.951538	1.15084
-0.313896	1.38794	1.67059
-0.313591	1.11206	1.21395
-0.313286	1.34094	1.61473
-0.31298	1.27716	1.1766
-0.312675	1.2384	1.62707
-0.31237	1.35864	1.08048
-0.312065	1.026	1.58282
-0.31176	1.31012	1.09862
-0.311455	0.916138	1.61111
-0.311149	1.43951	1.22484
-0.310844	1.16821	1.57231
-0.310539	1.40686	1.33474
-0.310234	1.12518	1.5092
-0.309929	1.40381	1.51645
-0.309624	1.01135	1.47111
-0.309318	1.33331	1.56723
-0.309013	0.994568	1.22012
-0.308708	1.39557	1.57556
-0.308403	1.11267	1.13887
-0.308098	1.32202	1.62272
-0.307792	1.34033	1.18204
-0.307487	1.33179	1.63759
-0.307182	1.36658	1.24333
-0.306877	1.10779	1.57847
-0.306572	1.32568	1.10949
-0.306267	1.06659	1.622
-0.305961	1.40564	1.04784
-0.305656	1.05194	1.61583
-0.305351	1.42181	1.16353
-0.305046	1.1908	1.58173
-0.304741	1.48041	1.26582
-0.304436	1.05042	1.51971
-0.30413	1.37695	1.46131
-0.303825	1.03882	1.41888
-0.30352	1.37604	1.61002
-0.303215	1.13922	1.3623
-0.30291	1.34491	1.53131
-0.302605	1.25916	1.21904
-0.302299	1.34369	1.48127
-0.301994	1.33575	1.1026
-0.301689	1.15509	1.71231
-0.301384	1.38428	1.14577
-0.301079	1.04248	1.64085
-0.300773	1.3562	1.20343
-0.300468	0.912476	1.68401
-0.300163	1.39862	1.12618
-0.299858	1.09619	1.64811
-0.299553	1.41724	1.16862
-0.299248	1.02783	1.69091
-0.298942	1.43555	1.22447
-0.298637	1.01562	1.65971
-0.298332	1.28571	1.41126
-0.298027	1.07117	1.58536
-0.297722	1.33728	1.4838
-0.297417	1.20361	1.38878
-0.297111	1.31775	1.57919
-0.296806	1.38672	1.34416
-0.296501	1.19507	1.57158
-0.296196	1.46179	1.18566
-0.295891	1.05377	1.62997
-0.295585	1.41693	1.18131
-0.29528	1.06598	1.66262
-0.294975	1.50879	1.32965
-0.29467	1.12244	1.62018
-0.294365	1.46393	1.20018
-0.29406	1.05408	1.692
-0.293754	1.47736	1.12364
-0.293449	1.06262	1.59732
-0.293144	1.38061	1.17769
-0.292839	1.03882	1.57956
-0.292534	1.36047	1.33654
-0.292229	1.2149	1.54365
-0.291923	1.31317	1.52696
-0.291618	1.40747	1.55562
-0.291313	1.32599	1.53131
-0.291008	1.4093	1.42541
-0.290703	1.0965	1.59225
-0.290397	1.40411	1.22774
-0.290092	1.0675	1.60023
-0.289787	1.54449	1.17841
-0.289482	0.98999	1.71992
-0.289177	1.474	1.31841
-0.288872	1.06384	1.71412
-0.288566	1.48285	1.25494
-0.288261	1.04492	1.73335
-0.287956	1.41876	1.15411
-0.287651	1.0965	1.6666
-0.287346	1.41907	1.19618
-0.287041	1.09497	1.63105
-0.286735	1.44501	1.21359
-0.28643	1.33728	1.68002
-0.286125	1.31714	1.42069
-0.28582	1.474	1.5908
-0.285515	1.20422	1.56577
-0.285209	1.54053	1.5237
-0.284904	1.03119	1.63469
-0.284599	1.53198	1.37209
-0.284294	1.0022	1.6093
-0.283989	1.54175	1.26836
-0.283684	1.15265	1.67059
-0.283378	1.5094	1.18131
-0.283073	1.08002	1.77977
-0.282768	1.53656	1.25277
-0.282463	0.951233	1.68256
-0.282158	1.52069	1.32095
-0.281853	1.05072	1.77215
-0.281547	1.47217	1.15738
-0.281242	1.23627	1.6267
-0.280937	1.37909	1.24116
-0.280632	1.50574	1.71666
-0.280327	1.33118	1.29774
-0.280021	1.49445	1.63287
-0.279716	1.05865	1.51173
-0.279411	1.55212	1.65826
-0.279106	1.00281	1.64158
-0.278801	1.62628	1.44862
-0.278496	1.08215	1.61546
-0.27819	1.54694	1.33364
-0.277885	1.14319	1.60821
-0.27758	1.63361	1.18856
-0.277275	0.997009	1.68366
-0.27697	1.51245	1.24769
-0.276665	1.05133	1.75981
-0.276359	1.48468	1.38551
-0.276054	1.14685	1.6996
-0.275749	1.43921	1.23536
-0.275444	1.42731	1.77143
-0.275139	1.32599	1.20924
-0.274834	1.56708	1.64993
-0.274528	1.16913	1.24007
-0.274223	1.53137	1.71738
-0.273918	0.987854	1.35106
-0.273613	1.63879	1.61618
-0.273308	1.0495	1.59044
-0.273002	1.59638	1.57121
-0.272697	1.02966	1.65898
-0.272392	1.60034	1.3837
-0.272087	1.09863	1.6267
-0.271782	1.5152	1.2495
-0.271477	1.08795	1.65826
-0.271171	1.57013	1.21976
-0.270866	1.15143	1.78085
-0.270561	1.56647	1.33437
-0.270256	1.38672	1.83272
-0.269951	1.4386	1.34162
-0.269646	1.51337	1.88894
-0.26934	1.23138	1.14142
-0.269035	1.54053	1.68656
-0.26873	1.05377	1.24587
-0.268425	1.56616	1.66044
-0.26812	1.02753	1.2466
-0.267814	1.59302	1.73697
-0.267509	1.15753	1.45152
-0.267204	1.63116	1.64121
-0.266899	1.02142	1.60241
-0.266594	1.6156	1.54328
-0.266289	1.00464	1.68583
-0.265983	1.55884	1.50266
-0.265678	1.14227	1.74205
-0.265373	1.54236	1.25821
-0.265068	1.29028	1.7065
-0.264763	1.48743	1.26799
-0.264458	1.47461	1.80153
-0.264152	1.3681	1.40365
-0.263847	1.63147	1.77578
-0.263542	1.18012	1.26509
-0.263237	1.54358	1.82437
-0.262932	1.01044	1.19728
-0.262626	1.5622	1.74531
-0.262321	1.16394	1.26546
-0.262016	1.62872	1.67676
-0.261711	1.07696	1.39277
-0.261406	1.68793	1.64993
-0.261101	0.992432	1.59697
-0.260795	1.58569	1.66479
-0.26049	1.10107	1.68546
-0.260185	1.61591	1.5509
-0.25988	1.24268	1.70215
-0.259575	1.51398	1.37681
-0.25927	1.5155	1.73842
-0.258964	1.50238	1.31588
-0.258659	1.55884	1.8164
-0.258354	1.24542	1.34416
-0.258049	1.49414	1.81458
-0.257744	1.14258	1.3993
-0.257438	1.62933	1.78666
-0.257133	1.10382	1.30716
-0.256828	1.68579	1.73225
-0.256523	1.09802	1.27126
-0.256218	1.71692	1.70614
-0.255913	1.02875	1.30391
-0.255607	1.70471	1.71919
-0.255302	0.996094	1.44862
-0.254997	1.69006	1.75546
-0.254692	1.13556	1.62417
-0.254387	1.59424	1.67314
-0.254082	1.3678	1.64411
-0.253776	1.47156	1.40038
-0.253471	1.50024	1.78085
-0.253166	1.33575	1.37427
-0.252861	1.42487	1.70397
-0.252556	1.14014	1.30173
-0.252251	1.56952	1.7678
-0.251945	1.13007	1.34706
-0.25164	1.6272	1.81712
-0.251335	1.19476	1.36193
-0.25103	1.72211	1.83344
-0.250725	1.0379	1.33292
-0.250419	1.62201	1.77795
-0.250114	1.07422	1.33764
-0.249809	1.64642	1.73335
-0.249504	1.08643	1.34126
-0.249199	1.69952	1.76054
-0.248894	1.35529	1.52914
-0.248588	1.55914	1.71521
-0.248283	1.50452	1.74422
-0.247978	1.34399	1.5908
-0.247673	1.50391	1.70179
-0.247368	1.25305	1.47945
-0.247063	1.57379	1.76236
-0.246757	1.19751	1.34018
-0.246452	1.67816	1.82184
-0.246147	1.23077	1.35722
-0.245842	1.67236	1.82329
-0.245537	1.17737	1.41561
-0.245231	1.68091	1.87298
-0.244926	1.05865	1.39965
-0.244621	1.60797	1.87153
-0.244316	1.14349	1.32784
-0.244011	1.63971	1.82547
-0.243706	1.22864	1.47365
-0.2434	1.52313	1.75946
-0.243095	1.50757	1.46168
-0.24279	1.49963	1.79137
-0.242485	1.57532	1.6949
-0.24218	1.29944	1.66153
-0.241875	1.51825	1.76236
-0.241569	1.27533	1.57883
-0.241264	1.64032	1.78666
-0.240959	1.19293	1.48599
-0.240654	1.61835	1.79754
-0.240349	1.25488	1.41453
-0.240043	1.71112	1.87915
-0.239738	1.14227	1.44354
-0.239433	1.64398	1.89329
-0.239128	1.14075	1.46603
-0.238823	1.6333	1.84505
-0.238518	1.29944	1.4022
-0.238212	1.7102	1.79899
-0.237907	1.54114	1.35613
-0.237602	1.54419	1.78884
-0.237297	1.44501	1.441
-0.236992	1.38061	1.78484
-0.236687	1.52496	1.57484
-0.236381	1.26312	1.74168
-0.236076	1.62811	1.75075
-0.235771	1.36017	1.71521
-0.235466	1.64368	1.78992
-0.235161	1.31073	1.53966
-0.234855	1.71478	1.8066
-0.23455	1.18897	1.41526
-0.234245	1.64642	1.83526
-0.23394	1.27106	1.42359
-0.233635	1.6684	1.93392
-0.23333	1.2616	1.45334
-0.233024	1.65527	1.96837
-0.232719	1.43036	1.44282
-0.232414	1.59546	1.95133
-0.232109	1.54633	1.40147
-0.231804	1.40717	1.8552
-0.231499	1.55273	1.3623
-0.231193	1.2616	1.88241
-0.230888	1.67358	1.45806
-0.230583	1.27258	1.82801
-0.230278	1.64795	1.64919
-0.229973	1.38763	1.81894
-0.229667	1.70624	1.77759
-0.229362	1.23962	1.68438
-0.229057	1.51917	1.8864
-0.228752	1.21094	1.48816
-0.228447	1.65588	1.88713
-0.228142	1.28754	1.4693
-0.227836	1.63483	1.96873
-0.227531	1.41968	1.40546
-0.227226	1.61804	1.90199
-0.226921	1.54938	1.52986
-0.226616	1.41693	1.97236
-0.226311	1.62323	1.48889
-0.226005	1.36261	1.98578
-0.2257	1.59607	1.42069
-0.225395	1.36231	1.88423
-0.22509	1.60858	1.46712
-0.224785	1.41266	1.90889
-0.22448	1.63086	1.55489
-0.224174	1.33179	1.80371
-0.223869	1.71204	1.72935
-0.223564	1.18805	1.7464
-0.223259	1.60309	1.92775
-0.222954	1.27899	1.67169
-0.222648	1.62689	1.9662
-0.222343	1.47583	1.51245
-0.222038	1.55823	1.86826
-0.221733	1.59882	1.46785
-0.221428	1.48163	1.97671
-0.221123	1.63025	1.45588
-0.220817	1.30463	2.02459
-0.220512	1.60919	1.6093
-0.220207	1.33362	2.05034
-0.219902	1.70593	1.56214
-0.219597	1.39008	1.95205
-0.219292	1.64612	1.50013
-0.218986	1.31744	1.92195
-0.218681	1.66809	1.55417
-0.218376	1.26831	1.94443
-0.218071	1.61987	1.66515
-0.217766	1.30157	1.88423
-0.21746	1.63483	1.90526
-0.217155	1.45813	1.80081
-0.21685	1.63238	1.92448
-0.216545	1.61468	1.70469
-0.21624	1.47156	1.98759
-0.215935	1.68579	1.56649
-0.215629	1.29181	1.9633
-0.215324	1.67023	1.53711
-0.215019	1.30249	2.13304
-0.214714	1.71997	1.53821
-0.214409	1.38061	2.11599
-0.214104	1.68182	1.65463
-0.213798	1.41388	2.03765
-0.213493	1.64337	1.48235
-0.213188	1.29974	1.93754
-0.212883	1.57349	1.54473
-0.212578	1.36963	1.95893
-0.212272	1.64703	1.58065
-0.211967	1.47675	1.968
-0.211662	1.56921	1.79246
-0.211357	1.69006	1.94298
-0.211052	1.50086	1.97961
-0.210747	1.67999	1.79354
-0.210441	1.33911	2.01769
-0.210136	1.61438	1.67929
-0.209831	1.29913	2.02676
-0.209526	1.78711	1.57956
-0.209221	1.4093	2.02059
-0.208916	1.7038	1.51899
-0.20861	1.34247	2.13376
-0.208305	1.72119	1.70105
-0.208	1.26984	2.08879
-0.207695	1.58936	1.67132
-0.20739	1.2973	2.04562
-0.207084	1.65741	1.67459
-0.206779	1.43616	1.99195
-0.206474	1.63025	1.58391
-0.206169	1.63513	2.10221
-0.205864	1.4505	1.74132
-0.205559	1.67816	1.99848
-0.205253	1.31317	1.94697
-0.204948	1.70166	1.95458
-0.204643	1.25153	1.99195
-0.204338	1.6629	1.81205
-0.204033	1.28021	2.17474
-0.203728	1.72516	1.63867
-0.203422	1.39526	2.08915
-0.203117	1.74988	1.64049
-0.202812	1.25885	2.16495
-0.202507	1.69952	1.66443
-0.202202	1.27533	2.14573
-0.201896	1.63574	1.78593
-0.201591	1.41663	2.1791
-0.201286	1.63635	1.65355
-0.200981	1.6925	2.08806
-0.200676	1.53931	1.67857
-0.200371	1.73492	2.02459
-0.200065	1.39404	1.68474
-0.19976	1.81885	2.08516
-0.199455	1.30096	1.83598
-0.19915	1.85883	2.04997
-0.198845	1.2796	2.0478
-0.19854	1.78314	1.9662
-0.198234	1.32416	2.11527
-0.197929	1.828	1.86174
-0.197624	1.29181	2.18672
-0.197319	1.71753	1.76526
-0.197014	1.28082	2.13739
-0.196709	1.72821	1.68148
-0.196403	1.4212	2.24547
-0.196098	1.67633	1.76091
-0.195793	1.70868	2.14246
-0.195488	1.5564	1.84033
-0.195183	1.74561	2.19252
-0.194877	1.47888	1.80625
-0.194572	1.77216	2.14537
-0.194267	1.30402	1.75764
-0.193962	1.89484	2.16422
-0.193657	1.33057	1.80226
-0.193352	1.8631	2.11454
-0.193046	1.3913	1.9633
-0.192741	1.86462	2.13703
-0.192436	1.35956	2.16097
-0.192131	1.92352	2.05179
-0.191826	1.36017	2.16277
-0.191521	1.7807	1.91106
-0.191215	1.34796	2.20195
-0.19091	1.72516	1.81458
-0.190605	1.64429	2.20703
-0.1903	1.65527	1.8251
-0.189995	1.71326	2.28754
-0.189689	1.50726	1.86137
-0.189384	1.763	2.30677
-0.189079	1.29883	1.86282
-0.188774	1.93848	2.27449
-0.188469	1.28052	1.78013
-0.188164	1.93176	2.21174
-0.187858	1.39557	1.90054
-0.187553	1.88751	2.27159
-0.187248	1.38977	1.96765
-0.186943	1.92596	2.2636
-0.186638	1.36108	2.14355
-0.186333	1.8399	2.04345
-0.186027	1.32873	2.23097
-0.185722	1.82617	2.13304
-0.185417	1.57867	2.28791
-0.185112	1.68365	1.89837
-0.184807	1.69067	2.29081
-0.184501	1.5863	1.80625
-0.184196	1.84692	2.40905
-0.183891	1.40533	1.8621
-0.183586	1.82587	2.28718
-0.183281	1.33759	2.01334
-0.182976	1.87775	2.30205
-0.18267	1.4093	1.9165
-0.182365	1.87317	2.38874
-0.18206	1.36231	1.86609
-0.181755	1.89789	2.29915
-0.18145	1.33606	1.98216
-0.181145	1.86554	2.28319
-0.180839	1.30798	1.99666
-0.180534	1.86706	2.20267
-0.180229	1.53229	2.27122
-0.179924	1.72607	2.13194
-0.179619	1.78772	2.30713
-0.179313	1.69495	2.0877
-0.179008	1.75751	2.44641
-0.178703	1.46851	1.99956
-0.178398	1.88477	2.30967
-0.178093	1.38092	2.01479
-0.177788	1.83807	2.45221
-0.177482	1.40045	2.07682
-0.177177	1.96381	2.4203
-0.176872	1.40503	2.16749
-0.176567	1.9519	2.39599
-0.176262	1.315	1.95386
-0.175957	1.91284	2.41667
-0.175651	1.29517	1.99666
-0.175346	1.94275	2.39926
-0.175041	1.50177	2.02568
-0.174736	1.86554	2.48993
-0.174431	1.70471	2.24946
-0.174126	1.72333	2.33288
-0.17382	1.82892	2.37532
-0.173515	1.54449	2.2705
-0.17321	1.7691	2.47941
-0.172905	1.35773	2.15117
-0.1726	1.94733	2.51823
-0.172294	1.40289	2.07755
-0.171989	1.89636	2.50045
-0.171684	1.46179	2.03257
-0.171379	2.01385	2.56175
-0.171074	1.28906	2.12506
-0.170769	1.86829	2.50698
-0.170463	1.34338	2.18236
-0.170158	1.94885	2.53055
-0.169853	1.42761	2.12724
-0.169548	1.8753	2.49682
-0.169243	1.68518	2.15734
-0.168938	1.81793	2.53527
-0.168632	1.76941	2.15515
-0.168327	1.65405	2.52113
-0.168022	1.76147	2.35211
-0.167717	1.38763	2.499
-0.167412	1.88965	2.6078
-0.167106	1.47613	2.29951
-0.166801	1.90338	2.60382
-0.166496	1.56494	2.20848
-0.166191	1.88965	2.6789
-0.165886	1.37451	2.15879
-0.165581	1.94427	2.67309
-0.165275	1.36505	2.24329
-0.16497	1.95557	2.70973
-0.164665	1.42304	2.32236
-0.16436	1.90399	2.65097
-0.164055	1.66077	2.23495
-0.16375	1.90155	2.66621
-0.163444	1.69769	2.2763
-0.163139	1.73248	2.60998
-0.162834	1.75781	2.3075
-0.162529	1.58386	2.62014
-0.162224	1.84631	2.32671
-0.161918	1.47339	2.66621
-0.161613	1.9104	2.56392
-0.161308	1.59973	2.54071
-0.161003	1.91376	2.66294
-0.160698	1.47491	2.41158
-0.160393	1.8927	2.68542
-0.160087	1.35071	2.38837
-0.159782	1.8924	2.75361
-0.159477	1.44897	2.28392
-0.159172	1.90186	2.81926
-0.158867	1.68732	2.40216
-0.158562	1.95099	2.78662
-0.158256	1.85577	2.50771
-0.157951	1.7337	2.86605
-0.157646	1.86615	2.42682
-0.157341	1.70044	2.79787
-0.157036	1.84326	2.42175
-0.15673	1.51337	2.78735
-0.156425	1.98853	2.46962
-0.15612	1.5741	2.83195
-0.155815	1.94153	2.70029
-0.15551	1.45233	2.68652
-0.155205	1.93024	2.80475
-0.154899	1.44012	2.66294
-0.154594	1.92261	2.89616
-0.154289	1.52466	2.64807
-0.153984	1.99158	2.8704
-0.153679	1.64978	2.50626
-0.153374	2.02698	2.94258
-0.153068	1.83807	2.46744
-0.152763	1.83502	2.95274
-0.152458	1.80664	2.5603
-0.152153	1.65466	2.92771
-0.151848	1.88141	2.66511
-0.151542	1.59119	3.01476
-0.151237	1.95618	2.52003
-0.150932	1.67664	2.91067
-0.150627	1.96655	2.54869
-0.150322	1.60492	2.92517
-0.150017	2.05353	2.64625
-0.149711	1.47217	2.92626
-0.149406	1.94641	2.90667
-0.149101	1.5033	2.89651
-0.148796	1.98456	3.02962
-0.148491	1.62476	2.80149
-0.148186	1.94733	3.06409
-0.14788	1.79047	2.69667
-0.147575	1.94702	3.08149
-0.14727	1.92657	2.61687
-0.146965	1.74133	3.09056
-0.14666	1.88294	2.70683
-0.146355	1.62964	3.15911
-0.146049	1.95923	2.89543
-0.145744	1.59546	3.19828
-0.145439	1.99432	2.78009
-0.145134	1.68976	3.22984
-0.144829	1.99921	2.69921
-0.144523	1.53809	3.08693
-0.144218	1.89026	2.84102
-0.143913	1.58173	3.15186
-0.143608	2.09778	2.96978
-0.143303	1.66443	3.16673
-0.142998	2.07733	3.12865
-0.142692	1.86218	3.06844
-0.142387	1.94458	3.23601
-0.142082	1.96411	2.93968
-0.141777	1.86096	3.24398
-0.141472	1.88629	2.9404
-0.141167	1.6806	3.2875
-0.140861	1.99463	2.88672
-0.140556	1.68793	3.39486
-0.140251	1.96655	2.9404
-0.139946	1.70044	3.37092
-0.139641	2.04132	2.99771
-0.139335	1.6571	3.37782
-0.13903	2.08893	2.98139
-0.138725	1.62018	3.33937
-0.13842	2.01691	3.00786
-0.138115	1.67297	3.34009
-0.13781	1.99066	3.07242
-0.137504	1.85272	3.48954
-0.137199	1.99127	3.20481
-0.136894	1.94824	3.33067
-0.136589	1.83075	3.39777
-0.136284	2.0401	3.33901
-0.135979	1.77887	3.47792
-0.135673	1.97723	3.23419
-0.135368	1.70502	3.53849
-0.135063	1.99188	3.05139
-0.134758	1.73554	3.48119
-0.134453	2.09534	3.0989
-0.134147	1.67725	3.62155
-0.133842	1.97784	3.29477
-0.133537	1.77246	3.59362
-0.133232	1.95038	3.37237
-0.132927	1.7099	3.63824
-0.132622	2.03644	3.23781
-0.132316	1.84113	3.59399
-0.132011	1.99158	3.22876
-0.131706	1.98944	3.63025
-0.131401	1.94061	3.37347
-0.131096	2.07672	3.64911
-0.130791	1.69311	3.57476
-0.130485	2.03674	3.52072
-0.13018	1.63238	3.64658
-0.129875	2.10022	3.46523
-0.12957	1.75446	3.7728
-0.129265	2.09259	3.35352
-0.128959	1.71356	3.77208
-0.128654	2.10083	3.39124
-0.128349	1.74774	3.85695
-0.128044	2.0404	3.41699
-0.127739	1.65527	3.83627
-0.127434	2.1048	3.60306
-0.127128	1.83228	3.87508
-0.126823	2.03034	3.47792
-0.126518	2.02667	3.88668
-0.126213	1.92718	3.43621
-0.125908	2.04163	3.94363
-0.125603	1.80054	3.57948
-0.125297	2.05627	3.94254
-0.124992	1.6922	3.6299
-0.124687	2.1344	3.82938
-0.124382	1.76361	3.90664
-0.124077	2.12128	3.85332
-0.123771	1.79291	4.03431
-0.123466	2.18475	3.79891
-0.123161	1.6864	3.98099
-0.122856	2.1051	3.66834
-0.122551	1.72424	4.02524
-0.122246	2.0755	3.66036
-0.12194	1.76727	4.14928
-0.121635	2.05658	3.78949
-0.12133	1.94977	4.12715
-0.121025	2.01294	3.81088
-0.12072	2.14813	4.20296
-0.120415	1.85577	3.81632
-0.120109	2.2644	4.10141
-0.119804	1.76178	3.84026
-0.119499	2.12463	4.1939
-0.119194	1.7099	3.87908
-0.118889	2.19604	4.21311
-0.118584	1.83716	4.11845
-0.118278	2.09808	4.1228
-0.117973	1.72058	4.23742
-0.117668	2.14325	4.09197
-0.117363	1.71722	4.3825
-0.117058	2.13013	4.01581
-0.116752	1.79932	4.32229
-0.116447	2.16095	3.9556
-0.116142	1.91742	4.38213
-0.115837	2.00287	3.98861
-0.115532	2.05688	4.4311
-0.115227	1.95709	4.11446
-0.114921	2.24884	4.45613
-0.114616	1.70319	4.05426
-0.114311	2.18903	4.47389
-0.114006	1.73431	4.04555
-0.113701	2.3169	4.50582
-0.113396	1.81152	4.19353
-0.11309	2.20398	4.49602
-0.112785	1.86127	4.25773
-0.11248	2.23022	4.5225
-0.112175	1.73584	4.47354
-0.11187	2.164	4.5294
-0.111564	1.79535	4.60265
-0.111259	2.12006	4.40643
-0.110954	1.82068	4.65307
-0.110649	2.12708	4.3125
-0.110344	2.1344	4.66141
-0.110039	2.01538	4.22835
-0.109733	2.19635	4.71908
-0.109428	1.84906	4.50292
-0.109123	2.20001	4.73794
-0.108818	1.71448	4.49602
-0.108513	2.28546	4.81774
-0.108208	1.7102	4.3669
-0.107902	2.34955	4.80432
-0.107597	1.81946	4.41877
-0.107292	2.29431	4.79597
-0.106987	1.65405	4.52648
-0.106682	2.18384	4.8384
-0.106376	1.79352	4.68245
-0.106071	2.16858	4.78183
-0.105766	1.83624	4.87468
-0.105461	2.18079	4.82898
-0.105156	2.0462	4.90696
-0.104851	2.07001	4.70349
-0.104545	2.16461	5.03064
-0.10424	2.00836	4.67156
-0.103935	2.29095	5.00453
-0.10363	1.77429	4.65343
-0.103325	2.18628	5.09665
-0.10302	1.76056	4.73322
-0.102714	2.37854	5.15759
-0.102409	1.80481	4.77312
-0.102104	2.32819	5.1721
-0.101799	1.79871	4.76152
-0.101494	2.36237	5.15034
-0.101188	1.76086	4.81664
-0.100883	2.21466	5.13764
-0.100578	1.79565	4.95447
-0.100273	2.29187	5.23376
-0.0999678	1.99219	5.1467
-0.0996627	2.12921	5.10681
-0.0993575	2.17835	5.32443
-0.0990523	1.98792	5.12821
-0.0987471	2.27692	5.36795
-0.098442	1.88263	5.07997
-0.0981368	2.23694	5.3607
-0.0978316	1.78772	4.99799
-0.0975264	2.35229	5.45499
-0.0972213	1.83411	4.93996
-0.0969161	2.31873	5.5094
-0.0966109	1.84479	5.12494
-0.0963057	2.38068	5.47676
-0.0960006	1.79657	5.1467
-0.0956954	2.3111	5.54568
-0.0953902	1.7276	5.16847
-0.095085	2.29797	5.48402
-0.0947798	1.86981	5.19748
-0.0944747	2.27875	5.60007
-0.0941695	2.12585	5.33168
-0.0938643	2.14508	5.53479
-0.0935591	2.1994	5.66899
-0.093254	2.08221	5.57106
-0.0929488	2.32086	5.69076
-0.0926436	1.88324	5.40422
-0.0923384	2.31262	5.79231
-0.0920333	1.83014	5.4151
-0.0917281	2.37579	5.77055
-0.0914229	1.88355	5.42236
-0.0911177	2.40173	5.89024
-0.0908126	1.83106	5.46951
-0.0905074	2.34253	5.89024
-0.0902022	1.73492	5.62547
-0.089897	2.3346	5.97003
-0.0895919	1.83899	5.5094
-0.0892867	2.44568	5.99179
-0.0889815	2.04712	5.58557
-0.0886763	2.29095	5.97003
-0.0883712	2.3111	5.68349
-0.088066	2.18323	6.01356
-0.0877608	2.34039	5.82495
-0.0874556	1.94641	6.03895
-0.0871505	2.35016	6.03169
-0.0868453	1.85547	6.0063
-0.0865401	2.47833	6.17677
-0.0862349	1.92841	6.0063
-0.0859298	2.47589	6.19853
-0.0856246	1.89575	5.87936
-0.0853194	2.44232	6.18403
-0.0850142	1.88721	5.88298
-0.084709	2.435	6.33998
-0.0844039	1.8747	6.02444
-0.0840987	2.4472	6.36537
-0.0837935	1.95923	6.10786
-0.0834883	2.39349	6.36537
-0.0831832	2.2699	6.07885
-0.082878	2.27234	6.33273
-0.0825728	2.29797	6.06796
-0.0822676	2.14508	6.51771
-0.0819625	2.3053	6.23118
-0.0816573	1.93237	6.48506
-0.0813521	2.40082	6.43429
-0.0810469	1.92474	6.47056
-0.0807418	2.41058	6.45243
-0.0804366	2.0044	6.37988
-0.0801314	2.52899	6.62289
-0.0798262	1.89423	6.30008
-0.0795211	2.39929	6.63014
-0.0792159	1.80878	6.32185
-0.0789107	2.53449	6.73532
-0.0786055	1.91925	6.35812
-0.0783004	2.41913	6.82238
-0.0779952	2.12585	6.56123
-0.07769	2.33826	6.7716
-0.0773848	2.23908	6.46693
-0.0770797	2.23114	6.82963
-0.0767745	2.29065	6.51045
-0.0764693	2.07336	6.80787
-0.0761641	2.36023	6.60838
-0.075859	1.95557	6.87315
-0.0755538	2.48047	6.70631
-0.0752486	2.04498	6.88404
-0.0749434	2.46155	6.89854
-0.0746382	1.9989	6.9058
-0.0743331	2.53876	7.00372
-0.0740279	1.90765	6.86953
-0.0737227	2.47711	7.06902
-0.0734175	1.97846	6.7571
-0.0731124	2.44904	7.06902
-0.0728072	2.08771	6.69906
-0.072502	2.42706	7.18145
-0.0721968	2.31537	6.79698
-0.0718917	2.33917	7.1887
-0.0715865	2.32025	6.94932
-0.0712813	2.20337	7.19596
-0.0709761	2.38739	6.90218
-0.070671	2.07306	7.23223
-0.0703658	2.44995	7.01461
-0.0700606	2.16949	7.27575
-0.0697554	2.49451	7.0545
-0.0694503	2.10358	7.35191
-0.0691451	2.49786	7.24311
-0.0688399	1.97479	7.30839
-0.0685347	2.49115	7.38819
-0.0682296	1.98334	7.36642
-0.0679244	2.49268	7.55503
-0.0676192	1.96747	7.30839
-0.067314	2.50702	7.48612
-0.0670089	2.24274	7.23586
-0.0667037	2.4231	7.65296
-0.0663985	2.30042	7.25399
-0.0660933	2.29858	7.64933
-0.0657881	2.41943	7.4027
-0.065483	2.13531	7.67834
-0.0651778	2.3645	7.45347
-0.0648726	2.11609	7.71462
-0.0645674	2.4884	7.43171
-0.0642623	2.16614	7.72549
-0.0639571	2.44507	7.49699
-0.0636519	2.03217	7.78715
-0.0633467	2.54669	7.5913
-0.0630416	1.99402	7.83794
-0.0627364	2.51709	7.7799
-0.0624312	1.94458	7.82342
-0.062126	2.60284	7.97939
-0.0618209	2.18841	7.79079
-0.0615157	2.47772	8.01929
-0.0612105	2.30499	7.74
-0.0609053	2.41699	7.99753
-0.0606002	2.4588	7.68923
-0.060295	2.30591	8.10996
-0.0599898	2.44415	7.75451
-0.0596846	2.18506	8.10633
-0.0593795	2.45941	8.03016
-0.0590743	2.20367	8.22603
-0.0587691	2.53326	7.87783
-0.0584639	2.24884	8.26229
-0.0581588	2.57111	7.81255
-0.0578536	2.08649	8.28042
-0.0575484	2.51251	7.98301
-0.0572432	2.12982	8.2768
-0.0569381	2.56867	8.12447
-0.0566329	2.18506	8.34571
-0.0563277	2.51892	8.29131
-0.0560225	2.3584	8.31307
-0.0557173	2.54333	8.44001
-0.0554122	2.44568	8.29856
-0.055107	2.3761	8.5452
-0.0548018	2.48932	8.17524
-0.0544966	2.24518	8.47629
-0.0541915	2.49146	8.21151
-0.0538863	2.21497	8.63224
-0.0535811	2.48993	8.34208
-0.0532759	2.2644	8.72655
-0.0529708	2.60345	8.44726
-0.0526656	2.15698	8.6794
-0.0523604	2.51129	8.40737
-0.0520552	2.1521	8.72292
-0.0517501	2.53326	8.45453
-0.0514449	2.16858	8.78096
-0.0511397	2.58362	8.47266
-0.0508345	2.29828	8.83535
-0.0505294	2.56775	8.6794
-0.0502242	2.50214	8.9224
-0.049919	2.48199	8.89701
-0.0496138	2.49634	8.83898
-0.0493087	2.40387	8.95505
-0.0490035	2.55371	8.78096
-0.0486983	2.19971	9.05298
-0.0483931	2.57873	8.68665
-0.048088	2.33948	9.04935
-0.0477828	2.56287	8.78096
-0.0474776	2.32971	9.15816
-0.0471724	2.58484	8.87163
-0.0468673	2.12402	9.20893
-0.0465621	2.56867	8.91515
-0.0462569	2.15759	9.27785
-0.0459517	2.65869	8.91153
-0.0456465	2.32727	9.22345
-0.0453414	2.63001	8.99132
-0.0450362	2.51892	9.27422
-0.044731	2.56439	9.12189
-0.0444258	2.55402	9.33951
-0.0441207	2.47833	9.29235
-0.0438155	2.56622	9.31049
-0.0435103	2.3761	9.38666
-0.0432051	2.56409	9.35401
-0.0429	2.33307	9.47008
-0.0425948	2.60834	9.24158
-0.0422896	2.3706	9.52812
-0.0419844	2.67975	9.23796
-0.0416793	2.28363	9.57526
-0.0413741	2.6712	9.26697
-0.0410689	2.27661	9.68769
-0.0407637	2.74109	9.45557
-0.0404586	2.22931	9.73848
-0.0401534	2.73102	9.37577
-0.0398482	2.47864	9.69858
-0.039543	2.6593	9.45919
-0.0392379	2.59277	9.76024
-0.0389327	2.60864	9.47733
-0.0386275	2.59918	9.82552
-0.0383223	2.4234	9.68044
-0.0380172	2.70386	9.8219
-0.037712	2.28424	9.87993
-0.0374068	2.69989	9.89443
-0.0371016	2.42889	9.95247
-0.0367965	2.77801	9.81827
-0.0364913	2.45728	10.0359
-0.0361861	2.67609	9.73485
-0.0358809	2.37762	10.1447
-0.0355757	2.63611	9.79651
-0.0352706	2.39441	10.2027
-0.0349654	2.74841	9.86542
-0.0346602	2.41516	10.1882
-0.034355	2.67456	9.92346
-0.0340499	2.6294	10.2934
-0.0337447	2.65472	9.90894
-0.0334395	2.73865	10.2825
-0.0331343	2.49146	10.0178
-0.0328292	2.63123	10.297
-0.032524	2.4173	10.0613
-0.0322188	2.68433	10.3587
-0.0319136	2.388	10.2789
-0.0316085	2.74017	10.4022
-0.0313033	2.47437	10.4748
-0.0309981	2.76947	10.3696
-0.0306929	2.44873	10.5727
-0.0303878	2.76306	10.297
-0.0300826	2.42981	10.5944
-0.0297774	2.72949	10.3152
-0.0294722	2.40936	10.6343
-0.0291671	2.75116	10.3007
-0.0288619	2.57172	10.7141
-0.0285567	2.70874	10.5364
-0.0282515	2.76367	10.7758
-0.0279464	2.64069	10.54
-0.0276412	2.75726	10.8157
-0.027336	2.55432	10.4965
-0.0270308	2.73193	10.7903
-0.0267256	2.35657	10.5255
-0.0264205	2.81403	10.8991
-0.0261153	2.45422	10.6452
-0.0258101	2.79114	10.9535
-0.0255049	2.57355	10.9027
-0.0251998	2.91168	10.9064
-0.0248946	2.47528	11.0369
-0.0245894	2.85919	10.9027
-0.0242842	2.48413	11.1131
-0.0239791	2.74017	10.8193
-0.0236739	2.47894	11.1603
-0.0233687	2.83997	10.7976
-0.0230635	2.68463	11.2727
-0.0227584	2.79846	10.91
-0.0224532	2.78961	11.2364
-0.022148	2.69043	11.0406
-0.0218428	2.86224	11.3597
-0.0215377	2.51587	11.0261
-0.0212325	2.86499	11.3162
-0.0209273	2.52869	11.0986
-0.0206221	2.95013	11.3525
-0.020317	2.57996	11.1639
-0.0200118	2.92664	11.5193
-0.0197066	2.5589	11.3344
-0.0194014	2.87872	11.4649
-0.0190963	2.52197	11.5919
-0.0187911	2.91077	11.4831
-0.0184859	2.55035	11.5919
-0.0181807	2.96265	11.454
-0.0178756	2.73834	11.7623
-0.0175704	2.83905	11.338
-0.0172652	2.87292	11.7261
-0.01696	2.84058	11.425
-0.0166548	2.85828	11.9147
-0.0163497	2.66266	11.6608
-0.0160445	2.87964	11.8639
-0.0157393	2.52228	11.5919
-0.0154341	2.9599	11.9546
-0.015129	2.52594	11.5085
-0.0148238	3.04077	11.9219
-0.0145186	2.61505	11.6499
-0.0142134	2.96661	12.0634
-0.0139083	2.56348	11.8204
-0.0136031	2.98706	12.0307
-0.0132979	2.63672	11.9074
-0.0129927	2.96143	12.0561
-0.0126876	2.68433	12.1323
-0.0123824	2.94312	12.0054
-0.0120772	2.82288	12.2447
-0.011772	2.89337	11.9981
-0.0114669	2.95166	12.2846
-0.0111617	2.83081	11.9872
-0.0108565	3.04627	12.3826
-0.0105513	2.64984	12.0815
-0.0102462	3.0661	12.4478
-0.00994098	2.55585	12.2193
-0.00963578	3.09021	12.4515
-0.00933058	2.62512	12.1613
-0.00902548	3.11096	12.437
-0.00872028	2.76306	12.281
-0.00841508	3.06702	12.524
-0.00810988	2.58301	12.2447
-0.00780478	3.01483	12.6147
-0.00749958	2.64435	12.4732
-0.00719438	2.98828	12.6292
-0.00688918	2.75909	12.5784
-0.00658398	3.08044	12.6473
-0.00627888	2.93793	12.738
-0.00597368	2.97089	12.6364
-0.00566848	3.06	12.7561
-0.00536328	2.85065	12.5168
-0.00505818	3.078	12.8577
-0.00475298	2.72125	12.5929
-0.00444778	3.11066	12.9194
-0.00414258	2.677	12.6836
-0.00383748	3.18756	13.0282
-0.00353228	2.74811	12.8142
-0.00322708	3.24097	13.1334
-0.00292188	2.79144	12.6945
-0.00261678	3.20679	13.01
-0.00231158	2.64496	12.8613
-0.00200638	3.15521	13.1043
-0.00170118	2.74872	12.8686
-0.00139608	3.1955	13.2204
-0.00109088	2.82959	13.1841
-0.000786	3.13019	13.166
-0.00048	3.0545	13.2712
-0.000175	3.04596	13.2422
0.00013	3.23029	13.3111
0.000435	2.93274	13.2023
0.00074	3.1958	13.3909
0.00104532	2.74902	13.108
0.00135052	3.33801	13.4743
0.00165572	2.73102	13.195
0.00196092	3.28583	13.594
0.00226602	2.89337	13.3437
0.00257122	3.31421	13.6012
0.00287642	2.78381	13.2821
0.00318162	3.23822	13.6846
0.00348682	2.77405	13.409
0.00379192	3.26752	13.6121
0.00409712	2.78961	13.4598
0.00440232	3.28583	13.7572
0.00470752	2.93487	13.5505
0.00501262	3.18542	13.8225
0.00531782	3.22174	13.7935
0.00562302	3.12714	13.8769
0.00592822	3.28674	13.9385
0.00623332	2.98248	13.808
0.00653852	3.35144	13.9929
0.00684372	2.81952	13.6955
0.00714892	3.36426	14.0691
0.00745402	2.83844	13.71
0.00775922	3.40363	14.1779
0.00806442	2.95288	13.9422
0.00836962	3.45123	14.2613
0.00867472	2.86041	13.9494
0.00897992	3.41827	14.3049
0.00928512	2.88178	13.924
0.00959032	3.32977	14.2686
0.00989542	2.88117	14.0111
0.0102006	3.3374	14.3012
0.0105058	3.11371	14.0945
0.010811	3.30658	14.4282
0.0111161	3.37219	14.3339
0.0114213	3.29315	14.3847
0.0117265	3.39142	14.4427
0.0120317	2.99164	14.4391
0.0123369	3.4201	14.5297
0.012642	2.83752	14.41
0.0129472	3.47443	14.566
0.0132524	2.95563	14.2396
0.0135576	3.60443	14.7075
0.0138627	3.04169	14.3629
0.0141679	3.65723	14.7111
0.0144731	2.98828	14.5769
0.0147783	3.52142	14.7945
0.0150834	2.96692	14.508
0.0153886	3.45886	14.9178
0.0156938	3.01941	14.5479
0.015999	3.48816	14.9033
0.0163041	3.34137	14.5479
0.0166093	3.42041	14.9323
0.0169145	3.43109	14.751
0.0172197	3.30048	15.0085
0.0175248	3.51502	14.9722
0.01783	3.11768	15.0375
0.0181352	3.57849	15.1101
0.0184404	2.9895	15.0194
0.0187455	3.67676	15.1753
0.0190507	3.09479	14.8562
0.0193559	3.65417	15.2443
0.0196611	3.14911	14.9178
0.0199662	3.69232	15.3204
0.0202714	3.09692	15.0593
0.0205766	3.61969	15.3458
0.0208818	3.14087	15.2334
0.0211869	3.573	15.509
0.0214921	3.1366	15.0956
0.0217973	3.55469	15.4546
0.0221025	3.43597	15.1826
0.0217973	3.25287	15.2588
0.0214921	3.2544	14.7582
0.0211869	2.98187	14.9432
0.0208818	3.14362	14.7002
0.0205766	2.56805	14.7401
0.0202714	3.01453	14.6023
0.0199662	2.38953	14.5007
0.0196611	2.96661	14.4499
0.0193559	2.34558	14.138
0.0190507	2.83203	14.3012
0.0187455	2.26257	13.8914
0.0184404	2.7655	14.138
0.0181352	2.10236	13.7137
0.01783	2.63031	14.022
0.0175248	2.01569	13.7245
0.0172197	2.54669	13.8587
0.0169145	2.09198	13.5214
0.0166093	2.36359	13.7644
0.0163041	2.19208	13.3292
0.015999	2.27081	13.6048
0.0156938	2.31628	13.1841
0.0153886	2.05994	13.438
0.0150834	2.25678	13.1406
0.0147783	1.73828	13.3655
0.0144731	2.22626	13.2784
0.0141679	1.69403	13.1769
0.0138627	2.24396	13.224
0.0135576	1.6745	13.0064
0.0132524	2.21497	13.108
0.0129472	1.57196	12.8541
0.012642	2.14325	12.9629
0.0123369	1.4447	12.6038
[truncated: 3,245 more rows]

## Sheet: Panel F
Potential (vs. SHE)	0.05	0.01	0.005	0.001	500 ppm	300 ppm	100 ppm	50 ppm	10 ppm	5 ppm	No	Blank
-0.4547	-2.1464	-1.53503	-1.33565	-1.41195	-1.50045	-1.3916	-1.41907	-1.24105	-0.7253	-1.28479	-0.61442	-1.8514
-0.45333	-1.99483	-1.50859	-1.31022	-1.28682	-1.26546	-1.30208	-1.32039	-1.25529	-0.69478	-1.43433	-0.61442	-1.8514
-0.45195	-1.66219	-1.37838	-1.22375	-1.30615	-1.25224	-1.30005	-1.29191	-1.15967	-0.66833	-1.20544	-0.56864	-1.75985
-0.45058	-1.95414	-1.30819	-1.1322	-1.18713	-1.13729	-1.2797	-1.14746	-1.20646	-0.57475	-1.17086	-0.55542	-1.68864
-0.44921	-1.36312	-1.24817	-1.1556	-1.19629	-1.05591	-1.24919	-1.18306	-1.19731	-0.55949	-1.03556	-0.57271	-1.75985
-0.44783	-1.73442	-1.1495	-1.04777	-1.0376	-1.05693	-1.18815	-1.11389	-1.1261	-0.55949	-0.97148	-0.28483	-1.68864
-0.44646	-1.34379	-1.16475	-1.07218	-0.87484	-1.01929	-1.05693	-1.03455	-1.04675	-0.46488	-1.14644	-0.52592	-1.6276
-0.44509	-1.47196	-0.88501	-0.98063	-0.93587	-1.04268	-1.03251	-1.01725	-1.04777	-0.70089	-1.0732	-0.44657	-1.49536
-0.44371	-1.4506	-1.05184	-0.9491	-0.90535	-0.94604	-0.96944	-0.84432	-0.91553	-0.39469	-1.0203	-0.51168	-1.38346
-0.44234	-1.26444	-0.97656	-0.85449	-0.90535	-0.97453	-0.90535	-0.83415	-0.9552	-0.50354	-0.84737	-0.58085	-1.40381
-0.44097	-1.61438	-0.92163	-0.85449	-0.85449	-0.83211	-0.66121	-0.87687	-0.82703	-0.45268	-0.79244	-0.36112	-1.40381
-0.43959	-1.09456	-0.82397	-0.86466	-0.93587	-0.87179	-0.88298	-0.68156	-0.83618	-0.2238	-0.85856	-0.37028	-1.35295
-0.43822	-1.58691	-0.82397	-0.69682	-0.82397	-0.8433	-0.80363	-0.8962	-0.79854	-0.31535	-0.77718	-0.27262	-1.3326
-0.43685	-1.20544	-0.93892	-0.88501	-0.65104	-0.76497	-0.76192	-0.76294	-0.78023	-0.20345	-0.73649	-0.30924	-1.29191
-0.43547	-1.3031	-0.84635	-0.7314	-0.66121	-0.77108	-0.76701	-0.85144	-0.7548	-0.31433	-0.65308	-0.37638	-1.23088
-0.4341	-1.28377	-0.85449	-0.74158	-0.57983	-0.65613	-0.74056	-0.77718	-0.69071	-0.36316	-0.67851	-0.33569	-1.1495
-0.43273	-0.90637	-0.79346	-0.73344	-0.76396	-0.6724	-0.71411	-0.73649	-0.69478	-0.18311	-0.64494	-0.30009	-1.08846
-0.43135	-1.3092	-0.76192	-0.66427	-0.64799	-0.61646	-0.68054	-0.50863	-0.61849	-0.26449	-0.60221	-0.25126	-1.09863
-0.42998	-0.8016	-0.8138	-0.71716	-0.68359	-0.67647	-0.7019	-0.38656	-0.64596	-0.3245	-0.57373	-0.19023	-1.09863
-0.42861	-1.06405	-0.65104	-0.62256	-0.60628	-0.62866	-0.7253	-0.63375	-0.53711	-0.36112	-0.66121	-0.24312	-1.0376
-0.42723	-0.80566	-0.79447	-0.69682	-0.36621	-0.55237	-0.64697	-0.62866	-0.58085	-0.28687	-0.69478	-0.22074	-1.02743
-0.42586	-0.83822	-0.62459	-0.59713	-0.61442	-0.58797	-0.60018	-0.67444	-0.70597	-0.24414	-0.52287	-0.19124	-1.00708
-0.42449	-0.85653	-0.62256	-0.64494	-0.60933	-0.51982	-0.48828	-0.55339	-0.60425	-0.3479	-0.56051	-0.26652	-1.05794
-0.42311	-0.62256	-0.57576	-0.56763	-0.62459	-0.5483	-0.63477	-0.5839	-0.63883	-0.36621	-0.5188	-0.20447	-0.93587
-0.42174	-0.96842	-0.55237	-0.53304	-0.52897	-0.55033	-0.59408	-0.50354	-0.56763	-0.01017	-0.56458	-0.20955	-0.9257
-0.42037	-0.50354	-0.56356	-0.58187	-0.54321	-0.53507	-0.57678	-0.51168	-0.53406	-0.08138	-0.64494	-0.23499	-0.94604
-0.41899	-0.89823	-0.45369	-0.48218	-0.38656	-0.54118	-0.5544	-0.54932	-0.49845	-0.17293	-0.56661	-0.14445	-0.97656
-0.41762	-0.60425	-0.55745	-0.57373	-0.53507	-0.46895	-0.41504	-0.5249	-0.4598	-0.05086	-0.62459	-0.30009	-0.90535
-0.41625	-0.70903	-0.47099	-0.45064	-0.52185	-0.53507	-0.46285	-0.56966	-0.46285	-0.49337	-0.40283	-0.22786	-0.89518
-0.41487	-0.86263	-0.48218	-0.48523	-0.51575	-0.45369	-0.26449	-0.49133	-0.41402	-0.1119	-0.44657	-0.14445	-0.87484
-0.4135	-0.55237	-0.46387	-0.42013	-0.34587	-0.48726	-0.41504	-0.48828	-0.50557	-0.14242	-0.43538	-0.20345	-0.79346
-0.41213	-0.9908	-0.43233	-0.40283	-0.43844	-0.37537	-0.42623	-0.50863	-0.35095	-0.11902	-0.36926	-0.09562	-0.8138
-0.41075	-0.50354	-0.48218	-0.42521	-0.44759	-0.37638	-0.41199	-0.45776	-0.42521	0.09155	-0.3418	-0.25635	-0.71208
-0.40938	-0.87382	-0.4303	-0.34587	-0.36214	-0.34485	-0.43742	-0.42318	-0.38045	0.08138	-0.31433	-0.18921	-0.67139
-0.40801	-0.57475	-0.53202	-0.45268	-0.34688	-0.32349	-0.3774	-0.4069	-0.26347	-0.03052	-0.38859	-0.02645	-0.80363
-0.40663	-0.54423	-0.44759	-0.38757	-0.38045	-0.4069	-0.43233	-0.40792	-0.33162	-0.07121	-0.36112	-0.08545	-0.67139
-0.40526	-0.6602	-0.4303	-0.36519	-0.34587	-0.29907	-0.33162	-0.13224	-0.29704	-0.07121	-0.3184	-0.08952	-0.67139
-0.40389	-0.295	-0.39063	-0.38961	-0.35604	-0.38045	-0.4069	-0.29093	-0.39775	-0.26347	-0.24312	-0.06307	-0.78328
-0.40251	-0.70496	-0.32349	-0.2889	-0.23397	-0.33366	-0.295	-0.19328	-0.29399	-0.20752	-0.413	-0.08748	-0.71208
-0.40114	-0.25228	-0.37537	-0.38249	-0.30721	-0.33976	-0.40181	-0.26855	-0.34078	-0.11393	-0.32349	-0.01526	-0.71208
-0.39977	-0.46082	-0.26143	-0.295	-0.27974	-0.31942	-0.4008	-0.23397	-0.32247	-0.08748	-0.26347	-0.03357	-0.66121
-0.3984	-0.24821	-0.36011	-0.37537	-0.27059	-0.27262	-0.32043	-0.26652	-0.31535	-0.08443	-0.26754	-0.07019	-0.65104
-0.39702	-0.35095	-0.25838	-0.30212	-0.3123	-0.34078	-0.27873	-0.35604	-0.34892	-0.17497	-0.27059	-0.02747	-0.71208
-0.39565	-0.42928	-0.29806	-0.32145	-0.30518	-0.26754	-0.33061	-0.28585	-0.25838	0.19328	-0.46082	-0.08036	-0.66121
-0.39428	-0.26449	-0.2299	-0.28992	-0.36214	-0.35095	-0.21362	-0.27161	-0.30009	-0.02543	-0.19328	-0.12207	-0.68156
-0.3929	-0.62459	-0.19836	-0.23804	-0.32857	-0.27568	-0.29195	-0.22176	-0.21464	0.15259	-0.25228	-0.02747	-0.49845
-0.39153	-0.236	-0.23397	-0.295	-0.34587	-0.29093	-0.2065	-0.16276	-0.23499	0.05086	-0.23804	-0.15767	-0.65104
-0.39016	-0.58594	-0.15666	-0.19124	-0.24821	-0.28076	-0.30823	-0.32654	-0.20549	-0.18412	-0.2004	-0.03967	-0.61035
-0.38878	-0.33366	-0.31637	-0.2889	-0.24821	-0.27568	-0.18311	-0.16276	-0.20955	0.2238	-0.25228	-0.0356	-0.53914
-0.38741	-0.40792	-0.21362	-0.20142	-0.30721	-0.27568	-0.21769	-0.28483	-0.2238	-0.04069	-0.24516	-0.06103	-0.52897
-0.38604	-0.56458	-0.25533	-0.18209	-0.27364	-0.15767	-0.03052	-0.04069	-0.18107	0.01119	-0.15869	-0.04781	-0.46794
-0.38466	-0.20243	-0.14242	-0.18311	-0.22481	-0.20142	-0.18616	-0.24312	-0.24719	0.18311	0.05086	-0.1414	-0.50863
-0.38329	-0.59408	-0.17904	-0.15971	-0.10173	-0.10783	-0.21362	-0.06103	-0.13835	0.15259	-0.10274	0.00407	-0.48828
-0.38192	-0.1414	-0.26855	-0.21057	-0.1241	-0.14648	-0.24312	-0.19328	-0.1709	0.04476	-0.05086	0.02543	-0.47811
-0.38054	-0.42216	-0.17192	-0.15564	-0.14242	-0.1709	-0.16581	-0.20447	-0.15259	0.07121	-0.15157	0.0529	-0.50863
-0.37917	-0.21566	-0.28076	-0.25533	-0.14242	-0.11393	-0.18412	-0.16886	-0.118	-0.09054	-0.15564	0.04476	-0.4069
-0.3778	-0.17293	-0.17904	-0.16276	-0.24414	-0.2594	-0.18311	-0.21464	0	-0.13224	-0.12614	0.0234	-0.49845
-0.37642	-0.30619	-0.04069	-0.16988	-0.17293	-0.12614	-0.16378	-0.10274	0.04069	-0.07019	-0.26245	0.03866	-0.52897
-0.37505	-0.0061	-0.13936	-0.18921	-0.2238	-0.15462	-0.21667	-0.15157	-0.19735	-0.04578	-0.05493	0.08545	-0.50863
-0.37368	-0.36112	-0.07528	-0.10274	-0.1475	-0.13835	-0.25126	-0.08138	-0.17904	0.00814	-0.13733	0.06002	-0.43742
-0.3723	0.01017	-0.1119	-0.18209	-0.12817	-0.12512	0.07121	-0.0885	-0.26347	0.16276	-0.08443	0.00712	-0.46794
-0.37093	-0.27059	-0.05391	-0.13733	0.03052	-0.16581	-0.18616	-0.13529	-0.14343	-0.07019	-0.20752	0.13835	-0.38656
-0.36956	-0.1119	-0.12919	-0.19938	-0.03459	-0.18209	-0.1241	-0.11902	-0.13224	0.08647	-0.39063	0.0824	-0.36621
-0.36818	-0.11088	-0.07935	-0.11088	-0.0885	-0.23295	-0.12919	-0.15259	-0.16174	0.01017	-0.04985	0.02645	-0.42725
-0.36681	-0.31026	-0.08748	-0.11597	-0.06103	-0.1475	-0.08036	-0.16174	-0.10274	0.21362	-0.10783	-0.0234	-0.41707
-0.36544	-0.05697	-0.0885	-0.10885	-0.13021	-0.15767	-0.09257	-0.14954	-0.14445	0.02543	-0.10885	-0.0295	-0.31535
-0.36406	-0.52083	-0.04374	-0.07121	-0.07019	-0.12207	-0.12105	-0.118	-0.09359	0.2238	-0.08138	0.05391	-0.43742
-0.36269	-0.09257	-0.12716	-0.10173	-0.06002	-0.09359	-0.0946	-0.1475	-0.07426	0.13631	-0.10986	0.03052	-0.27466
-0.36132	-0.40181	-0.03764	-0.00712	-0.08341	-0.07019	-0.1414	-0.19023	-0.08647	0.03459	-0.08647	0.06714	-0.33569
-0.35994	-0.13428	-0.03052	-0.15564	-0.1119	-0.04171	-0.08748	-0.16073	-0.05595	0.04578	0.01424	0.03153	-0.33569
-0.35857	-0.18921	-0.11902	-0.09359	-0.21362	-0.1241	-0.08748	-0.17192	-0.10173	0.09155	-0.03153	-0.05188	-0.38656
-0.3572	-0.30924	-0.09766	-0.06714	-0.07833	-0.02645	-0.07528	-0.05086	-0.03764	0.09969	-0.05595	0.04171	-0.295
-0.35582	0.12105	-0.10681	-0.06714	-0.04069	-0.02848	-0.08545	-0.11292	-0.06612	0.16276	0.06612	0.0885	-0.33569
-0.35445	-0.30721	-0.00509	-0.02645	-0.08545	-0.01221	-0.08138	0.00916	0.01119	0.01729	-0.07222	0.11698	-0.2238
-0.35308	0.0946	-0.09867	-0.0824	-0.15971	-0.01933	-0.08545	-0.02848	0.01628	0.00712	-0.05086	0.15666	-0.32552
-0.3517	-0.08748	0.00407	-0.02136	-0.02035	-0.04272	-0.05697	-0.03662	-0.02136	-0.03052	-0.10478	0.09359	-0.295
-0.35033	0.01017	-0.07935	-0.11088	-0.05697	-0.02747	-0.00407	-0.00916	-0.0356	-0.00814	-0.0651	0.1475	-0.295
-0.34896	0.05086	0.00203	-0.06103	-0.07935	-0.08138	-0.05086	-0.06409	-0.12919	0.09155	0.07121	0.11597	-0.25431
-0.34758	-0.15767	0.00102	-0.15666	-0.02035	-0.02543	-0.01424	0.00305	-0.09867	0.00102	-0.06103	0.07222	-0.295
-0.34621	0.13428	0.0234	-0.03967	0.09155	-0.09054	-0.00203	-0.03764	-0.08138	0.00712	-0.08952	0.13021	-0.25431
-0.34484	-0.25838	0.07324	0.02136	0.02238	-0.059	-0.03153	-0.01729	-0.07121	0.15767	-0.18819	0.21667	-0.28483
-0.34346	0.15869	-0.04781	-0.04679	0.06103	-0.0824	-0.01221	-0.02238	-0.05391	0.18616	-0.16581	0.03255	-0.28483
-0.34209	-0.16276	0.07629	0.03967	0.06612	-0.118	-0.0356	-0.06612	-0.00916	0.04171	0.05697	0.13733	-0.19328
-0.34072	-0.02543	-0.05188	-0.04578	0.0295	-0.06307	0.00203	-0.10376	0.04171	0.03459	-0.07731	0.01424	-0.19328
-0.33934	-0.01322	0.0356	0.05798	0.00305	-0.11902	-0.03662	-0.13529	-0.02136	0.06002	-0.01933	0.01017	-0.12207
-0.33797	-0.26449	0.02136	0.04578	0.02035	0.02747	-0.02747	-0.07833	-0.01831	0.09969	-0.01119	0.11698	-0.20345
-0.3366	0.08748	-0.00712	0.06103	0.01831	-0.01017	-0.04069	-0.0824	-0.04374	0.19328	-0.02543	0.06307	-0.15259
-0.33522	-0.33264	0.03459	0.09054	0.08443	0.04069	-0.04985	-0.02238	0.00305	0.08138	0.10579	0.13021	-0.13224
-0.33385	0.12207	-0.04883	-0.00916	0.09664	0.0356	-0.0356	-0.02848	0.02035	0.17192	0.07222	0.01017	-0.13224
-0.33248	-0.10783	0.02747	0.07731	0.08138	0.05188	-0.05697	-0.02543	0.04272	0.20345	0.04578	0.15259	-0.12207
-0.3311	-0.00203	0.09155	-0.03662	-0.00814	0.04272	-0.01526	0.0356	0.09562	0.23397	0.0061	0.14954	-0.09155
-0.32973	0.12105	0.02747	0.04781	-0.09054	-0.00916	0.02136	0.00102	0.03866	-0.03764	0.07222	0.15869	-0.16276
-0.32836	-0.08952	0.05188	0.08341	-0.08748	0.07833	-0.00203	0.07528	0.07528	0.0234	-0.03255	0.17497	-0.08138
-0.32698	0.27466	0.0651	0.05798	-0.10173	0.00916	0.05188	0.06917	-0.00509	0.08138	0.03866	0.18107	-0.17293
-0.32561	-0.12614	0.13733	0.07528	0.1119	0.07222	-0.00407	0.08748	0.07121	0.10579	0.03153	0.16479	-0.24414
-0.32424	0.28381	0.04171	0.15259	0.00814	0.08138	0.05798	0.06307	-0.01526	0.10478	0.06205	0.17904	-0.14242
-0.32286	0.03357	0.08341	0.0824	0.05086	0.02747	0.01322	0.05697	-0.00203	0.14242	0.10376	0.1709	-0.17293
-0.32149	0.15462	0.04781	0.00305	0.10783	0.0234	0.08545	0.07222	0.21362	0.15869	-0.06714	0.10274	-0.07121
-0.32012	0.15157	0.11902	0.04374	0.07121	-0.02747	0.06103	0.01628	0.15259	0.00102	-0.04883	0.16479	-0.19328
-0.31874	-0.07935	0.08341	0.08952	0.0885	0.03764	0.07324	0.06816	0.06714	0.19735	-0.08138	0.13224	-0.17293
-0.31737	0.2065	0.0946	0.08952	0.26449	-0.01322	0.09664	0.0234	-0.02136	0.15767	0.06103	0.10986	-0.09155
-0.316	-0.19735	0.13021	0.12614	0.13936	0.02238	0.02441	0.02035	0.02747	0.16683	0.17293	0.17904	-0.2238
-0.31462	0.21261	0.06409	0.21362	0.04578	0.06409	0.09969	0.02747	0.04883	0.15259	0.00203	0.07222	-0.10173
-0.31325	-0.08341	0.11292	0.12207	0.27466	0.03967	0.0356	-0.03764	0.09054	0.10274	0.03255	0.15462	-0.07121
-0.31188	0.01221	-0.02035	0.02645	0.12919	0.08748	0.08036	0.02035	0.118	0.26449	0.07629	0.18412	-0.01017
-0.3105	0.14547	0.06205	0.10173	0.059	0.07426	0.02441	-0.04069	-0.00407	0.33569	0.12512	0.14038	0.06104
-0.30913	-0.14547	0.08443	0.09155	0.10274	0.14852	0.01933	0.05798	0.0946	0.18005	0.17192	0.12512	-0.01017
-0.30776	0.28483	0.05391	0.10986	0.10376	0.08341	0.059	0.1119	0.07019	0.15259	0.16479	0.07731	0.06104
-0.30638	-0.15462	0.14343	0.14547	0.13123	0.13835	0.01933	0.11088	0.18412	0.21871	0.2065	0.177	0.04069
-0.30501	0.29195	0.04069	0.06307	0.07121	0.11088	0.05697	0.13224	0.15971	0.33569	0.16276	0.2299	0.04069
-0.30364	0.10376	0.1536	0.13631	0.14242	0.10986	0.04476	0.04476	0.16581	0.17293	0.09359	0.18616	0.06104
-0.30226	0.17497	0.04476	0.03662	0.08036	0.11902	0.09664	0.12309	0.14954	0.2238	-0.02035	0.24007	-0.07121
-0.30089	0.29195	0.18005	0.11597	0.02035	0.10885	0.1414	0.07731	0.12716	0.31535	0.17497	0.23092	0.02035
-0.29952	0.0529	0.16073	0.12716	0.10783	0.15869	0.16073	0.18005	0.08545	0.13936	0.10579	0.22583	0.1119
-0.29814	0.34688	0.15462	0.12716	0.0356	0.11698	0.14343	0.13224	-0.0295	0.13936	0.20549	0.236	-0.03052
-0.29677	-0.0529	0.21667	0.16886	0.09054	0.13631	0.03967	0.11902	0.05493	0.14242	0.05595	0.20549	-0.13224
-0.2954	0.46794	0.13733	0.07528	0.11292	0.10478	0.1241	0.13224	0.0651	0.34587	-0.04476	0.18819	0.01017
-0.29402	0.14648	0.19938	0.15157	0.0885	0.02035	0.11902	0.10579	0.10986	0.16479	0.02543	0.30111	-0.10173
-0.29265	0.177	0.1241	0.07019	0.16988	0.07528	0.1709	0.15869	0.12817	0.4069	-0.02645	0.18311	-0.01017
-0.29128	0.23702	0.14343	0.15971	0.1709	0.06409	0.13428	0.09664	0.04374	0.20345	0.19328	0.18921	-0.1119
-0.28991	-0.06103	0.16073	0.16174	0.13123	0.11088	0.17497	0.1119	0.13123	0.1536	0.16276	0.18717	0.10173
-0.28853	0.30212	0.15157	0.16479	0.10071	0.10478	0.14547	0.08748	0.08748	0.1536	0.10071	0.15462	0.06104
-0.28716	-0.15055	0.19226	0.20142	0.16276	0.13428	0.11698	0.06307	0.15259	0.18311	0.14954	0.29093	0.09155
-0.28579	0.39673	0.09664	0.12614	0.22888	0.13733	0.13021	0.06816	0.09562	0.44759	0.21667	0.18209	-0.09155
-0.28441	0.05493	0.16988	0.18412	0.31535	0.14343	0.05493	0.04781	0.20142	0.28483	0.21261	0.20345	0.10173
-0.28304	0.13326	0.08647	0.13326	0.24923	0.19735	0.09054	0.13224	0.2065	0.32552	0.16785	0.16174	0.14242
-0.28167	0.33468	0.14547	0.18819	0.18412	0.12207	0.11292	0.13021	0.10579	0.19633	0.22583	0.12614	0.02035
-0.28029	-0.02441	0.16378	0.17904	0.18717	0.21261	0.12817	0.19328	0.21362	0.31535	0.10885	0.26855	-0.01017
-0.27892	0.46387	0.1709	0.15971	0.11393	0.18921	0.15157	0.16988	0.17497	0.17293	0.19328	0.27873	0.01017
-0.27755	0.1119	0.21973	0.20549	0.17395	0.18616	0.12105	0.18005	0.26754	0.04069	0.10274	0.25737	0.03052
-0.27617	0.37028	0.16988	0.13936	0.09766	0.20142	0.19023	0.18005	0.24618	0.36621	0.12817	0.26143	0.05086
-0.2748	0.33569	0.33569	0.19023	0.07324	0.14445	0.1475	0.16886	0.27059	0.04374	0.23295	0.26245	0.07121
-0.27343	0.31026	0.11902	0.24414	0.10071	0.15462	0.16378	0.19735	0.20549	0.16581	0.1709	0.26245	0.12207
-0.27205	0.37842	0.23804	0.22176	0.03764	0.12309	0.16785	0.15157	0.03967	0.16276	0.13529	0.30721	0.05086
-0.27068	0.08647	0.2065	0.21261	0.17395	0.1943	0.16276	0.19226	0.18717	0.19328	-0.03662	0.25533	0.1119
-0.26931	0.43335	0.19124	0.17293	0.31535	0.1414	0.19531	0.21667	0.17293	0.21362	0.04578	0.27364	0.03052
-0.26793	0.04578	0.24211	0.22074	0.21566	0.1414	0.12817	0.1414	0.18717	0.24516	0.16378	0.37231	0.12207
-0.26656	0.40385	0.10681	0.17802	0.2533	0.18107	0.16581	0.14648	0.1414	0.27059	0.15157	0.18616	0.1119
-0.26519	0.08138	0.24414	0.2238	0.17904	0.10579	0.20447	0.15055	0.15055	0.12512	0.19938	0.24211	0.09155
-0.26381	0.15157	0.14954	0.24414	0.1709	0.16479	0.23702	0.12004	0.24821	0.34587	0.16886	0.19836	0.05086
-0.26244	0.3774	0.18005	0.24516	0.14343	0.1536	0.23092	0.06714	0.16378	0.19938	0.10274	0.19633	0.19328
-0.26107	-0.00102	0.15259	0.23804	0.17395	0.24719	0.21973	0.14343	0.2004	0.2533	0.26449	0.29297	0.14242
-0.25969	0.40995	0.2065	0.22685	0.19633	0.24109	0.18005	0.14242	0.30518	0.29297	0.23295	0.14852	0.12207
-0.25832	0.00102	0.22888	0.26754	0.22278	0.27974	0.11597	0.17293	0.2533	0.24007	0.24923	0.22176	0.04069
-0.25695	0.37537	0.15462	0.17192	0.27669	0.25635	0.20142	0.18616	0.25533	0.43742	0.22278	0.21057	0.06104
-0.25557	0.21464	0.37638	0.22278	0.22685	0.21667	0.16276	0.16073	0.23905	0.13835	0.19226	0.29399	0.13224
-0.2542	0.25838	0.16276	0.15971	0.21871	0.24923	0.23092	0.21566	0.29195	0.295	0.14852	0.31026	0.13224
-0.25283	0.46387	0.22074	0.22481	0.14852	0.17904	0.22583	0.17497	0.16683	0.33569	0.19226	0.27262	0.13224
-0.25145	0.16174	0.30212	0.24007	0.39673	0.30518	0.20447	0.26754	0.15259	0.26449	0.1475	0.27568	0.08138
-0.25008	0.52795	0.23499	0.22685	0.17395	0.24312	0.21566	0.25431	0.16378	0.15055	0.42725	0.3245	0.15259
-0.24871	0.19226	0.33162	0.25024	0.24211	0.21464	0.13224	0.22278	0.23295	0.55949	0.27669	0.31128	0.08138
-0.24733	0.51676	0.24923	0.21464	0.21667	0.23804	0.21871	0.21362	0.21667	0.20854	0.18616	0.36214	0.14242
-0.24596	0.28483	0.29806	0.43742	0.1943	0.17497	0.17598	0.37638	0.16785	0.18412	0.13631	0.35807	0.12207
-0.24459	0.27974	0.36621	0.32552	0.2594	0.22685	0.2533	0.23092	0.26347	0.2828	0.00712	0.25228	0.10173
-0.24321	0.45268	0.30314	0.32857	0.13428	0.15564	0.2655	0.16073	0.13733	0.295	0.20142	0.31637	0.19328
-0.24184	0.11088	0.30009	0.29093	0.21261	0.2004	0.19124	0.20752	0.17904	0.28788	0.29195	0.2828	0.10173
-0.24047	0.50456	0.29806	0.27466	0.14445	0.15767	0.24923	0.21464	0.13529	0.32043	0.20752	0.22583	0.13224
-0.23909	0.09054	0.33264	0.35807	0.26143	0.24516	0.25126	0.15767	0.2828	0.27059	0.24414	0.32145	0.26449
-0.23772	0.38656	0.2533	0.27364	0.28992	0.26449	0.27568	0.21464	0.28483	0.30416	0.35604	0.28178	0.14242
-0.23635	0.22685	0.25533	0.30619	0.2065	0.22176	0.22278	0.295	0.25635	0.21159	0.25431	0.38961	0.19328
-0.23497	0.21973	0.21159	0.22481	0.25838	0.29907	0.30619	0.22278	0.28483	0.27873	0.295	0.33671	0.1119
-0.2336	0.53202	0.27669	0.33569	0.22481	0.26245	0.2238	0.18514	0.20549	0.27568	0.3184	0.13733	0.18311
-0.23223	0.13123	0.29399	0.34587	0.29704	0.295	0.2004	0.37638	0.29602	0.33569	0.32959	0.2889	0.2238
-0.23085	0.57068	0.28483	0.30823	0.30416	0.30924	0.26449	0.26652	0.24923	0.2889	0.35909	0.26143	0.07121
-0.22948	0.19633	0.35299	0.33773	0.34892	0.28992	0.18311	0.295	0.32552	0.42725	0.27059	0.36011	0.18311
-0.22811	0.47607	0.24821	0.26143	0.28076	0.27771	0.30009	0.31433	0.30823	0.31026	0.16073	0.46082	0.17293
-0.22673	0.41402	0.33264	0.30518	0.24211	0.27364	0.36621	0.23499	0.31433	0.23193	0.2889	0.36011	0.25431
-0.22536	0.40385	0.25635	0.25838	0.26754	0.29704	0.26347	0.27568	0.31026	0.23905	0.23905	0.37944	0.18311
-0.22399	0.54321	0.34078	0.30518	0.15259	0.25533	0.24923	0.37638	0.20142	0.26143	0.34892	0.34993	0.23397
-0.22261	0.26754	0.3418	0.34688	0.24719	0.295	0.21667	0.28992	0.22888	0.18209	0.23092	0.36621	0.25431
-0.22124	0.63273	0.33162	0.3184	0.26652	0.26143	0.30619	0.3123	0.15259	0.45776	0.22074	0.34587	0.20345
-0.21987	0.22888	0.38045	0.35502	0.28483	0.25024	0.1943	0.33569	0.2004	0.11698	0.19633	0.39978	0.18311
-0.21849	0.50354	0.29704	0.4069	0.26449	0.28585	0.23499	0.28585	0.26347	0.48828	0.11597	0.37842	0.19328
-0.21712	0.48828	0.40792	0.35909	0.27669	0.17395	0.25126	0.39673	0.25126	0.27669	0.31738	0.46183	0.26449
-0.21575	0.26245	0.27466	0.29093	0.2828	0.24719	0.32959	0.29602	0.29602	0.37537	0.25228	0.27873	0.21362
-0.21437	0.54016	0.34587	0.37944	0.20243	0.19023	0.31942	0.23499	0.21464	0.31535	0.26754	0.26855	0.23397
-0.213	0.12512	0.38045	0.36519	0.2655	0.30924	0.31433	0.26855	0.32959	0.26042	0.30009	0.36316	0.26449
-0.21163	0.59102	0.29704	0.35095	0.26652	0.27161	0.33569	0.24821	0.27974	0.38452	0.27568	0.32756	0.13224
-0.21025	0.20243	0.39164	0.41097	0.4069	0.35197	0.29704	0.22685	0.31942	0.31637	0.33569	0.40385	0.25431
-0.20888	0.4303	0.26754	0.32857	0.5188	0.35502	0.28483	0.19531	0.31942	0.41707	0.29093	0.29195	0.18311
-0.20751	0.39266	0.34485	0.34993	0.32552	0.30416	0.27568	0.23092	0.29195	0.26042	0.30924	0.3184	0.23397
-0.20613	0.29704	0.29297	0.28788	0.35197	0.37333	0.33366	0.25737	0.39775	0.31026	0.30314	0.32654	0.34587
-0.20476	0.65002	0.33875	0.4069	0.2828	0.32552	0.29806	0.27873	0.31433	0.28585	0.38656	0.32654	0.27466
-0.20339	0.31433	0.4008	0.37537	0.31942	0.38147	0.23397	0.31637	0.24923	0.28381	0.24516	0.39571	0.13224
-0.20201	0.72632	0.35604	0.33366	0.26957	0.33671	0.32756	0.33671	0.30924	0.32349	0.28076	0.39063	0.23397
-0.20064	0.37028	0.42318	0.41504	0.35909	0.35299	-0.02645	0.31026	0.48726	0.1943	0.34993	0.40487	0.25431
-0.19927	0.61137	0.33976	0.33366	0.31128	0.3245	0.34587	0.34587	0.27669	0.38452	0.27873	0.42826	0.17293
-0.19789	0.50964	0.5188	0.40995	0.30518	0.28687	0.26449	0.30619	0.27974	0.27161	0.35299	0.35807	0.30518
-0.19652	0.40283	0.34078	0.36621	0.31535	0.32654	0.35807	0.31331	0.27262	0.28788	0.13021	0.33061	0.18311
-0.19515	0.59916	0.48828	0.40487	0.29093	0.30619	0.31942	0.32145	0.18107	0.24211	0.19735	0.37028	0.20345
-0.19377	0.25431	0.44657	0.40385	0.32552	0.35095	0.27873	0.33976	0.30212	0.41097	0.2238	0.37435	0.30518
-0.1924	0.69885	0.41809	0.40894	0.25533	0.26652	0.27669	0.30009	0.26143	0.42928	0.27568	0.39978	0.295
-0.19103	0.28788	0.48116	0.43233	0.29907	0.27568	0.2655	0.33976	0.29399	0.37435	0.34078	0.47709	0.27466
-0.18965	0.51778	0.53914	0.41504	0.21261	0.26754	0.3418	0.25533	0.30314	0.43945	0.30314	0.29195	0.15259
-0.18828	0.49133	0.49947	0.44454	0.27262	0.25533	0.32756	0.24618	0.30111	0.2889	0.25533	0.33875	0.20345
-0.18691	0.32552	0.37231	0.34688	0.31738	0.30111	0.38757	0.28687	0.35909	0.42521	0.27974	0.4069	0.2238
-0.18553	0.68359	0.48014	0.48828	0.29602	0.29602	0.30924	0.27974	0.32043	0.32349	0.37028	0.35909	0.34587
-0.18416	0.23905	0.413	0.45268	0.32247	0.40894	0.34281	0.30924	0.38554	0.42826	0.38859	0.38859	0.20345
-0.18279	0.67546	0.36926	0.44657	0.32857	0.38757	0.37231	0.31637	0.295	0.56966	0.39164	0.23804	0.26449
-0.18142	0.39266	0.44657	0.45573	0.39673	0.3835	0.2828	0.27873	0.39063	0.52897	0.34688	0.39978	0.28483
-0.18004	0.56051	0.49845	0.40588	0.41504	0.37435	0.35299	0.34993	0.43335	0.45064	0.33162	0.42826	0.295
-0.17867	0.6073	0.42013	0.46387	0.3713	0.33061	0.35299	0.27262	0.31738	0.28788	0.34078	0.41707	0.26449
-0.1773	0.42928	0.36519	0.38961	0.41809	0.38656	0.34892	0.3835	0.43335	0.3713	0.28178	0.40181	0.38656
-0.17592	0.75175	0.46488	0.44149	0.31942	0.36825	0.32247	0.33875	0.34281	0.30924	0.32349	0.43844	0.28483
-0.17455	0.35604	0.48014	0.44047	0.39063	0.413	0.31942	0.38656	0.34383	0.32756	0.36621	0.47099	0.34587
-0.17318	0.83415	0.46285	0.44556	0.35706	0.36926	0.29907	0.37028	0.26245	0.30212	0.38757	0.47709	0.32552
-0.1718	0.48523	0.53101	0.49947	0.39673	0.37842	0.24211	0.3418	0.33773	0.36112	0.31942	0.4303	0.28483
-0.17043	0.68461	0.48319	0.3774	0.39978	0.36112	0.31637	0.52897	0.32654	0.38961	0.18819	0.43538	0.26449
-0.16906	0.63273	0.51778	0.45369	0.36519	0.32654	0.32756	0.33468	0.31535	0.29602	0.2889	0.47607	0.26449
-0.16768	0.48116	0.47099	0.40283	0.37028	0.35909	0.38452	0.32654	0.35807	0.42013	0.24821	0.41911	0.38656
-0.16631	0.73344	0.52185	0.47302	0.50863	0.28687	0.36723	0.3835	0.25635	0.5188	0.37435	0.37028	0.25431
-0.16494	0.30416	0.55644	0.4893	0.3418	0.34485	0.37537	0.39673	0.33976	0.50863	0.40283	0.37944	0.295
-0.16356	0.74768	0.51371	0.50049	0.32247	0.3123	0.39673	0.32145	0.36621	0.38554	0.33468	0.3184	0.26449
-0.16219	0.42216	0.54932	0.5127	0.37944	0.36825	0.3774	0.31128	0.3774	0.39266	0.36926	0.4659	0.33569
-0.16082	0.6073	0.45573	0.61035	0.3713	0.37944	0.43233	0.31637	0.43844	0.45675	0.38859	0.40181	0.39673
-0.15944	0.61442	0.48218	0.50456	0.38859	0.34993	0.41606	0.25635	0.39876	0.40487	0.39368	0.43437	0.28483
-0.15807	0.41402	0.43233	0.43437	0.41199	0.40792	0.47302	0.33773	0.39673	0.41504	0.39571	0.38045	0.31535
-0.1567	0.87891	0.5249	0.51168	0.52897	0.38452	0.44657	0.33773	0.31535	0.3774	0.47302	0.39571	0.26449
-0.15532	0.46692	0.54525	0.48014	0.46895	0.47099	0.39775	0.40283	0.42928	0.48421	0.41809	0.45878	0.27466
-0.15395	0.89823	0.47404	0.4598	0.6307	0.43945	0.39775	0.38859	0.38452	0.48726	0.36214	0.50761	0.21362
-0.15258	0.64189	0.60425	0.71208	0.47302	0.45064	0.34993	0.4008	0.45675	0.46997	0.38554	0.43538	0.38656
-0.1512	0.77616	0.44047	0.44149	0.4659	0.46895	0.42521	0.41199	0.44454	0.36519	0.28992	0.49337	0.32552
-0.14983	0.84737	0.55745	0.52795	0.41606	0.38452	0.39673	0.37231	0.42013	0.295	0.40487	0.48116	0.28483
-0.14846	0.62968	0.47811	0.46082	0.413	0.4303	0.4069	0.42826	0.39978	0.38249	0.44759	0.45064	0.26449
-0.14708	0.95317	0.58289	0.48218	0.42725	0.37231	0.37435	0.38554	0.28483	0.30823	0.4008	0.44352	0.37638
-0.14571	0.52795	0.61137	0.5544	0.44149	0.41911	0.33468	0.46895	0.34078	0.37435	0.27669	0.40283	0.25431
-0.14434	0.90637	0.59001	0.52389	0.46082	0.42928	0.40181	0.46794	0.32959	0.4303	0.29093	0.43437	0.25431
-0.14296	0.59713	0.63782	0.55339	0.41707	0.38859	0.3245	0.43233	0.39063	0.39673	0.31535	0.57983	0.28483
-0.14159	0.74361	0.56254	0.50557	0.43742	0.36723	0.41606	0.40181	0.39266	0.48726	0.30518	0.43538	0.37638
-0.14022	0.8077	0.65816	0.55339	0.4303	0.33569	0.41504	0.37944	0.38249	0.4364	0.42216	0.42521	0.35604
-0.13884	0.49032	0.56051	0.50354	0.39775	0.38757	0.46794	0.37537	0.43538	0.47913	0.39876	0.41911	0.35604
-0.13747	0.88704	0.63782	0.5839	0.3184	0.37333	0.44047	0.34281	0.35604	0.41707	0.38757	0.41402	0.295
-0.1361	0.44149	0.64697	0.5778	0.42725	0.45064	0.48319	0.38045	0.42114	0.43437	0.38452	0.47302	0.37638
-0.13472	0.89823	0.58492	0.56051	0.42318	0.43132	0.48421	0.35197	0.44149	0.50863	0.42216	0.42725	0.33569
-0.13335	0.68665	0.76294	0.64189	0.47607	0.45675	0.4069	0.36519	0.41504	0.50252	0.4425	0.44759	0.30518
-0.13198	0.80872	0.56152	0.55644	0.48218	0.47404	0.47506	0.39063	0.45878	0.52999	0.41911	0.45471	0.2238
-0.1306	0.91858	0.62663	0.58085	0.46997	0.41199	0.44352	0.38045	0.40995	0.39978	0.41911	0.52083	0.33569
-0.12923	0.71309	0.55135	0.50659	0.50761	0.46794	0.46387	0.4364	0.48828	0.52083	0.41809	0.54626	0.32552
-0.12786	1.06303	0.59611	0.62663	0.43945	0.4598	0.44454	0.45776	0.39164	0.45166	0.4659	0.49337	0.36621
-0.12648	0.67851	0.6602	0.60628	0.5127	0.49438	0.42725	0.48625	0.39368	0.43945	0.32959	0.46285	0.26449
-0.12511	1.14543	0.61035	0.59001	0.48116	0.47302	0.45675	0.46285	0.48218	0.43437	0.40995	0.5249	0.295
-0.12374	0.83923	0.69682	0.65816	0.54118	0.47201	0.40181	0.44861	0.44861	0.37028	0.48014	0.52185	0.31535
-0.12236	0.95622	0.59814	0.57983	0.53813	0.51168	0.4364	0.48523	0.44149	0.46488	0.41809	0.5778	0.30518
-0.12099	0.97249	0.68359	0.64799	0.4954	0.38452	0.40792	0.41911	0.39063	0.40792	0.37842	0.50659	0.19328
-0.11962	0.73344	0.65613	0.57983	0.50557	0.46285	0.4425	0.49947	0.36418	0.42216	0.26754	0.44556	0.36621
-0.11824	1.06303	0.74666	0.62154	0.48014	0.42521	0.41402	0.43742	0.36926	0.35299	0.35299	0.52083	0.43742
-0.11687	0.61239	0.72327	0.67342	0.49337	0.44861	0.41402	0.49032	0.4303	0.56661	0.40894	0.53711	0.34587
-0.1155	1.0732	0.7253	0.64189	0.45166	0.41911	0.46387	0.47302	0.41402	0.59102	0.41911	0.39673	0.43742
-0.11412	0.71004	0.79346	0.67342	0.4954	0.44352	0.44861	0.41402	0.47709	0.46997	0.42928	0.50964	0.33569
-0.11275	0.8667	0.69885	0.59509	0.42725	0.42623	0.54016	0.41504	0.51473	0.54423	0.30314	0.52083	0.34587
-0.11138	1.00505	0.78634	0.85449	0.48726	0.40995	0.52592	0.38147	0.47099	0.56966	0.40894	0.52185	0.28483
-0.11	0.70394	0.65816	0.64901	0.53101	0.49032	0.5127	0.45675	0.48726	0.60018	0.43945	0.54932	0.30518
-0.10863	1.1617	0.73446	0.71309	0.45064	0.49133	0.53304	0.4069	0.39978	0.54016	0.47811	0.35807	0.39673
-0.10726	0.79346	0.75785	0.71411	0.53304	0.56051	0.53101	0.4659	0.53202	0.5422	0.50863	0.49947	0.44759
-0.10588	1.18103	0.71716	0.67851	0.54321	0.54728	0.54016	0.45064	0.51778	0.60221	0.50354	0.49032	0.35604
-0.10451	0.99487	0.79346	0.77413	0.58492	0.51066	0.46895	0.44963	0.53406	0.52287	0.52083	0.5839	0.27466
-0.10314	1.0966	0.67546	0.61951	0.78328	0.54932	0.54525	0.50557	0.50252	0.62052	0.41504	0.56559	0.31535
-0.10176	1.17493	0.75785	0.71309	0.54932	0.48319	0.47201	0.40894	0.46692	0.3774	0.45268	0.56356	0.36621
-0.10039	0.97656	0.72327	0.68766	0.59102	0.56559	0.51982	0.54016	0.5249	0.4008	0.39673	0.54932	0.28483
-0.09902	1.27462	0.78328	0.71513	0.54728	0.54423	0.48828	0.50456	0.40283	0.46794	0.50354	0.5839	0.19328
-0.09764	0.89518	0.81991	0.72225	0.63273	0.58797	0.46488	0.7019	0.5188	0.5188	0.53813	0.59916	0.37638
-0.09627	1.34379	0.77311	0.69275	0.57678	0.53304	0.44556	0.54728	0.42725	0.64087	0.48421	0.58085	0.35604
-0.0949	1.01318	0.87891	0.7548	0.59713	0.5127	0.45878	0.50151	0.46183	0.64087	0.41911	0.58695	0.41707
-0.09352	1.12101	0.78125	0.6724	0.60323	0.55847	0.50456	0.50863	0.46895	0.51473	0.25024	0.55135	0.32552
-0.09215	1.21155	0.84127	0.7782	0.49744	0.44861	0.47607	0.48523	0.41504	0.42318	0.43233	0.6012	0.37638
-0.09078	0.86975	0.84534	0.69173	0.55949	0.53813	0.54932	0.54728	0.48421	0.59001	0.42114	0.52795	0.37638
-0.0894	1.25224	0.87077	0.77006	0.48828	0.48523	0.54321	0.48319	0.44759	0.53813	0.4954	0.46285	0.30518
-0.08803	0.80465	0.90332	0.78735	0.57068	0.56458	0.56356	0.51066	0.52694	0.62968	0.49438	0.56356	0.37638
-0.08666	1.25224	0.85042	0.76701	0.54728	0.52694	0.55237	0.51982	0.46794	0.57271	0.46387	0.5483	0.30518
-0.08528	0.98267	0.9196	0.82397	0.6073	0.5249	0.51676	0.47811	0.5422	0.54932	0.48828	0.59713	0.4069
-0.08391	1.0732	0.79142	0.73853	0.61239	0.53406	0.60425	0.43844	0.52999	0.72225	0.46997	0.5544	0.35604
-0.08254	1.32446	0.85653	0.96639	0.58492	0.50557	0.59102	0.56966	0.54728	0.69377	0.5422	0.49438	0.34587
-0.08116	0.99894	0.82092	0.78939	0.66325	0.62459	0.59408	0.52389	0.59102	0.83415	0.56661	0.55644	0.33569
-0.07979	1.44348	0.86568	0.81889	0.61442	0.58289	0.55339	0.48421	0.46794	0.46794	0.60933	0.52287	0.31535
-0.07842	1.09049	0.90332	0.83923	0.69071	0.66935	0.59001	0.63477	0.56051	0.80363	0.57373	0.59611	0.38656
-0.07704	1.43127	0.81584	0.77413	0.68665	0.6012	0.56559	0.54728	0.56763	0.64087	0.43945	0.6307	0.39673
-0.07567	1.24919	0.93892	0.85246	0.68156	0.62561	0.52185	0.51982	0.57678	0.54626	0.50354	0.60527	0.45776
-0.0743	1.36007	0.80363	0.74666	0.68665	0.6012	0.58187	0.56966	0.60323	0.51778	0.51066	0.64901	0.34587
-0.07293	1.41703	0.90739	0.95622	0.63985	0.58695	0.53813	0.74259	0.49642	0.46794	0.62052	0.6134	0.33569
-0.07155	1.11694	0.99691	0.84432	0.65715	0.6602	0.58899	0.65104	0.53813	0.71208	0.54728	0.56966	0.44759
-0.07018	1.4801	0.98267	0.86263	0.64392	0.59001	0.52389	0.54728	0.4364	0.58492	0.49337	0.58187	0.35604
-0.06881	1.08032	0.90942	0.82906	0.71208	0.63171	0.54728	0.59408	0.53101	0.52694	0.37537	0.59204	0.43742
-0.06743	1.59709	0.90535	0.82296	0.63273	0.5717	0.56966	0.80363	0.50151	0.53304	0.38554	0.61951	0.33569
-0.06606	1.19934	1.02539	0.88908	0.68868	0.59204	0.53813	0.53304	0.53304	0.51371	0.53101	0.64392	0.44759
-0.06469	1.27665	0.89417	0.8016	0.60425	0.58797	0.59713	0.56152	0.6073	0.7782	0.49845	0.5188	0.39673
-0.06331	1.43127	1.02437	0.91044	0.59916	0.50049	0.60628	0.51778	0.54423	0.52592	0.52999	0.54525	0.33569
-0.06194	1.07727	0.96029	0.84635	0.61747	0.56559	0.66223	0.62663	0.6012	0.67546	0.52389	0.63782	0.43742
-0.06057	1.47196	0.99996	0.88298	0.6012	0.5717	0.63985	0.74259	0.57373	0.5544	0.57475	0.56458	0.34587
-0.05919	1.05082	1.03149	0.91349	0.6897	0.62968	0.62459	0.72225	0.59713	0.6429	0.56152	0.62764	0.4069
-0.05782	1.48824	0.92977	0.87687	0.69173	0.64494	0.64494	0.65308	0.64087	0.68054	0.62866	0.52694	0.37638
-0.05645	1.3855	1.06608	0.97758	0.74259	0.6663	0.61646	0.59001	0.62256	0.6368	0.59814	0.6073	0.39673
-0.05507	1.38855	0.79346	0.84534	0.77108	0.66732	0.67851	0.62256	0.59713	0.69987	0.59204	0.65613	0.23397
-0.0537	1.60726	1.00708	0.93384	0.7253	0.6368	0.63883	0.6073	0.59102	0.60018	0.53813	0.62764	0.47811
-0.05233	1.31531	1.02132	0.8667	0.76396	0.70903	0.63578	0.53813	0.68156	0.71208	0.6012	0.61849	0.36621
-0.05095	1.71712	1.02437	0.97555	0.69987	0.62459	0.65816	0.61442	0.5422	0.65104	0.63578	0.62358	0.13224
-0.04958	1.37329	1.21053	0.98165	0.97656	0.66427	0.63477	0.67139	0.66325	0.82397	0.47506	0.65918	0.33569
-0.04821	1.70797	1.1495	0.91858	0.94604	0.68461	0.60018	0.77311	0.63477	0.74259	0.52897	0.70801	0.39673
-0.04683	1.5269	1.23088	1.00505	0.77006	0.64901	0.56458	0.53101	0.77311	0.76294	0.67139	0.65104	0.23397
-0.04546	1.54928	1.13932	0.90434	0.78023	0.67139	0.63883	0.53813	0.63477	0.68156	0.6012	0.65409	0.43742
-0.04409	1.6866	1.15967	0.97555	0.73649	0.63375	0.63375	0.52897	0.53304	0.66121	0.59102	0.67952	0.295
-0.04271	1.28988	1.31226	0.93587	0.74158	0.74768	0.68359	0.65104	0.55745	0.61035	0.54423	0.62459	0.50863
-0.04134	1.67948	1.13932	1.01318	0.66325	0.78634	0.66935	0.65511	0.53304	0.71208	0.55644	0.64799	0.41707
-0.03997	1.26851	1.16984	1.00403	0.76803	0.78735	0.63375	0.62154	0.62154	0.73649	0.72937	0.66833	0.39673
-0.03859	1.58183	1.2207	1.0437	0.69173	0.75989	0.68054	0.71411	0.59509	0.91553	0.57475	0.56356	0.295
-0.03722	1.43229	1.31226	1.09762	0.73649	0.70292	0.65918	0.71818	0.62866	0.8138	0.62358	0.68868	0.32552
-0.03585	1.45569	1.21053	1.00301	0.77311	0.77922	0.77311	0.96639	0.67546	0.80363	0.58492	0.6958	0.31535
-0.03447	1.72017	1.24105	1.04675	0.73853	0.68461	0.71818	0.69987	0.62256	0.66121	0.58797	0.6429	0.32552
-0.0331	1.39567	1.28174	1.00403	0.79244	0.73853	0.73853	0.66833	0.6663	0.93587	0.72327	0.61544	0.34587
-0.03173	1.8514	1.34277	1.09456	0.7487	0.7253	0.69173	0.70089	0.58187	0.70292	0.52185	0.48726	0.37638
-0.03035	1.54317	1.16984	1.08948	0.84839	0.71615	0.68665	0.68258	0.70292	0.66833	0.50354	0.69275	0.44759
-0.02898	1.82292	1.27157	1.0203	0.83313	0.72225	0.72428	0.82397	0.66325	0.80363	0.50863	0.69377	0.20345
-0.02761	1.70593	1.22274	1.10779	0.83923	0.65409	0.66833	0.5839	0.69478	0.89518	0.45268	0.72123	0.4069
-0.02623	1.71305	1.26139	1.01725	0.87179	0.65511	0.76294	0.64087	0.66223	0.87484	0.46997	0.76294	0.36621
-0.02486	1.88293	1.30208	1.08744	0.81685	0.58492	0.6897	0.54118	0.63985	0.56051	0.54118	0.7314	0.38656
-0.02349	1.59098	1.30208	1.04879	0.89315	0.71716	0.6897	0.82397	0.71615	0.73242	0.45369	0.73853	0.4069
-0.02211	1.96533	1.21867	1.13118	0.80058	0.67342	0.71208	0.59102	0.56254	0.68461	0.66325	0.71411	0.28483
-0.02074	1.56453	1.30208	1.14441	0.86975	0.76803	0.66935	0.63477	0.64596	0.72123	0.72734	0.70089	0.42725
-0.01937	1.89514	1.21053	1.06099	0.84432	0.81584	0.70597	0.63782	0.64392	0.66223	0.6663	0.71615	0.47811
-0.01799	1.72933	1.3326	1.16781	0.81787	0.81075	0.6602	0.68054	0.5778	0.69784	0.69682	0.79346	0.37638
-0.01662	1.63269	1.38346	1.05693	0.84432	0.89722	0.75887	0.66833	0.70292	0.74463	0.62358	0.73039	0.45776
-0.01525	1.92261	1.30514	1.14339	0.7843	0.78125	0.72835	0.7019	0.63375	0.62968	0.7192	0.70292	0.41707
-0.01387	1.46891	1.37329	1.13424	1.00708	0.88806	0.79244	0.79956	0.67647	0.93486	0.84229	0.65308	0.42725
-0.0125	1.8809	1.36312	1.18001	0.78837	0.86772	0.78227	0.78634	0.63782	0.82296	0.71208	0.62358	0.32552
-0.01113	1.54012	1.40381	1.17696	0.89925	0.81482	0.78227	0.81177	0.71411	0.90535	0.7314	0.73242	0.59001
-0.00975	1.88802	1.4445	1.12712	0.86568	0.80566	0.78837	0.93587	0.7192	0.89518	0.7192	0.72327	0.43742
-0.00838	1.80054	1.32243	1.20748	0.87992	0.80465	0.74259	0.74158	0.7019	0.74056	0.70394	0.7609	0.5188
-0.00701	1.74357	1.34277	1.12712	0.92061	0.80872	0.82906	0.73039	0.73751	0.81482	0.57882	0.73039	0.44759
-0.00563	2.10164	1.43433	1.16374	1.04777	0.81177	0.81685	0.64697	0.68563	0.77311	0.47607	0.70801	0.45776
-0.00426	1.75781	1.43433	1.12813	0.97656	0.85144	0.83211	0.67139	0.75378	0.83008	0.54626	0.78328	0.4069
-0.00289	2.21252	1.42415	1.21257	0.94096	0.75378	0.79244	0.75989	0.68461	0.85347	0.70496	0.81075	0.36621
-0.00151	1.87073	1.4384	1.27665	0.99691	0.80465	0.75073	0.9257	0.76904	0.89518	0.55135	0.8077	0.295
-0.00014	2.26847	1.33972	1.20544	0.9908	0.8077	0.78837	0.73242	0.73649	0.90535	0.55745	0.82092	0.33569
0.00123	2.04163	1.44246	1.24105	0.96944	0.7782	0.73954	0.85449	0.78735	0.6897	0.62764	0.75887	0.35604
0.00261	1.92566	1.31938	1.16679	0.96334	0.77616	0.78837	0.69275	0.7487	0.83313	0.56864	0.76803	0.45776
0.00398	2.16777	1.41195	1.24105	0.91349	0.72123	0.78125	0.65918	0.70903	0.75887	0.7487	0.7314	0.45776
0.00535	1.78121	1.42314	1.20443	0.95622	0.82804	0.79142	0.69987	0.68868	0.74972	0.74768	0.63171	0.49845
0.00673	2.3702	1.4801	1.30514	0.93486	0.84635	0.80058	0.67647	0.64901	0.75277	0.7487	0.66325	0.46794
0.0081	1.74154	1.47909	1.27055	0.96537	0.90129	0.77311	0.73649	0.72835	0.87585	0.73242	0.73853	0.44759
0.00947	2.0579	1.45976	1.2502	0.97249	0.96944	0.82601	0.75378	0.71411	0.96639	0.7548	0.66833	0.4069
0.01085	1.92261	1.52791	1.36414	0.9196	0.89417	0.82194	0.70801	0.69885	0.81685	0.7487	0.74972	0.43742
0.01222	1.81173	1.38753	1.20646	0.93791	0.87484	0.85449	0.85958	0.75684	0.99691	0.67851	0.67444	0.50863
0.01359	2.20642	1.49536	1.35396	0.87992	0.83008	0.83618	0.8016	0.59001	0.78328	0.69682	0.74158	0.4069
0.01497	1.85242	1.474	1.26953	0.98979	0.87992	0.87992	0.90332	0.80363	1.0376	0.69275	0.85958	0.46794
0.01634	2.27153	1.4974	1.37431	0.93384	0.84941	0.83211	0.8372	0.71513	0.93587	0.70292	0.71716	0.4069
0.01771	1.98364	1.51978	1.41703	1.04879	0.89722	0.83516	0.78634	0.7843	0.98674	0.7487	0.83618	0.42725
0.01909	2.17387	1.42721	1.32955	1.03963	0.89823	0.8138	0.81278	0.73446	1.11898	0.70089	0.80363	0.43742
0.02046	2.23694	1.49333	1.3916	1.0437	0.88806	0.8372	0.77922	0.78023	0.87077	0.58695	0.79549	0.41707
0.02183	2.10368	1.43229	1.27563	1.03963	0.93689	0.88603	0.7843	0.83415	0.78125	0.6724	0.89417	0.48828
0.02321	2.39766	1.51164	1.37939	1.00403	0.79854	0.85246	0.78939	0.78125	0.80363	0.69478	0.87891	0.62052
0.02458	2.04569	1.6276	1.33464	1.03963	0.89111	0.87585	0.9257	0.83008	0.77006	0.54423	0.80058	0.45776
0.02595	2.46175	1.67847	1.39771	1.03861	0.82397	0.86161	0.71411	0.7314	0.87484	0.63375	0.83516	0.39673
0.02733	2.13725	1.59403	1.39465	1.0732	0.86975	0.81482	0.96639	0.77006	0.74768	0.59713	0.74666	0.52897
0.0287	2.31832	1.54215	1.34176	1.0966	0.89315	0.85144	0.73954	0.78634	0.90535	0.71208	0.73039	0.41707
0.03007	2.27661	1.74967	1.43534	1.06608	0.87382	0.79753	0.55847	0.79041	0.82601	0.89722	0.70903	0.45776
0.03145	2.10164	1.57572	1.34684	1.08134	0.88298	0.85551	0.80058	0.73954	0.74666	0.65206	0.67952	0.45776
0.03282	2.40072	1.6276	1.40381	0.9847	0.82397	0.85246	0.75684	0.6958	0.73954	0.71208	0.79244	0.41707
0.03419	1.96228	1.6276	1.38245	1.07727	1.07117	0.88298	0.82092	0.74972	0.91146	0.64697	0.74972	0.47811
0.03556	2.40275	1.61947	1.48112	1.1495	1.01725	0.89722	0.84229	0.66121	0.95317	0.79346	0.70597	0.5188
0.03694	2.01823	1.65405	1.49536	1.06099	0.9196	0.87077	1.04777	0.79447	0.97656	0.83313	0.75887	0.50863
0.03831	2.29187	1.6276	1.44043	1.01725	0.91654	0.93587	0.92061	0.76701	0.99691	0.68665	0.73954	0.47811
0.03968	2.30916	1.66321	1.53605	1.0498	0.92367	0.91451	0.88908	0.80261	0.88501	0.73649	0.82804	0.47811
0.04106	2.13826	1.64795	1.42212	1.09762	0.93486	0.98877	0.85754	0.82601	0.90535	0.82194	0.91146	0.46794
0.04243	2.56856	1.63472	1.48519	1.05082	0.90942	0.9257	0.81177	0.82296	0.88501	0.78125	0.80058	0.39673
0.0438	2.2054	1.61031	1.46179	1.11898	0.93384	0.91858	0.8433	0.78125	0.99691	0.78837	0.82194	0.33569
0.04518	2.57975	1.61336	1.49333	1.16577	0.95011	0.96537	0.81889	0.76396	1.12915	0.73344	0.77718	0.50863
0.04655	2.32951	1.68966	1.5391	1.2085	1.07422	0.88704	0.83415	0.86568	1.01725	0.66223	0.85653	0.50863
0.04792	2.68555	1.60116	1.45772	1.15967	0.98979	0.94198	0.86873	0.88501	1.00708	0.75277	0.92672	0.49845
0.0493	2.51872	1.75578	1.54419	1.16374	0.9786	0.88806	0.79854	0.84941	0.87585	0.65816	0.85754	0.44759
0.05067	2.51261	1.72933	1.46077	1.19222	0.95927	0.96639	1.00708	0.90434	0.8372	0.54626	0.84635	0.47811
0.05204	2.73641	1.74967	1.51469	1.12	0.84839	0.91654	0.77718	0.82906	0.79041	0.80668	0.82296	0.47811
0.05342	2.34985	1.72017	1.47705	1.17696	0.98368	0.93079	0.8962	0.89213	1.04777	0.74972	0.80058	0.43742
0.05479	2.65706	1.78833	1.55436	1.15865	0.93994	0.92061	0.77718	0.75378	0.78125	0.82194	0.79346	0.42725
0.05616	2.31934	1.80562	1.57064	1.16882	0.91654	0.8372	0.85653	0.81278	0.86161	0.78328	0.83008	0.53914
0.05754	2.52279	1.72729	1.52079	1.17798	1.01013	0.92977	0.88704	0.73242	0.91146	0.68258	0.76701	0.49845
0.05891	2.62451	1.84326	1.63066	1.13932	0.9552	0.87891	0.71004	0.74463	0.8311	0.74463	0.91756	0.50863
0.06028	2.42106	1.75171	1.51367	1.13017	0.98267	0.95418	0.82194	0.8311	0.95723	0.77108	0.75582	0.46794
0.06166	2.6825	1.97347	1.59607	1.08134	0.94198	0.97249	0.80465	0.74259	0.90942	0.80261	0.69885	0.55949
0.06303	2.27153	1.80359	1.58997	1.14644	1.02641	0.97961	0.94198	0.81685	0.97656	0.83618	0.77311	0.45776
0.0644	2.64893	1.74052	1.65914	1.13932	0.9847	0.98877	1.02234	0.72225	0.96436	0.72734	0.79447	0.49845
0.06578	2.41801	1.8514	1.63472	1.1912	0.98877	0.96334	0.90027	0.85653	1.04777	0.79651	0.95723	0.54932
0.06715	2.75675	1.72323	1.58895	1.17086	1.03353	0.97046	0.86263	0.87585	1.00708	0.83923	0.90332	0.50863
0.06852	2.70996	1.9633	1.66626	1.32243	0.94503	0.95011	0.82906	0.85856	0.92875	0.83516	0.8372	0.57983
0.0699	2.65503	1.68864	1.57979	1.24308	1.00606	1.02641	0.95622	0.82906	0.95317	0.93587	0.80261	0.45776
0.07127	2.95003	1.81478	1.6571	1.19222	1.0203	0.96029	0.76192	0.82092	1.01725	0.86466	0.80363	0.50863
0.07264	2.61434	1.93278	1.62354	1.25224	1.10372	1.00708	1.0376	0.89722	0.93282	0.71716	0.94401	0.44759
0.07402	2.93477	1.83004	1.65405	1.21867	1.01929	0.9847	1.10881	0.83618	0.88704	0.79244	0.91654	0.60018
0.07539	2.70691	1.91854	1.70186	1.26139	1.03556	0.91553	0.87891	0.90535	0.91858	0.61951	0.86263	0.39673
0.07676	2.78625	1.88192	1.63574	1.24308	1.01013	0.9613	0.9318	0.87382	0.87992	0.64392	0.89315	0.42725
0.07814	2.97038	2.05485	1.73035	1.20341	0.94808	0.91248	0.79753	0.89315	0.88196	0.89111	0.89518	0.56966
0.07951	2.71606	1.9633	1.62354	1.25834	1.02336	0.95825	0.89518	0.91248	0.84635	0.76497	0.79753	0.55949
0.08088	2.91748	2.11589	1.68254	1.17086	0.99182	0.91349	0.83008	0.82804	0.84229	0.73853	0.8138	0.53914
0.08226	2.47396	2.0752	1.69271	1.23596	1.07524	0.9786	0.85958	0.82194	0.85856	0.68868	0.74666	0.55949
0.08363	2.89917	2.06502	1.7334	1.22782	1.04167	0.95317	0.84432	0.73344	0.88501	0.7843	0.82397	0.48828
0.085	2.60417	2.06502	1.76595	1.26139	1.01725	0.91654	1.0376	0.79651	0.9318	0.85246	0.9023	0.59001
0.08638	2.75675	1.88192	1.69678	1.20239	1.03048	0.98877	0.91044	0.85754	1.09863	0.79244	0.70089	0.46794
0.08775	3.01107	1.9928	1.7985	1.16882	0.9786	0.9491	0.85347	0.84941	0.9257	0.78634	0.8433	0.64087
0.08912	2.71606	2.02433	1.67847	1.22375	1.03963	1.02946	0.89823	0.90027	1.34277	0.72632	0.86568	0.49845
0.0905	3.06396	2.00399	1.77104	1.16882	0.98368	1.01217	0.84432	0.84737	0.8433	0.88501	0.87484	0.54932
0.09187	2.6886	1.94295	1.78426	1.27767	1.05693	0.99691	0.87382	0.91044	1.08846	1.05794	0.93791	0.55949
0.09324	3.14331	2.12606	1.83411	1.25631	1.03861	0.99691	1.07829	0.85449	1.02132	0.85958	0.78023	0.50863
0.09462	2.89307	2.13623	1.8158	1.34583	1.08846	1.0081	0.86772	0.94808	0.97656	0.89823	0.86365	0.50863
0.09599	3.10262	2.00399	1.75273	1.31734	1.13424	1.0203	0.8962	0.87077	1.02743	0.82703	0.86772	0.45776
0.09736	3.11686	2.04468	1.8514	1.27563	1.06303	1.0142	0.8606	0.92265	1.07829	0.7843	0.90535	0.42725
0.09874	2.96021	1.9633	1.71204	1.3387	1.1322	1.0498	0.90434	0.97961	0.83415	0.66325	0.92163	0.52897
0.10011	3.20435	2.08537	1.81681	1.25326	1.04268	1.04065	0.91044	0.82906	0.98674	0.77922	0.87789	0.54932
0.10148	2.83203	2.15658	1.79749	1.34684	1.1261	1.04167	0.99996	0.90129	1.09863	0.70292	0.8728	0.55949
0.10286	3.23079	1.9633	1.82699	1.31632	1.10474	1.03556	0.96741	0.8433	1.16984	0.84839	0.93587	0.50863
0.10423	2.93579	2.27865	1.84631	1.33464	1.08439	0.96639	0.86466	0.92875	1.02743	0.85347	0.92163	0.47811
0.1056	3.06091	2.16675	1.81274	1.34074	1.06099	0.98572	0.9491	0.87891	1.10881	0.72734	0.89722	0.54932
0.10698	3.11279	2.28882	1.88497	1.31124	1.03149	0.97555	1.06812	0.81889	0.90535	0.73242	0.89925	0.53914
0.10835	3.0009	2.09351	1.79036	1.3092	1.02743	1.01217	0.89823	0.85653	0.95622	0.55033	0.81584	0.46794
0.10972	3.3366	2.14945	1.86666	1.42415	0.9908	0.99996	0.9318	0.80566	0.80363	0.84635	0.87891	0.49845
0.1111	2.75777	2.19727	1.88395	1.48519	1.0671	1.03455	0.94604	0.85347	1.06812	0.87992	0.87891	0.60018
0.11247	3.2959	2.09554	1.91243	1.27563	1.03353	1.03251	0.94401	0.8433	1.06812	0.84025	0.77515	0.60018
0.11384	3.05176	2.1464	1.93278	1.29496	1.05998	1.00403	0.89823	0.90942	1.05794	0.81075	0.90841	0.49845
0.11522	3.09245	2.11792	1.85954	1.30208	1.10067	1.06608	0.92773	0.94299	1.29191	0.84229	0.91451	0.54932
0.11659	3.25521	2.34985	1.94804	1.31734	1.07117	1.02336	0.8433	0.95825	1.09863	0.89518	0.92773	0.53914
0.11796	3.17383	2.09859	1.86869	1.30514	1.06913	1.09456	0.94706	0.94096	1.12915	0.90027	0.94808	0.50863
0.11934	3.5502	2.21761	1.93278	1.30514	1.08032	1.05591	0.88704	0.88806	1.08846	0.85653	0.77413	0.66121
0.12071	3.184	2.18913	1.95109	1.38245	1.15967	1.03149	0.91146	0.93079	1.13932	0.83211	0.87891	0.56966
0.12208	3.48917	2.18099	1.97144	1.39872	1.14237	1.05489	0.92367	1.00708	1.09863	0.92875	0.91858	0.59001
0.12346	3.28573	2.24609	1.96838	1.42822	1.14644	1.03861	0.88399	1.06812	1.16984	0.79549	0.92875	0.55949
0.12483	3.37627	2.18709	1.94092	1.44246	1.18205	1.07015	0.98877	0.99691	1.02539	0.79447	0.96842	0.52897
0.1262	3.4485	2.30611	1.98669	1.37939	1.10575	1.05591	0.93892	0.92875	0.90535	0.81991	0.93791	0.56966
0.12758	3.15043	2.19625	1.90226	1.4445	1.14746	1.10982	1.01318	0.97453	0.92977	0.73039	0.95113	0.53914
0.12895	3.65193	2.30916	1.97449	1.35091	1.08744	1.06506	0.92061	0.90027	0.98674	0.87789	0.94401	0.50863
0.13032	3.07821	2.30204	1.95821	1.40076	1.14237	1.03861	1.0142	0.90942	1.01217	0.79854	0.85144	0.59001
0.1317	3.64177	2.32646	2.01518	1.39669	1.09863	1.02234	0.96944	0.8077	1.18815	0.72734	0.91553	0.65104
0.13307	3.31624	2.39156	2.04569	1.41602	1.13525	0.9613	0.94299	0.85958	0.80363	0.90535	0.98775	0.61035
0.13444	3.32642	2.30408	1.96533	1.40584	1.14644	1.02336	1.00098	0.8962	1.25122	0.71106	0.88298	0.59001
0.13582	3.5258	2.39461	2.09757	1.36312	1.07524	1.04574	0.90841	0.8901	0.96944	0.86975	0.93282	0.6307
0.13719	3.11279	2.27356	1.97856	1.34074	1.07524	1.06099	0.98572	0.95317	1.00403	0.85754	0.82296	0.53914
0.13856	3.61123	2.40479	2.06401	1.33057	1.02234	1.08236	0.94503	0.84941	0.98674	0.85144	0.84534	0.50863
0.13994	3.2959	2.40784	2.04671	1.38346	1.11084	1.07625	0.93689	0.9257	1.18001	0.85449	0.95723	0.56966
0.14131	3.73333	2.37732	2.1169	1.35498	1.09049	1.11491	0.90637	0.90942	1.04472	0.88501	0.86263	0.66121
0.14268	3.54003	2.44141	2.11182	1.39262	1.11898	1.0498	0.90129	0.95215	1.21053	0.91349	0.9257	0.66121
0.14405	3.50953	2.34578	2.08028	1.40788	1.1556	1.07625	0.87789	0.95723	1.04777	0.88501	0.90332	0.61035
0.14543	3.76383	2.4292	2.13318	1.4211	1.15051	1.06099	0.87585	0.94808	1.2207	0.84432	0.89722	0.53914
0.1468	3.40983	2.31628	2.02026	1.45671	1.20341	1.10575	0.93892	0.93994	1.20036	0.84025	0.96639	0.61035
0.14817	4.00797	2.40072	2.07113	1.39364	1.18713	1.12203	0.95825	0.87789	0.98267	0.9552	0.95011	0.56966
0.14955	3.62143	2.44954	2.11792	1.50757	1.25732	1.08134	1.04879	0.98775	1.1495	0.83923	0.9552	0.52897
0.15092	3.89607	2.42411	2.12199	1.45162	1.20646	1.12813	1.01624	0.92163	0.72225	0.83313	0.97453	0.56966
0.15229	3.72313	2.5472	2.16166	1.66829	1.22986	1.05387	1.02844	0.9908	0.93587	0.77718	0.96537	0.52897
0.15367	3.68143	2.45768	2.08944	1.4974	1.2207	1.08948	1.02743	0.99589	1.04777	0.84025	1.00403	0.62052
0.15504	3.8452	2.54415	2.1698	1.40177	1.14136	1.18001	0.97758	0.9491	0.90535	0.89213	0.98267	0.65104
0.15641	3.6316	2.4882	2.06909	1.47095	1.17594	1.1261	1.00708	0.93994	0.97555	0.77006	0.91756	0.62052
0.15779	4.02833	2.54415	2.14233	1.37634	1.16272	1.03963	1.01827	0.84941	0.89111	0.78837	0.96436	0.64087
0.15916	3.43323	2.56653	2.15149	1.474	1.21969	1.10168	1.01217	0.85246	1.12915	0.72734	0.95215	0.66121
0.16053	3.97747	2.57772	2.1993	1.48417	1.20544	1.09049	0.99182	0.86365	1.0203	0.84229	0.91349	0.60018
0.16191	3.73333	2.65706	2.22982	1.54724	1.13932	1.04268	0.96537	0.97961	1.23088	0.95927	0.97656	0.53914
0.16328	3.78417	2.5472	2.17896	1.53097	1.13729	1.08643	0.99386	0.95215	1.37329	0.81889	0.85449	0.60018
0.16465	3.98763	2.66012	2.25321	1.48824	1.08032	1.09863	0.91756	0.94604	1.08846	0.83415	0.97046	0.61035
0.16603	3.61123	2.55025	2.15352	1.70898	1.14644	1.15356	0.94401	1.01013	1.15967	0.90129	0.95113	0.60018
0.1674	4.0385	2.63163	2.23287	1.50146	1.13831	1.17086	0.90434	0.92875	0.98674	0.88094	0.88094	0.68156
0.16877	3.8859	2.61027	2.2349	1.592	1.20951	1.12406	0.95113	0.99487	0.98674	0.97046	1.09863	0.55949
0.17015	4.20127	2.59705	2.25627	1.57267	1.19019	1.11186	0.93384	0.95317	1.28174	0.95418	1.02743	0.62052
0.17152	3.9978	2.63468	2.28678	1.54215	1.24207	1.1261	0.96334	0.98368	1.08134	0.85653	0.98368	0.62052
0.17289	4.01813	2.73641	2.20235	1.55436	1.26038	1.17086	1.00911	0.99487	1.0142	0.88094	1.03658	0.56966
0.17427	4.19107	2.66825	2.27458	1.47807	1.24715	1.11084	0.9786	0.9613	1.06608	0.87484	1.00911	0.64087
0.17564	3.8147	2.60518	2.18302	1.47807	1.29191	1.14746	1.0376	1.08337	1.2207	0.79447	0.96436	0.74259
0.17701	4.3335	2.67334	2.24915	1.38855	1.23494	1.1495	1.0498	0.94604	0.96944	0.88501	1.03455	0.72225
0.17839	3.94693	2.66215	2.2817	1.46484	1.27563	1.14339	1.05896	0.98877	0.97656	0.82092	1.04777	0.71208
0.17976	4.30297	2.69267	2.3173	1.5035	1.24003	1.21358	0.99792	0.9613	1.16984	0.93587	1.00098	0.7019
0.18113	4.11987	2.76489	2.49227	1.51164	1.24308	1.1617	1.03251	1.01115	1.15967	0.90841	0.99894	0.66121
0.18251	4.17073	2.70589	2.42106	1.59709	1.23088	1.14034	1.04574	0.97249	1.15967	0.76192	0.96232	0.57983
0.18388	4.32333	2.91951	2.45158	1.53198	1.17187	1.18001	1.03658	0.88298	1.19019	0.80465	1.09151	0.79346
0.18525	3.86557	2.72115	2.41089	1.61031	1.22884	1.16984	1.05998	0.97046	1.15967	0.74666	0.9552	0.72225
0.18663	4.30297	2.79744	2.42106	1.60726	1.19425	1.17696	1.03455	0.90739	0.99691	0.92672	0.91248	0.67139
0.188	3.86557	2.83101	2.36715	1.70186	1.19324	1.16475	1.0671	0.96842	1.11491	0.95723	0.94808	0.72225
0.18937	4.35383	2.82186	2.41089	1.68254	1.16374	1.18205	1.06506	0.98979	1.18408	0.8901	0.93689	0.66121
0.19075	4.2928	2.88086	2.41089	1.65812	1.17798	1.04675	0.99386	1.00301	1.13729	0.95011	1.07422	0.60018
0.19212	4.1504	2.75167	2.30916	1.69474	1.20544	1.12406	0.99894	1.06812	1.13627	0.93079	0.97656	0.64087
0.19349	4.50643	2.85645	2.46684	1.63269	1.16069	1.12508	0.97046	1.03455	1.20036	0.98368	0.95011	0.60018
0.19487	4.1097	2.76286	2.49227	1.62354	1.30615	1.17086	1.03861	1.09863	1.23088	0.97148	0.94198	0.67139
0.19624	4.5166	2.85441	2.4821	1.60421	1.25631	1.1617	0.99691	0.98267	1.30208	1.01217	0.91756	0.64087
0.19761	4.14023	2.87272	2.43734	1.64693	1.3387	1.10881	1.08337	1.00098	1.10881	0.97555	1.04472	0.68156
0.19899	4.63867	2.82898	2.43123	1.63879	1.31632	1.16984	1.04879	1.09863	1.09863	1.02437	1.08846	0.66121
0.20036	4.46573	2.87069	2.46175	1.57674	1.31429	1.12915	1.07625	1.27157	1.30208	0.91858	1.05489	0.66121
0.20173	4.49627	2.82288	2.40072	1.55741	1.30208	1.20443	1.13118	1.21053	1.16577	0.85958	1.07117	0.65104
0.20311	4.65903	2.9185	2.46887	1.54826	1.24613	1.2502	1.0498	1.05693	1.04777	0.95723	1.06405	0.61035
0.20448	4.31317	2.83203	2.52279	1.5625	1.32141	1.26851	1.12712	1.02743	1.21053	0.88704	1.06099	0.64087
0.20585	4.61833	2.9541	2.61434	1.5625	1.28174	1.29191	1.10779	0.92875	1.41398	1.00098	1.02641	0.62052
0.20723	4.17073	2.96529	2.58382	1.67033	1.33464	1.22477	1.14644	1.02132	1.30208	0.87992	1.02946	0.72225
0.2086	4.46573	2.97648	2.48108	1.66219	1.28886	1.26953	1.10677	0.92265	0.89518	0.8728	1.07727	0.75277
0.20997	4.5573	3.03141	2.53296	1.67542	1.31022	1.20951	1.12305	0.97961	1.08134	0.88094	1.18408	0.64087
0.21135	4.41487	2.96326	2.49227	1.75069	1.29598	1.19324	1.08948	1.01725	1.25122	0.81584	0.96741	0.71208
0.21272	4.7709	3.05176	2.72624	1.64998	1.24817	1.2207	1.03251	0.99792	1.12915	0.9908	1.03048	0.66121
0.21409	4.31317	2.95105	2.49939	1.769	1.24715	1.22375	1.11084	1.0732	1.29191	0.9908	1.02336	0.72225
0.21547	4.82177	3.09652	2.70589	1.69474	1.24613	1.25224	1.07015	0.91553	1.1495	0.93689	1.03658	0.62052
0.21684	4.4454	3.07922	2.63468	1.70797	1.31022	1.24919	1.11898	1.0498	1.3326	0.93486	1.03963	0.66121
0.21821	4.63867	3.06193	2.61434	1.72323	1.26953	1.24003	1.09253	1.07117	1.18103	1.03149	0.9552	0.77311
0.21959	4.65903	3.10872	2.63672	1.89209	1.31632	1.17594	1.04574	1.09151	1.26139	1.0376	1.02844	0.67139
0.22096	4.6692	3.00395	2.73641	1.90226	1.34176	1.23088	1.06506	1.08236	1.36312	0.96741	1.05794	0.66121
0.22233	5.00487	3.10364	2.79744	1.73136	1.33158	1.20443	1.05184	1.08337	1.25122	0.93486	1.05693	0.75277
0.22371	4.64883	2.98258	2.63468	1.74459	1.38143	1.23901	1.10677	1.26139	1.57674	0.97961	1.14644	0.69173
0.22508	5.06593	3.09448	2.70589	1.5981	1.35295	1.23698	1.13017	1.04268	1.24105	1.00708	1.05794	0.78328
0.22645	4.64883	3.11788	2.7771	1.87174	1.40991	1.21358	1.16679	1.06608	1.37329	0.88094	1.09558	0.80363
0.22783	4.83193	3.0894	2.6652	1.68355	1.37024	1.3387	1.16781	1.09863	1.2207	0.96232	1.16475	0.80363
0.2292	4.76073	3.19112	2.6652	1.72323	1.38041	1.2502	1.13322	1.13729	1.06812	0.98267	1.09049	0.73242
0.23057	4.80143	3.10262	2.61434	1.75476	1.40686	1.35193	1.15153	1.13932	1.29191	0.99487	1.10168	0.73242
0.23195	5.06593	3.3366	2.82796	1.70593	1.3916	1.32345	1.10881	1.0671	1.13525	0.98572	1.11796	0.80363
0.23332	4.6997	3.1779	2.71606	1.74662	1.356	1.356	1.18205	1.08236	1.20036	0.83415	1.03048	0.74259
0.23469	5.04557	3.22469	2.71606	1.73136	1.36719	1.34074	1.15458	0.99386	1.00708	0.87789	1.07625	0.74259
0.23607	4.8116	3.28979	2.69877	1.85038	1.38957	1.29293	1.18713	1.04268	1.2207	0.93994	1.12305	0.72225
0.23744	5.02523	3.23893	2.76082	1.90023	1.35701	1.27563	1.19222	1.07931	1.39364	0.98572	0.99386	0.8138
0.23881	4.893	3.32743	2.78117	1.89311	1.34888	1.2797	1.16069	1.07625	1.3326	1.07218	1.11898	0.8138
0.24019	4.75057	3.24198	2.75981	2.06502	1.36414	1.32345	1.1261	1.12	1.33057	0.94401	0.97656	0.78328
0.24156	5.26937	3.48917	2.82389	1.78528	1.29598	1.34379	1.05387	1.11287	1.12305	0.94706	1.14543	0.72225
0.24293	4.94383	3.23079	2.71098	1.82902	1.39669	1.34684	1.13424	1.15356	1.37329	1.03963	1.11389	0.74259
0.24431	5.20833	3.32845	2.7771	1.78528	1.37227	1.28479	1.07117	1.06405	1.19324	1.07625	1.02743	0.67139
0.24568	4.9642	3.27657	2.76794	1.85954	1.37533	1.2441	1.09762	1.11389	1.41398	1.0732	1.07015	0.68156
0.24705	5.11677	3.23792	2.80863	1.8514	1.42924	1.26648	1.14746	1.05387	1.64795	1.0732	1.11593	0.69173
0.24843	5.11677	3.3559	2.8422	1.83818	1.43433	1.17696	1.10067	1.14746	1.39364	1.04167	1.12813	0.75277
0.2498	4.95403	3.23181	2.7771	1.87073	1.42721	1.32345	1.14237	1.17696	1.3031	0.99691	1.17391	0.77311
0.25117	5.38127	3.45867	2.84729	2.00399	1.44043	1.3326	1.12813	1.12508	1.39364	1.04879	1.15967	0.74259
0.25254	5.0354	3.27454	2.7415	1.84326	1.4801	1.33972	1.24512	1.16781	1.14644	0.90637	1.14644	0.80363
0.25392	5.46263	3.35797	2.87882	1.7985	1.4384	1.37634	1.18408	1.09456	1.08541	1.05082	1.13729	0.78328
0.25529	5.1066	3.42	2.84831	1.88192	1.49333	1.356	1.25326	1.1261	1.18205	1.03861	1.09965	0.78328
0.25666	5.36093	3.4078	2.90934	1.84021	1.46891	1.3916	1.23596	1.14034	1.05082	1.11287	1.07218	0.82397
0.25804	5.27953	3.46373	2.89917	1.8158	1.45162	1.30208	1.24105	1.13831	1.22782	0.99182	1.20544	0.80363
0.25941	5.02523	3.41287	2.82796	2.03451	1.48112	1.34481	1.22172	1.12305	1.32243	0.82296	1.12	0.77311
0.26078	5.31007	3.5207	3.02124	1.83818	1.42008	1.3916	1.17391	1.09863	1.2207	0.98877	1.17187	0.88501
0.26216	5.09643	3.46273	2.93986	1.98669	1.46891	1.34277	1.25834	1.12305	1.33362	0.9847	1.08134	0.84432
0.26353	5.5949	3.56343	3.04159	1.9755	1.41195	1.38753	1.19527	1.09355	1.27157	1.08236	1.05998	0.79346
0.2649	5.19817	3.5909	3.0721	2.01518	1.46586	1.34583	1.20646	1.10372	1.45467	1.10067	1.16984	0.71208
0.26628	5.483	3.52477	3.04159	1.97652	1.38753	1.38448	1.18001	1.1495	1.42415	1.02539	1.13831	0.8138
0.26765	5.43213	3.62347	3.02124	1.93583	1.44348	1.36617	1.16882	1.21257	1.35295	1.03963	1.20443	0.78328
0.26902	5.27953	3.49833	2.94698	1.95719	1.45976	1.43636	1.17391	1.21562	1.35803	1.13729	1.13729	0.83415
0.2704	5.8085	3.59397	3.13314	1.9043	1.41093	1.3387	1.14644	1.20748	1.47502	1.11898	1.06506	0.84432
0.27177	5.39143	3.52783	3.03141	2.02128	1.52283	1.39364	1.21155	1.17798	1.26139	1.12	1.1495	0.80363
0.27314	5.8899	3.58887	3.11279	1.9633	1.51367	1.38041	1.19222	1.14543	1.33565	1.10372	1.17594	0.84432
0.27452	5.54403	3.61123	3.13314	2.0813	1.57572	1.39364	1.20239	1.22375	1.46484	1.14136	1.21867	0.84432
0.27589	5.72713	3.57563	3.06193	2.04061	1.55131	1.36617	1.37329	1.23189	1.41093	1.12813	1.23596	0.88501
0.27726	5.67627	3.69363	3.05481	1.99788	1.54317	1.38753	1.20239	1.25732	1.34277	1.05387	1.34277	0.82397
0.27864	5.483	3.57463	2.97038	1.96431	1.51876	1.56657	1.27665	1.2797	1.23494	1.05489	1.25224	0.83415
0.28001	5.83903	3.68653	3.22469	1.94702	1.5391	1.44145	1.22375	1.20646	1.08846	1.13932	1.21562	0.95622
0.28138	5.31007	3.68857	3.08228	2.03145	1.61743	1.45365	1.32345	1.26953	1.41398	1.10067	1.179	0.91553
0.28276	5.95093	3.75163	3.15348	1.99382	1.57369	1.46993	1.30615	1.16882	1.26851	1.12101	1.21155	0.97656
0.28413	5.61523	3.80047	3.22469	2.05892	1.60522	1.43433	1.43433	1.21358	1.42415	0.99792	1.25631	0.89518
0.2855	5.79833	3.78113	3.20435	2.10368	1.56962	1.47705	1.31226	1.16781	1.40381	1.02336	1.19324	0.84432
0.28688	5.8187	3.8493	3.16366	2.07214	1.55741	1.44653	1.31938	1.21765	1.37329	1.08541	1.31836	0.94604
0.28825	5.54403	3.77807	3.12297	2.13318	1.56453	1.58691	1.356	1.24207	1.46484	1.02234	1.15458	0.87484
0.28962	5.9611	3.85233	3.35693	2.20744	1.45569	1.59709	1.25631	1.20036	1.30208	1.18205	1.19527	0.93587
0.291	5.5135	3.80047	3.22469	2.20744	1.52995	1.47603	1.33972	1.30615	1.40686	1.13118	1.2502	0.83415
0.29237	6.17473	3.85843	3.35693	2.02128	1.55131	1.56453	1.27157	1.22579	1.38652	1.08541	1.19629	0.95622
0.29374	5.93057	3.88793	3.3671	2.13114	1.60421	1.53503	1.31531	1.28479	1.28784	1.21053	1.24715	0.94604
0.29512	6.1035	3.8615	3.26538	2.10876	1.57471	1.52384	1.29395	1.30208	1.57674	1.18001	1.15153	0.89518
0.29649	6.16457	3.9266	3.30607	2.08028	1.62659	1.44043	1.28784	1.34786	1.5564	1.25834	1.26139	1.01725
0.29786	5.93057	3.86047	3.19417	2.17692	1.67542	1.54114	1.30107	1.36312	1.65812	1.18713	1.32243	0.93587
0.29924	6.28663	3.95	3.39763	2.15251	1.60522	1.54521	1.30107	1.33667	1.4211	1.179	1.30107	0.96639
0.30061	5.86953	3.88997	3.3366	2.22473	1.69678	1.56657	1.39974	1.49536	1.40279	1.17391	1.35193	0.85449
0.30198	6.20523	3.99067	3.39763	2.14945	1.68966	1.5096	1.39262	1.32243	1.45467	1.26241	1.31734	1.04777
0.30336	6.13403	4.01813	3.4078	2.19727	1.72424	1.53707	1.4384	1.36719	1.47502	1.12813	1.3092	1.06812
0.30473	6.27643	4.00493	3.34167	2.20235	1.73442	1.58285	1.43534	1.33769	1.42008	1.21969	1.38753	0.99691
0.3061	6.2968	4.1158	3.42813	2.19014	1.71712	1.53097	1.42721	1.44958	1.59709	1.29598	1.3916	1.01725
0.30748	6.05267	4.03543	3.32642	2.24304	1.73136	1.57674	1.41602	1.42415	1.42212	1.15763	1.32751	1.06812
0.30885	6.368	4.14837	3.5502	2.15352	1.69983	1.592	1.42924	1.36007	1.49434	1.16577	1.35396	0.99691
0.31022	5.90007	4.10053	3.4383	2.29899	1.73442	1.63371	1.45772	1.37533	1.41602	1.02844	1.34176	1.07829
0.3116	6.35783	4.1799	3.5909	2.26339	1.72628	1.61031	1.46383	1.27055	1.27767	1.20443	1.297	1.12915
0.31297	6.17473	4.38437	3.54003	2.2939	1.7568	1.59607	1.50757	1.37024	1.58691	1.30412	1.39058	1.10881
0.31434	6.37817	4.20533	3.48917	2.28271	1.68559	1.59607	1.44246	1.40889	1.63778	1.2675	1.26241	1.07829
0.31572	6.6223	4.32537	3.5502	2.28373	1.67948	1.61235	1.43636	1.4384	1.36312	1.25326	1.36007	0.96639
0.31709	6.2968	4.17887	3.54207	2.3702	1.72119	1.72323	1.48417	1.46077	1.75985	1.24512	1.39058	1.10881
0.31846	6.71387	4.29483	3.68247	2.26135	1.68152	1.69271	1.37634	1.43534	1.45671	1.31124	1.39974	1.05794
0.31984	6.34767	4.2277	3.6316	2.32035	1.80054	1.72831	1.59709	1.44145	1.69881	1.35091	1.35396	1.05794
0.32121	6.7749	4.3213	3.64177	2.35087	1.79036	1.69576	1.4211	1.3916	1.71916	1.43941	1.3031	0.99691
0.32258	6.61213	4.304	3.65193	2.44242	1.85547	1.69373	1.49841	1.53707	1.67847	1.40788	1.41602	1.12915
0.32396	6.76473	4.304	3.64177	2.43123	1.83818	1.71407	1.5564	1.48824	1.63676	1.36312	1.48112	1.2207
0.32533	6.90713	4.41893	3.67227	2.47701	1.86361	1.66524	1.47909	1.54419	1.59302	1.34379	1.47705	1.02743
0.3267	6.5511	4.3335	3.5604	2.52279	1.87581	1.74154	1.53809	1.56657	1.65609	1.2502	1.52791	1.08846
0.32808	6.97837	4.43117	3.79437	2.4292	1.84224	1.72323	1.47705	1.54114	1.45569	1.34379	1.50757	1.20036
0.32945	6.49007	4.41893	3.774	2.44141	1.95618	1.7568	1.64795	1.57064	1.56453	1.3387	1.50452	1.07829
0.33082	6.8868	4.5288	3.79437	2.39563	1.90531	1.75781	1.61235	1.49841	1.51571	1.47603	1.49028	1.13932
0.3322	6.79523	4.55423	3.79437	2.51363	1.9694	1.73543	1.8514	1.6154	1.63269	1.39669	1.49129	1.24105
0.33357	6.87663	4.53593	3.79437	2.54313	1.95923	1.75069	1.64897	1.51571	1.65405	1.35701	1.46077	1.21053
0.33494	6.98853	4.63867	3.8452	2.50753	1.93176	1.74255	1.74967	1.55945	1.55843	1.28479	1.59302	1.2207
0.33632	6.72403	4.56137	3.8859	2.54822	1.9633	1.82699	1.64286	1.55436	1.66931	1.19527	1.66829	1.25122
0.33769	7.17163	4.658	3.98763	2.57365	1.90226	1.78731	1.78019	1.53198	1.61031	1.49536	1.55843	1.20036
0.33906	6.76473	4.63767	3.90627	2.55941	1.95516	1.84937	1.74967	1.60319	1.79036	1.5391	1.51978	1.09863
0.34044	7.23267	4.7058	3.97747	2.48617	1.88293	1.85852	1.63066	1.55233	1.74561	1.44958	1.48722	1.21053
0.34181	7.00887	4.7455	3.98763	2.58382	1.98975	1.8809	1.66524	1.64795	1.7863	1.46688	1.57471	1.11898
0.34318	7.19197	4.69563	3.97747	2.59298	1.94397	1.90226	1.6215	1.61743	1.72017	1.49434	1.56352	1.1495
0.34456	7.4768	4.9235	3.9673	2.7771	2.00806	1.90125	1.65202	1.68152	1.78324	1.51571	1.59912	1.32243
0.34593	7.13093	4.70173	3.9378	2.67131	2.02026	2.00399	1.65812	1.67847	1.85343	1.55436	1.55843	1.28174
0.3473	7.6294	4.8055	4.13003	2.70589	2.03654	1.92566	1.64591	1.63066	1.72526	1.55334	1.51062	1.2207
0.34868	7.17163	4.78517	4.11987	2.72827	2.12809	1.97245	1.73238	1.73136	1.91243	1.59912	1.63472	1.32243
0.35005	7.61923	4.8645	4.1504	2.72624	2.12606	1.96431	1.71305	1.61947	1.94295	1.63778	1.66321	1.23088
0.35142	7.35473	4.95607	4.13003	2.77201	2.16675	1.94194	1.70898	1.76595	1.92973	1.55436	1.67948	1.34277
0.3528	7.49717	5.00487	4.11987	2.78931	2.13826	1.97754	1.81478	1.72628	1.7863	1.55233	1.71611	1.30208
0.35417	7.5887	5.03337	4.27247	2.79643	2.14132	1.97144	1.71916	1.74154	1.90226	1.60116	1.67033	1.25122
0.35554	7.3344	5.04557	4.09953	2.82898	2.17692	2.00094	1.94295	1.78223	1.8158	1.63574	1.72831	1.29191
0.35692	7.7718	5.09543	4.27247	2.74048	2.13521	1.99992	1.72831	1.79443	1.94295	1.66626	1.72221	1.3326
0.35829	7.2937	5.19817	4.27247	2.82593	2.22982	2.01111	1.91243	1.80257	1.86056	1.51571	1.65609	1.32243
0.35966	7.73113	5.16663	4.28263	2.84932	2.21151	2.01721	1.92261	1.70797	1.80257	1.54419	1.71509	1.32243
0.36103	7.4768	5.1778	4.5166	2.85339	2.19828	1.99483	1.88192	1.80868	1.89514	1.53707	1.80562	1.31226
0.36241	7.548	5.19307	4.50643	2.89408	2.21252	2.03451	1.90531	1.76188	1.9633	1.55131	1.86157	1.31226
0.36378	7.84303	5.42197	4.54713	2.87374	2.16573	2.05688	1.90226	1.83716	1.91243	1.74357	1.79443	1.28174
0.36515	7.69043	5.1717	4.43523	2.89307	2.2288	2.13826	1.90023	1.82495	2.20744	1.61641	1.70492	1.23088
0.36653	8.15837	5.32737	4.5878	2.87272	2.16064	2.16573	1.86056	1.79545	2.06502	1.63574	1.71	1.35295
0.3679	7.82267	5.26223	4.5166	2.94596	2.29696	2.20133	1.94092	1.86056	2.02738	1.69271	1.83512	1.32243
0.36927	8.2194	5.366	4.57763	2.98564	2.27153	2.23083	1.86768	1.82088	1.92464	1.72323	1.74255	1.34277
0.37065	8.11767	5.56437	4.63867	3.04057	2.35392	2.20947	1.92362	1.96025	2.1464	1.83309	1.80664	1.32243
0.37202	8.1075	5.36297	4.57763	3.07312	2.40682	2.27254	1.93278	1.93075	2.11894	1.75476	1.69983	1.41398
0.37339	8.41267	5.49213	4.5878	3.09652	2.38241	2.23287	1.95516	2.00297	2.09859	1.78121	1.84631	1.41398
0.37477	8.11767	5.41077	4.63867	3.18705	2.4821	2.30815	2.03451	1.99585	2.1169	1.81173	1.93176	1.3326
0.37614	8.57543	5.56437	4.80143	3.10465	2.38953	2.27153	2.01009	1.9694	2.00297	1.89006	1.91854	1.41398
0.37751	8.19907	5.7068	4.6997	3.2074	2.54211	2.31527	2.21761	2.04468	2.06095	1.71611	1.90938	1.40381
0.37889	8.94167	5.6376	4.8523	3.15247	2.4821	2.32951	2.12911	1.9928	1.9989	1.82902	1.92871	1.40381
0.38026	8.2428	5.74443	4.95403	3.23079	2.5411	2.32035	2.22778	2.26847	2.00399	1.89006	1.98873	1.35295
0.38163	8.4432	5.67933	4.95403	3.25521	2.5533	2.40377	2.18913	2.1047	2.08333	1.90837	2.02332	1.42415
0.38301	8.5144	5.84003	5.01507	3.2959	2.55025	2.33663	2.19218	2.17692	2.11792	1.85547	1.97856	1.4445
0.38438	8.11767	5.79123	4.94383	3.35287	2.55941	2.41394	2.2054	2.11792	2.12708	1.68254	1.96635	1.42415
0.38575	8.7789	5.89497	5.06593	3.30404	2.53092	2.3997	2.18608	2.03959	2.03552	1.80054	1.99992	1.42415
0.38713	8.3313	5.89497	5.02523	3.35797	2.63468	2.46175	2.27763	2.09961	2.21049	1.84224	1.9633	1.37329
0.3885	8.78907	6.1137	5.15747	3.34573	2.57263	2.44548	2.38037	2.10571	2.10266	1.94295	1.9928	1.51571
0.38987	8.72803	6.20523	5.26937	3.39763	2.66317	2.45056	2.26949	2.17082	2.30916	1.99992	2.07723	1.43433
0.39125	8.75853	6.01093	5.13713	3.41187	2.66724	2.5116	2.28882	2.17082	2.40173	1.92159	1.98771	1.40381
0.39262	9.04337	6.16963	5.3304	3.4729	2.67232	2.55534	2.2939	2.23185	2.30916	1.92769	2.10368	1.42415
0.39399	8.79923	6.02113	5.27953	3.48613	2.72624	2.6062	2.27356	2.29085	2.35494	2.02332	2.12097	1.41398
0.39537	9.20613	6.20117	5.36093	3.4617	2.72217	2.63977	2.26847	2.20642	2.27559	2.08232	2.05994	1.39364
0.39674	9.06373	6.21033	5.32023	3.5909	2.86967	2.70793	2.35087	2.29085	2.5238	2.08232	2.08842	1.43433
0.39811	9.4401	6.2683	5.49317	3.64177	2.84729	2.71301	2.33561	2.27559	2.36613	2.11182	2.01619	1.43433
0.39949	9.24683	6.51043	5.47283	3.7567	2.90324	2.70081	2.58382	2.34172	2.4882	2.10368	2.17997	1.54622
0.40086	9.3689	6.50023	5.43213	3.77603	2.97546	2.76184	2.45972	2.34884	2.49227	2.01518	2.27458	1.45467
0.40223	9.552	6.53483	5.58473	3.77603	2.94189	2.771	2.4292	2.4353	2.38139	2.06909	2.21151	1.52588
0.40361	9.19597	6.44837	5.56437	3.84013	3.01514	2.82898	2.52279	2.44242	2.35189	2.01721	2.23083	1.56657
0.40498	9.8165	6.61927	5.65593	3.8208	2.99479	2.85543	2.54008	2.37935	2.32747	2.15861	2.25932	1.49536
0.40635	9.35873	6.63657	5.67627	3.8859	3.07617	2.86764	2.59501	2.47396	2.46277	2.18913	2.39054	1.52588
0.40773	9.7351	6.73523	5.778	3.93983	3.11483	2.92358	2.60722	2.41903	2.42716	2.21252	2.32544	1.58691
0.4091	9.64357	6.83087	5.82887	3.9805	3.12805	2.85848	2.62553	2.56348	2.42716	2.07621	2.32747	1.64795
0.41047	9.6232	6.96817	5.82887	3.99883	3.15145	2.92664	2.64384	2.49227	2.53906	1.98466	2.27458	1.52588
0.41185	9.96907	7.12077	5.87973	4.00493	3.13721	2.90833	2.65706	2.44141	2.53296	2.17997	2.38851	1.47502
0.41322	9.552	7.0292	5.9204	4.05883	3.18197	3.05481	2.66215	2.51668	2.58484	2.10673	2.33561	1.6276
0.41459	10.1013	7.04753	6.09333	4.06393	3.15653	3.03141	2.64079	2.50448	2.47294	2.29187	2.29594	1.53605
0.41597	9.89787	7.2225	6.06283	4.1392	3.26233	3.11686	2.76388	2.56246	2.68962	2.24711	2.30916	1.59709
0.41734	10.2844	7.28353	6.05267	4.2928	3.27454	3.14026	2.73132	2.49125	2.80762	2.20439	2.35291	1.56657
0.41871	10.3353	7.25607	6.23577	4.24803	3.34473	3.15552	2.73844	2.63875	2.65808	2.27763	2.44446	1.63778
0.42009	10.2844	7.35473	6.2561	4.27857	3.3844	3.27352	2.72115	2.64486	2.74048	2.32239	2.35494	1.56657
0.42146	10.6608	7.53783	6.3273	4.38843	3.39763	3.20536	2.70691	2.6825	2.65299	2.35087	2.37732	1.49536
0.42283	10.3251	7.4361	6.37817	4.44233	3.4912	3.31624	2.79846	2.70589	2.76184	2.33053	2.34477	1.58691
0.42421	10.8439	7.6294	6.5206	4.44337	3.49933	3.32947	2.80965	2.80762	2.69572	2.45972	2.37732	1.66829
0.42558	10.5286	7.6701	6.44937	4.5817	3.66923	3.37117	2.89103	2.72827	2.77507	2.39258	2.53703	1.60726
0.42695	10.9253	7.6172	6.6223	4.6102	3.61227	3.4078	2.85136	2.67436	2.76082	2.4231	2.5411	1.6276
0.42833	10.8134	7.76163	6.663	4.82177	3.6916	3.38133	2.96529	2.89917	2.75269	2.34273	2.53601	1.61743
0.4297	10.7625	7.72707	6.6223	4.77803	3.7028	3.43527	2.98971	2.83407	2.71708	2.46785	2.59094	1.74967
0.43107	11.0881	8.077	6.86647	4.73733	3.74247	3.45053	2.96529	2.86764	2.85848	2.55127	2.73641	1.75985
0.43245	10.7015	7.86337	6.83593	4.83297	3.81773	3.54003	3.05684	2.85746	2.74353	2.43429	2.62451	1.70898
0.43382	11.2712	8.20923	6.958	4.84313	3.84113	3.5268	3.00293	2.80457	2.68758	2.50244	2.62146	1.70898
0.43519	10.8032	8.23973	6.97837	4.94383	3.9032	3.5614	3.1189	2.88289	2.84526	2.33561	2.59196	1.65812
0.43657	11.261	8.4025	7.10043	4.9764	3.88387	3.58173	3.10567	2.74963	2.88595	2.46277	2.70081	1.71916
0.43794	11.2712	8.39233	7.1818	5.16763	4.08937	3.61123	3.11483	2.88188	3.01819	2.60925	2.78219	1.78019
0.43931	11.2508	8.4839	7.2225	5.09643	3.95303	3.65703	3.13212	2.87272	2.95512	2.55941	2.44649	1.69881
0.44069	11.7594	8.5856	7.38527	5.2185	3.9449	3.70993	3.11279	2.93477	2.92562	2.63062	2.70691	1.71916
0.44206	11.4746	8.56527	7.38527	5.17577	3.9968	3.77807	3.18705	2.99479	3.10364	2.59298	2.7537	1.74967
0.44343	12.0138	8.74837	7.53783	5.1595	4.02323	3.75773	3.10364	2.93579	3.0304	2.6652	2.74251	1.83105
0.44481	11.7391	8.78907	7.50733	5.33957	4.1443	3.8503	3.22774	3.02836	3.03548	2.70793	2.81576	1.84123
0.44343	11.6475	8.50423	7.4056	5.03133	3.84827	3.5899	2.92257	2.81067	2.83508	2.49125	2.44649	1.58691
0.44206	11.3932	8.3618	7.12077	4.92757	3.75163	3.37117	2.77507	2.66622	2.6001	2.37427	2.3702	1.52588
0.44069	11.0372	7.9549	6.9275	4.81467	3.6499	3.27861	2.66927	2.50244	2.53499	2.24304	2.29899	1.40381
0.43931	11.1796	7.9244	6.86647	4.6702	3.45763	3.15043	2.53703	2.4353	2.38546	2.17692	2.21151	1.39364
0.43794	10.5286	7.69043	6.6223	4.55017	3.38747	3.10364	2.47701	2.51261	2.26847	1.95414	2.16166	1.3326
0.43657	10.8236	7.5236	6.5206	4.40267	3.27352	2.97648	2.41699	2.26542	2.21761	1.91549	1.97652	1.13932
0.43519	10.3048	7.429	6.34767	4.34773	3.26131	2.88696	2.38037	2.25627	2.17285	1.84733	1.94397	1.02743
0.43382	10.3455	7.3649	6.31713	4.18293	3.08533	2.81474	2.24202	2.03552	2.13623	1.81173	1.90837	1.10881
0.43245	10.1318	7.38527	6.06283	4.1514	3.0365	2.71912	2.20337	2.20744	2.07316	1.78528	1.82292	1.07829
0.43107	9.7758	7.19197	5.90007	4.02527	2.96122	2.61637	2.12708	1.97754	1.93278	1.64286	1.77104	0.97656
0.4297	10.0098	7.06483	5.8187	4.00797	2.81067	2.52889	2.03044	1.86666	1.87276	1.49943	1.65202	1.00708
0.42833	9.3994	6.77797	5.75763	3.79437	2.78015	2.4648	2.01721	1.86259	1.89006	1.36719	1.60828	0.96639
0.42695	9.7351	6.85627	5.7068	3.6672	2.63367	2.41292	1.93583	1.61845	1.69983	1.50553	1.55436	0.93587
0.42558	9.20613	6.72403	5.57453	3.61227	2.61943	2.35901	1.88599	1.67338	1.78019	1.44043	1.50757	0.90535
0.42421	9.31803	6.53583	5.50333	3.44747	2.50549	2.28984	1.83004	1.54826	1.68254	1.33769	1.36515	0.82397
0.42283	9.27733	6.61213	5.4016	3.39967	2.46785	2.18608	1.89209	1.61235	1.72933	1.30208	1.42822	0.73242
0.42146	8.8806	6.38833	5.2185	3.31421	2.38342	2.18709	1.68254	1.57878	1.68864	1.26851	1.3855	0.68156
0.42009	9.22647	6.27847	5.13713	3.24198	2.28271	2.09656	1.63676	1.52588	1.40279	1.25732	1.35295	0.68156
0.41871	8.78907	5.95397	5.04557	3.17891	2.24508	2.14437	1.59912	1.51164	1.1495	1.24308	1.21969	0.6307
0.41734	9.1451	6.1137	5.0354	3.03752	2.17183	2.03552	1.49841	1.4384	1.39364	1.2146	1.07218	0.73242
0.41597	8.6263	5.8736	4.90317	3.05278	2.20133	1.9928	1.51367	1.39465	1.41398	1.18815	1.18103	0.67139
0.41459	8.71787	5.7963	4.83193	2.97241	2.1108	1.92769	1.53605	1.3326	1.27563	1.20951	1.13627	0.65104
0.41322	8.5958	5.77493	4.68953	2.9307	2.10063	1.83919	1.44958	1.35396	1.27767	1.12712	1.12813	0.61035
0.41185	8.3313	5.74747	4.49627	2.86764	2.06401	1.84123	1.40381	1.297	1.47502	0.87789	1.11389	0.56966
0.41047	8.49407	5.57047	4.4759	2.76388	1.91549	1.73238	1.42314	1.2736	1.2207	0.98063	1.08337	0.64087
0.4091	7.93457	5.52367	4.45557	2.72522	1.90125	1.72119	1.36922	1.297	1.21358	0.9847	1.04675	0.53914
0.40773	8.19907	5.54403	4.42503	2.62451	1.769	1.69271	1.29395	1.16781	1.31226	1.03455	1.01217	0.53914
0.40635	7.72093	5.24597	4.2521	2.63468	1.75578	1.58488	1.35295	1.17594	1.23088	0.87891	0.95825	0.56966
0.40498	7.8532	5.248	4.21143	2.53601	1.65405	1.54012	1.30514	1.06913	1.12	0.8077	0.88298	0.55949
0.40361	7.76163	5.1941	4.1097	2.46073	1.61235	1.45162	1.13932	1.07829	1.17594	0.73446	0.97351	0.47811
0.40223	7.50733	5.07407	3.97137	2.38851	1.6744	1.42619	1.13932	0.99996	0.97656	0.67851	0.85449	0.48828
0.40086	7.83283	5.03947	4.009	2.26237	1.50757	1.33972	1.01013	0.89518	1.16984	0.81482	0.86466	0.46794
0.39949	7.31403	4.8879	3.83707	2.25016	1.56047	1.37736	1.11287	0.96232	0.98674	0.69987	0.75073	0.38656
0.39811	7.6599	4.84923	3.8391	2.09045	1.46586	1.3326	1.03353	0.91553	0.93587	0.71716	0.70292	0.36621
0.39674	7.35473	4.8116	3.714	2.11385	1.50045	1.2736	0.99792	0.88908	1.0376	0.65613	0.76904	0.28483
0.39537	7.3344	4.72717	3.70177	2.04773	1.43534	1.27563	1.00199	0.7253	0.79651	0.69071	0.69987	0.38656
0.39399	7.2937	4.70887	3.68347	2.05282	1.41398	1.19019	0.91349	0.91146	0.96639	0.71309	0.71818	0.38656
0.39262	6.90713	4.52983	3.5502	1.9755	1.37634	1.1851	0.89925	0.86466	0.93587	0.61239	0.62256	0.33569
0.39125	7.1411	4.4983	3.55327	1.91854	1.28682	1.13525	0.89925	0.78023	0.75277	0.66935	0.62358	0.35604
0.38987	6.82577	4.3223	3.37627	1.94804	1.28174	1.1556	0.90332	0.78023	0.66732	0.62256	0.69071	0.26449
0.3885	7.20213	4.3457	3.36303	1.83512	1.1322	1.12305	0.85449	0.72225	0.59509	0.67851	0.57882	0.26449
0.38713	6.76473	4.4047	3.26131	1.89718	1.19527	1.04574	1.0376	0.7253	0.67342	0.44963	0.56559	0.27466
0.38575	6.8461	4.17683	3.26029	1.80664	1.10168	1.00199	0.8016	0.65715	0.63171	0.52795	0.56152	0.34587
0.38438	6.71387	4.21957	3.22164	1.79036	1.00606	0.93282	0.75378	0.73751	0.65104	0.49845	0.55644	0.28483
0.38301	6.27543	4.0273	3.11584	1.74255	0.96944	0.90739	0.82397	0.69885	0.62561	0.44352	0.57576	0.27466
0.38163	6.56127	4.09443	3.125	1.65609	0.90535	0.87585	0.59306	0.62663	0.59509	0.48726	0.48319	0.2238
0.38026	6.1442	3.9215	2.98665	1.58895	0.87484	0.90027	0.60018	0.63578	0.61747	0.33264	0.44352	0.23397
0.37889	6.5511	3.9622	2.97343	1.52791	0.88501	0.80566	0.53813	0.46387	0.49438	0.33264	0.42013	0.17293
0.37751	6.16457	3.91947	2.8951	1.55945	0.88806	0.73344	0.55033	0.47913	0.5839	0.26652	0.42928	0.2238
0.37614	6.23577	3.8391	2.91239	1.48315	0.86975	0.72327	0.54525	0.40181	0.44149	0.33264	0.40283	0.07121
0.37477	6.20523	3.8686	2.86967	1.46179	0.84534	0.68156	0.53711	0.46183	0.5188	0.43538	0.40385	0.21362
0.37339	5.8492	3.70483	2.79134	1.37736	0.90027	0.66427	0.53406	0.45166	0.51778	0.31331	0.29195	0.19328
0.37202	6.27643	3.7618	2.8422	1.35295	0.79956	0.65613	0.41199	0.45878	0.37435	0.27262	0.35706	0.19328
0.37065	5.87973	3.52783	2.63977	1.27665	0.80973	0.69071	0.50659	0.4364	0.36621	0.28381	0.33875	0.18311
0.36927	6.1849	3.58783	2.69979	1.23596	0.79651	0.65816	0.52083	0.35807	0.31535	0.30314	0.25737	0.1119
0.3679	5.90007	3.52273	2.56246	1.27563	0.76599	0.61442	0.49845	0.43335	0.32145	0.37638	0.2299	0.15259
0.36653	5.83903	3.43017	2.57467	1.20748	0.73954	0.61544	0.47709	0.3479	0.28585	0.30314	0.1475	0.14242
0.36515	5.8604	3.42103	2.58484	1.22681	0.68359	0.53609	0.4069	0.37638	0.30416	0.21769	0.24516	-0.01017
0.36378	5.47993	3.3193	2.47498	1.20748	0.69885	0.5544	0.40792	0.32959	0.37028	0.14343	0.30619	0.12207
0.36241	5.778	3.31014	2.47904	1.13831	0.57678	0.5249	0.34485	0.30619	0.25635	0.09359	0.23397	0.01017
0.36103	5.2999	3.18705	2.30916	1.14644	0.59001	0.52795	0.38554	0.38249	0.31637	0.01729	0.22176	0.17293
0.35966	5.5715	3.21554	2.47192	1.07117	0.43437	0.45675	0.32756	0.23499	0.24007	0.08748	0.22583	0.10173
0.35829	5.29887	3.17383	2.23796	0.98979	0.47811	0.44759	0.33162	0.26042	0.295	0.00916	0.16479	-0.02035
0.35692	5.39143	3.12703	2.25627	1.07524	0.47709	0.46285	0.26957	0.24923	0.25126	0.07426	0.1943	0.12207
0.35554	5.3884	3.18807	2.26847	1.00708	0.46183	0.36723	0.17497	0.31637	0.1709	0.18514	0.1709	-0.07121
0.35417	5.00997	3.007	2.16675	1.01522	0.45675	0.37435	0.18412	0.21973	0.22583	0.01831	0.04171	0.01017
0.3528	5.3121	3.09855	2.18913	0.92265	0.30518	0.29704	0.118	0.11292	0.13631	0.11495	0.17497	0.09155
0.35142	4.7709	2.97241	2.18709	0.91451	0.4069	0.31433	0.14445	0.16174	0.16174	-0.01831	0.02848	0.01017
0.35005	5.3304	3.00395	2.08944	0.85246	0.38554	0.27568	0.18717	0.04679	0.13631	0.18107	-0.07121	-0.04069
0.34868	5.0761	2.95817	2.02535	0.85144	0.45675	0.26245	0.16174	0.10478	0.10376	0.24007	0.02645	-0.03052
0.3473	5.08627	2.88595	2.09961	0.76803	0.44352	0.21769	0.16073	0.07629	0.06103	0.13326	0.01424	-0.01017
0.34593	5.188	2.89001	2.04366	0.77006	0.40487	0.21871	0.13835	0.13936	0.04374	0.11088	0.12309	-0.01017
0.34456	4.72513	2.77812	1.95414	0.73853	0.34892	0.24109	0.20142	0.11088	0.05697	0.09664	0.1241	-0.12207
0.34318	5.10153	2.81372	1.98975	0.65816	0.28381	0.24719	0.09969	0.08748	-0.02441	-0.01424	0.01628	-0.05086
0.34181	4.6875	2.63468	1.81986	0.72428	0.30111	0.27059	0.17497	0.11902	0.15767	-0.07629	0.00814	-0.07121
0.34044	5.0476	2.70894	1.87887	0.67851	0.28381	0.20752	0.08341	-0.0061	-0.03255	-0.13936	0.02543	0.02035
0.33906	4.73733	2.66113	1.88192	0.73446	0.31738	0.18616	0.07935	0.07121	0.05697	-0.13326	0.06714	-0.03052
0.33769	4.76683	2.55534	1.82699	0.71004	0.29297	0.19328	0.10173	-0.01933	-0.00814	-0.01424	0.04883	-0.09155
0.33632	4.80243	2.61332	1.81071	0.67037	0.22583	0.1414	0.06917	0.08036	0.07935	-0.17497	0.00203	-0.03052
0.33494	4.54713	2.47498	1.73442	0.67444	0.20345	0.16073	0.03866	0.05391	0.00916	-0.20854	0.00407	-0.08138
0.33357	4.79737	2.50854	1.73238	0.59916	0.07019	0.09155	0.00203	-0.01933	-0.04476	-0.15462	-0.09969	-0.09155
0.3322	4.2857	2.40987	1.63066	0.63375	0.10376	0.14242	0.0061	0.01729	-0.01119	-0.21362	-0.18311	-0.13224
0.33082	4.61527	2.46379	1.82088	0.54321	0.07426	0.06816	-0.07731	-0.06714	-0.0356	-0.08443	-0.12105	-0.06104
0.32945	4.33043	2.44649	1.74967	0.61137	0.16174	0.05086	-0.02848	-0.07324	-0.0061	-0.07019	-0.19531	-0.06104
0.32808	4.33757	2.44242	1.67135	0.55644	0.09562	0.01221	-0.07935	-0.10376	-0.04171	-0.16683	-0.16683	-0.16276
0.3267	4.48507	2.43225	1.62455	0.66121	0.08341	-0.07019	-0.08138	-0.07731	-0.07731	-0.06612	-0.0885	-0.12207
0.32533	4.12903	2.3702	1.56555	0.49845	0.1119	-0.03866	-0.05086	-0.15767	-0.07019	-0.19124	-0.25838	-0.13224
0.32396	4.52373	2.37935	1.59098	0.42013	0.0234	-0.04171	-0.15462	-0.15055	-0.15462	-0.12716	-0.20549	-0.16276
0.32258	4.068	2.25016	1.46688	0.42928	0.18311	-0.0061	-0.07528	-0.09257	-0.13326	-0.02035	-0.14445	-0.16276
0.32121	4.53693	2.28577	1.59709	0.36723	0.13936	0.16276	-0.08036	-0.15666	-0.21159	-0.15259	-0.1414	-0.12207
0.31984	4.20737	2.2939	1.59709	0.38554	0.04578	-0.00305	-0.07629	-0.14648	-0.20549	-0.12716	-0.07019	-0.07121
0.31846	4.32333	2.21151	1.51774	0.36723	0.03357	-0.04985	-0.07019	-0.18005	-0.02035	-0.14852	-0.22074	-0.19328
0.31709	4.3457	2.21863	1.46077	0.3774	0.00407	-0.05798	-0.06307	-0.14547	-0.16886	-0.15971	-0.1709	-0.17293
0.31572	3.9866	2.09045	1.37736	0.38757	0.01424	-0.03255	-0.15564	-0.17802	-0.1709	-0.27669	-0.08443	-0.17293
0.31434	4.35893	2.11487	1.41602	0.31535	-0.04781	-0.05391	-0.18311	-0.15564	-0.22074	-0.33976	-0.18921	-0.2238
0.31297	3.9622	1.98466	1.42415	0.3835	-0.02848	-0.04272	-0.17598	-0.17497	-0.13428	-0.30518	-0.1709	-0.15259
0.3116	4.23787	2.06807	1.34481	0.32756	-0.00407	-0.04679	-0.15564	-0.24821	-0.23397	-0.23193	-0.17395	-0.26449
0.31022	4.02427	2.01823	1.28784	0.35807	0.03052	-0.10071	-0.16988	-0.16785	0	-0.39368	-0.22888	-0.12207
0.30885	3.9805	1.97856	1.26953	0.36011	-0.05493	-0.07324	-0.12309	-0.22786	-0.19531	-0.33366	-0.19531	-0.10173
0.30748	4.08123	2.02332	1.27462	0.26449	-0.12919	-0.10783	-0.20752	-0.16886	-0.26245	-0.39469	-0.26245	-0.26449
0.3061	3.66007	1.9043	1.21053	0.29297	-0.12207	-0.13529	-0.23193	-0.21057	-0.18107	-0.37638	-0.28788	-0.2238
0.30473	4.0334	1.97652	1.2441	0.23092	-0.15767	-0.18616	-0.27059	-0.2299	-0.236	-0.23092	-0.30924	-0.28483
0.30336	3.6621	1.88599	1.17289	0.26957	-0.118	-0.16988	-0.23397	-0.24312	-0.24414	-0.27364	-0.38859	-0.30518
0.30198	3.9042	1.96228	1.19425	0.23397	-0.18412	-0.23499	-0.28992	-0.40385	-0.25024	-0.2594	-0.35502	-0.30518
0.30061	3.7374	1.92668	1.12508	0.23804	-0.10579	-0.23397	-0.25737	-0.33366	-0.2299	-0.31738	-0.35502	-0.38656
0.29924	3.8452	1.91447	1.20748	0.20752	-0.07731	-0.19531	-0.29297	-0.30619	-0.295	-0.26042	-0.47099	-0.18311
0.29786	3.9042	1.94397	1.18815	0.33569	-0.11393	-0.24923	-0.01017	-0.27161	-0.28381	-0.19735	-0.33061	-0.2238
0.29649	3.51663	1.828	1.08032	0.15564	-0.09359	-0.18717	-0.26347	-0.27669	-0.34688	-0.32145	-0.33468	-0.2238
0.29512	3.9266	1.87785	1.15662	0.04781	-0.19938	-0.18717	-0.33366	-0.32247	-0.39469	-0.33162	-0.28992	-0.23397
0.29374	3.5726	1.76697	1.04167	0.14445	-0.15564	-0.15564	-0.22176	-0.23905	-0.36112	-0.29297	-0.27974	-0.30518
0.29237	3.83707	1.78019	1.09863	0.0885	-0.21362	-0.21769	-0.2828	-0.33875	-0.39469	-0.34587	-0.41809	-0.30518
0.291	3.69567	1.74154	1.04574	0.15971	-0.21769	-0.21159	-0.29093	-0.33366	-0.30212	-0.22786	-0.30721	-0.45776
0.28962	3.61227	1.66321	1.06608	0.15564	-0.22786	-0.22481	-0.31433	-0.33468	-0.31738	-0.32247	-0.25431	-0.23397
0.28825	3.76077	1.7039	1.04167	0.11292	-0.20854	-0.25838	-0.36214	-0.29195	-0.33671	-0.42725	-0.25635	-0.2238
0.28688	3.5197	1.57369	0.99182	0.14343	-0.1119	-0.21362	-0.295	-0.32959	-0.2655	-0.42318	-0.27466	-0.21362
0.2855	3.7618	1.63574	1.04065	0.04476	-0.24312	-0.24923	-0.39775	-0.30009	-0.36011	-0.41606	-0.33875	-0.28483
0.28413	3.34573	1.52791	0.91553	0.11698	-0.18921	-0.22278	-0.28483	-0.29195	-0.27771	-0.55745	-0.38249	-0.25431
0.28276	3.59903	1.58997	0.94808	0.08443	-0.29093	-0.26652	-0.31128	-0.38554	-0.38961	-0.43437	-0.42419	-0.20345
0.28138	3.44237	1.60522	0.90027	0.10885	-0.25024	-0.31535	-0.17293	-0.34892	-0.28483	-0.46387	-0.41402	-0.26449
0.28001	3.3254	1.56657	0.91349	0.21464	-0.26449	-0.31331	-0.34587	-0.38554	-0.32349	-0.36112	-0.41911	-0.41707
0.27864	3.53597	1.62252	0.9318	0.04272	-0.27669	-0.33976	-0.41504	-0.32654	-0.35909	-0.26347	-0.31942	-0.295
0.27726	3.11483	1.50553	0.86365	0.06205	-0.26652	-0.32654	-0.37435	-0.3479	-0.35604	-0.50354	-0.4659	-0.33569
0.27589	3.54207	1.60828	0.93994	-0.00203	-0.31942	-0.38045	-0.31535	-0.4598	-0.42013	-0.39063	-0.42623	-0.295
0.27452	3.11991	1.51774	0.81278	0.02035	-0.22278	-0.35095	-0.33569	-0.46183	-0.39876	-0.40894	-0.54321	-0.4069
0.27314	3.40983	1.54419	0.87382	-0.04985	-0.31535	-0.38656	-0.35502	-0.48523	-0.47099	-0.35807	-0.55135	-0.37638
0.27177	3.31726	1.53605	0.82296	-0.0529	-0.27161	-0.354	-0.39063	-0.45471	-0.4364	-0.28483	-0.76294	-0.295
0.2704	3.1779	1.51571	0.8667	-0.06205	-0.25126	-0.3479	-0.33875	-0.48421	-0.45471	-0.4893	-0.42216	-0.39673
0.26902	3.45257	1.52995	0.8901	-0.09664	-0.30009	-0.38554	-0.39673	-0.39164	-0.44861	-0.47709	-0.35807	-0.38656
0.26765	3.11788	1.40686	0.79244	-0.03459	-0.32552	-0.30518	-0.31026	-0.40588	-0.43844	-0.41809	-0.39469	-0.30518
0.26628	3.46477	1.45772	0.84534	-0.08138	-0.39876	-0.35502	-0.47506	-0.42623	-0.48828	-0.40792	-0.41402	-0.31535
0.2649	3.22469	1.33362	0.71004	-0.04374	-0.34383	-0.33671	-0.37842	-0.40181	-0.21362	-0.41606	-0.42521	-0.36621
0.26353	3.38747	1.42721	0.75073	-0.06917	-0.33569	-0.33773	-0.40792	-0.52185	-0.45064	-0.47302	-0.41707	-0.36621
0.26216	3.23283	1.37024	0.72327	-0.00305	-0.26143	-0.36112	-0.45471	-0.44352	-0.4303	-0.50863	-0.43538	-0.30518
0.26078	3.11178	1.33362	0.74056	-0.02747	-0.29297	-0.36112	-0.43538	-0.41402	-0.41504	-0.45573	-0.3418	-0.36621
0.25941	3.31319	1.49536	0.73547	-0.03459	-0.31331	-0.42318	-0.50151	-0.43132	-0.4008	-0.53813	-0.42419	-0.37638
0.25804	2.86255	1.25427	0.67342	-0.03866	-0.30518	-0.37231	-0.49642	-0.39978	-0.43233	-0.6602	-0.41809	-0.27466
0.25666	3.23283	1.297	0.74056	-0.13224	-0.44861	-0.42928	-0.47201	-0.45675	-0.4659	-0.50151	-0.40385	-0.26449
0.25529	2.88798	1.2207	0.59204	-0.08545	-0.32043	-0.4008	-0.20345	-0.41911	-0.43538	-0.51066	-0.54321	-0.30518
0.25392	3.04871	1.33057	0.66935	-0.09054	-0.3835	-0.43233	-0.52795	-0.50456	-0.47201	-0.43437	-0.49744	-0.32552
0.25254	2.98258	1.3092	0.60628	-0.12919	-0.37537	-0.43538	-0.44657	-0.47607	-0.43132	-0.49845	-0.4364	-0.4069
0.25117	2.85136	1.25529	0.67647	-0.10579	-0.36418	-0.43233	-0.4954	-0.54321	-0.45776	-0.61849	-0.58187	-0.37638
0.2498	3.125	1.27462	0.67444	-0.13835	-0.39571	-0.49642	-0.36621	-0.55237	-0.46794	-0.50151	-0.35299	-0.50863
0.24843	2.70894	1.21765	0.58797	-0.13936	-0.39775	-0.43742	-0.47506	-0.50354	-0.49947	-0.58695	-0.59204	-0.47811
0.24705	3.15755	1.24105	0.65104	-0.18412	-0.48014	-0.45675	-0.52999	-0.55033	-0.57475	-0.41707	-0.52694	-0.33569
0.24568	2.8422	1.19832	0.54423	-0.2004	-0.41606	-0.44657	-0.43945	-0.52897	-0.55745	-0.4954	-0.47811	-0.32552
0.24431	2.98564	1.23901	0.62968	-0.22481	-0.46794	-0.46895	-0.49235	-0.55745	-0.57576	-0.56864	-0.54321	-0.35604
0.24293	2.95308	1.23189	0.61442	-0.16581	-0.46488	-0.40385	-0.295	-0.4425	-0.4954	-0.52185	-0.49235	-0.39673
0.24156	2.81067	1.17289	0.62459	-0.14343	-0.45471	-0.38757	-0.48625	-0.47302	-0.5127	-0.43742	-0.57373	-0.36621
0.24019	3.04871	1.20239	0.60018	-0.17395	-0.43945	-0.46183	-0.57475	-0.45573	-0.52694	-0.44861	-0.5127	-0.33569
0.23881	2.66215	1.07117	0.54016	-0.14343	-0.43233	-0.39876	-0.53304	-0.39673	-0.48218	-0.52592	-0.39673	-0.39673
0.23744	3.10364	1.29191	0.62256	-0.2004	-0.43742	-0.46285	-0.53609	-0.52694	-0.54728	-0.50557	-0.4425	-0.45776
0.23607	2.74556	1.07015	0.47607	-0.26652	-0.36112	-0.34587	-0.26754	-0.46692	-0.46997	-0.58899	-0.50456	-0.28483
0.23469	2.93579	1.10474	0.50761	-0.18209	-0.39266	-0.43945	-0.50659	-0.55847	-0.53711	-0.54525	-0.47099	-0.28483
0.23332	2.81677	1.12	0.49642	-0.12919	-0.35706	-0.43945	-0.45064	-0.4364	-0.44149	-0.66325	-0.46895	-0.34587
0.23195	2.62858	1.06913	0.4954	-0.18209	-0.41097	-0.47404	-0.28585	-0.53813	-0.43538	-0.5422	-0.45776	-0.42725
0.23057	2.86764	1.11287	0.51778	-0.1943	-0.42419	-0.51168	-0.39673	-0.47099	-0.48828	-0.49845	-0.4954	-0.36621
0.2292	2.40479	1.01624	0.47913	-0.16479	-0.40385	-0.45166	-0.46692	-0.52287	-0.49642	-0.5188	-0.54626	-0.44759
0.22783	2.88086	1.08744	0.49235	-0.23702	-0.50049	-0.52389	-0.60018	-0.52287	-0.52083	-0.56763	-0.47913	-0.43742
0.22645	2.53499	1.04472	0.39368	-0.2065	-0.40283	-0.47506	-0.39673	-0.5483	-0.51676	-0.73954	-0.54321	-0.37638
0.22508	2.68555	1.11796	0.46895	-0.21973	-0.4425	-0.56051	-0.52592	-0.69478	-0.51676	-0.55339	-0.60323	-0.43742
0.22371	2.70081	1.08744	0.43233	-0.23193	-0.4659	-0.55847	-0.51371	-0.56966	-0.5249	-0.50761	-0.5483	-0.35604
0.22233	2.49023	1.01318	0.48014	-0.26855	-0.47302	-0.50863	-0.50456	-0.61035	-0.58899	-0.54932	-0.65816	-0.39673
0.22096	2.85034	1.08948	0.52795	-0.32043	-0.53711	-0.55033	-0.52185	-0.56458	-0.59509	-0.6012	-0.52999	-0.34587
0.21959	2.41496	0.94198	0.43132	-0.29806	-0.49438	-0.48116	-0.55542	-0.5544	-0.57475	-0.61646	-0.55237	-0.44759
0.21821	2.84322	1.01929	0.50456	-0.34587	-0.58187	-0.47404	-0.68665	-0.56356	-0.64799	-0.62154	-0.52999	-0.56763
0.21684	2.54415	0.8962	0.37944	-0.25838	-0.49032	-0.45675	-0.61951	-0.51982	-0.57983	-0.46692	-0.57983	-0.41707
0.21547	2.66418	0.94503	0.41606	-0.30721	-0.5127	-0.51982	-0.59713	-0.59713	-0.59408	-0.50557	-0.69682	-0.33569
0.21409	2.63875	0.93892	0.40283	-0.23092	-0.45268	-0.47709	-0.56051	-0.56356	-0.49845	-0.49032	-0.57373	-0.5188
0.21272	2.43734	0.84941	0.42928	-0.24821	-0.47811	-0.51473	-0.56864	-0.6073	-0.51575	-0.53202	-0.50964	-0.36621
0.21135	2.72624	0.93791	0.42419	-0.2889	-0.44963	-0.55745	-0.59916	-0.56661	-0.53101	-0.53711	-0.52897	-0.4069
0.20997	2.27051	0.82906	0.3184	-0.10173	-0.44759	-0.47099	-0.64392	-0.50863	-0.51676	-0.62561	-0.50964	-0.35604
0.2086	2.6357	0.87789	0.41199	-0.33569	-0.53609	-0.53101	-0.44759	-0.55237	-0.58797	-0.6307	-0.52083	-0.47811
0.20723	2.30611	0.83822	0.25635	-0.236	-0.43844	-0.49642	-0.48625	-0.49235	-0.4893	-0.71411	-0.52897	-0.47811
0.20585	2.51058	0.86466	0.3123	-0.27771	-0.48218	-0.49744	-0.49845	-0.6307	-0.56559	-0.56763	-0.57576	-0.53914
0.20448	2.46277	0.90129	0.30924	-0.17293	-0.48828	-0.56051	-0.53304	-0.57576	-0.4954	-0.5483	-0.56661	-0.38656
0.20311	2.21252	0.83618	0.32043	-0.30721	-0.49438	-0.55745	-0.53914	-0.57271	-0.56051	-0.62052	-0.57271	-0.36621
0.20173	2.55025	0.92875	0.37944	-0.30721	-0.49845	-0.59713	-0.38656	-0.57373	-0.57678	-0.70394	-0.47506	-0.43742
0.20036	2.08028	0.82703	0.28585	-0.32756	-0.51371	-0.56966	-0.58594	-0.6073	-0.56966	-0.84127	-0.61442	-0.44759
0.19899	2.47599	0.86466	0.35502	-0.19328	-0.57576	-0.60323	-0.52897	-0.69071	-0.64392	-0.49947	-0.63171	-0.49845
0.19761	2.18811	0.78735	0.19531	-0.37537	-0.51575	-0.58594	-0.59204	-0.63273	-0.65002	-0.53202	-0.67444	-0.42725
0.19624	2.33256	0.86263	0.295	-0.40181	-0.60628	-0.55339	-0.61442	-0.67952	-0.63375	-0.65613	-0.65206	-0.53914
0.19487	2.40885	0.84534	0.24618	-0.38961	-0.57576	-0.57373	-0.73242	-0.64494	-0.65206	-0.60527	-0.55135	-0.56966
0.19349	2.32951	0.73954	0.31535	-0.34485	-0.58594	-0.55237	-0.43742	-0.64392	-0.64799	-0.58899	-0.65715	-0.34587
0.19212	2.49227	0.82397	0.33875	-0.40487	-0.55542	-0.58289	-0.47811	-0.6012	-0.66935	-0.59611	-0.59916	-0.34587
0.19075	2.11487	0.68868	0.21362	-0.38249	-0.59204	-0.5249	-0.60425	-0.59204	-0.63985	-0.57475	-0.63375	-0.45776
0.18937	2.48311	0.73649	0.27669	-0.37638	-0.58289	-0.55949	-0.67952	-0.5778	-0.67647	-0.54728	-0.65613	-0.36621
0.188	2.19014	0.62459	0.14648	-0.37231	-0.51676	-0.54728	-0.68461	-0.62459	-0.60933	-0.6073	-0.58289	-0.45776
0.18663	2.34782	0.71513	0.21667	-0.3245	-0.51778	-0.51982	-0.65002	-0.66732	-0.57678	-0.49845	-0.57983	-0.41707
0.18525	2.25321	0.71208	0.21973	-0.35095	-0.49235	-0.59204	-0.44759	-0.5839	-0.59306	-0.65715	-0.59408	-0.48828
0.18388	2.06401	0.65511	0.21566	-0.36316	-0.50456	-0.61035	-0.58594	-0.62358	-0.58594	-0.65409	-0.41707	-0.5188
0.18251	2.31628	0.72428	0.25431	-0.47201	-0.51778	-0.64087	-0.57983	-0.54321	-0.62459	-0.63985	-0.57882	-0.33569
0.18113	1.90735	0.59204	0.16683	-0.46285	-0.53304	-0.5839	-0.61137	-0.5544	-0.60018	-0.6368	-0.60425	-0.41707
0.17976	2.2878	0.68461	0.22786	-0.48625	-0.57882	-0.62358	-0.6368	-0.6307	-0.62764	-0.53406	-0.60933	-0.47811
0.17839	1.94804	0.62764	0.1119	-0.42521	-0.53609	-0.61849	-0.62764	-0.56661	-0.58797	-0.74463	-0.65816	-0.48828
0.17701	2.05282	0.70597	0.17395	-0.39469	-0.60018	-0.59916	-0.61035	-0.67342	-0.64087	-0.73344	-0.64189	-0.48828
0.17564	2.07113	0.69071	0.14343	-0.41504	-0.55745	-0.65918	-0.5188	-0.67546	-0.6012	-0.78735	-0.56559	-0.46794
0.17427	1.83818	0.65409	0.14648	-0.18311	-0.57271	-0.6663	-0.59102	-0.67342	-0.6429	-0.74768	-0.69885	-0.54932
0.17289	2.19421	0.69478	0.36621	-0.40792	-0.63782	-0.69987	-0.67037	-0.75989	-0.67952	-0.56763	-0.49845	-0.39673
0.17152	1.80155	0.59814	0.19124	-0.3479	-0.6073	-0.63985	-0.55949	-0.68563	-0.69275	-0.70089	-0.71208	-0.39673
0.17015	2.20642	0.65206	0.19633	-0.38656	-0.69275	-0.65511	-0.6307	-0.7253	-0.74565	-0.67139	-0.65104	-0.4069
0.16877	1.90938	0.52795	0.06307	-0.37028	-0.63477	-0.6307	-0.58797	-0.65613	-0.68563	-0.6602	-0.63171	-0.43742
0.1674	2.0284	0.58492	0.16378	-0.39775	-0.67749	-0.59611	-0.67546	-0.7782	-0.71106	-0.59509	-0.80668	-0.49845
0.16603	2.10876	0.62256	0.12105	-0.354	-0.6134	-0.61951	-0.70801	-0.69377	-0.64901	-0.56661	-0.67952	-0.45776
0.16465	1.84123	0.67139	0.13529	-0.34281	-0.60323	-0.59306	-0.69478	-0.63578	-0.66528	-0.6073	-0.72835	-0.47811
0.16328	2.20235	0.65104	0.15055	-0.41504	-0.61849	-0.64189	-0.80261	-0.6724	-0.65511	-0.69987	-0.65613	-0.38656
0.16191	1.74052	0.53914	0.08647	-0.40792	-0.58085	-0.61442	-0.68868	-0.66427	-0.61442	-0.68258	-0.61646	-0.45776
0.16053	2.07214	0.71208	0.118	-0.49947	-0.62663	-0.67851	-0.72327	-0.65715	-0.66223	-0.65308	-0.63375	-0.38656
0.15916	1.79342	0.45776	0.0061	-0.4303	-0.52592	-0.64392	-0.59001	-0.6368	-0.59306	-0.73649	-0.66325	-0.47811
0.15779	1.92159	0.62052	0.03662	-0.49438	-0.61239	-0.6602	-0.67749	-0.70394	-0.63578	-0.6724	-0.62561	-0.44759
0.15641	1.89006	0.49032	0.16276	-0.48319	-0.54626	-0.71411	-0.63375	-0.64392	-0.61951	-0.7253	-0.61544	-0.42725
0.15504	1.59505	0.46082	0.0356	-0.50863	-0.55949	-0.68563	-0.5188	-0.66427	-0.59611	-0.65206	-0.65918	-0.39673
0.15367	1.95618	0.60018	0.23397	-0.55339	-0.62052	-0.6897	-0.68461	-0.60832	-0.65409	-0.65613	-0.66427	-0.57983
0.15229	1.45772	0.4008	0.06103	-0.47811	-0.62764	-0.61137	-0.5188	-0.6307	-0.65918	-0.85347	-0.71615	-0.41707
0.15092	1.93481	0.53609	0.06307	-0.54321	-0.68766	-0.64494	-0.67647	-0.75378	-0.70801	-0.80872	-0.66325	-0.54932
0.14955	1.63676	0.4303	-0.05798	-0.45776	-0.61035	-0.64799	-0.62561	-0.7192	-0.6724	-0.84025	-0.70597	-0.42725
0.14817	1.69271	0.48828	0.15259	-0.47811	-0.64596	-0.65511	-0.68156	-0.83516	-0.68258	-0.69173	-0.7782	-0.50863
0.1468	1.9399	0.60018	0.13224	-0.45268	-0.64799	-0.66833	-0.69987	-0.73547	-0.70496	-0.66833	-0.70699	-0.59001
0.14543	1.5686	0.34993	0.02238	-0.45064	-0.69071	-0.62256	-0.66427	-0.74158	-0.74768	-0.75582	-0.73649	-0.47811
0.14405	1.95719	0.47506	0.20345	-0.45776	-0.71309	-0.68258	-0.77515	-0.69682	-0.73242	-0.73446	-0.65918	-0.49845
0.14268	1.58997	0.46794	-0.01526	-0.45776	-0.71004	-0.63375	-0.72327	-0.69784	-0.7487	-0.66427	-0.7019	-0.55949
0.14131	2.00907	0.62052	0.21362	-0.45776	-0.7253	-0.60527	-0.78837	-0.76396	-0.76701	-0.62968	-0.77718	-0.38656
0.13994	1.7334	0.36926	-0.09867	-0.39978	-0.64596	-0.67037	-0.7253	-0.62663	-0.71513	-0.62561	-0.77311	-0.38656
0.13856	1.80155	0.31535	0.09155	-0.41707	-0.66325	-0.6368	-0.74768	-0.74463	-0.72937	-0.64901	-0.79549	-0.43742
0.13719	1.80155	0.35604	-0.02848	-0.43233	-0.59306	-0.80261	-0.72428	-0.68156	-0.6307	-0.64901	-0.68156	-0.50863
0.13582	1.48926	0.46794	0.1119	-0.43844	-0.62358	-0.73649	-0.71309	-0.72835	-0.6724	-0.69071	-0.63171	-0.46794
0.13444	1.80257	0.4008	0.04679	-0.52999	-0.64189	-0.79041	-0.71818	-0.69173	-0.70089	-0.70699	-0.69885	-0.53914
0.13307	1.28988	0.32552	0.10173	-0.54423	-0.63782	-0.73344	-0.68054	-0.61849	-0.65104	-0.85551	-0.67647	-0.61035
0.1317	1.64591	0.46794	0.1119	-0.59509	-0.70394	-0.71615	-0.70496	-0.71106	-0.71208	-0.68766	-0.69071	-0.46794
0.13032	1.37126	0.39673	-0.14648	-0.56152	-0.62358	-0.71004	-0.54932	-0.65206	-0.64087	-0.75684	-0.70089	-0.42725
0.12895	1.43534	0.34587	0.02035	-0.53202	-0.65409	-0.54932	-0.65511	-0.67342	-0.67851	-0.68766	-0.75175	-0.49845
0.12758	1.53402	0.4008	-0.01017	-0.56051	-0.62256	-0.64087	-0.69173	-0.65816	-0.6602	-0.79549	-0.6897	-0.5188
0.1262	1.26648	0.31026	0.06103	-0.50964	-0.62459	-0.54932	-0.64189	-0.75175	-0.69682	-0.86568	-0.72225	-0.54932
0.12483	1.65914	0.34587	0.05086	-0.60832	-0.71309	-0.71309	-0.70292	-0.76294	-0.72734	-0.77413	-0.61137	-0.49845
0.12346	1.24105	0.27974	-0.07121	-0.33569	-0.68258	-0.60527	-0.66935	-0.72734	-0.69478	-0.83618	-0.77209	-0.61035
0.12208	1.60217	0.34587	-0.04476	-0.56661	-0.73853	-0.47811	-0.75378	-0.8077	-0.82296	-0.6897	-0.82804	-0.66121
0.12071	1.45874	0.27364	-0.16988	-0.42725	-0.65613	-0.65206	-0.68563	-0.74056	-0.75785	-0.66833	-0.74666	-0.44759
0.11934	1.46586	0.43742	-0.05391	-0.31535	-0.73853	-0.66833	-0.74666	-0.79549	-0.78532	-0.79854	-0.75175	-0.64087
0.11796	1.70898	0.42725	-0.09257	-0.45573	-0.67342	-0.57983	-0.72021	-0.71004	-0.77209	-0.74768	-0.69275	-0.43742
0.11659	1.35701	0.28483	-0.07731	-0.44454	-0.69173	-0.70496	-0.56966	-0.74463	-0.76396	-0.64697	-0.81787	-0.54932
0.11522	1.67643	0.38656	-0.0295	-0.51066	-0.73242	-0.7192	-0.66121	-0.68461	-0.75989	-0.69275	-0.79549	-0.45776
0.11384	1.24105	0.295	0.06103	-0.49845	-0.69071	-0.68156	-0.78837	-0.72327	-0.76904	-0.69987	-0.73547	-0.5188
0.11247	1.60624	0.24109	0.06103	-0.52592	-0.71818	-0.56966	-0.8077	-0.71615	-0.77515	-0.69478	-0.77413	-0.62052
0.1111	1.35295	0.35604	-0.18209	-0.42013	-0.62561	-0.55949	-0.65104	-0.72123	-0.6663	-0.73446	-0.72327	-0.53914
0.10972	1.31632	0.24312	-0.04069	-0.46692	-0.66325	-0.77311	-0.66121	-0.79244	-0.70903	-0.68766	-0.72734	-0.46794
0.10835	1.40991	0.2533	-0.05086	-0.46692	-0.59814	-0.76294	-0.75073	-0.6724	-0.66528	-0.83516	-0.71411	-0.5188
0.10698	1.02844	0.16785	-0.1241	-0.53711	-0.62358	-0.72225	-0.68665	-0.70903	-0.68766	-0.7843	-0.67139	-0.52897
0.1056	1.44755	0.38656	-0.1119	-0.63578	-0.65104	-0.75277	-0.75277	-0.69784	-0.72021	-0.67749	-0.7314	-0.53914
0.10423	0.91654	0.16988	0.03052	-0.5778	-0.67749	-0.72123	-0.49845	-0.67139	-0.67952	-0.77209	-0.78735	-0.55949
0.10286	1.27767	0.2594	0.05086	-0.62764	-0.71106	-0.72021	-0.77718	-0.74565	-0.7609	-0.78328	-0.70699	-0.61035
0.10148	1.08337	0.21464	-0.21566	-0.51676	-0.6368	-0.75277	-0.55949	-0.71411	-0.73039	-0.9318	-0.80465	-0.62052
0.10011	1.11593	0.27466	-0.05086	-0.57373	-0.7019	-0.6429	-0.70699	-0.86161	-0.71004	-0.8901	-0.72632	-0.59001
0.09874	1.37329	0.26855	-0.10986	-0.5839	-0.65308	-0.67037	-0.70801	-0.78023	-0.72734	-0.75785	-0.71004	-0.48828
0.09736	1.07829	0.18412	-0.12004	-0.52694	-0.66833	-0.66528	-0.71309	-0.84635	-0.78227	-0.8311	-0.88501	-0.53914
0.09599	1.46586	0.25431	-0.07324	-0.61951	-0.72632	-0.60018	-0.83211	-0.8016	-0.78328	-0.74565	-0.79244	-0.54932
0.09462	1.0732	0.295	-0.12207	-0.42928	-0.74259	-0.6663	-0.75378	-0.7609	-0.82397	-0.82092	-0.73344	-0.56966
0.09324	1.34074	0.23804	-0.10173	-0.55339	-0.80058	-0.70496	-0.83822	-0.79142	-0.8372	-0.79447	-0.75277	-0.61035
0.09187	1.2146	0.17802	-0.09155	-0.53609	-0.72632	-0.69784	-0.7314	-0.78328	-0.75378	-0.67851	-0.77006	-0.48828
0.0905	1.21155	0.34587	-0.04069	-0.51676	-0.76497	-0.65002	-0.72225	-0.85347	-0.80668	-0.70292	-0.95215	-0.56966
0.08912	1.37736	0.16479	-0.04069	-0.49642	-0.67037	-0.78634	-0.80465	-0.7019	-0.76599	-0.66223	-0.78125	-0.69173
0.08775	0.98979	0.19328	-0.12207	-0.47404	-0.6958	-0.69784	-0.80058	-0.72225	-0.71309	-0.74565	-0.7609	-0.50863
0.08638	1.37838	0.25431	-0.09664	-0.51473	-0.70394	-0.77718	-0.90942	-0.70801	-0.74565	-0.80973	-0.52897	-0.55949
0.085	0.92875	0.15259	0	-0.51575	-0.64087	-0.70394	-0.76904	-0.75277	-0.71106	-0.79956	-0.74565	-0.5188
0.08363	1.18103	0.21362	0.02035	-0.55949	-0.68156	-0.69377	-0.79854	-0.7548	-0.72835	-0.74565	-0.7609	-0.52897
0.08226	0.95622	0.31535	-0.23397	-0.30518	-0.59713	-0.55949	-0.75277	-0.50863	-0.69275	-0.88501	-0.71615	-0.52897
0.08088	0.92875	0.33569	-0.1119	-0.51778	-0.65613	-0.67749	-0.72021	-0.77515	-0.7192	-0.76904	-0.71615	-0.6307
0.07951	1.13831	0.33569	-0.05086	-0.50863	-0.66121	-0.80465	-0.7548	-0.71106	-0.69173	-0.72734	-0.74463	-0.71208
0.07814	0.72225	0.21362	-0.09155	-0.48319	-0.64697	-0.71513	-0.75175	-0.75785	-0.75073	-0.84127	-0.78837	-0.7019
0.07676	1.19731	0.38656	0.10173	-0.53914	-0.6724	-0.55949	-0.74259	-0.73446	-0.75175	-0.86873	-0.72021	-0.57983
0.07539	0.73344	0.16276	0.02035	-0.5188	-0.66732	-0.66833	-0.66121	-0.69173	-0.72123	-1.0081	-0.76904	-0.54932
0.07402	1.05489	0.21362	-0.11292	-0.59001	-0.68461	-0.60832	-0.81482	-0.83313	-0.78023	-0.78227	-0.81177	-0.55949
0.07264	0.97046	0.19328	-0.21871	-0.51066	-0.66935	-0.67851	-0.72327	-0.81787	-0.72632	-0.74565	-0.79854	-0.59001
0.07127	0.87484	0.28483	0.03052	-0.45573	-0.71615	-0.6958	-0.55949	-0.85144	-0.78023	-0.73242	-0.85958	-0.64087
0.0699	1.23291	0.36621	0.01017	-0.4598	-0.70496	-0.74056	-0.54932	-0.75684	-0.80872	-0.75785	-0.71208	-0.71106
0.06852	0.81177	0.19328	-0.12919	-0.49133	-0.72734	-0.7253	-0.72835	-0.82092	-0.81075	-0.80872	-0.80973	-0.69173
0.06715	1.24919	0.27466	-0.06002	-0.54525	-0.79244	-0.70699	-0.71208	-0.79142	-0.85754	-0.79651	-0.73954	-0.66121
0.06578	0.88603	0.10173	-0.01017	-0.48625	-0.69682	-0.71004	-0.77616	-0.73446	-0.81278	-0.75785	-0.82397	-0.57983
0.0644	1.12712	0.15259	-0.12614	-0.50151	-0.70496	-0.70394	-0.80973	-0.81482	-0.84025	-0.71513	-0.89518	-0.56966
0.06303	0.95418	0.25431	-0.08138	-0.4598	-0.66732	-0.61747	-0.77515	-0.73547	-0.74666	-0.7487	-0.78939	-0.56966
0.06166	0.88298	0.25431	-0.01017	-0.42318	-0.68665	-0.65104	-0.77413	-0.75684	-0.75073	-0.70394	-0.75277	-0.62052
0.06028	1.02234	0.25431	-0.06103	-0.45471	-0.59916	-0.72937	-0.56966	-0.74768	-0.71106	-0.78735	-0.74666	-0.65104
0.05891	0.62968	0.13224	-0.13224	-0.47302	-0.62866	-0.72123	-0.71411	-0.75582	-0.71309	-0.80465	-0.73547	-0.61035
0.05754	1.03048	0.20345	-0.059	-0.32552	-0.65613	-0.75277	-0.82194	-0.75175	-0.75887	-0.83923	-0.72225	-0.69173
0.05616	0.57576	0.07121	0.01017	-0.44454	-0.61747	-0.6958	-0.73242	-0.70801	-0.74259	-0.84635	-0.76803	-0.56966
0.05479	0.84635	0.12207	-0.15869	-0.5839	-0.69071	-0.7253	-0.71004	-0.81075	-0.75073	-0.71208	-0.8138	-0.66121
0.05342	0.74361	0.31535	-0.10173	-0.47607	-0.59204	-0.70089	-0.65104	-0.77515	-0.71106	-0.85653	-0.80058	-0.62052
0.05204	0.59204	0.295	-0.16073	-0.50863	-0.65613	-0.67647	-0.73039	-0.81685	-0.76396	-0.81685	-0.7487	-0.61035
0.05067	0.90434	0.30518	-0.1119	-0.37638	-0.64087	-0.72632	-0.56966	-0.73649	-0.73039	-0.87585	-0.67139	-0.56966
0.0493	0.52287	0.20345	-0.14242	-0.33569	-0.65206	-0.64697	-0.73446	-0.76497	-0.76701	-0.98877	-0.88704	-0.66121
0.04792	0.95622	0.28483	0.08138	-0.57271	-0.69275	-0.67546	-0.65104	-0.79753	-0.79651	-0.73242	-0.77413	-0.69173
0.04655	0.62866	0.08138	-0.18514	-0.43538	-0.63477	-0.72835	-0.72225	-0.79854	-0.78634	-0.81889	-0.8901	-0.69173
0.04518	0.84229	0.16276	-0.01017	-0.49032	-0.70089	-0.73446	-0.78125	-0.82601	-0.84229	-0.80261	-0.83516	-0.62052
0.0438	0.86161	0.1119	-0.25635	-0.46387	-0.65816	-0.52897	-0.7019	-0.79753	-0.81685	-0.77311	-0.75989	-0.55949
0.04243	0.69784	0.24414	-0.05086	-0.48014	-0.7314	-0.72021	-0.80872	-0.99487	-0.84432	-0.78735	-0.86568	-0.53914
0.04106	0.97046	0.23397	-0.08138	-0.51575	-0.65816	-0.74565	-0.81177	-0.73751	-0.78023	-0.76192	-0.81278	-0.67139
0.03968	0.54728	0.08138	-0.16581	-0.50863	-0.66121	-0.67037	-0.76904	-0.77006	-0.82906	-0.73547	-0.87484	-0.61035
0.03831	0.97148	0.19328	0.06103	-0.56152	-0.74158	-0.68665	-0.86466	-0.72327	-0.82296	-0.77515	-0.7843	-0.60018
0.03694	0.57983	0.03052	-0.05086	-0.53304	-0.63883	-0.62459	-0.83618	-0.72632	-0.77209	-0.78125	-0.72021	-0.69173
0.03556	0.78328	0.05086	-0.03052	-0.54728	-0.66732	-0.64799	-0.82499	-0.80058	-0.83516	-0.73344	-0.79956	-0.69173
0.03419	0.64697	0.01017	-0.17293	-0.43335	-0.59713	-0.68461	-0.74259	-0.70597	-0.70801	-0.82906	-0.77413	-0.64087
0.03282	0.4893	0.16276	-0.09155	-0.4425	-0.62256	-0.70597	-0.79549	-0.81075	-0.75684	-0.81075	-0.75175	-0.66121
0.03145	0.77515	0.19328	-0.13224	-0.42725	-0.58289	-0.75887	-0.74158	-0.74565	-0.73649	-0.8606	-0.81584	-0.6307
0.03007	0.25126	0.03052	-0.18616	-0.48319	-0.62358	-0.67952	-0.68258	-0.76803	-0.73242	-0.81278	-0.73242	-0.67139
0.0287	0.71106	0.15259	0.03052	-0.58594	-0.64596	-0.75175	-0.76396	-0.71411	-0.7843	-0.72734	-0.77922	-0.68156
0.02733	0.34383	-0.02035	-0.08138	-0.55033	-0.61544	-0.69275	-0.73649	-0.71004	-0.74768	-0.87992	-0.83211	-0.71208
0.02595	0.50151	0.10173	-0.24719	-0.55135	-0.67037	-0.6897	-0.76904	-0.83516	-0.78023	-0.86263	-0.81075	-0.68156
0.02458	0.50252	0.03052	-0.28788	-0.49133	-0.62154	-0.72428	-0.67139	-0.75785	-0.72734	-0.92773	-0.80465	-0.72225
0.02321	0.33061	0.14242	-0.18311	-0.46692	-0.67139	-0.65613	-0.75582	-0.88094	-0.80058	-0.87687	-0.86772	-0.7019
0.02183	0.77311	0.16276	-0.08138	-0.46794	-0.6897	-0.77108	-0.53914	-0.81584	-0.78837	-0.76701	-0.79041	-0.69173
0.02046	0.39063	0.06103	-0.16479	-0.50964	-0.6663	-0.72835	-0.75582	-0.79142	-0.77718	-0.88298	-0.85042	-0.68156
0.01909	0.80668	0.10173	-0.15157	-0.39673	-0.78125	-0.74972	-0.60018	-0.82906	-0.8311	-0.84432	-0.78837	-0.6307
0.01771	0.48116	-0.04069	-0.13224	-0.5127	-0.73547	-0.71513	-0.74972	-0.77718	-0.84737	-0.82194	-0.77108	-0.76294
0.01634	0.6429	0.02035	-0.07121	-0.4069	-0.78939	-0.7314	-0.7843	-0.8372	-0.89823	-0.82092	-0.91451	-0.67139
0.01497	0.55033	-0.05086	-0.34587	-0.53304	-0.68359	-0.68868	-0.75989	-0.75277	-0.81075	-0.75989	-0.90434	-0.75277
0.01359	0.38452	0.08138	-0.17293	-0.52897	-0.73039	-0.69173	-0.80261	-0.82601	-0.85449	-0.7487	-0.91858	-0.66121
0.01222	0.6663	0.06103	-0.29195	-0.56356	-0.66935	-0.72327	-0.86161	-0.77616	-0.78939	-0.77616	-0.77922	-0.66121
0.01085	0.22074	-0.09155	-0.29907	-0.57678	-0.66223	-0.68156	-0.82804	-0.76294	-0.85042	-0.84737	-0.73344	-0.6307
0.00947	0.59204	0.02035	-0.05086	-0.6073	-0.7548	-0.76599	-0.85246	-0.7609	-0.82703	-0.8077	-0.79651	-0.65104
0.0081	0.24312	-0.14242	-0.17293	-0.4954	-0.65918	-0.68156	-0.76904	-0.73751	-0.75989	-0.88196	-0.7782	-0.7019
0.00673	0.39469	-0.09155	-0.32756	-0.55644	-0.70801	-0.74361	-0.81177	-0.81177	-0.83822	-0.8077	-0.80363	-0.76294
0.00535	0.31433	-0.1119	-0.31535	-0.52592	-0.65613	-0.75277	-0.73344	-0.74768	-0.74768	-0.8606	-0.78939	-0.71208
0.00398	0.12614	0.04069	-0.3479	-0.54321	-0.65511	-0.67546	-0.77209	-0.83516	-0.79854	-0.81991	-0.80668	-0.78328
0.00261	0.44556	0.06103	-0.30518	-0.6073	-0.67749	-0.75887	-0.80058	-0.73446	-0.77515	-0.81482	-0.77413	-0.85449
0.00123	-0.01628	-0.09155	-0.16276	-0.5422	-0.67342	-0.75684	-0.76396	-0.78532	-0.74463	-0.88603	-0.82601	-0.67139
-0.00014	0.41504	-0.01017	-0.28483	-0.65918	-0.75175	-0.74972	-0.8311	-0.77718	-0.81787	-0.93587	-0.73446	-0.65104
-0.00151	0.15564	-0.27974	-0.295	-0.44759	-0.69682	-0.75582	-0.7487	-0.78939	-0.79956	-1.00301	-0.7019	-0.7019
-0.00289	0.30212	-0.21464	-0.18311	-0.61442	-0.74972	-0.77515	-0.6307	-0.89823	-0.8372	-0.82296	-0.88399	-0.79346
-0.00426	0.38757	-0.21667	-0.47811	-0.57475	-0.70699	-0.7843	-0.77515	-0.87382	-0.79753	-0.7487	-0.8077	-0.67139
-0.00563	0.08952	-0.23702	-0.32552	-0.62256	-0.74361	-0.76294	-0.76904	-0.93282	-0.84229	-0.86365	-0.85551	-0.76294
-0.00701	0.44454	-0.18921	-0.31535	-0.45776	-0.76803	-0.84127	-0.82601	-0.82601	-0.86365	-0.86873	-0.79854	-0.75277
-0.00838	0.06714	-0.26855	-0.354	-0.63171	-0.78939	-0.77311	-0.82092	-0.82601	-0.85958	-0.87382	-0.90535	-0.80363
-0.00975	0.45878	-0.25533	-0.32349	-0.75277	-0.80668	-0.75277	-0.78328	-0.8138	-0.9318	-0.82194	-0.94096	-0.78328
-0.01113	0.16073	-0.37944	-0.27466	-0.69275	-0.75887	-0.73242	-0.8372	-0.78939	-0.87992	-0.79956	-0.8311	-0.65104
-0.0125	0.30823	-0.29806	-0.4425	-0.67546	-0.80261	-0.72123	-0.75277	-0.88908	-0.89823	-0.83415	-0.89315	-0.74259
-0.01387	0.26754	-0.35197	-0.36621	-0.62764	-0.73344	-0.75785	-0.90535	-0.80261	-0.83415	-0.79244	-0.83618	-0.83415
-0.01525	0.0234	-0.3184	-0.25431	-0.6429	-0.7548	-0.75989	-0.7019	-0.88704	-0.83008	-0.79956	-0.78634	-0.76294
-0.01662	0.29297	-0.31128	-0.42928	-0.62764	-0.73344	-0.80465	-0.84229	-0.80058	-0.79956	-0.85246	-0.84432	-0.90535
-0.01799	-0.18209	-0.42216	-0.4598	-0.66833	-0.69071	-0.75073	-0.87179	-0.79346	-0.83618	-0.95418	-0.81787	-0.80363
-0.01937	0.22481	-0.32756	-0.41402	-0.70903	-0.7782	-0.8311	-0.88603	-0.80566	-0.86161	-0.86365	-0.85144	-0.85449
-0.02074	-0.14038	-0.45369	-0.39673	-0.62052	-0.75887	-0.74056	-0.76294	-0.75684	-0.82092	-0.84737	-0.9023	-0.79346
-0.02211	0.00916	-0.33875	-0.35604	-0.68156	-0.77311	-0.77718	-0.85042	-0.86365	-0.85144	-0.81991	-0.84635	-0.77311
-0.02349	0.03052	-0.33264	-0.46794	-0.62561	-0.74768	-0.82906	-0.77006	-0.78837	-0.75989	-0.88704	-0.84635	-0.79346
-0.02486	-0.14038	-0.37231	-0.51575	-0.67444	-0.7609	-0.78939	-0.81685	-0.8901	-0.80566	-0.96639	-0.8728	-0.80363
-0.02623	0.18514	-0.32756	-0.51575	-0.69275	-0.77718	-0.88196	-0.8016	-0.8311	-0.82194	-0.97249	-0.79956	-0.82397
-0.02761	-0.26855	-0.38859	-0.47811	-0.68766	-0.78532	-0.83923	-0.82194	-0.88908	-0.80465	-1.03455	-0.95622	-0.86466
-0.02898	0.22176	-0.30416	-0.49845	-0.73446	-0.83822	-0.91858	-0.87585	-0.92773	-0.87484	-0.8077	-0.88501	-0.88501
-0.03035	-0.02747	-0.43538	-0.56763	-0.73547	-0.78837	-0.6307	-0.82703	-0.92875	-0.88908	-0.82499	-0.8433	-0.73242
-0.03173	0.02848	-0.38656	-0.48828	-0.75684	-0.8728	-0.86873	-0.86466	-0.93486	-0.95113	-0.94401	-0.88908	-0.74259
-0.0331	0.05595	-0.39368	-0.5188	-0.59001	-0.82397	-0.8433	-0.87382	-0.86365	-0.88908	-0.84229	-0.86466	-0.76294
-0.03447	-0.12105	-0.41606	-0.53813	-0.77515	-0.85144	-0.80566	-0.86873	-0.92468	-0.93587	-0.87687	-1.02844	-0.77311
-0.03585	0.17192	-0.40792	-0.52185	-0.75887	-0.86568	-0.86263	-0.94604	-0.85246	-0.8606	-0.80363	-0.88196	-0.7019
-0.03722	-0.29806	-0.52795	-0.54626	-0.76192	-0.84839	-0.77616	-0.92672	-0.85042	-0.91858	-0.79956	-0.84941	-0.86466
-0.03859	0.12614	-0.43945	-0.49438	-0.80465	-0.88298	-0.82092	-0.96436	-0.89722	-0.93892	-0.84229	-0.8606	-0.82397
-0.03997	-0.18209	-0.54728	-0.61544	-0.72632	-0.82397	-0.78227	-0.90535	-0.85856	-0.86873	-0.85449	-0.86568	-0.88501
-0.04134	-0.12512	-0.49845	-0.5778	-0.7192	-0.84534	-0.80363	-0.92367	-0.91349	-0.91451	-0.80973	-0.90332	-0.83415
-0.04271	-0.09054	-0.53914	-0.67546	-0.71309	-0.7843	-0.82092	-0.90129	-0.8901	-0.82906	-0.92265	-0.85246	-0.85449
-0.04409	-0.39876	-0.52389	-0.56152	-0.65409	-0.83415	-0.81177	-0.85653	-0.89925	-0.8667	-0.79346	-0.84127	-0.76294
-0.04546	-0.09054	-0.48828	-0.61239	-0.7314	-0.8433	-0.87179	-0.89315	-0.85042	-0.84534	-0.84229	-0.87891	-0.85449
-0.04683	-0.51371	-0.60018	-0.39673	-0.67139	-0.81278	-0.84941	-0.83516	-0.85754	-0.83618	-0.89925	-0.89111	-0.94604
-0.04821	-0.0824	-0.51371	-0.57271	-0.80872	-0.86466	-0.90332	-0.90637	-0.88603	-0.87687	-0.85449	-0.86365	-0.89518
-0.04958	-0.3774	-0.61035	-0.66732	-0.70903	-0.83313	-0.87789	-0.78328	-0.82296	-0.84127	-1.02946	-0.88908	-0.9257
-0.05095	-0.29806	-0.51676	-0.60933	-0.76294	-0.84534	-0.79346	-0.89925	-0.93892	-0.91146	-1.02336	-0.95011	-0.99691
-0.05233	-0.1709	-0.55033	-0.60018	-0.80261	-0.85042	-0.89518	-0.87484	-0.90739	-0.83008	-0.99894	-0.93892	-0.80363
-0.0537	-0.41097	-0.52795	-0.53914	-0.7609	-0.85144	-0.90841	-0.87891	-1.00911	-0.91248	-0.93791	-1.02132	-0.84432
-0.05507	-0.10071	-0.49438	-0.65104	-0.66121	-0.88196	-0.83415	-0.90332	-0.99589	-0.92367	-0.8372	-0.85754	-0.82397
-0.05645	-0.39571	-0.54423	-0.38656	-0.84025	-0.89111	-0.93486	-0.91756	-0.99487	-0.92773	-0.97961	-0.90027	-0.82397
-0.05782	-0.0529	-0.49337	-0.59408	-0.90942	-0.95215	-0.80363	-0.93486	-0.93994	-1.00606	-0.96842	-0.89722	-0.89518
-0.05919	-0.32145	-0.62052	-0.56966	-0.83008	-0.91349	-0.86466	-0.87687	-0.87891	-0.96842	-0.93587	-0.96639	-0.87484
-0.06057	-0.20549	-0.59102	-0.54932	-0.85551	-0.93587	-0.68156	-0.97046	-1.01318	-1.00708	-0.87484	-1.0376	-0.89518
-0.06194	-0.2004	-0.60323	-0.66121	-0.8606	-0.87789	-0.8901	-0.9613	-0.89823	-0.91553	-0.86772	-0.92773	-0.8138
-0.06331	-0.50863	-0.63273	-0.70597	-0.82804	-0.90434	-0.8138	-0.92265	-0.9786	-0.96944	-0.87789	-0.84635	-0.8138
-0.06469	-0.18107	-0.5839	-0.64901	-0.85551	-0.87585	-0.89722	-0.99792	-0.88501	-0.90841	-0.89213	-0.84432	-0.84432
-0.06606	-0.66427	-0.72734	-0.7253	-0.80872	-0.88501	-0.88704	-0.90535	-0.84839	-0.87891	-0.96639	-0.84025	-0.87484
-0.06743	-0.24211	-0.61747	-0.68563	-0.87179	-0.9318	-0.89417	-1.03861	-0.96842	-0.96741	-0.93486	-0.89213	-0.94604
-0.06881	-0.54728	-0.7253	-0.77108	-0.78125	-0.85958	-0.90434	-0.88501	-0.84534	-0.8728	-0.9847	-0.91248	-0.90535
-0.07018	-0.46183	-0.69987	-0.73344	-0.8606	-0.92265	-0.88196	-0.91756	-0.98877	-0.94299	-0.96944	-0.91756	-0.98674
-0.07155	-0.31026	-0.68563	-0.82397	-0.80261	-0.8311	-0.91654	-0.88908	-0.90739	-0.86975	-0.94808	-0.96842	-0.97656
-0.07293	-0.71615	-0.70292	-0.71411	-0.81685	-0.90434	-0.90434	-0.87992	-0.93791	-0.89518	-0.89518	-0.96029	-1.0376
-0.0743	-0.28992	-0.6429	-0.73751	-0.75277	-0.89213	-0.96944	-0.77311	-0.89315	-0.85856	-0.95418	-0.81889	-1.01725
-0.07567	-0.75175	-0.73446	-0.74158	-0.84635	-0.89518	-0.90841	-0.89417	-0.87992	-0.90027	-1.14543	-0.95113	-0.86466
-0.07704	-0.34993	-0.64697	-0.72632	-0.89925	-0.94198	-0.97249	-0.92061	-1.11898	-0.94706	-1.04879	-0.96334	-0.85449
-0.07842	-0.55745	-0.74565	-0.79447	-0.8606	-0.93079	-0.96639	-0.85042	-0.9552	-0.88704	-1.06303	-1.01115	-0.99691
-0.07979	-0.50761	-0.65715	-0.70089	-0.88501	-0.96029	-1.00708	-0.92977	-1.08134	-1.01115	-0.90739	-0.98775	-0.90535
-0.08116	-0.36418	-0.6958	-0.77718	-0.89823	-0.92061	-0.98979	-0.92468	-1.02234	-0.95622	-0.91654	-0.94503	-0.9257
-0.08254	-0.69071	-0.68054	-0.7314	-0.93079	-0.94503	-0.94299	-0.94401	-1.02132	-1.01318	-0.98979	-0.99792	-1.00708
-0.08391	-0.28076	-0.62561	-0.77515	-0.93486	-0.97148	-0.98674	-0.95723	-0.98775	-1.0498	-0.98267	-0.95011	-0.95622
-0.08528	-0.72225	-0.76599	-0.76192	-0.93791	-0.98674	-0.91756	-0.9552	-0.95825	-1.00199	-0.96029	-1.00505	-0.9257
-0.08666	-0.32756	-0.71106	-0.75277	-0.8138	-1.03353	-0.88196	-1.04472	-0.99182	-1.06812	-0.90942	-0.97758	-0.86466
-0.08803	-0.59102	-0.8433	-0.84432	-0.92061	-0.95825	-0.73242	-0.9613	-0.9613	-0.98775	-0.92773	-0.90535	-0.9257
-0.0894	-0.57373	-0.74768	-0.69173	-0.93079	-0.99691	-0.93486	-1.0966	-1.04879	-1.01217	-0.8667	-0.94503	-0.91553
-0.09078	-0.46285	-0.78532	-0.8138	-0.88806	-0.94299	-0.92977	-1.00606	-0.9257	-0.90332	-0.90027	-0.94096	-0.94604
-0.09215	-0.85856	-0.84432	-0.78227	-0.87484	-0.92468	-0.90637	-0.98877	-1.0142	-0.97249	-0.8138	-0.90434	-0.93587
-0.09352	-0.49642	-0.74972	-0.59001	-0.8901	-0.94401	-0.99386	-1.03149	-0.93079	-0.95215	-1.00098	-0.9318	-0.93587
-0.0949	-0.95215	-0.87585	-0.68156	-0.84432	-0.93689	-0.94096	-0.99894	-0.90535	-0.9318	-1.02437	-0.89417	-0.89518
-0.09627	-0.58899	-0.82194	-0.78227	-0.91044	-0.99589	-0.9491	-1.00098	-0.95927	-0.96232	-0.90841	-0.94604	-0.93587
-0.09764	-0.88298	-0.87179	-0.78328	-0.87484	-0.92875	-0.98674	-0.91756	-0.88501	-0.91756	-0.9196	-0.98979	-0.91553
-0.09902	-0.80668	-0.8016	-0.84534	-0.90434	-0.98368	-0.97453	-0.97046	-1.0081	-0.98063	-0.95317	-0.97046	-0.90535
-0.10039	-0.55542	-0.83008	-0.83415	-0.8138	-0.93587	-1.01013	-0.92875	-0.94198	-0.93689	-1.08032	-0.95011	-0.90535
-0.10176	-0.9552	-0.81278	-0.75277	-0.89518	-0.99894	-1.01318	-0.95011	-1.01318	-0.9613	-1.14034	-1.02234	-1.04777
-0.10314	-0.52185	-0.77718	-0.82397	-0.95825	-1.01827	-1.12712	-0.99182	-1.02844	-0.9613	-1.09253	-0.97351	-0.98674
-0.10451	-0.92367	-0.82906	-0.81787	-0.98063	-0.96537	-1.02437	-0.99182	-1.04167	-1.00199	-0.83415	-1.04167	-0.99691
-0.10588	-0.6012	-0.77718	-0.64087	-0.99894	-1.05489	-1.04777	-1.05794	-1.10168	-1.02132	-0.94096	-1.03251	-0.89518
-0.10726	-0.76803	-0.8728	-0.88399	-0.99284	-0.99691	-1.03556	-0.99996	-1.0376	-1.03455	-1.00199	-0.96029	-0.9257
-0.10863	-0.73954	-0.82601	-0.72225	-1.08541	-1.06913	-1.01217	-0.99792	-1.11593	-1.11694	-0.88501	-1.11186	-0.91553
-0.11	-0.62052	-0.86263	-0.93791	-1.0203	-1.04065	-1.01522	-1.01725	-1.0203	-1.03048	-0.98877	-1.01522	-0.91553
-0.11138	-0.96842	-0.88603	-0.84737	-0.9786	-1.08541	-1.02844	-1.05489	-1.07117	-1.07524	-0.97351	-1.07117	-0.93587
-0.11275	-0.56763	-0.86873	-0.85958	-1.02641	-1.03251	-1.02234	-1.07218	-1.02132	-1.03861	-0.95317	-1.00199	-1.00708
-0.11412	-1.00606	-0.89315	-0.90739	-1.00098	-1.0437	-0.96842	-1.01318	-0.99386	-1.02234	-0.95317	-0.94096	-0.95622
-0.1155	-0.64799	-0.95622	-0.85144	-1.00403	-1.04777	-0.97453	-1.06812	-1.06812	-1.05693	-0.96436	-0.98368	-1.02743
-0.11687	-0.92773	-1.05082	-0.97758	-0.94401	-0.96639	-0.95317	-1.05489	-1.03556	-0.97758	-1.03048	-1.04167	-1.09863
-0.11824	-0.9196	-0.93994	-0.91451	-0.98775	-1.02539	-0.97555	-1.11898	-1.10881	-1.02234	-0.97148	-0.9908	-0.88501
-0.11962	-0.77006	-0.96741	-1.01624	-0.93486	-0.96944	-1.03048	-1.03861	-0.98775	-0.92977	-1.10575	-0.97555	-0.95622
-0.12099	-1.18713	-0.97351	-0.91858	-0.90434	-1.02437	-1.00301	-1.0498	-1.03353	-0.9786	-1.03861	-0.98165	-1.01725
-0.12236	-0.74056	-0.93486	-0.97046	-0.99894	-1.02539	-1.06099	-1.03658	-0.9908	-0.98267	-0.91146	-0.96944	-1.09863
-0.12374	-1.22986	-1.05489	-0.95622	-0.90535	-0.98674	-1.0376	-1.03658	-0.96436	-0.95215	-1.02336	-1.03963	-1.04777
-0.12511	-0.90332	-1.00505	-0.9257	-1.04574	-1.10982	-1.06099	-1.05489	-1.0081	-1.04472	-1.12915	-0.98267	-0.96639
-0.12648	-1.03658	-1.01217	-1.06913	-1.00911	-1.01013	-1.02641	-0.80363	-0.97656	-1.00505	-1.25122	-1.06608	-1.08846
-0.12786	-1.04472	-0.94401	-0.96944	-0.9847	-1.13322	-1.0671	-1.05896	-1.13627	-1.0437	-1.13424	-1.09965	-0.93587
-0.12923	-0.77108	-0.95113	-1.03149	-0.96944	-1.07218	-1.08439	-0.89518	-1.04777	-1.01929	-1.02234	-1.05489	-0.87484
-0.1306	-1.16679	-1.01929	-0.93384	-1.0376	-1.09049	-1.08846	-1.01522	-1.14441	-1.04777	-1.05286	-1.0732	-1.00708
-0.13198	-0.76701	-0.95418	-0.9613	-1.09863	-1.03455	-1.12203	-1.06506	-1.08337	-1.09965	-1.00606	-0.99284	-1.05794
-0.13335	-1.12	-1.0671	-0.99386	-1.10881	-0.96436	-1.06608	-0.97656	-1.07015	-1.08948	-1.10982	-1.03861	-1.0376
-0.13472	-0.8077	-1.01624	-0.93994	-1.02743	-1.08948	-1.07015	-1.14034	-1.08643	-1.15153	-1.04167	-1.11898	-1.00708
-0.1361	-1.05082	-1.12305	-1.05184	-1.07015	-1.03861	-1.05082	-1.07422	-1.02132	-1.08744	-0.99386	-1.1261	-1.00708
-0.13747	-1.01115	-1.01827	-0.89518	-1.08337	-1.0498	-1.02844	-1.10982	-1.15662	-1.15662	-1.01522	-1.14136	-1.09558
-0.13884	-0.8311	-1.08439	-1.01725	-1.02946	-1.03455	-1.05591	-1.17493	-1.04675	-1.05082	-0.99996	-1.0376	-0.98674
-0.14022	-1.27462	-1.10779	-0.99284	-1.03251	-1.08236	-1.03353	-1.10067	-1.08744	-1.06913	-0.98979	-0.98368	-0.94604
-0.14159	-0.84127	-1.01725	-0.8138	-1.0671	-1.10067	-1.09253	-1.1617	-1.10575	-1.07829	-0.99996	-1.04675	-0.98674
-0.14296	-1.34583	-0.99589	-0.89518	-1.01929	-1.07015	-1.03149	-1.0376	-1.11694	-1.04268	-1.13424	-1.02844	-1.01725
-0.14434	-1.01217	-1.09762	-1.0203	-1.05998	-1.19629	-1.05184	-1.17289	-1.0732	-1.08236	-1.08744	-1.01318	-1.08846
-0.14571	-1.20036	-1.16272	-1.08439	-1.00098	-1.11593	-1.03353	-1.07829	-0.98979	-1.0203	-1.09965	-1.03353	-1.05794
-0.14708	-1.28886	-1.08744	-1.06303	-1.05082	-1.24308	-1.09151	-1.09762	-1.10168	-1.0671	-1.00606	-1.07218	-1.21053
-0.14846	-1.0671	-1.04777	-1.12203	-0.88501	-1.18103	-1.12	-0.86466	-1.03556	-1.01013	-1.02743	-1.07422	-0.95622
-0.14983	-1.42822	-1.14339	-1.02234	-1.05286	-1.14746	-1.12406	-0.95622	-1.07524	-1.04167	-1.10982	-1.06608	-0.99691
-0.1512	-0.99691	-1.11389	-1.09762	-1.12101	-1.13932	-1.1556	-1.16679	-1.05794	-1.05082	-1.06812	-0.94401	-0.91553
-0.15258	-1.40483	-1.16882	-1.09456	-1.07422	-1.12406	-1.12712	-1.20239	-1.05591	-1.03861	-1.28479	-1.08643	-1.02743
-0.15395	-1.05591	-1.05489	-1.0142	-1.12	-1.15356	-1.14543	-1.17086	-1.16781	-1.12203	-1.07218	-1.14543	-1.05794
-0.15532	-1.21663	-1.12712	-1.17493	-1.09456	-1.06812	-1.12	-1.12305	-1.14136	-1.10677	-1.03149	-1.0966	-1.0376
-0.1567	-1.35295	-1.12508	-1.0732	-1.12203	-1.07117	-1.12813	-1.11287	-1.24817	-1.15458	-1.08032	-1.10372	-1.12915
-0.15807	-1.06099	-1.09762	-1.1495	-1.14644	-0.98368	-1.14136	-1.04065	-1.18205	-1.08846	-1.1556	-1.05998	-1.01725
-0.15944	-1.39058	-1.13118	-1.07422	-1.14136	-1.0376	-1.15865	-1.04167	-1.1912	-1.14644	-1.09456	-1.15153	-0.95622
-0.16082	-0.99487	-1.11593	-1.10372	-1.1495	-1.09355	-1.18103	-1.02743	-1.12203	-1.18001	-1.07727	-1.15153	-1.13932
-0.16219	-1.39262	-1.25834	-1.12813	-1.16272	-1.12101	-1.07829	-1.04879	-1.11898	-1.13932	-0.98674	-1.09253	-0.97656
-0.16356	-1.11491	-1.27157	-1.07727	-1.16475	-1.15763	-1.12915	-1.09863	-1.12915	-1.2146	-1.05286	-1.08541	-1.01725
-0.16494	-1.30514	-1.32141	-1.21969	-1.09355	-1.12406	-1.10779	-1.08846	-1.09049	-1.09456	-1.05286	-1.04574	-1.05794
-0.16631	-1.37329	-1.08846	-1.16069	-1.08337	-1.13322	-1.11186	-1.10881	-1.18815	-1.12406	-0.99691	-1.1027	-1.05794
-0.16768	-1.1261	-1.24919	-1.22172	-1.11796	-1.12101	-1.12508	-1.16374	-1.10168	-1.07829	-1.05591	-1.12406	-1.08846
-0.16906	-1.64591	-1.29598	-1.17289	-1.07625	-1.16272	-1.13118	-1.14441	-1.20443	-1.07524	-1.17289	-1.05794	-1.13932
-0.17043	-1.16374	-1.13322	-1.14746	-1.13424	-1.18917	-1.17187	-1.19629	-1.09355	-1.1027	-1.11084	-1.11593	-1.07829
-0.1718	-1.5981	-1.2675	-1.18917	-1.10575	-1.23494	-1.10575	-1.14441	-1.06303	-1.06405	-1.09049	-1.08744	-1.00708
-0.17318	-1.34176	-1.15255	-1.1495	-1.14746	-1.26343	-1.19527	-1.26241	-1.14034	-1.11186	-1.01013	-1.11694	-1.04777
-0.17455	-1.40381	-1.21257	-1.27055	-1.08846	-1.17391	-1.179	-1.09558	-1.13831	-1.07524	-1.18713	-1.17594	-1.06812
-0.17592	-1.55538	-1.14746	-1.18713	-1.1261	-1.21155	-1.16069	-1.21155	-1.20544	-1.10575	-1.17798	-1.12712	-1.10881
-0.1773	-1.22782	-1.19324	-1.24003	-1.13932	-1.1617	-1.20239	-1.07829	-1.17391	-1.08541	-1.23698	-1.10372	-1.02743
-0.17867	-1.62964	-1.12915	-1.16475	-1.15662	-1.18306	-1.22274	-1.1851	-1.20951	-1.13118	-1.16984	-1.21765	-1.15967
-0.18004	-1.18612	-1.18306	-1.15662	-1.21663	-1.26851	-1.28886	-1.23189	-1.19019	-1.16882	-1.02743	-1.13017	-1.12915
-0.18142	-1.50553	-1.34481	-1.17086	-1.16475	-1.06608	-1.20138	-1.16374	-1.16679	-1.15356	-1.15356	-1.15967	-1.02743
-0.18279	-1.28581	-1.21969	-1.13627	-1.26953	-1.17187	-1.238	-1.20138	-1.23596	-1.25224	-1.21257	-1.11796	-1.0376
-0.18416	-1.35701	-1.32039	-1.27462	-1.19527	-1.08744	-1.20036	-1.10779	-1.16781	-1.18205	-1.12813	-1.14441	-1.01725
-0.18553	-1.52181	-1.22477	-1.18713	-1.22172	-1.17187	-1.22681	-1.15662	-1.29598	-1.23901	-1.10779	-1.30819	-1.10881
-0.18691	-1.24919	-1.22274	-1.25529	-1.2146	-1.1851	-1.21155	-1.13424	-1.2085	-1.18001	-1.05693	-1.20138	-1.1495
-0.18828	-1.5564	-1.30005	-1.23088	-1.20341	-1.13932	-1.17289	-1.11389	-1.22884	-1.20748	-1.0966	-1.17391	-1.12915
-0.18965	-1.2675	-1.31734	-1.18612	-1.25122	-1.19425	-1.23494	-1.15763	-1.16069	-1.18815	-1.19934	-1.10575	-1.13932
-0.19103	-1.58997	-1.34379	-1.22681	-1.18612	-1.18408	-1.16069	-1.14543	-1.10372	-1.12712	-1.21358	-1.09456	-1.30208
-0.1924	-1.41703	-1.32039	-1.21663	-1.21867	-1.25224	-1.19222	-1.16984	-1.18306	-1.17798	-1.24003	-1.10372	-1.12915
-0.19377	-1.49028	-1.35396	-1.29293	-1.12712	-1.19934	-1.18306	-1.15458	-1.09253	-1.08337	-1.30717	-1.18408	-1.04777
-0.19515	-1.68152	-1.3092	-1.24308	-1.17696	-1.21053	-1.15458	-1.04777	-1.25224	-1.19425	-1.19425	-1.12203	-1.05794
-0.19652	-1.38855	-1.32955	-1.31327	-1.17391	-1.15662	-1.19934	-1.1851	-1.14543	-1.18205	-1.29293	-1.15255	-1.0376
-0.19789	-1.91549	-1.33972	-1.26038	-1.18815	-1.21969	-1.20036	-1.08846	-1.18205	-1.21765	-1.15356	-1.21053	-1.1495
-0.19927	-1.35803	-1.19019	-1.2207	-1.24613	-1.28174	-1.24817	-1.29293	-1.23088	-1.26648	-1.11593	-1.18612	-1.11898
-0.20064	-1.74764	-1.21053	-1.30208	-1.24308	-1.22986	-1.2146	-1.32751	-1.1617	-1.25326	-1.31226	-1.21155	-1.21053
-0.20201	-1.51774	-1.26648	-1.1912	-1.27767	-1.33362	-1.23291	-1.30514	-1.21257	-1.24105	-1.07524	-1.19629	-1.21053
-0.20339	-1.533	-1.35803	-1.30615	-1.2441	-1.22681	-1.24003	-1.26038	-1.2146	-1.18001	-1.13932	-1.2675	-1.04777
-0.20476	-1.65812	-1.16984	-1.24919	-1.22884	-1.27055	-1.28581	-1.24613	-1.33565	-1.22579	-0.90535	-1.34786	-1.08846
-0.20613	-1.35803	-1.18001	-1.3265	-1.24003	-1.24919	-1.30005	-1.26953	-1.26444	-1.23189	-0.93486	-1.17289	-1.11898
-0.20751	-1.71509	-1.32548	-1.238	-1.29903	-1.18306	-1.31531	-1.2146	-1.30208	-1.09355	-1.15763	-1.15662	-1.12915
-0.20888	-1.3265	-1.3092	-1.24613	-1.33057	-1.30412	-1.34481	-1.28072	-1.29395	-1.16882	-1.16882	-1.09762	-1.06812
-0.21025	-1.6449	-1.42212	-1.3031	-1.31327	-1.19832	-1.25122	-1.26139	-1.2441	-1.19934	-1.12915	-1.10474	-1.07829
-0.21163	-1.42822	-1.297	-1.23596	-1.37227	-1.25834	-1.26038	-1.24919	-1.23596	-1.19425	-1.1912	-1.21155	-1.28174
-0.213	-1.50757	-1.47705	-1.38448	-1.28784	-1.20443	-1.26241	-1.17798	-1.24105	-1.21969	-1.25122	-1.14237	-1.21053
-0.21437	-1.69576	-1.31226	-1.32141	-1.25122	-1.26241	-1.23596	-1.00708	-1.31632	-1.19527	-1.29801	-1.09863	-1.12915
-0.21575	-1.38957	-1.31734	-1.32141	-1.21663	-1.19425	-1.26343	-1.20138	-1.18815	-1.18612	-1.33667	-1.10067	-1.09863
-0.21712	-1.83919	-1.46179	-1.32446	-1.27563	-1.19629	-1.22884	-1.21257	-1.24817	-1.20443	-1.22375	-1.15051	-1.12915
-0.21849	-1.47502	-1.39771	-1.32345	-1.27767	-1.29903	-1.31226	-1.2675	-1.19934	-1.16374	-1.30819	-1.18001	-1.16984
-0.21987	-1.79036	-1.38346	-1.36414	-1.21765	-1.24613	-1.22579	-1.26038	-1.24919	-1.23291	-1.41602	-1.18306	-1.16984
-0.22124	-1.58488	-1.39465	-1.2797	-1.35498	-1.30514	-1.25631	-1.25834	-1.23189	-1.27462	-1.2502	-1.31226	-1.16984
-0.22261	-1.64693	-1.43229	-1.38041	-1.06812	-1.20544	-1.238	-1.21663	-1.18001	-1.21765	-1.26241	-1.34277	-1.04777
-0.22399	-1.8158	-1.37329	-1.33362	-1.26444	-1.3326	-1.27563	-1.24613	-1.30208	-1.27157	-1.16272	-1.25936	-1.16984
-0.22536	-1.49638	-1.35905	-1.40381	-1.25326	-1.30208	-1.30514	-1.26953	-1.21969	-1.26343	-1.13831	-1.28682	-1.24105
-0.22673	-1.92566	-1.35905	-1.31836	-1.25732	-1.2675	-1.28377	-1.33057	-1.22477	-1.26038	-1.26444	-1.27767	-1.05794
-0.22811	-1.49943	-1.28682	-1.29496	-1.32141	-1.30005	-1.29293	-1.31734	-1.22884	-1.26546	-1.22274	-1.23393	-1.08846
-0.22948	-1.77307	-1.4445	-1.34684	-1.28174	-1.32345	-1.27767	-1.28886	-1.25529	-1.21867	-1.17798	-1.3682	-1.11898
-0.23085	-1.60828	-1.3326	-1.2736	-1.33057	-1.38652	-1.32548	-1.36108	-1.34583	-1.29903	-1.14644	-1.33972	-1.20036
-0.23223	-1.53503	-1.42721	-1.39262	-1.32141	-1.20036	-1.30717	-1.15865	-1.29903	-1.26038	-1.05794	-1.19527	-1.20036
-0.2336	-1.75374	-1.33769	-1.2207	-1.32751	-1.28479	-1.33769	-1.26241	-1.37024	-1.29496	-1.1495	-1.20239	-1.31226
-0.23497	-1.45671	-1.40991	-1.37736	-1.3265	-1.30717	-1.34074	-1.31531	-1.28784	-1.18001	-1.17391	-1.13424	-1.3326
-0.23635	-1.86056	-1.44653	-1.28682	-1.32446	-1.24613	-1.32853	-1.2085	-1.356	-1.27258	-1.22274	-1.25326	-1.08846
-0.23772	-1.42721	-1.35396	-1.32039	-1.40483	-1.30107	-1.33565	-1.30717	-1.24715	-1.31226	-1.238	-1.22579	-1.1495
-0.23909	-1.75069	-1.51571	-1.18001	-1.30208	-1.28072	-1.28377	-1.22274	-1.20138	-1.24919	-1.35498	-1.18408	-1.25122
-0.24047	-1.58386	-1.44552	-1.30005	-1.36007	-1.29801	-1.16984	-1.28174	-1.29395	-1.2675	-1.26241	-1.25224	-1.18001
-0.24184	-1.6215	-1.55131	-1.43433	-1.25631	-1.29903	-1.26444	-1.27563	-1.29496	-1.24715	-1.28784	-1.238	-1.25122
-0.24321	-1.9104	-1.44246	-1.39364	-1.28682	-1.30514	-1.30107	-1.24308	-1.31429	-1.25732	-1.22782	-1.19019	-1.30208
-0.24459	-1.55945	-1.40991	-1.40279	-1.29801	-1.19629	-1.30412	-1.29598	-1.24817	-1.20443	-1.47298	-1.28276	-1.37329
-0.24596	-2.0874	-1.57572	-1.37329	-1.2675	-1.238	-1.26953	-1.27462	-1.35905	-1.19527	-1.41398	-1.20036	-1.18001
-0.24733	-1.63371	-1.41296	-1.29903	-1.29801	-1.28784	-1.34074	-1.36922	-1.27665	-1.26241	-1.32141	-1.29089	-1.3326
-0.24871	-1.9338	-1.49841	-1.42619	-1.32141	-1.25326	-1.22375	-1.30107	-1.02743	-1.23088	-1.35701	-1.41296	-1.23088
-0.25008	-1.75374	-1.39058	-1.34684	-1.34684	-1.40483	-1.30514	-1.32548	-1.28682	-1.3621	-1.238	-1.31632	-1.16984
-0.25145	-1.71611	-1.47196	-1.44755	-1.28072	-1.28479	-1.15967	-1.24105	-1.16984	-1.24105	-1.26546	-1.33972	-1.21053
-0.25283	-1.91854	-1.3855	-1.38346	-1.33565	-1.31429	-1.29496	-1.28072	-1.34888	-1.34277	-1.04777	-1.40076	-1.27157
-0.2542	-1.51978	-1.38346	-1.44145	-1.33769	-1.35193	-1.38245	-1.33972	-1.26648	-1.31429	-1.15763	-1.28276	-1.32243
-0.25557	-1.90938	-1.42212	-1.37939	-1.31836	-1.29293	-1.37024	-1.32853	-1.3621	-1.29801	-1.19731	-1.39872	-1.23088
-0.25695	-1.49841	-1.36922	-1.33667	-1.41703	-1.34379	-1.40889	-1.44246	-1.40686	-1.28581	-1.19527	-1.25834	-1.15967
-0.25832	-1.79342	-1.48315	-1.41195	-1.38143	-1.32446	-1.33362	-1.33158	-1.34277	-1.31632	-1.297	-1.20544	-1.15967
-0.25969	-1.65914	-1.41398	-1.3031	-1.25122	-1.44348	-1.21053	-1.40584	-1.33667	-1.35701	-1.26953	-1.25529	-1.18001
-0.26107	-1.62048	-1.48621	-1.42415	-1.38855	-1.31022	-1.33565	-1.28174	-1.36617	-1.31226	-1.16374	-1.25122	-1.27157
-0.26244	-1.89209	-1.43534	-1.40788	-1.42619	-1.39465	-1.37024	-1.30005	-1.45264	-1.31327	-1.24207	-1.37126	-1.34277
-0.26381	-1.57572	-1.43331	-1.43738	-1.37126	-1.32853	-1.37634	-1.356	-1.31632	-1.36007	-1.25224	-1.25326	-1.43433
-0.26519	-2.00806	-1.52283	-1.36719	-1.35905	-1.30615	-1.31327	-1.33667	-1.30005	-1.36414	-1.31327	-1.05591	-1.25122
-0.26656	-1.60116	-1.44755	-1.38143	-1.41805	-1.37024	-1.37634	-1.43738	-1.28479	-1.33565	-1.34379	-1.23698	-1.27157
-0.26793	-1.94397	-1.56453	-1.46688	-1.31226	-1.34786	-1.31938	-1.33362	-1.30208	-1.2797	-1.35498	-1.27157	-1.37329
-0.26931	-1.78324	-1.48926	-1.37533	-1.33158	-1.35498	-1.32345	-1.34989	-1.38346	-1.33769	-1.34786	-1.29293	-1.24105
-0.27068	-1.75985	-1.55538	-1.4801	-1.30107	-1.2675	-1.31938	-1.30514	-1.31632	-1.24613	-1.52079	-1.32751	-1.3326
-0.27205	-2.01518	-1.49028	-1.415	-1.33565	-1.34786	-1.31938	-1.33057	-1.38041	-1.27767	-1.33972	-1.36922	-1.34277
-0.27343	-1.63167	-1.44145	-1.49333	-1.37838	-1.2736	-1.356	-1.24105	-1.30208	-1.26444	-1.33362	-1.31226	-1.39364
-0.2748	-2.1169	-1.55334	-1.31226	-1.30514	-1.33667	-1.35396	-1.28784	-1.27869	-1.31124	-1.31429	-1.39465	-1.32243
-0.27617	-1.61133	-1.38041	-1.3387	-1.36108	-1.34684	-1.3916	-1.34277	-1.26444	-1.32853	-1.28682	-1.19324	-1.47502
-0.27755	-1.95414	-1.54114	-1.45671	-1.3326	-1.34684	-1.31124	-1.3387	-1.30107	-1.32039	-1.51672	-1.36922	-1.39364
-0.27892	-1.83614	-1.45671	-1.39465	-1.38041	-1.42314	-1.38041	-1.415	-1.41398	-1.39364	-1.18001	-1.42924	-1.38346
-0.28029	-1.63676	-1.48926	-1.53809	-1.32243	-1.34583	-1.37838	-1.37838	-1.35193	-1.29801	-1.25326	-1.3621	-1.34277
-0.28167	-1.946	-1.45365	-1.42314	-1.37939	-1.37939	-1.40177	-1.3682	-1.45569	-1.34277	-1.2085	-1.36515	-1.36312
-0.28304	-1.57471	-1.46077	-1.48621	-1.43636	-1.39262	-1.42822	-1.38855	-1.41398	-1.3265	-1.19527	-1.25427	-1.37329
-0.28441	-1.99382	-1.51571	-1.42619	-1.23088	-1.41093	-1.41195	-1.39364	-1.37126	-1.33057	-1.28886	-1.2207	-1.48519
-0.28579	-1.61845	-1.44653	-1.3916	-1.50248	-1.43636	-1.415	-1.43636	-1.37939	-1.38652	-1.33464	-1.29293	-1.38346
-0.28716	-1.82495	-1.55436	-1.45467	-1.41703	-1.4506	-1.37838	-1.36515	-1.38448	-1.32751	-1.26648	-1.32853	-1.32243
-0.28853	-1.72526	-1.49028	-1.24105	-1.44958	-1.48417	-1.39771	-1.41195	-1.45976	-1.4445	-1.25427	-1.40279	-1.5564
-0.28991	-1.64591	-1.56453	-1.51978	-1.37736	-1.36312	-1.356	-1.35803	-1.356	-1.37736	-1.2207	-1.31836	-1.40381
-0.29128	-2.04061	-1.5625	-1.47909	-1.40686	-1.40076	-1.32751	-1.34583	-1.46281	-1.3855	-1.24308	-1.28377	-1.43433
-0.29265	-1.72323	-1.50045	-1.50045	-1.40686	-1.40381	-1.39465	-1.41805	-1.3265	-1.33158	-1.33158	-1.31938	-1.46484
-0.29402	-2.21151	-1.57369	-1.42415	-1.36922	-1.33158	-1.35803	-1.41195	-1.36108	-1.32751	-1.38346	-1.31531	-1.43433
-0.2954	-1.76799	-1.47095	-1.35295	-1.44246	-1.37329	-1.40177	-1.43636	-1.39669	-1.28682	-1.2207	-1.32141	-1.54622
-0.29677	-2.09859	-1.56148	-1.48722	-1.34379	-1.3326	-1.34684	-1.40788	-1.33565	-1.3092	-1.55334	-1.35498	-1.60726
-0.29814	-2.00602	-1.52588	-1.43636	-1.43738	-1.38957	-1.36108	-1.37329	-1.42517	-1.35701	-1.3621	-1.3621	-1.43433
-0.29952	-1.77714	-1.56148	-1.56759	-1.38143	-1.34074	-1.39771	-1.13932	-1.34786	-1.28276	-1.30819	-1.43636	-1.40381
-0.30089	-2.05587	-1.52588	-1.5035	-1.37533	-1.3855	-1.38855	-1.35498	-1.41907	-1.34481	-1.33057	-1.34989	-1.46484
-0.30226	-1.66321	-1.46383	-1.50859	-1.42721	-1.38753	-1.44145	-1.3621	-1.31836	-1.32446	-1.39364	-1.32853	-1.41398
-0.30364	-2.07825	-1.52791	-1.50248	-1.40889	-1.38346	-1.41805	-1.3265	-1.41093	-1.34786	-1.53097	-1.51164	-1.50553
-0.30501	-1.67745	-1.48417	-1.39872	-1.45569	-1.44552	-1.48722	-1.48519	-1.39669	-1.36719	-1.30208	-1.39262	-1.48519
-0.30638	-1.85649	-1.55233	-1.47909	-1.42008	-1.38957	-1.44958	-1.41703	-1.37533	-1.41093	-1.31022	-1.36414	-1.46484
-0.30776	-1.8219	-1.49333	-1.45162	-1.43433	-1.45569	-1.4801	-1.41093	-1.50859	-1.41093	-1.28988	-1.36719	-1.58691
-0.30913	-1.6805	-1.57776	-1.54419	-1.40177	-1.41296	-1.24105	-1.41907	-1.45264	-1.34481	-1.33565	-1.28988	-1.57674
-0.3105	-2.01111	-1.52791	-1.4801	-1.47909	-1.46586	-1.45569	-1.41398	-1.52893	-1.43941	-1.37227	-1.49434	-1.48519
-0.31188	-1.63269	-1.51164	-1.55945	-1.48519	-1.46383	-1.49536	-1.4506	-1.41703	-1.41296	-1.3265	-1.39974	-1.58691
-0.31325	-2.12199	-1.58386	-1.34277	-1.49434	-1.47502	-1.43636	-1.32243	-1.41195	-1.44246	-1.29191	-1.3855	-1.50553
-0.31462	-1.78223	-1.51978	-1.43433	-1.53402	-1.49129	-1.44958	-1.49536	-1.38957	-1.4445	-1.35091	-1.37431	-1.51571
-0.316	-2.06095	-1.651	-1.54114	-1.47909	-1.48112	-1.35701	-1.46993	-1.37126	-1.48417	-1.36312	-1.33464	-1.61743
-0.31737	-2.0223	-1.58285	-1.4679	-1.49028	-1.47603	-1.41398	-1.42415	-1.39262	-1.45976	-1.31327	-1.41398	-1.54622
-0.31874	-1.87174	-1.66219	-1.60319	-1.41296	-1.38753	-1.41602	-1.43738	-1.38753	-1.36312	-1.23088	-1.37736	-1.6276
-0.32012	-2.29085	-1.59709	-1.5391	-1.35295	-1.40177	-1.40483	-1.32243	-1.49129	-1.37533	-1.3682	-1.32955	-1.65812
-0.32149	-1.8748	-1.58081	-1.5391	-1.39771	-1.40381	-1.45976	-1.44145	-1.37126	-1.34277	-1.54622	-1.38448	-1.60726
-0.32286	-2.35291	-1.6744	-1.53198	-1.45976	-1.38143	-1.42314	-1.45976	-1.40279	-1.37634	-1.5096	-1.42822	-1.57674
-0.32424	-1.87785	-1.54521	-1.53402	-1.49333	-1.46179	-1.46993	-1.47095	-1.4211	-1.40076	-1.35701	-1.43636	-1.65812
-0.32561	-2.09961	-1.70288	-1.55843	-1.51571	-1.39872	-1.43433	-1.34277	-1.32853	-1.3621	-1.42721	-1.48417	-1.63778
-0.32698	-2.12504	-1.59098	-1.46891	-1.49536	-1.48621	-1.44348	-1.44755	-1.41602	-1.41093	-1.37126	-1.38957	-1.72933
-0.32836	-1.78731	-1.63371	-1.47502	-1.41398	-1.47502	-1.45467	-1.38041	-1.43026	-1.35193	-1.56555	-1.44348	-1.71916
-0.32973	-2.16064	-1.58183	-1.43433	-1.43433	-1.46383	-1.47909	-1.38346	-1.5269	-1.41296	-1.49943	-1.56453	-1.71916
-0.3311	-1.74764	-1.55945	-1.51571	-1.50248	-1.48315	-1.51571	-1.45874	-1.40686	-1.42212	-1.18001	-1.40381	-1.83105
-0.33248	-2.11283	-1.62048	-1.48519	-1.54521	-1.44246	-1.53198	-1.45671	-1.50757	-1.39465	-1.42212	-1.39465	-1.46484
-0.33385	-1.78324	-1.52995	-1.32853	-1.36312	-1.54724	-1.56047	-1.46891	-1.47502	-1.43433	-1.38346	-1.3621	-1.71916
-0.33522	-2.00399	-1.67948	-1.57776	-1.50757	-1.4974	-1.48315	-1.46281	-1.44246	-1.47298	-1.42212	-1.38245	-1.72933
-0.3366	-1.98975	-1.59302	-1.3326	-1.51876	-1.56352	-1.50757	-1.47807	-1.56555	-1.50655	-1.39567	-1.56555	-1.72933
-0.33797	-1.83004	-1.64897	-1.54622	-1.51469	-1.52181	-1.49129	-1.45976	-1.49638	-1.46891	-1.32548	-1.43738	-1.84123
-0.33934	-2.22982	-1.63472	-1.47502	-1.49943	-1.55233	-1.48926	-1.47807	-1.53198	-1.49333	-1.2207	-1.39465	-1.7395
-0.34072	-1.85649	-1.61947	-1.5564	-1.53198	-1.47603	-1.49129	-1.52995	-1.46484	-1.4506	-1.32243	-1.37939	-1.86157
-0.34209	-2.35087	-1.74866	-1.50553	-1.50859	-1.50452	-1.47807	-1.55131	-1.43433	-1.48112	-1.43229	-1.38041	-1.84123
-0.34346	-2.02332	-1.61947	-1.41398	-1.59098	-1.55334	-1.4974	-1.5269	-1.47196	-1.4384	-1.46688	-1.38957	-1.81071
-0.34484	-2.23592	-1.74866	-1.45467	-1.48519	-1.45976	-1.44043	-1.5564	-1.48926	-1.4506	-1.44755	-1.40686	-1.70898
-0.34621	-2.24508	-1.67948	-1.40381	-1.5391	-1.5269	-1.47298	-1.56962	-1.51164	-1.46891	-1.40076	-1.42415	-1.79036
-0.34758	-1.9694	-1.70593	-1.53605	-1.65202	-1.41296	-1.50045	-1.46077	-1.4801	-1.38753	-1.58997	-1.49434	-1.80054
-0.34896	-2.37325	-1.68966	-1.5564	-1.62455	-1.47196	-1.50248	-1.43433	-1.50757	-1.44857	-1.46586	-1.46383	-1.91243
-0.35033	-1.89514	-1.64795	-1.54622	-1.66524	-1.49841	-1.57369	-1.45467	-1.45671	-1.34684	-1.42517	-1.32446	-1.91243
-0.3517	-2.34578	-1.74154	-1.57674	-1.58183	-1.44145	-1.5269	-1.49129	-1.45467	-1.42314	-1.48315	-1.4801	-1.88192
-0.35308	-2.02128	-1.63472	-1.40381	-1.62862	-1.50452	-1.51672	-1.5686	-1.45162	-1.44348	-1.32243	-1.38957	-1.90226
-0.35445	-2.11385	-1.76086	-1.47502	-1.52791	-1.50655	-1.52079	-1.42924	-1.4384	-1.42415	-1.71712	-1.54317	-1.86157
-0.35582	-2.15149	-1.6744	-1.38346	-1.54012	-1.54826	-1.48417	-1.49028	-1.62659	-1.46383	-1.48315	-1.50248	-1.8514
-0.3572	-1.90633	-1.66219	-1.59709	-1.55334	-1.51164	-1.40381	-1.42924	-1.54419	-1.43738	-1.2207	-1.41907	-1.88192
-0.35857	-2.23592	-1.67135	-1.45467	-1.44958	-1.55029	-1.56047	-1.49231	-1.66321	-1.48315	-1.42212	-1.51978	-2.02433
-0.35994	-1.83309	-1.63574	-1.58691	-1.34277	-1.52791	-1.51062	-1.34583	-1.5686	-1.48722	-1.29191	-1.44552	-2.08537
-0.36132	-2.17692	-1.72526	-1.56657	-1.44246	-1.57064	-1.5625	-1.49536	-1.57878	-1.53707	-1.51062	-1.55538	-1.95312
-0.36269	-1.98669	-1.61947	-1.39364	-1.51469	-1.6449	-1.40381	-1.58386	-1.50655	-1.58997	-1.47705	-1.47095	-1.93278
-0.36406	-2.15352	-1.80969	-1.48519	-1.51469	-1.61947	-1.47603	-1.49434	-1.51367	-1.54928	-1.30208	-1.42517	-2.12606
-0.36544	-2.21659	-1.72221	-1.4445	-1.54521	-1.65609	-1.31226	-1.65507	-1.6276	-1.58895	-1.38957	-1.43433	-1.92261
-0.36681	-2.03247	-1.79036	-1.65812	-1.54012	-1.54419	-1.51876	-1.58386	-1.52588	-1.49638	-1.44043	-1.45365	-1.94295
-0.36818	-2.52279	-1.72221	-1.57674	-1.56759	-1.55538	-1.5096	-2.01416	-1.5686	-1.52588	-1.41703	-1.44246	-2.03451
-0.36956	-2.09656	-1.71204	-1.59709	-1.45467	-1.5391	-1.57369	-1.58488	-1.53402	-1.4679	-1.4801	-1.34277	-1.99382
-0.37093	-2.52177	-1.79138	-1.6276	-1.61641	-1.48926	-1.56352	-1.65812	-1.52791	-1.46586	-1.53809	-1.43941	-1.94295
-0.3723	-2.24406	-1.69169	-1.43433	-1.68355	-1.56148	-1.63167	-1.62455	-1.52384	-1.51469	-1.39364	-1.47298	-1.99382
-0.37368	-2.38037	-1.8514	-1.54622	-1.63778	-1.50553	-1.53503	-1.54114	-1.49129	-1.44653	-1.65405	-1.56148	-2.00399
-0.37505	-2.36816	-1.74764	-1.51571	-1.75273	-1.59098	-1.57878	-1.49841	-1.59403	-1.51876	-1.44246	-1.46586	-2.02433
-0.37642	-2.09045	-1.80969	-1.67847	-1.58691	-1.50859	-1.6276	-1.40381	-1.57471	-1.43738	-1.50655	-1.44043	-2.03451
-0.3778	-2.45158	-1.7629	-1.6276	-1.67542	-1.5625	-1.57674	-1.50553	-1.61235	-1.50452	-1.55843	-1.58997	-2.09554
-0.37917	-2.01314	-1.71102	-1.59709	-1.68559	-1.58183	-1.54622	-1.59709	-1.54521	-1.5035	-1.58081	-1.46891	-2.13623
-0.38054	-2.36206	-1.77816	-1.66829	-1.6449	-1.55436	-1.5269	-1.61031	-1.55843	-1.50859	-1.73136	-1.58285	-2.12606
-0.38192	-2.05282	-1.68966	-1.4445	-1.47502	-1.63269	-1.5625	-1.37329	-1.6276	-1.57979	-1.58285	-1.51164	-2.40072
-0.38329	-2.14945	-1.83919	-1.5564	-1.53097	-1.5859	-1.52486	-1.56759	-1.60217	-1.51672	-1.54724	-1.47095	-2.13623
-0.38466	-2.23897	-1.77409	-1.48519	-1.58183	-1.59709	-1.37329	-1.42415	-1.71814	-1.61031	-1.53402	-1.57572	-2.17692
-0.38604	-2.0518	-1.79036	-1.65812	-1.52995	-1.63879	-1.63066	-1.37329	-1.6744	-1.56962	-1.52893	-1.592	-2.13623
-0.38741	-2.47498	-1.78935	-1.61743	-1.54317	-1.70186	-1.62354	-1.56148	-1.66016	-1.63269	-1.52486	-1.69067	-2.23796
-0.38878	-2.03857	-1.75273	-1.66829	-1.65304	-1.68457	-1.66524	-1.60624	-1.56352	-1.60929	-1.48824	-1.52995	-2.1464
-0.39016	-2.47396	-1.85445	-1.64795	-1.64591	-1.66016	-1.62048	-1.67643	-1.58997	-1.64083	-1.45976	-1.4506	-2.12606
-0.39153	-2.23083	-1.79749	-1.48519	-1.65609	-1.71916	-1.64693	-1.71102	-1.6154	-1.61133	-1.51672	-1.51367	-2.09554
-0.3929	-2.33154	-1.91854	-1.60726	-1.66728	-1.65405	-1.63066	-1.71102	-1.57267	-1.62048	-1.45467	-1.51672	-2.22778
-0.39428	-2.48617	-1.87174	-1.57674	-1.63778	-1.69067	-1.66117	-1.29191	-1.68966	-1.65812	-1.46891	-1.50859	-2.12606
-0.39565	-2.24406	-1.90226	-1.72933	-1.64693	-1.59505	-1.70797	-1.63066	-1.60319	-1.49943	-1.57471	-1.51672	-2.23796
-0.39702	-2.68148	-1.86869	-1.72933	-1.71509	-1.59912	-1.72424	-1.59505	-1.6571	-1.56759	-1.53503	-1.55538	-2.18709
-0.3984	-2.18302	-1.83512	-1.72933	-1.84835	-1.59912	-1.72628	-1.65609	-1.59403	-1.53707	-1.48519	-1.53402	-2.22778
-0.39977	-2.56958	-1.92159	-1.74967	-1.76188	-1.60319	-1.71204	-1.54622	-1.57471	-1.56555	-1.65405	-1.59403	-2.26847
-0.40114	-2.37122	-1.83004	-1.56657	-1.78935	-1.66423	-1.69779	-1.67338	-1.63066	-1.62354	-1.55029	-1.45671	-2.19727
-0.40251	-2.39054	-1.95211	-1.6276	-1.72424	-1.61438	-1.66829	-1.67033	-1.58285	-1.56047	-1.67847	-1.61947	-2.36003
-0.40389	-2.45565	-1.83716	-1.60726	-1.72526	-1.70593	-1.61641	-1.6276	-1.70797	-1.58997	-1.66829	-1.68457	-2.28882
-0.40526	-2.15251	-1.88802	-1.78019	-1.69576	-1.64388	-1.65405	-1.43433	-1.63269	-1.55029	-1.76595	-1.63167	-2.28882
-0.40663	-2.55839	-1.85852	-1.7863	-1.71814	-1.67542	-1.62252	-1.65202	-1.72323	-1.63167	-1.71407	-1.67236	-2.34985
-0.40801	-2.08537	-1.81885	-1.74967	-1.54622	-1.69983	-1.69881	-1.43433	-1.66728	-1.59709	-1.52893	-1.5564	-2.22778
-0.40938	-2.50651	-1.92769	-1.72933	-1.62252	-1.69678	-1.70288	-1.69271	-1.70593	-1.65914	-1.67236	-1.62455	-2.23796
-0.41075	-2.22066	-1.81274	-1.57674	-1.69779	-1.79952	-1.67948	-1.68864	-1.8219	-1.73747	-1.65304	-1.69576	-2.27865
-0.41213	-2.3641	-1.92668	-1.828	-1.60217	-1.74052	-1.70085	-1.47502	-1.73645	-1.71712	-1.63269	-1.69779	-2.2583
-0.4135	-2.47091	-1.87581	-1.65812	-1.51571	-1.82699	-1.46484	-1.69169	-1.80969	-1.74459	-1.51571	-1.74154	-2.26847
-0.41487	-2.27966	-1.95109	-1.9104	-1.61743	-1.77511	-1.72729	-1.76086	-1.72729	-1.66728	-1.57166	-1.61133	-2.34985
-0.41625	-2.67843	-1.92668	-1.87174	-1.73136	-1.76799	-1.71102	-1.81376	-1.8219	-1.71916	-1.63167	-1.56657	-2.44141
-0.41762	-2.24406	-1.93787	-1.87073	-1.77104	-1.73848	-1.82292	-1.73442	-1.73747	-1.7039	-1.65914	-1.61133	-2.45158
-0.41899	-2.7537	-2.03044	-1.82088	-1.7334	-1.74357	-1.76595	-1.84021	-1.68355	-1.67135	-1.6866	-1.60421	-2.29899
-0.42037	-2.5116	-1.96228	-1.64795	-1.81376	-1.80868	-1.84631	-1.9165	-1.70492	-1.69678	-1.73238	-1.64897	-2.24813
-0.42174	-2.53499	-2.08842	-1.75985	-1.73442	-1.72933	-1.81478	-1.66829	-1.66626	-1.64693	-1.75374	-1.63981	-2.30916
-0.42311	-2.7476	-1.98669	-1.87785	-1.84123	-1.76697	-1.82597	-1.76799	-1.80868	-1.73035	-1.70085	-1.63879	-2.36003
-0.42449	-2.40072	-2.00297	-1.98669	-1.81071	-1.72221	-1.8219	-1.72221	-1.71814	-1.63167	-1.77816	-1.72017	-2.32951
-0.42586	-2.83101	-2.02332	-1.84123	-1.82597	-1.74561	-1.79342	-1.79036	-1.72628	-1.64286	-1.66016	-1.66524	-2.34985
-0.42723	-2.34578	-1.98975	-1.88192	-1.88497	-1.78121	-1.69881	-1.78223	-1.74052	-1.67542	-1.67236	-1.60217	-2.45158
-0.42861	-2.65706	-2.05282	-1.88192	-1.87785	-1.77511	-1.7629	-1.5564	-1.7395	-1.66829	-1.77816	-1.79749	-2.47192
-0.42998	-2.46684	-1.95109	-1.71916	-1.90023	-1.82292	-1.79749	-1.828	-1.75374	-1.72526	-1.85954	-1.7863	-2.2583
-0.43135	-2.46379	-2.06909	-1.92871	-1.80969	-1.83207	-1.74255	-1.4445	-1.72831	-1.71102	-1.98771	-1.76392	-2.32951
-0.43273	-2.64079	-2.02128	-1.89311	-1.69881	-1.86462	-1.78324	-1.80766	-1.86157	-1.77612	-1.71712	-1.78223	-2.32951
-0.4341	-2.3234	-2.01111	-2.01111	-1.82088	-1.80766	-1.80257	-1.61743	-1.84937	-1.73035	-1.64286	-1.66423	-2.44141
-0.43547	-2.76388	-2.01416	-1.88192	-1.74662	-1.84428	-1.78528	-1.82495	-1.92566	-1.82088	-1.79443	-1.82292	-2.40072
-0.43685	-2.34985	-1.96838	-1.95414	-1.8453	-1.90023	-1.84631	-1.7395	-1.86157	-1.82902	-1.73747	-1.75069	-2.50244
-0.43822	-2.73336	-2.09961	-1.93278	-1.90226	-1.88497	-1.89718	-1.83207	-1.85547	-1.84835	-1.76799	-1.73136	-2.47192
-0.43959	-2.54822	-2.01009	-1.88904	-1.93583	-1.9633	-1.85038	-1.94295	-1.8575	-1.90531	-1.70593	-1.79647	-2.4821
-0.44097	-2.62858	-2.16777	-1.99687	-1.92159	-1.92973	-1.87378	-1.88497	-1.83411	-1.82292	-1.71204	-1.7334	-2.44141
-0.44234	-2.8361	-2.10164	-1.96533	-1.89616	-1.95109	-1.86564	-2.02026	-1.91243	-1.89107	-1.74459	-1.75069	-2.43123
-0.44371	-2.51872	-2.16268	-2.08232	-1.85343	-1.84428	-1.8809	-1.86768	-1.86666	-1.76595	-1.74866	-1.72729	-2.43123
-0.44509	-3.06091	-2.16675	-2.06401	-1.84224	-1.88904	-1.90328	-1.8809	-1.85547	-1.81478	-1.70593	-1.72119	-2.44141
-0.44646	-2.55127	-2.10775	-2.0752	-1.91752	-1.83614	-1.99178	-1.95618	-1.828	-1.79647	-1.79036	-1.7395	-2.47192
-0.44783	-2.97241	-2.24304	-2.03451	-1.92261	-1.87073	-1.94906	-1.88192	-1.89107	-1.80969	-1.95211	-1.80257	-2.54313
-0.44921	-2.82389	-2.10571	-1.84123	-1.98059	-1.93583	-1.97042	-1.9989	-1.88599	-1.85649	-1.82088	-1.78324	-2.51261
-0.45058	-2.76693	-2.2644	-2.09961	-2.00806	-1.887	-1.946	-1.71916	-1.82902	-1.79545	-1.89412	-1.88293	-2.39054
-0.45195	-3.05176	-2.15861	-2.0223	-2.03857	-1.92362	-1.96025	-1.8748	-1.95618	-1.86768	-1.7863	-1.85547	-2.40072
-0.45333	-2.57365	-2.15454	-2.08537	-2.04468	-1.91447	-2.03857	-1.80054	-1.89514	-1.80359	-1.90226	-1.77612	-2.34985
-0.4547	-3.04667	-2.18201	-2.0752	-2.00297	-1.91243	-1.99178	-1.88904	-1.91956	-1.84123	-2.00602	-1.95923	-2.45158
-0.45607	-2.61739	-2.14539	-2.09554	-1.95313	-1.95618	-1.98364	-2.02942	-1.90328	-1.89311	-2.03044	-1.90023	-2.5533
-0.45745	-2.88696	-2.20846	-2.10775	-1.97347	-1.98161	-1.92668	-1.70898	-1.946	-1.87378	-2.00399	-1.92261	-2.58382
-0.45882	-2.75879	-2.15658	-1.89209	-2.10164	-2.02535	-1.80054	-1.90226	-2.04264	-1.98263	-1.84326	-1.87785	-2.57365
-0.46019	-2.76693	-2.29594	-2.00399	-1.93583	-1.99992	-1.98669	-1.79036	-2.05994	-1.96025	-1.90837	-1.86259	-2.60417
-0.46157	-2.96224	-2.22371	-1.97347	-1.97042	-2.06197	-2.01721	-1.83105	-2.11894	-2.04264	-1.99382	-2.10673	-2.43123
-0.46019	-2.35799	-2.00704	-1.91243	-1.84123	-1.81783	-1.78223	-1.78731	-1.82088	-1.77612	-1.68966	-1.72526	-2.36003
-0.45882	-2.6652	-1.887	-1.71916	-1.68457	-1.72424	-1.6571	-1.66829	-1.72933	-1.66626	-1.54012	-1.6215	-2.15658
-0.45745	-2.06807	-1.71	-1.62455	-1.64591	-1.61743	-1.6866	-1.65202	-1.49231	-1.533	-1.41296	-1.39771	-2.08537
-0.45607	-2.27051	-1.72424	-1.59709	-1.51672	-1.51265	-1.44857	-1.5391	-1.38753	-1.45467	-1.38448	-1.26648	-1.97347
							-1.5391		-1.37533
									-1.20239
									-1.19324
									-1.08846
									-1.05998
									-0.99691
									-0.93282
									-0.94096
									-0.88806
									-0.93486
									-0.79854
									-0.86161
									-0.87789
									-0.79753
									-0.84534
									-0.73649
									-0.77209
									-0.66833
									-0.63883
									-0.60832
									-0.55542
									-0.61035
									-0.48726
									-0.55237
									-0.46488
									-0.46082
									-0.46488
									-0.43538
									-0.49235
									-0.38249
									-0.48116
									-0.39775
									-0.41402
									-0.45776
									-0.40487
									-0.40588
									-0.36825
									-0.32654
									-0.25431
									-0.26855
									-0.29399
									-0.25838
									-0.28687
									-0.21973
									-0.23193
									-0.21871
									-0.21769
									-0.25838
									-0.21159
									-0.24109
									-0.25838
									-0.295
									-0.23702
									-0.23092
									-0.16479
									-0.15055
									-0.18209
									-0.12919
									-0.15157
									-0.08341
									-0.09969
									-0.118
									-0.06714
									-0.13224
									-0.06307
									-0.08443
									-0.10274
									-0.09257
									-0.11495
									-0.11393
									-0.15055
									-0.09054
									-0.14038
									-0.0651
									-0.04374
									-0.06714
									0.0234
									-0.07731
									0.01831
									-0.02238
									0.05391
									-0.0061
									0.01831
									0.01119
									-0.08952
									0.01221
									-0.01831
									-0.03662
									-0.0356
									-0.03967
									-0.00814
									-0.03662
									0.03662
									0.03357
									0.09054
									0.09257
									0.03866
									0.0946
									0.05493
									0.10173
									0.08443
									0.07935
									0.03153
									0.04578
									0.07731
									-0.0234
									0.04374
									0.02136
									0.08443
									0.05697
									0.05086
									0.09054
									0.08748
									0.15462
									0.13428
									0.14038
									0.18005
									0.28483
									0.14852
									0.12512
									0.15462
									0.11088
									0.16276
									0.09664
									0.04679
									0.07731
									0.03662
									0.14242
									0.13936
									0.18717
									0.16073
									0.16479
									0.18412
									0.14445
									0.24414
									0.18209
									0.23092
									0.2299
									0.14547
									0.18311
									0.15055
									0.18616
									0.13936
									0.14648
									0.16073
									0.14445
									0.18819
									0.1536
									0.22074
									0.25431
									0.2828
									0.25024
									0.22583
									0.22481
									0.20955
									0.31026
									0.24312
									0.24007
									0.10579
									0.03052
									0.37638
									0.15462
									0.22481
									0.18819
									0.26347
									0.23295
									0.25024
									0.30823
									0.21973
									0.30111
									0.31026
									0.31026
									0.29907
									0.30518
									0.32552
									0.26957
									0.50863
									0.31026
									0.27873
									0.33773
									0.25737
									0.29297
									0.236
									0.28381
									0.29297
									0.33976
									0.28992
									0.18005
									0.25126
									0.28687
									0.27974
									0.28687
									0.29704
									0.31026
									0.26855
									0.43945
									0.35807
									0.42419
									0.40283
									0.33061
									0.35604
									0.28788
									0.3418
									0.28585
									0.3418
									0.35197
									0.45573
									0.295
									0.24312
									0.34587
									0.29093
									0.37537
									0.38147
									0.38452
									0.5188
									0.40894
									0.40385
									0.31942
									0.3774
									0.3774
									0.38859
									0.38452
									0.38452
									0.45064
									0.53914
									0.44352
									0.59001
									0.41097
									0.40385
									0.30924
									0.53914
									0.4008
									0.41911
									0.41707
									0.46082
									0.38452
									0.34688
									0.39164
									0.31942
									0.37333
									0.44454
									0.48625
									0.51575
									0.44352
									0.45369
									0.32857
									0.44352
									0.41809
									0.45776
									0.50557
									0.40995
									0.45776
									0.36316
									0.47201
									0.47404
									0.42725
									0.41402
									0.45064
									0.50761
									0.48319
									0.57271
									0.51168
									0.51066
									0.5422
									0.4598
									0.50151
									0.50252
									0.64087
									0.49133
									0.48625
									0.50252
									0.4069
									0.49438
									0.43742
									0.50354
									0.7019
									0.56661
									0.57475
									0.55745
									0.59916
									0.53202
									0.63477
									0.58899
									0.56966
									0.59102
									0.53914
									0.57271
									0.53304
									0.56966
									0.52389
									0.54321
									0.56966
									0.52287
									0.55847
									0.55745
									0.63375
									0.65206
									0.63273
									0.65715
									0.59916
									0.66427
									0.59306
									0.66833
									0.62459
									0.54932
									0.67139
									0.5483
									0.55745
									0.50456
									0.6012
									0.73242
									0.61747
									0.65816
									0.61137
									0.74361
									0.66935
									0.74768
									0.72327
									0.66732
									0.68258
									0.66935
									0.67952
									0.65104
									0.69478
									0.66223
									0.59204
									0.84432
									0.60933
									0.66325
									0.64697
									0.69377
									0.71208
									0.72835
									0.77718
									0.69173
									0.74972
									0.72123
									0.77515
									0.73853
									0.71716
									0.71411
									0.67037
									0.72428
									0.64697
									0.72021
									0.6724
									0.82397
									0.71615
									0.68461
									0.74565
									0.76294
									0.80668
									0.7843
									0.73954
									0.97656
									0.75277
									0.81584
									0.77718
									0.79447
									0.79142
									0.75073
									0.72225
									0.69478
									0.75684
									0.71004
									0.76192
									0.7314
									0.75277
									0.79041
									0.76904
									0.81889
									0.79549
									0.83618
									0.81278
									0.82804
									0.83415
									0.78532
									0.82601
									0.78328
									0.81177
									0.77006
									0.74463
									0.72835
									0.70699
									0.7843
									0.77616
									0.79244
									0.84534
									0.82703
									0.86161
									0.96639
									0.87789
									0.85246
									0.90841
									0.85246
									0.79651
									0.86365
									0.74259
									0.82601
									0.79346
									0.78532
									0.82804
									0.76904
									0.77718
									0.76701
									0.84025
									0.85347
									0.89823
									0.87585
									0.85856
									0.86466
									0.85347
									0.87382
									0.85754
									0.89518
									0.87382
									0.82601
									0.84432
									0.72021
									0.82194
									0.80058
									0.83211
									0.85551
									0.86263
									0.87179
									0.99691
									0.93486
									0.88908
									0.95011
									0.95927
									0.89518
									0.89925
									0.86263
									1.07829
									0.84839
									0.89417
									0.83516
									0.80261
									0.83822
									0.79956
									0.87992
									0.84941
									0.94198
									0.92265
									0.93587
									0.93892
									0.88704
									0.97758
									0.93079
									0.93791
									0.94503
									0.88704
									0.93791
									0.86161
									1.01725
									0.87484
									0.91553
									0.85347
									0.86365
									0.8962
									0.86873
									0.97453
									0.89823
									0.98267
									0.97351
									0.96842
									0.97758
									0.93079
									1.15967
									0.97656
									1.1495
									0.95927
									0.92061
									0.89925
									0.84534
									0.94299
									0.88908
									0.98674
									0.97148
									0.97249
									1.03048
									0.96537
									1.03658
									1.01318
									1.04574
									1.19019
									1.18001
									1.04472
									0.98877
									1.03556
									0.96436
									0.9908
									0.99691
									0.93892
									0.99589
									0.94604
									1.0671
									1.20036
									1.0671
									1.05998
									1.07727
									1.10982
									1.04167
									1.11186
									1.0498
									1.25122
									1.05693
									1.02336
									1.05286
									0.91248
									1.03556
									1.01522
									1.0498
									1.04879
									1.02539
									1.1027
									1.0671
									1.14746
									1.09355
									1.13831
									1.16679
									1.08846
									1.15865
									1.11898
									1.1495
									1.12915
									1.08439
									1.08948
									1.06099
									1.11898
									1.01217
									1.13322
									1.12915
									1.13118
									1.30208
									1.13322
									1.2146
									1.15763
									1.22782
									1.19731
									1.26139
									1.38346
									1.19222
									1.24512
									1.15153
									1.21562
									1.29293
									1.2675
									1.19527
									1.17086
									1.2441
									1.2207
									1.34176
									1.32853
									1.32141
									1.37329
									1.31531
									1.37939
									1.30412
									1.40076
									1.34176
									1.31124
									1.37939
									1.30514
									1.45772
									1.40279
									1.42619
									1.44043
									1.4384
									1.50248
									1.54622
									1.43229
									1.39872
									1.52079
									1.40686
									1.4679
									1.474
									1.45772
									1.48722
									1.49231
									1.56148
									1.59098
									1.56759
									1.64795
									1.59098
									1.57979
									1.60624
									1.64388
									1.71305
									1.67033
									1.72017
									1.71102
									1.75476
									1.58386
									1.76799
									1.7568
									1.71305
									1.77307
									1.82088
									1.82495
									1.93278
									1.87073
									1.92261
									1.84123
									1.83716
									1.87988
									1.9165
									1.91956
									1.99178
									2.02433
									2.02433
									2.01416
									1.89616
									2.06197
									2.04163
									2.05383
									2.09961
									2.04061
									2.15454
									2.10775
									2.18811
									2.15352
									2.31934
									2.18404
									2.13013
									2.20235
									2.25016
									2.31934
									2.3407
									2.35697
									2.33256
									2.37732
									2.36816
									2.27865
									2.54313
									2.5533
									2.59399
									2.47192
									2.40479
									2.46989
									2.5533
									2.46175
									2.50041
									2.55534
									2.62655
									2.65096
									2.70894
									2.63062
									2.70691
									2.68758
									2.75879
									2.92969
									2.79032
									2.81372
									2.81881
									2.87069
									2.56653
									2.46175
									2.29797
									2.22066
									2.11995
									2.00399
									1.98161
									1.92261
									2.04468
									1.82088
									1.72933
									1.73747
									1.5981
									1.60828
									1.67847
									1.64795
									1.45671
									1.36108
									1.28886
									1.16984
									1.35295
									1.1495
									1.12508
[truncated: 2,903 more rows]
