# Supplementary material for: Structural basis for bacterial energy extraction from atmospheric hydrogen
Source: Nature. 2023 Mar 8;615(7952):541–7. doi: 10.1038/s41586-023-05781-7 (PMC10017518; doi:10.1038/s41586-023-05781-7)
Supplement: Supplementary file 16 — Source Data Fig. 3 [file 41586_2023_5781_MOESM16_ESM.xlsx]

## Sheet: Panel C
Field (mT)	Huc-H2	Huc-Air
305	0.02715	0.02606
305.024	0.00523	0.01296
305.049	0.00389	0.00119
305.073	0.01905	0.03912
305.098	0.01272	0.0198
305.122	0.04426	0.0067
305.147	0.04304	0.04888
305.171	0.00633	0.04175
305.195	0.01765	-0.01532
305.22	0.00042	0.05134
305.244	0.02246	0.04445
305.269	0.01777	0.03487
305.293	0.014	0.04174
305.318	0.04036	-0.00509
305.342	0.02855	0.00311
305.366	0.01376	0.02216
305.391	0.00706	0.03585
305.415	0.01485	0.04929
305.44	-0.000372	0.03314
305.464	0.02307	0.0528
305.489	0.00858	0.01083
305.513	0.01047	0.02915
305.537	0.00669	0.02043
305.562	0.01205	-0.00717
305.586	-0.00786	0.0243
305.611	0.00212	0.01363
305.635	0.01266	0.00625
305.66	0.01394	0.04722
305.684	0.00706	0.05433
305.708	0.01187	0.04951
305.733	0.007	0.04566
305.757	0.01966	0.011
305.782	0.01101	0.04916
305.806	0.02563	0.04142
305.83	0.04006	0.05851
305.855	0.02441	0.01704
305.879	0.02575	0.000156
305.904	0.01649	0.0505
305.928	0.03105	0.00695
305.953	0.02185	0.01638
305.977	0.0319	0.03323
306.001	0.0168	0.02731
306.026	0.02325	0.01567
306.05	0.01071	0.0106
306.075	-0.00536	-0.01529
306.099	0.03202	0.01033
306.124	0.03288	0.05118
306.148	0.01814	0.04526
306.172	0.02228	0.03764
306.197	0.00888	0.00943
306.221	0.02003	-2e-05
306.246	0.02983	0.03754
306.27	0.03695	0.00787
306.295	0.02283	0.01352
306.319	0.00888	-0.00397
306.343	0.00279	0.01873
306.368	-0.00354	0.00331
306.392	0.01613	0.02431
306.417	-0.000859	-0.00755
306.441	0.00407	0.03731
306.466	0.01589	0.01422
306.49	0.01808	0.02426
306.514	0.01436	-0.02441
306.539	0.02794	0.0386
306.563	-0.00153	0.00224
306.588	0.02587	0.02409
306.612	0.02788	0.03327
306.637	0.01022	0.02601
306.661	0.00943	0.01023
306.685	0.01357	0.01502
306.71	0.02173	0.04978
306.734	0.02009	0.01305
306.759	0.01376	0.00397
306.783	-0.00494	0.02058
306.808	0.03099	0.03426
306.832	0.01406	0.01458
306.856	0.02453	0.03862
306.881	0.01071	0.01371
306.905	0.01406	-0.005
306.93	0.02727	-0.00982
306.954	0.00115	0.00447
306.979	0.00925	0.03667
307.003	0.01558	0.03343
307.027	0.01832	-0.01048
307.052	0.03488	-0.00922
307.076	0.04085	0.0119
307.101	-0.02114	0.01365
307.125	-0.00555	0.06351
307.149	-0.00433	0.0101
307.174	0.00627	-0.01117
307.198	0.00553	0.01263
307.223	0.021	-0.00839
307.247	0.03166	0.02478
307.272	0.02082	0.02057
307.296	-0.0134	-0.00752
307.32	0.00627	-0.00929
307.345	0.0154	0.01803
307.369	0.01625	0.00761
307.394	0.03683	-0.02255
307.418	0.00389	0.02853
307.443	0.02703	0.0175
307.467	0.02167	-0.01278
307.491	-0.00524	0.00858
307.516	0.00188	0.00449
307.54	0.01272	-0.00143
307.565	-6.27e-06	0.00191
307.589	0.00231	0.00415
307.614	0.00462	0.00249
307.638	-0.00914	-0.00294
307.662	0.01211	-0.0141
307.687	0.01656	0.00227
307.711	-0.01669	-0.01364
307.736	-0.01194	-0.01018
307.76	-0.000981	-0.0055
307.785	0.03166	-0.0152
307.809	-0.000311	-0.02879
307.833	0.01479	0.00268
307.858	0.00815	0.04511
307.882	0.01899	0.03395
307.907	0.00602	-0.00923
307.931	0.0034	7.21e-05
307.956	0.00748	0.02557
307.98	-0.02722	0.00029
308.004	0.00724	0.02116
308.029	0.00846	0.02462
308.053	0.00919	0.03734
308.078	-0.01304	-0.02229
308.102	-0.02053	-0.02017
308.127	-0.00409	0.03468
308.151	-0.00025	0.000507
308.175	0.00572	0.04013
308.2	0.0042	0.02691
308.224	-0.00122	0.02671
308.249	-0.01407	0.01154
308.273	0.00846	0.01561
308.298	0.00834	0.00238
308.322	-0.0307	0.02264
308.346	0.01278	0.02281
308.371	-0.0067	0.03711
308.395	-0.0229	0.000868
308.42	0.00286	-0.02527
308.444	-0.01767	-0.01024
308.468	0.01053	0.01757
308.493	-0.00512	0.01981
308.517	0.0129	0.01146
308.542	0.02587	0.01942
308.566	0.01333	-0.0016
308.591	0.01887	-0.00118
308.615	0.00578	0.05123
308.639	0.00493	0.04434
308.664	0.00596	0.01431
308.688	0.03708	0.02434
308.713	0.03708	0.03949
308.737	0.02965	0.00885
308.762	0.02995	-0.01266
308.786	0.00937	0.01918
308.81	0.01449	0.0219
308.835	-0.00567	0.05715
308.859	0.01077	-0.02074
308.884	0.000724	-0.01266
308.908	0.0196	0.00736
308.933	0.00761	0.02044
308.957	-0.00768	0.01343
308.981	0.00864	0.02407
309.006	0.03939	0.01389
309.03	-0.00342	0.000905
309.055	0.02076	0.03201
309.079	0.02977	-0.00131
309.104	0.0224	-0.00467
309.128	0.00955	0.00451
309.152	0.0249	0.00517
309.177	0.02953	-0.00818
309.201	0.03872	0.01878
309.226	0.02745	-0.00358
309.25	0.0386	0.00426
309.275	0.02356	-0.02443
309.299	0.02904	0.01313
309.323	-0.00518	0.0189
309.348	-0.00877	-0.00577
309.372	-0.00311	0.000729
309.397	0.002	0.00565
309.421	-0.00567	0.00704
309.446	-0.01121	-0.00412
309.47	0.01071	-0.01369
309.494	0.0056	0.00694
309.519	-0.00311	0.00479
309.543	0.03397	-0.00587
309.568	0.05571	0.00623
309.592	0.04146	-0.02039
309.617	0.00353	-0.00183
309.641	0.02843	-0.02249
309.665	0.02959	-0.02901
309.69	0.01254	-0.02142
309.714	0.03001	-0.0249
309.739	0.02368	-0.02607
309.763	0.02185	-0.000569
309.787	0.01723	-0.00722
309.812	0.02532	0.01633
309.836	0.02989	0.00542
309.861	0.01424	0.00401
309.885	0.02392	0.00138
309.91	0.02435	-0.01928
309.934	0.03281	-0.01241
309.958	0.01875	-0.01382
309.983	0.01333	-0.0184
310.007	0.03032	-0.02152
310.032	0.03665	-0.0127
310.056	0.00858	-0.00279
310.081	0.02471	0.01236
310.105	0.01242	0.00547
310.129	0.02557	-0.00557
310.154	0.01869	0.00447
310.178	0.03105	-0.0358
310.203	0.02167	0.00615
310.227	0.0414	-0.0156
310.252	0.01765	-0.02664
310.276	0.03842	-0.04352
310.3	0.03866	-0.02374
310.325	0.01059	0.02344
310.349	0.03032	-0.01293
310.374	0.0322	-0.0415
310.398	0.02045	-0.05314
310.423	0.01613	-0.04116
310.447	0.04749	-0.05353
310.471	0.01978	-0.05385
310.496	0.03428	-0.03103
310.52	0.02685	-0.02745
310.545	0.04548	-0.07733
310.569	0.00706	-0.07606
310.594	0.02125	-0.00916
310.618	0.03969	0.02024
310.642	0.05784	-0.02635
310.667	0.02264	-0.03069
310.691	0.03117	-0.03247
310.716	0.02027	-0.0256
310.74	0.02709	-0.02896
310.765	0.03549	-0.02684
310.789	0.02928	-0.00962
310.813	0.03093	-0.000441
310.838	0.05005	-0.01281
310.862	0.0375	-0.02275
310.887	0.02794	-0.00346
310.911	0.01114	-0.03386
310.936	0.03007	-0.017
310.96	0.03093	-0.01903
310.984	0.06381	0.00599
311.009	0.0554	-0.01357
311.033	0.04377	-0.0285
311.058	0.01954	-0.06219
311.082	0.06856	-0.0099
311.106	0.06442	-0.0297
311.131	0.05157	-0.02173
311.155	0.06691	0.01181
311.18	0.021	0.01551
311.204	0.04012	0.0091
311.229	0.07799	0.00537
311.253	0.03367	0.01309
311.277	0.05096	-0.01121
311.302	0.04432	-0.05732
311.326	0.01796	-0.01648
311.351	-0.00433	0.01402
311.375	0.02021	0.00298
311.4	0.03921	0.01582
311.424	0.03147	-0.03224
311.448	0.04572	-0.00795
311.473	0.02532	-0.0364
311.497	0.03111	0.000911
311.522	0.04864	-0.03192
311.546	0.04122	-0.03017
311.571	0.05534	-0.03499
311.595	0.0526	0.00257
311.619	0.03744	0.00347
311.644	0.06472	0.0118
311.668	0.03683	0.01294
311.693	0.07148	0.02578
311.717	0.06338	-0.00146
311.742	0.03574	0.0042
311.766	0.04682	0.01192
311.79	0.06801	-0.0063
311.815	0.04061	-0.00138
311.839	0.05023	-0.02496
311.864	0.06691	-0.00141
311.888	0.04542	-0.00501
311.913	0.06204	-0.01483
311.937	0.04383	0.01128
311.961	0.06691	-0.01412
311.986	0.04676	-0.01846
312.01	0.03665	0.01739
312.035	0.04737	-0.01093
312.059	0.06777	0.0125
312.084	0.05467	-0.01949
312.108	0.05473	-0.003
312.132	0.03726	-0.00136
312.157	0.03294	-0.02214
312.181	0.04189	-0.03537
312.206	0.05279	-0.00743
312.23	0.06673	-0.01225
312.255	0.05084	-0.00794
312.279	0.04548	-0.0258
312.303	0.03896	0.02406
312.328	0.06253	0.00694
312.352	0.0425	0.02891
312.377	0.05991	0.00387
312.401	0.05413	-0.02665
312.426	0.05017	-0.0294
312.45	0.06137	0.000846
312.474	0.06405	0.01575
312.499	0.05528	-0.00649
312.523	0.0386	0.02462
312.548	0.04207	-0.02186
312.572	0.05918	0.01266
312.596	0.05571	-0.01323
312.621	0.09267	-0.000399
312.645	0.05729	0.02559
312.67	0.06563	0.01419
312.694	0.04304	-0.00878
312.719	0.07227	0.02659
312.743	0.03275	-0.00113
312.767	0.0635	0.00781
312.792	0.05796	0.00578
312.816	0.06557	-0.00622
312.841	0.04432	-0.01519
312.865	0.07081	0.01555
312.89	0.04913	-0.0252
312.914	0.05023	0.01601
312.938	0.05747	0.00668
312.963	0.05681	-8.83e-05
312.987	0.05857	-0.01599
313.012	0.06667	-0.0364
313.036	0.04986	0.00517
313.061	0.08707	0.03652
313.085	0.07379	-0.0024
313.109	0.07897	-4.21e-05
313.134	0.04195	0.01608
313.158	0.0719	0.04219
313.183	0.07069	0.01094
313.207	0.08475	0.04058
313.232	0.0783	-0.01612
313.256	0.0713	-0.00816
313.28	0.07964	0.01832
313.305	0.06308	-0.01208
313.329	0.01899	-0.00728
313.354	0.02782	-0.02867
313.378	0.07099	-0.02168
313.403	0.07044	-0.00981
313.427	0.05394	0.01081
313.451	0.06502	-0.01995
313.476	0.05522	0.00361
313.5	0.04067	0.02825
313.525	0.0576	-0.01712
313.549	0.04962	-0.00758
313.574	0.04846	-0.00253
313.598	0.06971	-0.00626
313.622	0.04755	0.00389
313.647	0.04986	0.00212
313.671	0.05583	-0.02658
313.696	0.0372	-0.01435
313.72	0.06101	-0.01686
313.745	0.06021	-0.02229
313.769	0.05181	0.0233
313.793	0.05626	-0.01379
313.818	0.06582	-0.01995
313.842	0.0551	0.01091
313.867	0.04469	0.00572
313.891	0.06021	-0.04782
313.915	0.0512	0.00423
313.94	0.06387	0.03728
313.964	0.04725	-0.01479
313.989	0.05175	-0.02449
314.013	0.03628	-0.02761
314.038	0.06515	-0.02731
314.062	0.05169	0.01317
314.086	0.07361	-0.02222
314.111	0.05583	0.00291
314.135	0.04018	-0.0136
314.16	0.0322	-0.00807
314.184	0.0716	0.00281
314.209	0.06052	-0.0053
314.233	0.05948	0.01022
314.257	0.03665	0.02999
314.282	0.03062	-0.01526
314.306	0.03555	-0.03689
314.331	0.05254	-0.0159
314.355	0.06076	-0.05031
314.38	0.0607	-0.02834
314.404	0.06642	-0.0518
314.428	0.04518	-0.03689
314.453	0.04901	0.000665
314.477	0.05297	0.03932
314.502	0.04718	0.02037
314.526	0.04804	-0.02014
314.551	0.04651	-0.01193
314.575	0.04438	-0.01785
314.599	0.06277	-0.01573
314.624	0.06576	-0.01848
314.648	0.0467	-0.01929
314.673	0.05005	-0.00974
314.697	0.05607	-0.02114
314.722	0.05266	-0.02279
314.746	0.06302	-0.0275
314.77	0.07361	-0.00309
314.795	0.06399	0.00158
314.819	0.04664	-0.04489
314.844	0.05589	-0.03424
314.868	0.04889	-0.01276
314.893	0.0621	-0.00273
314.917	0.05796	-0.01632
314.941	0.0593	-0.02723
314.966	0.07124	0.00643
314.99	0.07519	-0.01386
315.015	0.07653	-0.03025
315.039	0.06009	0.01023
315.064	0.07471	-0.02979
315.088	0.05875	-0.00855
315.112	0.05839	-0.00436
315.137	0.06302	-0.0154
315.161	0.06618	-0.01389
315.186	0.05126	-0.03272
315.21	0.06935	-0.03669
315.234	0.06539	0.01427
315.259	0.05693	0.00774
315.283	0.0814	-0.00719
315.308	0.07739	0.04059
315.332	0.06655	-0.01172
315.357	0.06606	-0.01569
315.381	0.04956	-0.000179
315.405	0.06649	-0.00074
315.43	0.0699	-0.01287
315.454	0.0688	-0.03206
315.479	0.08725	-0.02727
315.503	0.04183	-0.05048
315.528	0.06289	-0.0335
315.552	0.07294	-0.02481
315.576	0.05473	-0.00722
315.601	0.07775	-0.02544
315.625	0.07416	-0.01163
315.65	0.06076	0.00985
315.674	0.06679	-0.00557
315.699	0.08621	-0.01404
315.723	0.08804	0.0223
315.747	0.06509	-0.0366
315.772	0.05273	-0.00854
315.796	0.06271	-0.00898
315.821	0.07391	-0.01149
315.845	0.08146	-0.02666
315.87	0.10156	-0.01492
315.894	0.06021	0.01935
315.918	0.07489	-0.01434
315.943	0.09048	-0.00272
315.967	0.08274	-0.03288
315.992	0.0635	0.01723
316.016	0.04864	-0.01719
316.041	0.0671	-0.00728
316.065	0.07556	-0.00954
316.089	0.07227	-0.02253
316.114	0.10101	-0.01846
316.138	0.0741	-0.01135
316.163	0.09699	-0.01337
316.187	0.10436	0.00263
316.212	0.06947	-0.01132
316.236	0.09858	-0.01262
316.26	0.06703	0.00972
316.285	0.06521	-0.0068
316.309	0.08816	-0.01527
316.334	0.10887	0.00353
316.358	0.08999	0.00809
316.383	0.08713	0.00034
316.407	0.08749	0.00916
316.431	0.09827	-0.02002
316.456	0.07282	0.00329
316.48	0.08049	-0.02638
316.505	0.09553	-0.0334
316.529	0.11392	0.01098
316.553	0.11447	0.02175
316.578	0.09243	-0.00743
316.602	0.06588	0.01514
316.627	0.09456	-0.01611
316.651	0.08402	-0.00485
316.676	0.06295	-0.0143
316.7	0.07306	0.00681
316.724	0.07258	0.01125
316.749	0.06606	-0.00649
316.773	0.09042	0.02596
316.798	0.08829	-0.01577
316.822	0.09145	-0.02181
316.847	0.09681	0.01149
316.871	0.07982	0.0024
316.895	0.09316	0.00513
316.92	0.09596	-0.01406
316.944	0.08956	0.02849
316.969	0.0923	-0.00776
316.993	0.10497	0.00532
317.018	0.08591	-0.0157
317.042	0.08268	0.007
317.066	0.06612	0.03116
317.091	0.09023	0.00344
317.115	0.11362	-0.00101
317.14	0.10144	0.01889
317.164	0.07678	0.01333
317.189	0.0987	0.00473
317.213	0.09906	0.00332
317.237	0.09389	-0.01709
317.262	0.08	0.0212
317.286	0.08603	0.01418
317.311	0.09096	0.00498
317.335	0.07653	0.00113
317.36	0.08609	-0.01758
317.384	0.10156	0.000614
317.408	0.10503	0.00541
317.433	0.09346	0.00522
317.457	0.08366	-0.00289
317.482	0.1306	-0.00796
317.506	0.08731	-0.02253
317.531	0.12098	0.03987
317.555	0.08652	-0.02182
317.579	0.1138	0.02377
317.604	0.07988	0.00896
317.628	0.0892	0.03081
317.653	0.08652	-0.01992
317.677	0.10874	-0.02292
317.702	0.12074	-0.00777
317.726	0.10351	-0.00772
317.75	0.09224	-0.00585
317.775	0.073	0.0048
317.799	0.08055	0.00168
317.824	0.11496	-0.00241
317.848	0.07708	0.00567
317.872	0.09084	0.014
317.897	0.1032	0.02245
317.921	0.09383	0.02469
317.946	0.10168	0.03485
317.97	0.09979	-0.01479
317.995	0.0973	0.01985
318.019	0.09261	0.01685
318.043	0.13353	0.0404
318.068	0.111	-0.00571
318.092	0.11288	0.0053
318.117	0.0867	0.07063
318.141	0.10247	0.02001
318.166	0.11696	-0.02402
318.19	0.10144	-0.01716
318.214	0.08354	-0.03586
318.239	0.07933	-0.00866
318.263	0.11489	-0.02773
318.288	0.10016	0.0108
318.312	0.11155	0.02705
318.337	0.11983	0.00432
318.361	0.1166	-0.00342
318.385	0.10868	-0.01567
318.41	0.09084	0.01482
318.434	0.07891	-0.01631
318.459	0.06448	0.00822
318.483	0.09169	-0.01719
318.508	0.11167	-0.02895
318.532	0.10326	-0.01648
318.556	0.10625	0.00756
318.581	0.10874	0.02125
318.605	0.10789	-0.01487
318.63	0.12354	-0.02396
318.654	0.10497	0.00897
318.679	0.1205	0.00244
318.703	0.13042	0.02563
318.727	0.106	0.000713
318.752	0.13791	0.00125
318.776	0.09967	0.00556
318.801	0.10339	0.0313
318.825	0.10065	-0.02296
318.85	0.10351	0.00254
318.874	0.092	-0.0208
318.898	0.11544	-0.0054
318.923	0.12451	-0.00584
318.947	0.1071	0.00163
318.972	0.10789	0.000709
318.996	0.10594	-0.02823
319.021	0.11398	-0.01624
319.045	0.10253	0.02545
319.069	0.14077	0.02258
319.094	0.09511	-0.00575
319.118	0.11751	0.00843
319.143	0.1004	-0.02562
319.167	0.11964	-0.00609
319.191	0.15484	0.000291
319.216	0.13158	-0.02
319.24	0.10509	-0.01496
319.265	0.11197	0.00299
319.289	0.13791	0.0073
319.314	0.11648	-0.02382
319.338	0.12762	-0.02889
319.362	0.1331	-0.00607
319.387	0.15685	-0.00663
319.411	0.13694	0.02764
319.436	0.12847	0.03244
319.46	0.13499	0.01653
319.485	0.1247	-0.01313
319.509	0.14096	-0.00432
319.533	0.12701	0.01461
319.558	0.14071	0.00309
319.582	0.13736	0.03127
319.607	0.15368	0.01694
319.631	0.15326	-0.02259
319.656	0.118	-0.03033
319.68	0.15326	-0.01287
319.704	0.13054	0.00423
319.729	0.13456	-0.02373
319.753	0.12506	0.02515
319.778	0.10716	0.01521
319.802	0.13974	-0.0164
319.827	0.13895	0.00788
319.851	0.13505	-0.02045
319.875	0.14016	0.03002
319.9	0.13481	0.01363
319.924	0.14351	-0.01227
319.949	0.12378	0.03625
319.973	0.15618	-0.0118
319.998	0.14406	0.00237
320.022	0.14394	0.05454
320.046	0.13949	0.04741
320.071	0.1177	0.03077
320.095	0.14315	0.000494
320.12	0.14619	0.00663
320.144	0.14717	0.02641
320.169	0.12738	0.006
320.193	0.15831	0.01555
320.217	0.15295	-0.03032
320.242	0.16111	-0.01712
320.266	0.13548	0.01094
320.291	0.14217	0.01026
320.315	0.14309	0.03003
320.34	0.15983	0.00719
320.364	0.15648	-0.00348
320.388	0.1373	-0.01257
320.413	0.1412	0.00441
320.437	0.14047	-0.00419
320.462	0.16245	0.02192
320.486	0.15703	0.01357
320.511	0.14345	0.02555
320.535	0.15654	0.02657
320.559	0.14778	0.03588
320.584	0.16872	-0.00256
320.608	0.15624	0.00151
320.633	0.1538	-0.00271
320.657	0.14735	0.00879
320.681	0.15758	-0.000539
320.706	0.14692	-0.01547
320.73	0.10893	-0.01688
320.755	0.14096	-0.01976
320.779	0.15112	0.00343
320.804	0.15198	0.01955
320.828	0.15393	-0.01133
320.852	0.15813	0.03402
320.877	0.17633	0.00167
320.901	0.17919	-0.02653
320.926	0.17414	-0.02417
320.95	0.17128	-0.00342
320.975	0.14236	0.00893
320.999	0.16044	-0.01355
321.023	0.16933	-0.01265
321.048	0.15819	0.02332
321.072	0.15691	0.03543
321.097	0.15173	0.01075
321.121	0.17244	0.01275
321.146	0.16805	0.00586
321.17	0.17968	0.03124
321.194	0.17536	-0.00647
321.219	0.17926	-0.01665
321.243	0.16482	0.00349
321.268	0.18985	-0.01119
321.292	0.16939	-0.00384
321.317	0.17408	-0.00294
321.341	0.18595	-0.03406
321.365	0.17171	-0.02184
321.39	0.17859	0.01742
321.414	0.16373	0.01199
321.439	0.16062	0.00315
321.463	0.19679	-0.01677
321.488	0.18017	-0.01685
321.512	0.17134	0.01353
321.536	0.18729	-0.00518
321.561	0.1781	0.00108
321.585	0.18608	-0.01446
321.61	0.19801	-0.00638
321.634	0.19265	-0.02861
321.659	0.19941	-0.01773
321.683	0.17292	0.000223
321.707	0.20891	0.0088
321.732	0.19758	0.01603
321.756	0.19764	0.01291
321.781	0.19052	0.04012
321.805	0.1907	0.03529
321.83	0.17578	0.0245
321.854	0.18175	-0.01186
321.878	0.18461	-0.02959
321.903	0.20191	0.01016
321.927	0.19728	-0.01793
321.952	0.19813	-0.02421
321.976	0.18656	-0.01868
322	0.20142	0.00219
322.025	0.203	0.03086
322.049	0.19661	-0.00758
322.074	0.20124	0.00185
322.098	0.23351	-0.01698
322.123	0.23351	0.01887
322.147	0.18821	-0.03527
322.171	0.21055	-0.00758
322.196	0.20215	-0.00315
322.22	0.20903	0.02187
322.245	0.20373	0.02508
322.269	0.20446	0.03682
322.294	0.22145	0.01215
322.318	0.20745	-0.01265
322.342	0.208	0.03319
322.367	0.22188	-0.00817
322.391	0.2108	-0.02626
322.416	0.19959	-0.00563
322.44	0.21616	0.01487
322.465	0.23241	-0.03732
322.489	0.24057	-0.000375
322.513	0.23473	-0.008
322.538	0.24009	0.00691
322.562	0.23631	-0.00851
322.587	0.21573	0.0014
322.611	0.23266	-0.01584
322.636	0.23771	-0.01117
322.66	0.20982	0.01105
322.684	0.25342	-0.00328
322.709	0.23558	-0.00883
322.733	0.22505	-0.02839
322.758	0.23004	-0.03431
322.782	0.21707	-0.03329
322.807	0.24045	0.000983
322.831	0.25105	-0.02393
322.855	0.25573	-0.00562
322.88	0.26389	0.02451
322.904	0.24818	0.04027
322.929	0.22748	0.00683
322.953	0.255	-0.01188
322.978	0.24295	-0.02036
323.002	0.22705	-0.00448
323.026	0.25336	-0.02014
323.051	0.26335	-0.03141
323.075	0.28429	-0.03112
323.1	0.2477	0.03262
323.124	0.28478	0.01196
323.149	0.25823	-0.02026
323.173	0.27747	0.02326
323.197	0.2578	0.00115
323.222	0.28594	-0.00636
323.246	0.26864	-0.00119
323.271	0.29635	-0.01478
323.295	0.2863	-0.00816
323.319	0.27875	-0.00762
323.344	0.27467	-0.03059
323.368	0.2796	-0.02689
323.393	0.30037	-0.03025
323.417	0.27613	-0.03605
323.442	0.28368	-0.01201
323.466	0.28484	-0.0312
323.49	0.29775	-0.03822
323.515	0.29227	0.01615
323.539	0.29513	0.00134
323.564	0.27784	0.00358
323.588	0.30329	-0.02268
323.613	0.32484	0.00854
323.637	0.32003	-0.01126
323.661	0.30512	-0.01328
323.686	0.25634	-0.02078
323.71	0.33477	-0.00174
323.735	0.3344	-0.02349
323.759	0.32588	-0.03793
323.784	0.30591	0.00864
323.808	0.32265	-0.02651
323.832	0.33855	0.00472
323.857	0.33855	0.0139
323.881	0.35054	-0.02636
323.906	0.34512	-0.01779
323.93	0.33696	0.00527
323.955	0.32332	-0.0211
323.979	0.34159	-0.03713
324.003	0.36308	-0.02198
324.028	0.33112	-0.02449
324.052	0.37642	-0.02042
324.077	0.34043	-0.01075
324.101	0.34993	-0.00912
324.126	0.36765	-0.03258
324.15	0.37137	-0.0128
324.174	0.385	-0.0186
324.199	0.34092	-0.01331
324.223	0.38586	0.000739
324.248	0.36357	-0.01358
324.272	0.36899	0.00327
324.297	0.37812	-0.00752
324.321	0.39122	-0.0283
324.345	0.38367	-0.02106
324.37	0.39749	0.00505
324.394	0.38805	-0.03302
324.419	0.39621	0.00161
324.443	0.3766	0.00142
324.468	0.38756	-0.01912
324.492	0.409	-0.03599
324.516	0.3886	-0.02803
324.541	0.42264	0.01257
324.565	0.41393	0.01773
324.59	0.40297	-0.0218
324.614	0.43634	-0.04805
324.638	0.41234	0.00984
324.663	0.4286	-0.02336
324.687	0.42446	-0.01905
324.712	0.44279	-0.0134
324.736	0.44523	-0.01639
324.761	0.42714	-0.03826
324.785	0.41898	-0.01167
324.809	0.45278	-0.000537
324.834	0.45838	0.00329
324.858	0.44821	-0.01518
324.883	0.43427	-0.00465
324.907	0.45613	0.00501
324.932	0.46319	-0.01089
324.956	0.48566	0.00024
324.98	0.46209	-0.02797
325.005	0.47324	-0.02548
325.029	0.4862	0.01305
325.054	0.47116	-0.0551
325.078	0.46087	-0.03228
325.103	0.4845	-0.03771
325.127	0.50898	-0.01574
325.151	0.4834	-0.02434
325.176	0.52055	-0.02149
325.2	0.52219	-0.00171
325.225	0.51026	0.01003
325.249	0.51811	-0.02049
325.274	0.51635	-0.01058
325.298	0.53729	-0.01467
325.322	0.54959	0.01314
325.347	0.51336	-0.01019
325.371	0.54222	-0.0138
325.396	0.55087	-0.02106
325.42	0.56049	0.0025
325.445	0.57425	-0.06602
325.469	0.54697	-0.01141
325.493	0.57614	-0.03
325.518	0.58339	-0.01643
325.542	0.59782	0.01747
325.567	0.59191	0.00888
325.591	0.59806	-0.01446
325.616	0.59088	-0.00844
325.64	0.60257	-0.04286
325.664	0.6215	0.0042
325.689	0.643	0.01618
325.713	0.60579	0.00137
325.738	0.61036	0.01116
325.762	0.64288	0.00463
325.787	0.63344	0.00432
325.811	0.67302	-0.01488
325.835	0.64489	-0.00423
325.86	0.66346	-0.03743
325.884	0.68422	0.03021
325.909	0.66236	0.01662
325.933	0.67283	-0.02133
325.957	0.69433	-0.01434
325.982	0.7073	-0.00614
326.006	0.68988	-0.00158
326.031	0.6883	-0.01578
326.055	0.69135	-0.00502
326.08	0.70517	0.0133
326.104	0.73476	0.00239
326.128	0.75071	-0.01035
326.153	0.7319	0.01003
326.177	0.75753	-0.00855
326.202	0.77209	-0.02153
326.226	0.78774	-0.05156
326.251	0.77988	-0.01133
326.275	0.8046	0.01673
326.299	0.8043	-0.01111
326.324	0.80381	0.00477
326.348	0.83292	-0.02648
326.373	0.8236	-0.0022
326.397	0.80801	-0.01433
326.422	0.83005	-0.00795
326.446	0.8633	-0.02519
326.47	0.84327	0.0394
326.495	0.89149	0.00901
326.519	0.86854	0.00918
326.544	0.89161	-0.01124
326.568	0.89801	-0.01642
326.593	0.88802	0.00226
326.617	0.90166	-0.0033
326.641	0.92413	-0.02249
326.666	0.96219	-0.00271
326.69	0.95092	0.00659
326.715	0.97686	-0.03063
326.739	0.96669	0.01119
326.764	0.96334	0.00966
326.788	0.96986	0.01531
326.812	0.98015	0.02888
326.837	1.0266	0.01918
326.861	1.007	-0.00354
326.886	1.0298	-0.01653
326.91	1.0477	-0.01891
326.935	1.0396	0.01937
326.959	1.0552	0.01065
326.983	1.095	-0.02035
327.008	1.1024	-0.02432
327.032	1.0969	0.01957
327.057	1.1049	0.00403
327.081	1.1281	-0.01163
327.106	1.1378	-0.01244
327.13	1.1469	0.00612
327.154	1.1704	-0.01636
327.179	1.1882	0.04032
327.203	1.1751	-0.02296
327.228	1.1985	-0.01889
327.252	1.1991	-0.03042
327.277	1.216	-0.03159
327.301	1.2427	-0.00913
327.325	1.2481	0.01162
327.35	1.2563	-0.04934
327.374	1.2627	-0.00497
327.399	1.2867	-0.02465
327.423	1.2911	-0.02496
327.447	1.3196	-7.16e-05
327.472	1.3345	-0.0189
327.496	1.3353	-0.01301
327.521	1.356	-0.000779
327.545	1.356	-0.0084
327.57	1.3871	-0.02821
327.594	1.4174	-0.01184
327.618	1.3934	-0.01313
327.643	1.4169	0.00774
327.667	1.4271	0.01656
327.692	1.4702	-0.01846
327.716	1.4651	-0.02438
327.741	1.4773	-0.04212
327.765	1.5165	-0.02295
327.789	1.5123	-0.03276
327.814	1.5263	-0.05123
327.838	1.5335	-0.01647
327.863	1.5448	-0.07597
327.887	1.586	-0.03354
327.912	1.5823	0.000968
327.936	1.5708	-0.03126
327.96	1.6208	-0.02098
327.985	1.6402	0.00233
328.009	1.6134	-0.02612
328.034	1.6498	-0.02266
328.058	1.656	-0.0153
328.083	1.6722	-0.01209
328.107	1.6874	-0.02398
328.131	1.7202	-0.00871
328.156	1.7388	-0.01462
328.18	1.7342	0.01429
328.205	1.743	-0.03267
328.229	1.7625	-0.01387
328.254	1.7557	-0.02101
328.278	1.7586	-0.0363
328.302	1.7617	-0.03455
328.327	1.8038	-0.0166
328.351	1.8014	-0.03774
328.376	1.8091	-0.00615
328.4	1.8368	-0.01146
328.425	1.8458	-0.01677
328.449	1.8315	0.0052
328.473	1.8374	-0.02739
328.498	1.8639	-0.04634
328.522	1.88	-0.00684
328.547	1.8414	-0.03699
328.571	1.8701	-0.03865
328.596	1.847	-0.0319
328.62	1.8803	-0.00494
328.644	1.8876	-0.0066
328.669	1.8715	-0.02177
328.693	1.883	-0.01247
328.718	1.8711	-0.01802
328.742	1.8763	-0.02272
328.766	1.8807	-0.0206
328.791	1.8428	-0.01995
328.815	1.8645	-0.02562
328.84	1.8339	0.02497
328.864	1.8299	0.00979
328.889	1.8333	-0.01476
328.913	1.8137	-0.02141
328.937	1.8232	-0.0216
328.962	1.8332	0.00256
328.986	1.8209	-0.00507
329.011	1.7933	-0.03973
329.035	1.7766	0.00282
329.06	1.7337	-0.000538
329.084	1.7211	-0.00816
329.108	1.7073	-0.01615
329.133	1.7043	-0.01744
329.157	1.6766	-0.04285
329.182	1.6341	-0.01503
329.206	1.6115	-0.00597
329.231	1.5954	-0.02651
329.255	1.5772	-0.03608
329.279	1.5356	-0.0247
329.304	1.5177	0.000797
329.328	1.4836	0.01095
329.353	1.4559	-0.01798
329.377	1.4164	-0.05325
329.402	1.3739	-0.04723
329.426	1.3314	-0.01893
329.45	1.3225	-0.03496
329.475	1.2685	-0.02529
329.499	1.245	-0.04083
329.524	1.2162	-0.00607
329.548	1.1808	-0.04329
329.573	1.1396	-0.0296
329.597	1.0927	-0.00435
329.621	1.0546	-0.00466
329.646	1.0264	-0.02629
329.67	0.99525	-0.01334
329.695	0.93497	0.04748
329.719	0.89253	0.00174
329.744	0.8376	0.03321
329.768	0.81093	-0.00888
329.792	0.76575	0.01236
329.817	0.71302	-0.01633
329.841	0.68112	-0.02177
329.866	0.64245	-0.00503
329.89	0.58095	0.01438
329.915	0.54618	-0.00749
329.939	0.50508	-0.01475
329.963	0.44395	-0.01008
329.988	0.40011	-0.01904
330.012	0.37904	-0.04773
330.037	0.3422	-0.03307
330.061	0.27473	-0.01865
330.085	0.25458	-0.03504
330.11	0.19576	-0.03073
330.134	0.14662	-0.02423
330.159	0.11648	-0.04355
330.183	0.08822	-0.03631
330.208	0.02532	0.01367
330.232	-0.01145	0.01018
330.256	-0.06802	-0.02436
330.281	-0.12008	0.00163
330.305	-0.13841	-0.00721
330.33	-0.19985	-0.04674
330.354	-0.21586	-0.02684
330.379	-0.26537	-0.06162
330.403	-0.33022	-0.03624
330.427	-0.36237	0.02603
330.452	-0.36888	-0.00704
330.476	-0.45011	-0.03135
330.501	-0.47154	-0.00244
330.525	-0.48439	-0.00994
330.55	-0.54626	-0.01294
330.574	-0.57366	-0.0342
330.598	-0.60556	-0.02989
330.623	-0.64386	-0.00622
330.647	-0.66938	-0.01579
330.672	-0.70372	-0.08114
330.696	-0.77654	-0.00765
330.721	-0.7805	0.012
330.745	-0.8202	-0.0173
330.769	-0.87318	-0.03966
330.794	-0.87391	-0.01026
330.818	-0.9161	-0.00607
330.843	-0.95739	-0.03233
330.867	-0.98168	-0.02108
330.892	-1.0123	-0.03966
330.916	-1.0432	-0.01526
330.94	-1.0691	-0.03116
330.965	-1.0931	-0.03635
330.989	-1.1023	-0.01743
331.014	-1.1478	0.00199
331.038	-1.1588	-0.01161
331.063	-1.2173	-0.03543
331.087	-1.2246	-0.02685
331.111	-1.2427	-0.00988
331.136	-1.2863	0.000157
331.16	-1.3124	-0.0345
331.185	-1.3264	-0.00949
331.209	-1.3488	-0.0109
331.234	-1.3513	-0.04897
331.258	-1.4032	-0.00472
331.282	-1.4123	-0.02269
331.307	-1.4191	0.0106
331.331	-1.423	0.007
331.356	-1.4807	-0.00197
331.38	-1.456	-0.00399
331.404	-1.4887	-0.01125
331.429	-1.5014	-0.01619
331.453	-1.5256	-0.0075
331.478	-1.5274	-0.01135
331.502	-1.5336	-0.01532
331.527	-1.5587	-0.00467
331.551	-1.5614	0.03069
331.575	-1.5801	-0.02869
331.6	-1.6148	-0.02608
331.624	-1.6012	-0.01349
331.649	-1.6221	0.02151
331.673	-1.6185	0.01705
331.698	-1.6157	-0.01128
331.722	-1.6627	0.02409
331.746	-1.6414	-0.0029
331.771	-1.6659	0.00239
331.795	-1.6584	-0.0151
331.82	-1.672	-0.00044
331.844	-1.6722	0.00606
331.869	-1.6919	-0.00436
331.893	-1.6806	0.01115
331.917	-1.7085	0.00901
331.942	-1.7286	-0.01299
331.966	-1.7037	-0.04582
331.991	-1.6901	-0.01606
332.015	-1.7231	0.000921
332.04	-1.7287	0.01169
332.064	-1.7469	-0.02127
332.088	-1.7362	-0.03206
332.113	-1.7242	-0.02994
332.137	-1.7037	-0.01199
332.162	-1.7288	-0.01231
332.186	-1.7189	-0.01299
332.211	-1.7489	-0.01562
332.235	-1.7453	0.00696
332.259	-1.7323	-0.02636
332.284	-1.7378	-0.03545
332.308	-1.7291	-0.02347
332.333	-1.7175	-0.01708
332.357	-1.7412	-0.05722
332.382	-1.7277	-0.07532
332.406	-1.725	-0.06029
332.43	-1.7329	-0.07194
332.455	-1.7202	-0.07822
332.479	-1.7194	-0.09352
332.504	-1.7006	-0.07983
332.528	-1.7146	-0.06383
332.553	-1.682	-0.09654
332.577	-1.6932	-0.09284
332.601	-1.6956	-0.08865
332.626	-1.7017	-0.11369
332.65	-1.6886	-0.11607
332.675	-1.6769	-0.07937
332.699	-1.6573	-0.11415
332.723	-1.6597	-0.10229
332.748	-1.6283	-0.11332
332.772	-1.604	-0.13203
332.797	-1.6221	-0.11566
332.821	-1.6273	-0.12828
332.846	-1.6079	-0.11155
332.87	-1.5849	-0.11259
332.894	-1.5701	-0.08868
332.919	-1.55	-0.07389
332.943	-1.5334	-0.10953
332.968	-1.5351	-0.12239
332.992	-1.5064	-0.15973
333.017	-1.4977	-0.13435
333.041	-1.512	-0.11956
333.065	-1.4784	-0.0982
333.09	-1.4667	-0.12349
333.114	-1.4689	-0.15181
333.139	-1.4417	-0.12509
333.163	-1.4135	-0.12103
333.188	-1.3987	-0.10722
333.212	-1.3985	-0.0995
333.236	-1.3848	-0.11431
333.261	-1.3811	-0.07699
333.285	-1.356	-0.09886
333.31	-1.3477	-0.13949
333.334	-1.3225	-0.104
333.359	-1.2961	-0.10639
333.383	-1.3102	-0.11462
333.407	-1.2943	-0.08389
333.432	-1.2632	-0.08737
333.456	-1.2551	-0.09487
333.481	-1.2395	-0.10323
333.505	-1.2301	-0.0994
333.53	-1.2136	-0.11385
333.554	-1.1871	-0.09565
333.578	-1.1732	-0.13494
333.603	-1.1771	-0.10299
333.627	-1.1643	-0.07566
333.652	-1.1127	-0.06161
333.676	-1.1185	-0.06497
333.701	-1.1186	-0.09329
333.725	-1.1185	-0.10762
333.749	-1.1089	-0.10927
333.774	-1.0955	-0.08097
333.798	-1.0869	-0.1093
333.823	-1.0867	-0.13689
333.847	-1.0872	-0.10311
333.872	-1.0498	-0.07749
333.896	-1.0198	-0.07501
333.92	-1.0377	-0.07752
333.945	-1.0151	-0.10779
333.969	-0.98345	-0.1008
333.994	-0.97773	-0.06434
334.018	-1.0029	-0.08755
334.043	-0.99575	-0.08507
334.067	-0.95581	-0.029
334.091	-0.951	-0.09313
334.116	-0.95909	-0.08858
334.14	-0.93468	-0.07939
334.165	-0.93285	-0.07204
334.189	-0.89918	-0.10767
334.213	-0.90362	-0.08911
334.238	-0.87939	-0.08395
334.262	-0.87896	-0.07063
334.287	-0.88852	-0.08398
334.311	-0.8585	-0.0754
334.336	-0.85418	-0.05502
334.36	-0.8353	-0.04754
334.384	-0.82556	-0.07757
334.409	-0.81314	-0.06851
334.433	-0.8434	-0.03449
334.458	-0.85412	-0.05965
334.482	-0.81917	-0.08152
334.507	-0.79761	-0.0805
334.531	-0.77593	-0.05889
334.555	-0.79481	-0.05811
334.58	-0.79073	-0.05186
334.604	-0.77989	-0.0305
334.629	-0.76577	-0.05346
334.653	-0.76778	-0.05731
334.678	-0.76126	-0.1022
334.702	-0.73849	-0.04784
334.726	-0.72095	-0.06326
334.751	-0.73623	-0.0531
334.775	-0.73106	-0.08009
334.8	-0.71565	-0.04387
334.824	-0.70719	-0.06184
334.849	-0.69848	-0.05388
334.873	-0.66091	-0.06625
334.897	-0.66377	-0.05147
334.922	-0.67644	-0.03194
334.946	-0.68028	-0.04967
334.971	-0.69489	-0.05912
334.995	-0.66274	-0.06236
335.02	-0.67553	-0.10396
335.044	-0.63686	-0.06129
335.068	-0.66341	-0.0437
335.093	-0.62487	-0.03184
335.117	-0.641	-0.03728
335.142	-0.61878	-0.03759
335.166	-0.60234	-0.06848
335.191	-0.62298	-0.0543
335.215	-0.61731	-0.05681
335.239	-0.57847	-0.03143
335.264	-0.58242	-0.01945
335.288	-0.58249	-0.03864
335.313	-0.58273	-0.028
335.337	-0.56745	-0.01248
335.362	-0.60075	-0.03204
335.386	-0.55947	-0.0421
335.41	-0.55624	-0.03743
335.435	-0.56738	-0.03311
335.459	-0.54138	-0.02479
335.484	-0.52379	-0.03351
335.508	-0.54662	-0.0488
335.532	-0.53067	-0.06446
335.557	-0.54096	-0.01899
335.581	-0.5029	-0.00786
335.606	-0.53158	0.00144
335.63	-0.51952	-0.00448
335.655	-0.499	-0.01234
335.679	-0.50771	-0.03129
335.703	-0.52884	-0.02016
335.728	-0.5113	-0.03582
335.752	-0.51149	-0.02372
335.777	-0.4934	-0.0199
335.801	-0.50254	-0.04372
335.826	-0.46966	-0.01895
335.85	-0.47739	-0.06481
335.874	-0.47093	-0.01861
335.899	-0.44177	-0.02684
335.923	-0.46363	-0.00828
335.948	-0.46765	-0.01347
335.972	-0.41558	-0.0491
335.997	-0.44457	-0.01581
336.021	-0.42825	-0.03025
336.045	-0.44439	-0.01754
336.07	-0.47349	-0.02114
336.094	-0.45328	-0.00758
336.119	-0.42886	-0.01922
336.143	-0.41303	-0.03062
336.168	-0.42259	-0.00707
336.192	-0.41832	-0.02188
336.216	-0.42046	-0.04862
336.241	-0.40073	0.02097
336.265	-0.4137	-0.01869
336.29	-0.40286	-0.02497
336.314	-0.395	-0.03333
336.339	-0.40353	-0.0295
336.363	-0.38191	-0.0297
336.387	-0.38526	-0.04207
336.412	-0.39226	-0.06979
336.436	-0.38002	-0.04514
336.461	-0.3732	-0.0127
336.485	-0.38142	-0.02665
336.51	-0.3799	-0.03233
336.534	-0.34781	0.00121
336.558	-0.37521	-0.02943
336.583	-0.36797	0.03893
336.607	-0.36785	-0.02763
336.632	-0.36017	-0.01151
336.656	-0.33959	-0.02498
336.681	-0.37028	-0.01848
336.705	-0.39744	-0.00674
336.729	-0.36888	0.05408
336.754	-0.35189	0.01455
336.778	-0.34946	-0.01061
336.803	-0.34556	-0.04052
336.827	-0.33497	-0.04437
336.851	-0.33874	-0.02593
336.876	-0.33874	-0.01517
336.9	-0.31816	-0.00805
336.925	-0.3103	-0.03431
336.949	-0.34379	-0.02623
336.974	-0.30257	-0.04262
336.998	-0.32169	-0.00835
337.022	-0.30385	-0.02888
337.047	-0.32248	-0.00849
337.071	-0.31067	-0.00881
337.096	-0.31158	-0.03178
337.12	-0.30951	-0.05889
337.145	-0.30288	-0.03107
337.169	-0.28802	0.000149
337.193	-0.30348	0.00872
337.218	-0.29764	0.01778
337.242	-0.29636	-0.02004
337.267	-0.31097	-0.00879
337.291	-0.30525	-0.00497
337.316	-0.31773	-0.01722
337.34	-0.28455	-0.01401
337.364	-0.27608	-0.00641
337.389	-0.2678	-0.02804
337.413	-0.28601	-0.01069
337.438	-0.29472	-0.02051
337.462	-0.27401	-0.000245
337.487	-0.28138	-0.0315
337.511	-0.25715	-0.039
337.535	-0.2583	0.000752
337.56	-0.24996	0.01395
337.584	-0.26458	0.01059
337.609	-0.27024	0.03512
337.633	-0.25398	0.00643
337.658	-0.25222	0.01366
337.682	-0.25173	-0.01637
337.706	-0.24862	-0.01827
337.731	-0.25891	-0.00191
337.755	-0.22798	0.01105
337.78	-0.23437	-0.05722
337.804	-0.23364	-0.05924
337.829	-0.24661	-0.0212
337.853	-0.22993	-0.00824
337.877	-0.21087	-0.0088
337.902	-0.22816	-0.00388
337.926	-0.25173	-0.01467
337.951	-0.22366	-0.00415
337.975	-0.20338	0.00199
338	-0.21416	-0.02744
338.024	-0.21519	-0.00376
338.048	-0.23839	0.02746
338.073	-0.20722	-0.00427
338.097	-0.22682	-0.00776
338.122	-0.20764	-0.01891
338.146	-0.20661	-0.01339
338.17	-0.2225	-0.01833
338.195	-0.20332	-0.01
338.219	-0.20764	-0.02042
338.244	-0.20326	0.00788
338.268	-0.21014	-0.02313
338.293	-0.19991	-0.02613
338.317	-0.19315	-0.000626
338.341	-0.18219	0.00868
338.366	-0.21434	-0.01441
338.39	-0.19772	0.01145
338.415	-0.18816	0.02685
338.439	-0.19948	0.02641
338.464	-0.19139	-0.01069
338.488	-0.19967	-0.02233
338.512	-0.1677	0.00488
338.537	-0.16612	-0.000191
338.561	-0.16392	-0.02803
338.586	-0.17835	-0.02944
338.61	-0.17239	-0.01369
338.635	-0.18371	0.00487
338.659	-0.1845	0.02684
338.683	-0.16843	0.02324
338.708	-0.14712	0.00112
338.732	-0.17823	-0.01442
338.757	-0.19181	0.00682
338.781	-0.17896	-0.03454
338.806	-0.15771	-0.02061
338.83	-0.14998	-0.00314
338.854	-0.16039	0.01931
338.879	-0.16472	-0.02083
338.903	-0.16666	-0.02784
338.928	-0.16788	-0.000393
338.952	-0.16124	-0.02714
338.977	-0.1621	-0.03683
339.001	-0.15704	-0.02716
339.025	-0.16131	-0.00154
339.05	-0.17391	0.01312
339.074	-0.16831	0.01244
339.099	-0.14876	-0.00736
339.123	-0.14761	-0.00963
339.148	-0.1325	0.03438
339.172	-0.16532	-0.02049
339.196	-0.15662	-0.00997
339.221	-0.16356	0.01005
339.245	-0.16411	-0.00269
339.27	-0.1526	-0.00751
339.294	-0.12197	-0.0049
339.319	-0.15723	-0.01034
339.343	-0.18761	-0.03793
339.367	-0.17001	-0.00573
339.392	-0.16392	-0.00544
339.416	-0.15132	0.01068
339.441	-0.16076	-0.02264
339.465	-0.13561	0.00408
339.489	-0.14292	0.00608
339.514	-0.16459	0.0099
339.538	-0.17689	-0.00308
339.563	-0.14742	0.00147
339.587	-0.15108	-0.00968
339.612	-0.14066	-0.00683
339.636	-0.14888	-0.0102
339.66	-0.13969	-0.03195
339.685	-0.12337	-0.04164
339.709	-0.13567	-0.01115
339.734	-0.13549	-0.02389
339.758	-0.13859	0.00259
339.783	-0.12812	-0.02111
339.807	-0.12642	-0.01631
339.831	-0.13658	-0.04184
339.856	-0.12465	0.02531
339.88	-0.14742	-0.00825
339.905	-0.13628	-0.01649
339.929	-0.13043	-0.01875
339.954	-0.11856	0.00772
339.978	-0.14097	-0.04703
340.002	-0.13342	0.00551
340.027	-0.11941	0.00336
340.051	-0.1378	0.03434
340.076	-0.12666	-0.01542
340.1	-0.10133	-0.01622
340.125	-0.11058	-0.00034
340.149	-0.13987	-0.000901
340.173	-0.14846	0.03361
340.198	-0.128	0.02087
340.222	-0.11095	-0.01196
340.247	-0.14596	0.02986
340.271	-0.13104	0.01152
340.296	-0.13518	-0.02107
340.32	-0.1009	-0.04026
340.344	-0.09847	-0.01208
340.369	-0.1157	-0.01423
340.393	-0.11953	0.01042
340.418	-0.09384	-0.00634
340.442	-0.11929	-0.02443
340.467	-0.1073	-0.04558
340.491	-0.13263	-0.00266
340.515	-0.10589	-0.01199
340.54	-0.10005	0.01449
340.564	-0.11192	0.0054
340.589	-0.09956	0.01081
340.613	-0.09865	0.00464
340.638	-0.11466	-0.01443
340.662	-0.07557	-0.0022
340.686	-0.08464	0.00881
340.711	-0.10102	-0.01635
340.735	-0.08477	-0.02653
340.76	-0.08866	-0.00444
340.784	-0.10486	-0.0078
340.809	-0.08726	0.01538
340.833	-0.08885	0.01239
340.857	-0.12928	-0.01338
340.882	-0.1076	0.01504
340.906	-0.11655	-0.00415
340.931	-0.10048	-0.01884
340.955	-0.07904	0.03333
340.979	-0.09749	-0.02337
341.004	-0.10212	-0.01236
341.028	-0.1101	-0.0206
341.053	-0.11533	0.01538
341.077	-0.1118	0.02188
341.102	-0.08678	0.000617
341.126	-0.09865	-0.03392
341.15	-0.09481	0.03761
341.175	-0.10035	0.02013
341.199	-0.06814	-0.01612
341.224	-0.06887	0.00463
341.248	-0.08178	-0.02491
341.273	-0.0872	-0.04435
341.297	-0.08379	0.00307
341.321	-0.11113	0.03089
341.346	-0.07977	-0.02228
341.37	-0.07716	0.00578
341.395	-0.08519	-0.02937
341.419	-0.09841	-0.01118
341.444	-0.08105	0.00385
341.468	-0.08428	0.00694
341.492	-0.09244	-0.02492
341.517	-0.06979	-0.03181
341.541	-0.03319	0.01196
341.566	-0.07685	-0.02197
341.59	-0.09457	0.00195
341.615	-0.0925	0.00711
341.639	-0.06528	0.01617
341.663	-0.05816	0.01244
341.688	-0.08489	-0.00504
341.712	-0.07734	-0.01242
341.737	-0.08367	-0.00872
341.761	-0.0679	0.02153
341.786	-0.08574	-0.00948
341.81	-0.08939	-0.02417
341.834	-0.07953	0.00706
341.859	-0.08665	0.01953
341.883	-0.09347	0.02761
341.908	-0.06297	0.02145
341.932	-0.06418	0.00689
341.957	-0.05298	-0.01718
341.981	-0.08933	-0.02614
342.005	-0.08446	0.032
342.03	-0.07594	-0.0124
342.054	-0.09707	0.0159
342.079	-0.07131	0.00803
342.103	-0.09098	-0.02578
342.128	-0.07454	-0.01367
342.152	-0.05931	-0.01643
342.176	-0.06662	-0.00919
342.201	-0.09122	-0.02388
342.225	-0.06498	-0.00386
342.25	-0.0486	-0.00783
342.274	-0.0682	-0.01521
342.298	-0.07679	0.00201
342.323	-0.06632	0.0101
342.347	-0.04287	-0.00898
342.372	-0.06857	-0.01234
342.396	-0.07222	0.00439
342.421	-0.06967	0.01382
342.445	-0.07082	-0.00196
342.469	-0.05554	0.03973
342.494	-0.06479	-0.00162
342.518	-0.06035	0.00987
342.543	-0.05925	0.05194
342.567	-0.04281	-0.00111
342.592	-0.06011	0.00916
342.616	-0.06071	0.01274
342.64	-0.05128	0.02059
342.665	-0.05456	-0.02089
342.689	-0.06461	-0.00355
342.714	-0.05907	0.02682
342.738	-0.05566	-0.01697
342.763	-0.08477	0.00634
342.787	-0.07161	0.01126
342.811	-0.04738	0.023
342.836	-0.04902	0.02024
342.86	-0.04866	0.00945
342.885	-0.05006	-0.00913
342.909	-0.05657	-0.01822
342.934	-0.05408	0.0029
342.958	-0.03794	-0.01069
342.982	-0.02248	-0.0037
343.007	-0.04774	-0.01047
343.031	-0.05603	0.01003
343.056	-0.05158	0.000705
343.08	-0.0791	0.01196
343.105	-0.03624	0.0036
343.129	-0.05986	0.02301
343.153	-0.04744	0.00114
343.178	-0.04172	0.02031
343.202	-0.06096	-0.02628
343.227	-0.06108	0.02162
343.251	-0.04354	-0.01291
343.276	-0.05962	-0.000565
343.3	-0.06382	-0.00478
343.324	-0.05134	0.01475
343.349	-0.05767	0.01906
343.373	-0.04531	0.00547
343.398	-0.0531	0.00857
343.422	-0.05055	-0.01111
343.447	-0.0363	0.00367
343.471	-0.07368	0.01992
343.495	-0.03636	0.00888
343.52	-0.05195	0.00808
343.544	-0.05042	-0.00369
343.569	-0.05006	0.02352
343.593	-0.0394	-0.03416
343.617	-0.06017	-0.03143
343.642	-0.0651	0.0054
343.666	-0.03703	0.000938
343.691	-0.05079	0.01877
343.715	-0.05274	0.01967
343.74	-0.04226	0.01314
343.764	-0.03758	0.03182
343.788	-0.03246	0.02213
343.813	-0.04689	0.01109
343.837	-0.04379	0.00883
343.862	-0.05755	0.00352
343.886	-0.05249	-0.01434
343.911	-0.05877	-0.0317
343.935	-0.02899	-0.000723
343.959	-0.01285	0.02612
343.984	-0.02722	0.0543
344.008	-0.04732	-0.01129
344.033	-0.05877	0.00385
344.057	-0.03916	0.00366
344.082	-0.03362	0.00663
344.106	-0.03739	0.00485
344.13	-0.03155	0.01951
344.155	-0.06632	-0.00589
344.179	-0.03959	0.00682
344.204	-0.06437	-0.00652
344.228	-0.03003	0.01118
344.253	-0.03843	0.02061
344.277	-0.06918	0.01651
344.301	-0.05396	-0.01473
344.326	-0.06498	-0.00872
344.35	-0.03812	0.0236
344.375	-0.04111	0.01269
344.399	-0.04245	0.04026
344.424	-0.0419	-0.02107
344.448	-0.03837	-0.00726
344.472	-0.03642	0.03517
344.497	-0.02491	0.03534
344.521	-0.04208	-0.02952
344.546	-0.02558	0.03848
344.57	-0.03831	0.00894
344.595	-0.03971	0.01264
344.619	-0.0282	0.01244
344.643	-0.03794	0.01407
344.668	-0.02576	0.00998
344.692	-0.04622	0.01356
344.717	-0.01809	-0.0278
344.741	-0.04299	0.00501
344.766	-0.04653	-0.00249
344.79	-0.01742	0.01997
344.814	-0.01992	0.01064
344.839	-0.04811	-0.000641
344.863	-0.04762	-0.00193
344.888	-0.03088	0.01127
344.912	-0.05231	0.01801
344.936	-0.0307	0.00929
344.961	-0.03605	-0.03511
344.985	-0.03599	-0.000717
345.01	-0.02448	0.00225
345.034	-0.03319	-0.00354
345.059	-0.03234	-0.02237
345.083	-0.03478	0.00934
345.107	-0.0296	-0.00242
345.132	-0.05353	0.00408
345.156	-0.0215	0.0051
345.181	-0.03837	0.00162
345.205	-0.00427	0.01068
345.23	-0.01486	0.03484
345.254	-0.02473	0.04585
345.278	-0.02205	0.01496
345.303	-0.02217	-0.00776
345.327	-0.02698	0.02066
345.352	-0.02278	-0.00389
345.376	-0.03703	-0.01151
345.401	-0.02199	-0.01755
345.425	-0.02625	-0.00581
345.449	-0.005	0.0287
345.474	-0.02856	-0.00389
345.498	-0.02747	0.01942
345.523	-0.02783	-0.01354
345.547	-0.01298	0.01184
345.572	-0.02083	0.05281
345.596	-0.01188	0.000977
345.62	-0.04336	-0.00872
345.645	-0.02424	-0.03376
345.669	-0.03526	-0.0074
345.694	-0.03508	0.00836
345.718	-0.03228	0.00353
345.743	-0.01505	-0.02163
345.767	-0.00354	0.01471
345.791	-0.02132	0.01147
345.816	-0.05931	-0.01235
345.84	-0.04281	-0.00621
345.865	-0.01675	0.01101
345.889	-0.05779	0.03054
345.914	-0.05073	0.04204
345.938	-0.01346	0.01566
345.962	-0.03478	0.01132
345.987	-0.04111	0.00565
346.011	-0.04555	-0.00307
346.036	-0.02655	0.02377
346.06	-0.04299	0.02735
346.085	-0.04062	0.06624
346.109	-0.02954	0.0138
346.133	-0.02613	-0.00661
346.158	-0.04671	-0.00607
346.182	-0.01821	-0.02344
346.207	-0.01742	-0.00719
346.231	-0.03721	0.0177
346.255	-0.0433	0.01824
346.28	-0.02619	-0.01082
346.304	-0.0201	0.00469
346.329	-0.03106	0.0213
346.353	-0.03965	-0.01445
346.378	-0.03617	0.00898
346.402	-0.03289	0.01731
346.426	-0.038	0.02795
346.451	-0.05633	-0.01353
346.475	-0.0433	0.000524
346.5	-0.04628	-0.02086
346.524	-0.02686	-0.02349
346.549	-0.01632	0.0098
346.573	-0.00871	0.01448
346.597	-0.0092	0.01233
346.622	-0.03557	0.00459
346.646	-0.03204	0.00452
346.671	-0.04001	-0.00798
346.695	-0.04409	-0.02303
346.72	-0.0173	0.00113
346.744	-0.03009	-0.00503
346.768	-0.0419	0.04263
346.793	-0.04056	-0.01139
346.817	-0.01943	-0.02194
346.842	-0.01486	-0.03163
346.866	-0.03149	0.02297
346.891	-0.01359	0.01145
346.915	-0.03447	0.00444
346.939	-0.05341	0.02702
346.964	-0.05621	0.00989
346.988	-0.02942	0.01189
347.013	-0.03423	0.00305
347.037	-0.02193	-0.01822
347.062	-0.04921	-0.03436
347.086	-0.0218	0.01452
347.11	-0.03392	-0.01283
347.135	-0.03934	-0.01912
347.159	-0.03569	-0.02577
347.184	-0.03551	-0.02012
347.208	-0.04896	-0.00533
347.233	-0.05529	0.0019
347.257	-0.04659	-0.00901
347.281	-0.04458	0.0009
347.306	-0.06278	-0.00977
347.33	-0.03825	0.00489
347.355	-0.03337	0.00969
347.379	-0.02564	0.01351
347.404	-0.0338	0.00163
347.428	-0.02948	0.02932
347.452	-0.04434	0.01865
347.477	-0.03057	-0.02855
347.501	-0.00774	0.00292
347.526	-0.0433	0.01368
347.55	-0.04068	-0.00758
347.574	-0.04714	0.00769
347.599	-0.0377	0.02126
347.623	-0.03995	0.02715
347.648	-0.04074	-0.02578
347.672	-0.03356	0.000211
347.697	-0.0405	0.01098
347.721	-0.05109	0.01468
347.745	-0.02595	-0.01487
347.77	-0.03063	-0.00885
347.794	-0.04111	0.00703
347.819	-0.0299	-0.00023
347.843	-0.01888	-0.02442
347.868	-0.04799	0.00486
347.892	-0.0436	0.01867
347.916	-0.04994	-0.01855
347.941	-0.05371	0.0156
347.965	-0.06315	-0.02223
347.99	-0.01754	-0.01986
348.014	-0.04214	-0.00557
348.039	-0.05651	-0.025
348.063	-0.04519	-0.01899
348.087	-0.04841	-0.02491
348.112	-0.05103	-0.00184
348.136	-0.04409	0.006
348.161	-0.04178	0.00191
348.185	-0.04013	-0.01229
348.21	-0.04872	-0.03587
348.234	-0.05627	0.01813
348.258	-0.03003	-0.02506
348.283	-0.04214	0.0136
348.307	-0.04025	0.01304
348.332	-0.03143	0.01893
348.356	-0.07472	-0.01403
348.381	-0.04744	-0.03906
348.405	-0.03928	0.01445
348.429	-0.05201	0.00962
348.454	-0.01955	-0.02345
348.478	-0.04373	-0.00769
348.503	-0.06108	-0.00606
348.527	-0.04202	0.01006
348.552	-0.04963	0.00402
348.576	-0.02838	-0.04124
348.6	-0.019	-0.03071
348.625	-0.04086	-0.01703
348.649	-0.02704	-0.00906
348.674	-0.07094	0.02338
348.698	-0.08604	0.01089
348.723	-0.04452	-0.0446
348.747	-0.05061	-0.02032
348.771	-0.05529	0.00287
348.796	-0.0489	-0.01474
348.82	-0.0419	-0.02115
348.845	-0.05645	0.02238
348.869	-0.0324	-0.02446
348.894	-0.02753	-0.00931
348.918	-0.04671	-0.03447
348.942	-0.05712	0.00114
348.967	-0.03551	-0.01501
348.991	-0.05688	-0.0068
349.016	-0.02936	-0.03805
349.04	-0.0433	-0.00938
349.064	-0.03478	0.01088
349.089	-0.05067	0.02591
349.113	-0.04117	-0.00461
349.138	-0.02314	-0.00286
349.162	-0.03271	-0.00573
349.187	-0.04701	-0.01677
349.211	-0.02856	0.00849
349.235	-0.03922	-0.01448
349.26	-0.0416	-0.01053
349.284	-0.0215	-0.02912
349.309	-0.05036	0.02719
349.333	-0.06686	-0.01904
349.358	-0.05517	-0.0308
349.382	-0.0282	0.01041
349.406	-0.02284	0.01192
349.431	-0.02229	-0.03406
349.455	-0.03672	0.000691
349.48	-0.0299	-0.06734
349.504	-0.05036	-0.00213
349.529	-0.03788	-0.03424
349.553	-0.05968	-0.01848
349.577	-0.03642	-0.01989
349.602	-0.03179	0.00549
349.626	-0.05109	0.02466
349.651	-0.03453	-0.00343
349.675	-0.01578	-0.0074
349.7	-0.07332	-4.36e-05
349.724	-0.05268	-0.01169
349.748	-0.0229	-0.00324
349.773	-0.03965	0.00071
349.797	-0.04774	0.00453
349.822	-0.03112	-0.01649
349.846	-0.04123	-0.01522
349.871	-0.01961	0.00456
349.895	-0.03605	-0.02669
349.919	-0.03429	-0.03541
349.944	-0.03624	-0.03427
349.968	-0.03806	-0.04031
349.993	-0.01797	-0.0181
350.017	-0.03368	-0.03132
350.042	-0.02345	0.00587
350.066	-0.02187	0.00494
350.09	-0.03441	-0.01815
350.115	-0.04647	-0.02163
350.139	-0.04726	-0.01184
350.164	-0.03642	-0.02202
350.188	-0.03861	-0.00431
350.213	-0.04896	0.00682
350.237	-0.04933	0.03305
350.261	-0.04604	0.000823
350.286	-0.05426	-0.00936
350.31	-0.02698	-0.00602
350.335	-0.01608	0.00876
350.359	-0.04044	-0.04136
350.383	-0.01115	-0.02889
350.408	-0.02637	-0.02836
350.432	-0.06437	0.01578
350.457	-0.0349	-0.01645
350.481	-0.0436	-0.0108
350.506	-0.02911	-0.01221
350.53	-0.01925	-0.01082
350.554	-0.05371	-0.0137
350.579	-0.03752	0.02033
350.603	-0.01359	0.03316
350.628	-0.02418	0.00203
350.652	-0.02339	-0.02057
350.677	-0.0254	-0.00968
350.701	0.00121	0.00303
350.725	-0.04476	-0.00228
350.75	-0.04561	-0.0099
350.774	-0.02461	-0.01509
350.799	-0.0405	-0.01395
350.823	-0.02802	-0.00805
350.848	-0.04829	-0.0337
350.872	-0.0419	-0.0015
350.896	-0.03648	0.000983
350.921	-0.02637	-0.00335
350.945	-0.03934	-0.03095
350.97	-0.04086	-0.00338
350.994	-0.0422	0.00325
351.019	-0.03569	-0.01765
351.043	-0.01158	0.02222
351.067	-0.04068	-0.03667
351.092	-0.03551	-0.03127
351.116	-0.04592	-0.04121
351.141	-0.02735	-0.02118
351.165	-0.03666	-0.00177
351.19	-0.02296	0.01557
351.214	-0.01462	0.0256
351.238	-0.03136	0.03174
351.263	-0.02248	0.02497
351.287	-0.02381	-0.0103
351.312	-0.000615	-0.00368
351.336	-0.02552	0.02012
351.361	-0.02101	0.00519
351.385	-0.03666	0.02509
351.409	-0.01097	-0.00056
351.434	-0.04848	-0.01793
351.458	-0.02333	-0.01739
351.483	-0.01742	0.02747
351.507	-0.03277	0.0453
351.532	-0.03934	0.00224
351.556	-0.05243	0.00143
351.58	-0.03806	0.03278
351.605	-0.01109	-0.02136
351.629	-0.04239	0.014
351.654	-0.03898	0.00492
351.678	-0.03222	0.01434
351.702	-0.02272	-0.01143
351.727	-0.0229	-0.01479
351.751	-0.04561	-0.0022
351.776	-0.02461	-0.01469
351.8	-0.05426	-0.0032
351.825	-0.01091	0.0044
351.849	0.000664	-0.01991
351.873	-0.02388	0.01448
351.898	-0.00999	0.03974
351.922	-0.01894	0.01604
351.947	-0.04373	0.01353
351.971	-0.03423	-0.01187
351.996	-0.04111	-0.00208
352.02	-0.03636	-0.0147
352.044	-0.0293	-0.0233
352.069	-0.03733	-0.00242
352.093	-0.02321	0.02856
352.118	-0.03879	-0.00269
352.142	-0.02875	-0.01604
352.167	-0.01298	-0.00138
352.191	-0.02254	0.03837
352.215	-0.03624	-0.00871
352.24	-0.02047	0.01155
352.264	-0.02899	-0.0203
352.289	-0.01011	0.00885
352.313	-0.0229	-0.00949
352.338	0.0126	-0.01042
352.362	-0.01517	0.02105
352.386	-0.019	0.03023
352.411	-0.03124	0.01311
352.435	-0.0243	-0.02691
352.46	-0.02497	-0.02637
352.484	-0.01316	-0.000506
352.509	-0.03228	0.01915
352.533	-0.03898	-0.01381
352.557	-0.03952	-0.0101
352.582	-0.04476	0.0171
352.606	-0.01231	0.02446
352.631	-0.03971	0.02024
352.655	-0.02357	-0.02343
352.68	-0.01967	0.02886
352.704	-0.017	0.03512
352.728	-0.02704	0.00619
352.753	-0.02485	0.015
352.777	-0.01626	0.00616
352.802	-0.01151	-0.01303
352.826	0.00359	-0.03685
352.851	-0.00926	-0.0066
352.875	-0.0134	0.00928
352.899	-0.01645	0.00933
352.924	-0.04659	-0.00889
352.948	-0.0282	0.000168
352.973	-0.02174	0.01812
352.997	-0.02223	0.00124
353.021	-0.03581	0.01675
353.046	-0.0215	0.01035
353.07	-0.01785	-0.00471
353.095	-0.03599	0.00898
353.119	-0.02674	-0.000103
353.144	-0.04129	0.01359
353.168	-0.01809	0.01022
353.192	-0.00737	0.02415
353.217	-0.03057	0.01872
353.241	-0.01736	-0.01143
353.266	-0.04141	0.04111
353.29	-0.05067	0.01363
353.315	-0.019	0.03256
353.339	0.01382	-0.00247
353.363	-0.02899	-0.00437
353.388	-0.01346	-0.01674
353.412	-0.01383	-0.000132
353.437	-0.02996	-0.00812
353.461	-0.02199	0.00191
353.486	-0.019	0.029
353.51	-0.02418	6.08e-05
353.534	-0.000189	0.03396
353.559	-0.00981	0.00101
353.583	-0.01572	0.02566
353.608	-0.00354	0.02047
353.632	-0.03045	0.02843
353.657	-0.0022	0.04431
353.681	-0.0229	0.0239
353.705	-0.03727	0.01689
353.73	-0.03264	-0.01473
353.754	-0.01773	0.03562
353.779	-0.03063	-0.03412
353.803	-0.03003	0.01233
[truncated: 49 more rows]

## Sheet: Panel D
Wavenumber (cm-1)	Air (As Isolated)	Air (As Isolated) Fit
1860.31	0.01496	0.01487
1860.95	0.01491	0.01487
1861.59	0.01486	0.01487
1862.24	0.01482	0.01487
1862.88	0.01478	0.01487
1863.52	0.01477	0.01487
1864.16	0.01477	0.01487
1864.81	0.01479	0.01487
1865.45	0.01481	0.01487
1866.09	0.01483	0.01487
1866.74	0.01488	0.01487
1867.38	0.01496	0.01487
1868.02	0.01506	0.01487
1868.66	0.01514	0.01487
1869.31	0.01513	0.01487
1869.95	0.01504	0.01487
1870.59	0.01493	0.01487
1871.23	0.01485	0.01487
1871.88	0.01482	0.01487
1872.52	0.01482	0.01487
1873.16	0.01481	0.01487
1873.81	0.0148	0.01487
1874.45	0.01481	0.01487
1875.09	0.01482	0.01487
1875.73	0.01483	0.01487
1876.38	0.01484	0.01487
1877.02	0.01483	0.01487
1877.66	0.01483	0.01487
1878.31	0.01484	0.01487
1878.95	0.01486	0.01487
1879.59	0.01486	0.01487
1880.23	0.01485	0.01487
1880.88	0.01483	0.01487
1881.52	0.01482	0.01487
1882.16	0.01484	0.01487
1882.81	0.01486	0.01487
1883.45	0.01487	0.01487
1884.09	0.01487	0.01487
1884.73	0.01486	0.01487
1885.38	0.01486	0.01487
1886.02	0.01486	0.01487
1886.66	0.01485	0.01487
1887.31	0.01486	0.01487
1887.95	0.01489	0.01487
1888.59	0.01494	0.01487
1889.23	0.01499	0.01487
1889.88	0.01498	0.01487
1890.52	0.01492	0.01487
1891.16	0.01485	0.01487
1891.81	0.01481	0.01487
1892.45	0.0148	0.01487
1893.09	0.01482	0.01487
1893.73	0.01483	0.01487
1894.38	0.01485	0.01487
1895.02	0.01485	0.01487
1895.66	0.01484	0.01486
1896.3	0.01483	0.01485
1896.95	0.01482	0.01485
1897.59	0.01482	0.01484
1898.23	0.01482	0.01483
1898.88	0.01482	0.01483
1899.52	0.01483	0.01483
1900.16	0.01485	0.01484
1900.8	0.01487	0.01484
1901.45	0.01488	0.01485
1902.09	0.01489	0.01486
1902.73	0.0149	0.01486
1903.38	0.01491	0.01487
1904.02	0.01492	0.01487
1904.66	0.01492	0.01487
1905.3	0.01492	0.01487
1905.95	0.01492	0.01487
1906.59	0.01493	0.01487
1907.23	0.01495	0.01487
1907.88	0.01496	0.01487
1908.52	0.01496	0.01487
1909.16	0.01494	0.01487
1909.8	0.01493	0.01487
1910.45	0.01492	0.01487
1911.09	0.01491	0.01487
1911.73	0.0149	0.01487
1912.38	0.01488	0.01487
1913.02	0.01486	0.01487
1913.66	0.01485	0.01487
1914.3	0.01485	0.01487
1914.95	0.01486	0.01487
1915.59	0.01487	0.01487
1916.23	0.0149	0.01487
1916.87	0.01497	0.01487
1917.52	0.01504	0.01487
1918.16	0.01506	0.01487
1918.8	0.015	0.01487
1919.45	0.0149	0.01487
1920.09	0.01483	0.01487
1920.73	0.01481	0.01487
1921.37	0.01483	0.01487
1922.02	0.01487	0.01487
1922.66	0.01488	0.01487
1923.3	0.01487	0.01487
1923.95	0.01482	0.01487
1924.59	0.01478	0.01487
1925.23	0.01476	0.01487
1925.87	0.01475	0.01487
1926.52	0.01474	0.01487
1927.16	0.01473	0.01487
1927.8	0.01472	0.01487
1928.45	0.01471	0.01487
1929.09	0.01471	0.01487
1929.73	0.0147	0.01487
1930.37	0.01469	0.01487
1931.02	0.01469	0.01487
1931.66	0.01471	0.01487
1932.3	0.01473	0.01487
1932.95	0.01476	0.01487
1933.59	0.01477	0.01487
1934.23	0.01478	0.01487
1934.87	0.0148	0.01487
1935.52	0.01485	0.01487
1936.16	0.0149	0.01487
1936.8	0.01496	0.01487
1937.44	0.01501	0.01487
1938.09	0.01507	0.01487
1938.73	0.01516	0.01487
1939.37	0.01525	0.01487
1940.02	0.01534	0.01487
1940.66	0.01543	0.01487
1941.3	0.01552	0.01487
1941.94	0.01561	0.01487
1942.59	0.01571	0.01487
1943.23	0.0158	0.01487
1943.87	0.01592	0.01487
1944.52	0.01611	0.01487
1945.16	0.01643	0.01487
1945.8	0.0169	0.01487
1946.44	0.01752	0.01487
1947.09	0.01826	0.01487
1947.73	0.01905	0.01487
1948.37	0.0198	0.01487
1949.02	0.02043	0.01487
1949.66	0.02086	0.01487
1950.3	0.02104	0.01487
1950.94	0.02096	0.01487
1951.59	0.02065	0.01487
1952.23	0.02019	0.01487
1952.87	0.01965	0.01487
1953.52	0.01909	0.01487
1954.16	0.01851	0.01487
1954.8	0.01794	0.01487
1955.44	0.01738	0.01487
1956.09	0.01687	0.01487
1956.73	0.01642	0.01487
1957.37	0.01605	0.01487
1958.02	0.01577	0.01487
1958.66	0.01555	0.01487
1959.3	0.01539	0.01487
1959.94	0.01528	0.01487
1960.59	0.01519	0.01487
1961.23	0.01514	0.01487
1961.87	0.01509	0.01487
1962.51	0.01506	0.01487
1963.16	0.01502	0.01487
1963.8	0.015	0.01487
1964.44	0.01499	0.01487
1965.09	0.01497	0.01487
1965.73	0.01493	0.01487
1966.37	0.0149	0.01487
1967.01	0.01486	0.01487
1967.66	0.01482	0.01487
1968.3	0.01478	0.01487
1968.94	0.01474	0.01487
1969.59	0.01471	0.01487
1970.23	0.01468	0.01487
1970.87	0.01467	0.01487
1971.51	0.01468	0.01487
1972.16	0.0147	0.01487
1972.8	0.01471	0.01487
1973.44	0.01471	0.01487
1974.09	0.0147	0.01487
1974.73	0.01471	0.01487
1975.37	0.01472	0.01487
1976.01	0.01474	0.01487
1976.66	0.01474	0.01487
1977.3	0.01474	0.01487
1977.94	0.01475	0.01487
1978.59	0.01477	0.01487
1979.23	0.01478	0.01487
1979.87	0.01479	0.01487
1980.51	0.0148	0.01487
1981.16	0.0148	0.01487
1981.8	0.01481	0.01487
1982.44	0.01482	0.01487
1983.08	0.01482	0.01487
1983.73	0.01482	0.01487
1984.37	0.01482	0.01487
1985.01	0.01482	0.01487
1985.66	0.01484	0.01487
1986.3	0.01485	0.01487
1986.94	0.01487	0.01487
1987.58	0.01487	0.01487
1988.23	0.01488	0.01487
1988.87	0.01489	0.01487
1989.51	0.01491	0.01487
1990.16	0.01494	0.01487
1990.8	0.01498	0.01487
1991.44	0.015	0.01487
1992.08	0.015	0.01487
1992.73	0.01499	0.01487
1993.37	0.01496	0.01487
1994.01	0.01495	0.01487
1994.66	0.01494	0.01487
1995.3	0.01494	0.01487
1995.94	0.01494	0.01487
1996.58	0.01495	0.01487
1997.23	0.01496	0.01487
1997.87	0.01496	0.01487
1998.51	0.01496	0.01487
1999.16	0.01496	0.01487
1999.8	0.01496	0.01487
2000.44	0.01496	0.01487
2001.08	0.01497	0.01487
2001.73	0.01496	0.01487
2002.37	0.01495	0.01487
2003.01	0.01495	0.01487
2003.65	0.01495	0.01487
2004.3	0.01496	0.01487
2004.94	0.01495	0.01487
2005.58	0.01494	0.01487
2006.23	0.01494	0.01487
2006.87	0.01495	0.01487
2007.51	0.01495	0.01487
2008.15	0.01495	0.01487
2008.8	0.01492	0.01487
2009.44	0.01489	0.01487
2010.08	0.01487	0.01487
2010.73	0.01487	0.01487
2011.37	0.01488	0.01487
2012.01	0.01489	0.01487
2012.65	0.01489	0.01487
2013.3	0.01487	0.01487
2013.94	0.01486	0.01487
2014.58	0.01487	0.01487
2015.23	0.01489	0.01487
2015.87	0.01491	0.01487
2016.51	0.01491	0.01487
2017.15	0.01489	0.01487
2017.8	0.01487	0.01487
2018.44	0.01485	0.01487
2019.08	0.01485	0.01487
2019.73	0.01485	0.01487
2020.37	0.01484	0.01487
2021.01	0.01483	0.01487
2021.65	0.01482	0.01487
2022.3	0.01482	0.01487
2022.94	0.01482	0.01487
2023.58	0.01481	0.01487
2024.23	0.0148	0.01487
2024.87	0.0148	0.01487
2025.51	0.01481	0.01487
2026.15	0.01481	0.01487
2026.8	0.0148	0.01487
2027.44	0.01479	0.01487
2028.08	0.01479	0.01487
2028.72	0.01479	0.01487
2029.37	0.0148	0.01487
2030.01	0.0148	0.01487
2030.65	0.01478	0.01487
2031.3	0.01477	0.01487
2031.94	0.01477	0.01487
2032.58	0.01478	0.01487
2033.22	0.01479	0.01487
2033.87	0.0148	0.01487
2034.51	0.01479	0.01486
2035.15	0.01479	0.01486
2035.8	0.01479	0.01484
2036.44	0.0148	0.01483
2037.08	0.01481	0.01482
2037.72	0.01481	0.01481
2038.37	0.01482	0.0148
2039.01	0.01482	0.0148
2039.65	0.01483	0.01481
2040.3	0.01484	0.01482
2040.94	0.01485	0.01483
2041.58	0.01486	0.01484
2042.22	0.01486	0.01486
2042.87	0.01486	0.01486
2043.51	0.01486	0.01487
2044.15	0.01486	0.01487
2044.8	0.01486	0.01487
2045.44	0.01486	0.01487
2046.08	0.01486	0.01487
2046.72	0.01488	0.01487
2047.37	0.01489	0.01487
2048.01	0.0149	0.01487
2048.65	0.01491	0.01487
2049.29	0.01492	0.01487
2049.94	0.01494	0.01487
2050.58	0.01497	0.01487
2051.22	0.01499	0.01487
2051.87	0.015	0.01487
2052.51	0.01499	0.01487
2053.15	0.01499	0.01487
2053.79	0.015	0.01487
2054.44	0.01501	0.01487
2055.08	0.01502	0.01487
2055.72	0.015	0.01487
2056.37	0.01498	0.01487
2057.01	0.01497	0.01487
2057.65	0.01496	0.01487
2058.29	0.01494	0.01487
2058.94	0.01493	0.01487
2059.58	0.01491	0.01487
2060.22	0.01491	0.01487
2060.87	0.0149	0.01487
2061.51	0.0149	0.01487
2062.15	0.0149	0.01487
2062.79	0.01489	0.01487
2063.44	0.01489	0.01487
2064.08	0.01488	0.01487
2064.72	0.01488	0.01487
2065.37	0.01488	0.01487
2066.01	0.01488	0.01487
2066.65	0.01487	0.01487
2067.29	0.01487	0.01487
2067.94	0.01488	0.01487
2068.58	0.01489	0.01487
2069.22	0.01491	0.01487
2069.86	0.01492	0.01487
2070.51	0.01491	0.01487
2071.15	0.01491	0.01487
2071.79	0.01492	0.01487
2072.44	0.01493	0.01487
2073.08	0.01493	0.01487
2073.72	0.01492	0.01487
2074.36	0.0149	0.01487
2075.01	0.01487	0.01487
2075.65	0.01486	0.01487
2076.29	0.01485	0.01487
2076.94	0.01485	0.01487
2077.58	0.01485	0.01487
2078.22	0.01483	0.01487
2078.86	0.01482	0.01487
2079.51	0.01482	0.01487
2080.15	0.01482	0.01487
2080.79	0.01484	0.01487
2081.44	0.01487	0.01487
2082.08	0.0149	0.01487
2082.72	0.01494	0.01487
2083.36	0.01497	0.01487
2084.01	0.01499	0.01487
2084.65	0.015	0.01487
2085.29	0.01502	0.01487
2085.94	0.01505	0.01487
2086.58	0.01508	0.01487
2087.22	0.01513	0.01487
2087.86	0.01521	0.01487
2088.51	0.01532	0.01487
2089.15	0.01546	0.01487
2089.79	0.01562	0.01487
2090.43	0.01572	0.01487
2091.08	0.01573	0.01487
2091.72	0.01564	0.01487
2092.36	0.01548	0.01487
2093.01	0.0153	0.01487
2093.65	0.01515	0.01487
2094.29	0.01506	0.01487
2094.93	0.01503	0.01487
2095.58	0.01506	0.01487
2096.22	0.01516	0.01487
2096.86	0.01536	0.01487
2097.51	0.01563	0.01487
2098.15	0.01592	0.01487
2098.79	0.01618	0.01487
2099.43	0.01633	0.01487
2100.08	0.01633	0.01487
2100.72	0.01617	0.01487
2101.36	0.0159	0.01487
2102.01	0.0156	0.01487
2102.65	0.01532	0.01487
2103.29	0.01511	0.01487
2103.93	0.01497	0.01487
2104.58	0.01489	0.01487
2105.22	0.01484	0.01487
2105.86	0.01481	0.01487
2106.51	0.0148	0.01487
2107.15	0.0148	0.01487
2107.79	0.01482	0.01487
2108.43	0.01483	0.01487
2109.08	0.01484	0.01487
2109.72	0.01484	0.01487
2110.36	0.01485	0.01487
2111.01	0.01487	0.01487
2111.65	0.01488	0.01487
2112.29	0.01488	0.01487
2112.93	0.01487	0.01487
2113.58	0.01486	0.01487
2114.22	0.01486	0.01487
2114.86	0.01487	0.01487
2115.5	0.01488	0.01487
2116.15	0.01489	0.01487
2116.79	0.01488	0.01487
2117.43	0.01487	0.01487
2118.08	0.01487	0.01487
2118.72	0.01489	0.01487
2119.36	0.01491	0.01487
