# Supplementary material for: Structural basis for bacterial energy extraction from atmospheric hydrogen
Source: Nature. 2023 Mar 8;615(7952):541–7. doi: 10.1038/s41586-023-05781-7 (PMC10017518; doi:10.1038/s41586-023-05781-7)
Supplement: Supplementary file 17 — Source Data Fig. 4 [file 41586_2023_5781_MOESM17_ESM.xlsx]

## Sheet: Panel E left
Buffer		Huc Extract
Time (min)	Intensity	Time (min)	Intensity
0.00393066	58057.3	0.00426026	52870.2
0.0238222	81236.3	0.0242206	59966.4
0.0435055	91691.3	0.0439373	36733.5
0.0634244	63741	0.0638873	44129.8
0.0832993	91609.3	0.0837915	26102.7
0.103179	101062	0.103706	39590
0.123083	78260.6	0.123627	53212.2
0.14297	75128.1	0.1435	26330.8
0.162876	79817.7	0.163437	25940.9
0.182747	92903.3	0.183344	31024.6
0.202647	93553.1	0.203306	27863.5
0.222533	88272.5	0.223189	31216.2
0.242408	73207	0.243127	27644.9
0.262314	43115.9	0.263048	34327.3
0.282187	79960.5	0.28291	35088
0.302091	86374.9	0.30286	32590.9
0.321958	84450.9	0.322735	27279.6
0.341826	58739.3	0.342625	24183.2
0.361701	44049.7	0.362546	27421.6
0.381568	70473.6	0.382423	29092.7
0.401443	61214.7	0.402367	32315.5
0.421337	65771.3	0.422287	26905.1
0.441222	74447	0.442221	26825.3
0.461131	75737.5	0.462121	29486.1
0.480999	79329.5	0.482019	31420.3
0.500862	73045.6	0.501969	26465.7
0.520764	66166.3	0.52189	37097.4
0.540624	63904	0.541861	28613.5
0.560533	86194.3	0.5618	25629
0.580395	58962.4	0.581723	36848.7
0.600256	76361.1	0.601688	25103.2
0.620164	49829.9	0.621586	32734.8
0.640027	49212.5	0.641538	36197
0.659946	74949	0.661463	27433.4
0.679808	82771.3	0.681379	26781.1
0.699668	97080.6	0.701334	31725.4
0.719568	72402.7	0.721259	39666.6
0.739435	73435.7	0.741227	59842.9
0.759052	113088	0.760763	172373
0.778397	345840	0.780192	592520
0.797389	6702214	0.799238	3816349
0.816239	16375665	0.818084	11311286
0.835073	17669284	0.836938	11512158
0.853879	16458048	0.855748	8820754
0.872691	12209527	0.874598	7.51103e+06
0.89151	9183125	0.893421	9566873
0.910343	13021981	0.912263	15816712
0.929239	17001320	0.931173	19786056
0.94815	16736156	0.950084	18150366
0.967214	19954462	0.969082	22228848
0.986333	20005996	0.988073	22348850
1.00551	21497580	1.00712	23315214
1.02475	21384824	1.02622	26240936
1.04397	20198858	1.0453	19949494
1.06323	19099464	1.06448	19055010
1.08246	16905324	1.0836	17281990
1.1017	15536217	1.10272	17738416
1.12096	15543924	1.12189	15949989
1.14017	12489622	1.141	14711713
1.15936	14291417	1.16016	13659892
1.17861	11720994	1.17928	13147934
1.19782	10289289	1.1984	11158421
1.21705	10555706	1.21756	10877392
1.23624	10027810	1.23672	10913069
1.25544	8821155	1.25587	10516691
1.27467	8643344	1.27503	9187083
1.2939	7689204	1.29421	8410419
1.31314	7085144	1.31341	8417314
1.33244	7012920	1.33263	6334044
1.35169	6428695	1.35185	7298818
1.37099	6468974	1.37116	6.29013e+06
1.39028	5917520	1.39039	6415248
1.40955	6.55729e+06	1.40961	6.45615e+06
1.42884	6.03713e+06	1.42888	6672920
1.44808	5656095	1.44808	6.80112e+06
1.46735	5.46926e+06	1.46732	6248310
1.48665	5.99346e+06	1.48652	6.63175e+06
1.50592	6252809	1.50572	6584272
1.52525	6658973	1.52491	6807159
1.54451	6.4883e+06	1.54412	6.81767e+06
1.56375	6134214	1.56337	7715521
1.58305	5565178	1.58257	6997398
1.60229	5.83632e+06	1.60169	6772438
1.62153	5.82914e+06	1.62076	5.57563e+06
1.64073	5008188	1.63981	5.71473e+06
1.65993	4739521	1.65887	5377071
1.67919	4.01906e+06	1.67798	5.39897e+06
1.69842	4.37129e+06	1.69706	4.97793e+06
1.71766	4794775	1.71619	5249779
1.73694	4438726	1.7353	5206392
1.75618	4.75525e+06	1.75442	5504605
1.77548	17187510	1.77359	20619710
1.79478	29446710	1.79277	28061918
1.81413	30228870	1.81201	32034786
1.83349	34345352	1.83125	28982380
1.85292	29215184	1.85054	26208292
1.87232	27611436	1.86991	24182804
1.89181	25503958	1.88931	23352978
1.91127	24439982	1.90873	20016150
1.93074	21131234	1.92822	18042986
1.95022	17537738	1.94771	12658350
1.96972	13620907	1.96724	10888444
1.98927	11439323	1.98674	7.57544e+06
2.00879	6195310	2.00623	5.53809e+06
2.02833	5.61056e+06	2.02573	4746668
2.04796	4.99259e+06	2.04524	5.05313e+06
2.06751	4952873	2.06477	4238554
2.08711	4782853	2.08432	4.00186e+06
2.1067	3849766	2.10386	4.20004e+06
2.12629	3.25612e+06	2.12344	3.63419e+06
2.14592	2.8889e+06	2.14299	3847654
2.16551	3.61791e+06	2.16258	3.60997e+06
2.1851	3355515	2.18209	3.95944e+06
2.20469	2708789	2.20166	4.15681e+06
2.22429	3.2574e+06	2.2212	3575220
2.24386	3.17825e+06	2.24071	3699974
2.26348	3.47548e+06	2.26026	3.34182e+06
2.2831	2.88573e+06	2.27979	3.36872e+06
2.30271	3062679	2.29931	3.71982e+06
2.32229	3.23279e+06	2.3188	3091684
2.34186	3417797	2.33826	3290959
2.36148	3.10126e+06	2.35773	3.51902e+06
2.38103	2.78609e+06	2.37715	3438251
2.40065	2.93272e+06	2.3966	3.55709e+06
2.42023	3.16198e+06	2.41597	3.16765e+06
2.43983	2.56852e+06	2.43529	3.39638e+06
2.45945	2519646	2.4546	2.93652e+06
2.47901	2432332	2.47392	3.20109e+06
2.49863	2496779	2.49324	3.43298e+06
2.51821	2266841	2.51262	3.41584e+06
2.53781	2.52105e+06	2.53193	3587269
2.55745	2.65061e+06	2.55129	3.67307e+06
2.57703	2.51368e+06	2.57062	3.45306e+06
2.59664	2.17425e+06	2.58995	3.26626e+06
2.61626	2354280	2.60938	3.721e+06
2.63588	2513108	2.62878	3.60929e+06
2.65544	2.5285e+06	2.64824	3.48084e+06
2.67503	2728333	2.66767	3507699
2.69462	2635409	2.68715	3.20105e+06
2.71424	3033043	2.70668	3.97221e+06
2.73384	2.90695e+06	2.72616	3.52892e+06
2.75342	3.32626e+06	2.74571	3.65092e+06
2.77301	2.96444e+06	2.76523	3472081
2.79261	3.20532e+06	2.78476	3.53078e+06
2.81221	2.48516e+06	2.80433	3.36019e+06
2.83183	3.324e+06	2.82388	3351969
2.85141	3287960	2.84345	3.3382e+06
2.87089	3.08693e+06	2.86298	3.42909e+06
2.89025	3.22363e+06	2.88247	3.18761e+06
2.90951	2.51945e+06	2.90187	3130192
2.92876	3.20613e+06	2.92124	3252615
2.94797	2.72814e+06	2.94062	3.02208e+06
2.9672	2604314	2.96004	3.36513e+06
2.9864	2319038	2.97942	2.91036e+06
3.00555	2.53365e+06	2.99876	3.29404e+06
3.02464	2.93961e+06	3.01805	3.85708e+06
3.04362	3150127	3.0372	3.43965e+06
3.06258	2.94279e+06	3.0563	3807172
3.0815	2.93074e+06	3.07535	3.83784e+06
3.10043	2.8978e+06	3.09438	3.41859e+06
3.1194	2.65694e+06	3.11346	3180204
3.13833	3.13182e+06	3.13252	3.22786e+06
3.15727	2.67111e+06	3.15158	2978276
3.17624	2.74288e+06	3.17069	3.48993e+06
3.19523	2.72343e+06	3.18977	3.42434e+06
3.21423	3.05948e+06	3.2089	3.68169e+06
3.2332	3045067	3.22804	3215859
3.2522	2.81278e+06	3.24721	3.43685e+06
3.27127	2.88782e+06	3.2664	3.80575e+06
3.29035	2.90403e+06	3.28566	3.223e+06
3.30951	2.71246e+06	3.30496	3.48809e+06
3.32879	2.58544e+06	3.32437	3285631
3.34814	2.76852e+06	3.34383	3.36986e+06
3.36761	2.58331e+06	3.36337	3.55146e+06
3.38714	2.75051e+06	3.3829	3.71685e+06
3.40675	3358596	3.40243	3.58267e+06
3.4264	2.81094e+06	3.42205	3.72497e+06
3.44606	2.8547e+06	3.4416	3.3778e+06
3.46575	3.09216e+06	3.46116	3438426
3.48543	2.65977e+06	3.48075	3.67507e+06
3.50509	3.30064e+06	3.50031	3113092
3.52471	2682359	3.51987	3.10544e+06
3.54436	2.2403e+06	3.5394	2.92996e+06
3.56398	2903656	3.55892	3.12972e+06
3.58363	2.9616e+06	3.57844	3935551
3.60329	2.51322e+06	3.59798	3.47309e+06
3.62291	2.53749e+06	3.61749	3.28084e+06
3.64256	2.8599e+06	3.63696	3.92611e+06
3.66213	2.74451e+06	3.65621	3435095
3.68164	2.56993e+06	3.67534	3.25773e+06
3.70112	2475171	3.69437	2950423
3.72059	2.53026e+06	3.71337	2825791
3.74009	2.68171e+06	3.73237	3328412
3.75954	2484342	3.75138	3.31755e+06
3.779	2.51226e+06	3.77039	3.68538e+06
3.79846	2.87173e+06	3.78944	3.69191e+06
3.81792	2.46433e+06	3.80843	3448817
3.83738	2645431	3.82744	3.72661e+06
3.85683	2.86512e+06	3.84651	3.51513e+06
3.87629	2339868	3.86556	3.17353e+06
3.89581	2485584	3.88467	3.24554e+06
3.91532	2.49985e+06	3.90378	3.09609e+06
3.93482	2.08678e+06	3.92293	3037653
3.95438	2.4917e+06	3.94215	2.80971e+06
3.97396	2.09685e+06	3.96138	2.96648e+06
3.99355	2.01413e+06	3.98067	2.91813e+06
4.01312	2.39243e+06	4.00003	3.1409e+06
4.03265	2204609	4.01939	3.12255e+06
4.05223	2.18824e+06	4.0388	2.72724e+06
4.07174	1.89363e+06	4.05822	2.87375e+06
4.09129	2237495	4.07769	2.89695e+06
4.11078	2345537	4.0972	2.62928e+06
4.1303	2.16038e+06	4.1167	2.8815e+06
4.14982	2.03106e+06	4.13619	2999344
4.16936	2257771	4.15568	2.56905e+06
4.1889	2.29205e+06	4.17513	2802524
4.20841	2494949	4.19457	2.83039e+06
4.22793	2.89032e+06	4.21397	2.78655e+06
4.24745	3.56788e+06	4.23336	2.84488e+06
4.267	2662499	4.25276	2.78819e+06
4.28657	2.58613e+06	4.27216	3176067
4.30622	2.24148e+06	4.29159	2.89057e+06
4.32581	1.70155e+06	4.31106	2.8486e+06
4.34537	2.24323e+06	4.3305	2878939
4.36484	1.81325e+06	4.34992	2.9333e+06
4.38428	1805259	4.36929	2459325
4.40369	1.74569e+06	4.38863	2.50786e+06
4.42307	1920894	4.40797	2.44865e+06
4.4425	1.81122e+06	4.4273	2.48979e+06
4.46188	2302857	4.44664	2.49672e+06
4.48131	2.47926e+06	4.46606	2.11912e+06
4.50078	2.9057e+06	4.48543	2740170
4.52024	2.83602e+06	4.50482	2.12406e+06
4.53974	2.60465e+06	4.52423	2.34286e+06
4.55931	2.20592e+06	4.54363	2.46463e+06
4.57889	1.70241e+06	4.56305	2.17552e+06
4.59848	1.84155e+06	4.58246	2100279
4.6181	1.66603e+06	4.60189	2.03914e+06
4.63771	1.5448e+06	4.62132	1.99876e+06
4.65736	1.54268e+06	4.64079	2.04633e+06
4.677	1.54998e+06	4.66021	1.96569e+06
4.69666	1.58838e+06	4.67969	2156200
4.71627	1.73599e+06	4.69912	1.92632e+06
4.73586	1.84899e+06	4.71863	2.20511e+06
4.75548	1.52636e+06	4.7381	1.99414e+06
4.77509	1.55193e+06	4.75755	1.78817e+06
4.7947	1.76677e+06	4.77707	1.92574e+06
4.81435	1.58542e+06	4.79657	1.78154e+06
4.83407	1.48805e+06	4.81614	1.85629e+06
4.85378	1.39914e+06	4.83568	1.71178e+06
4.87359	1.86677e+06	4.85529	1761444
4.89334	2883398	4.87494	1.75119e+06
4.91311	3.78036e+06	4.89454	1.67785e+06
4.93294	4.4139e+06	4.91426	1.80849e+06
4.9527	3.8859e+06	4.93391	1.5802e+06
4.97245	3.54174e+06	4.95354	1.66683e+06
4.99212	2.70672e+06	4.97318	1.70621e+06
5.01174	2.05386e+06	4.99274	1708423
5.03136	1.39057e+06	5.01225	1.55566e+06
5.05094	1.44346e+06	5.03174	1.59457e+06
5.07055	1.17466e+06	5.05122	1.63843e+06
5.09012	1.42675e+06	5.07071	1.80223e+06
5.10976	1.43115e+06	5.09021	1.85759e+06
5.1294	1.32871e+06	5.10972	1.63204e+06
5.14907	1.23546e+06	5.12931	1.68421e+06
5.1688	1.0985e+06	5.14887	1.34357e+06
5.1885	985590	5.16845	1.65571e+06
5.20818	1.28525e+06	5.18809	2.05357e+06
5.22789	1.08749e+06	5.20768	2.35732e+06
5.24754	1.22958e+06	5.2273	2.48572e+06
5.26719	1.11143e+06	5.2469	2.15108e+06
5.28683	905934	5.26649	2.03048e+06
5.30651	1.14305e+06	5.28616	2.14773e+06
5.32621	1012559	5.3058	1.50635e+06
5.34598	2.04137e+06	5.32549	2.00254e+06
5.36575	2.17983e+06	5.34514	2.09796e+06
5.38559	2300567	5.36488	2.80368e+06
5.40539	1.98028e+06	5.38459	2959581
5.42518	1.93342e+06	5.40432	3.00927e+06
5.44498	1.20533e+06	5.42408	2.92917e+06
5.46478	1.07463e+06	5.44381	2.26793e+06
5.48459	987762	5.46357	1.73138e+06
5.5044	1.19024e+06	5.48336	1.78761e+06
5.52419	1.75875e+06	5.50309	1.88706e+06
5.54403	1.8035e+06	5.52285	2.35542e+06
5.56384	1.72657e+06	5.54262	2.92544e+06
5.58366	1.73194e+06	5.56241	2.98626e+06
5.60352	1.4638e+06	5.58221	2825657
5.62335	1.40472e+06	5.60201	2.65342e+06
5.64321	1.20928e+06	5.62179	2551952
5.66303	1482507	5.64167	2278048
5.68285	2.22665e+06	5.66148	1.78997e+06
5.70272	2.49079e+06	5.68129	2.24995e+06
5.72255	2.30128e+06	5.70109	2.43462e+06
5.74242	2.2326e+06	5.72091	2.45239e+06
5.76225	1.87487e+06	5.74064	2.87658e+06
5.78206	1.77934e+06	5.76029	3.01086e+06
5.80178	1.47193e+06	5.77983	3106978
5.82148	1692144	5.79924	2695623
5.84114	2.29567e+06	5.81864	2.67261e+06
5.86076	3129165	5.838	2.28629e+06
5.88037	3.00659e+06	5.85731	2.83487e+06
5.90001	3.24607e+06	5.87665	3.08841e+06
5.91964	2.59208e+06	5.89598	2.91971e+06
5.93929	2.35842e+06	5.91531	2606361
5.95895	1.83796e+06	5.9347	2.32932e+06
5.97864	1.3972e+06	5.95406	1905863
5.99835	1.64173e+06	5.97347	1.39115e+06
6.0181	2.80992e+06	5.99289	1.4582e+06
6.03785	3.16853e+06	6.01235	2.13843e+06
6.05766	3.56084e+06	6.03188	2.86304e+06
6.07748	3.62922e+06	6.0514	2.99119e+06
6.09728	3319198	6.07097	3496725
6.11708	2.74352e+06	6.09047	3474161
6.13688	1.88336e+06	6.10997	2.66949e+06
6.1567	1783532	6.1294	2.351e+06
6.17649	1.30693e+06	6.14886	1.66156e+06
6.1963	1.75066e+06	6.16833	1.18593e+06
6.21615	2.0289e+06	6.1878	744473
6.23595	1.76234e+06	6.20733	631622
6.25576	1.21278e+06	6.22694	783017
6.27558	1.0736e+06	6.24664	866926
6.29541	938434	6.26643	1.05735e+06
6.31523	890837	6.2863	961823
6.33504	891645	6.30621	957129
6.35487	724593	6.32611	823572
6.37469	911653	6.34604	707410
6.39451	1.05779e+06	6.36597	911960
6.41434	1.17626e+06	6.38584	1.01052e+06
6.4342	1.4185e+06	6.40572	1195721
6.45404	1542846	6.42567	1.32788e+06
6.4739	1.46318e+06	6.44557	1.54728e+06
6.49372	1.31196e+06	6.46551	1.69598e+06
6.51354	1.51737e+06	6.48536	1.45567e+06
6.53341	1.34509e+06	6.50524	1.02137e+06
6.55323	1.43641e+06	6.52518	854539
6.57309	1.39738e+06	6.5451	1.06322e+06
6.59292	1.80915e+06	6.56505	1.36063e+06
6.61279	1.98111e+06	6.58499	1.64492e+06
6.63261	2381679	6.60492	1.99002e+06
6.65243	1.90333e+06	6.62484	1.92547e+06
6.67229	1.91548e+06	6.6447	1.68911e+06
6.6921	1282711	6.66462	1668886
6.71192	1.90808e+06	6.6845	1.62683e+06
6.73177	3.39767e+06	6.70436	1161909
6.75155	5168301	6.72426	1.09819e+06
6.77109	5962933	6.74399	1.24448e+06
6.7905	5.99456e+06	6.76357	1.7687e+06
6.80986	5.02998e+06	6.78302	2.10566e+06
6.82924	4.02173e+06	6.80239	2.43641e+06
6.8486	2.87013e+06	6.82175	2.37933e+06
6.868	2.29709e+06	6.84111	2.11325e+06
6.88748	2.08878e+06	6.86053	1.84371e+06
6.90697	2.06597e+06	6.87995	1.44446e+06
6.92656	2.0893e+06	6.89946	1.06027e+06
6.94623	2.2106e+06	6.91911	1.0419e+06
6.96593	1.95491e+06	6.93879	1383693
6.98555	2262267	6.95853	1.60701e+06
7.00508	2.55894e+06	6.97817	1.83657e+06
7.02454	3.00446e+06	6.99769	2.25213e+06
7.04402	2834354	7.01719	2.47252e+06
7.06342	2264529	7.0366	2.54781e+06
7.08286	2.10243e+06	7.05604	2393691
7.10236	1.70792e+06	7.07544	2.02317e+06
7.12188	1.1954e+06	7.09489	1.61198e+06
7.14153	1.02173e+06	7.11439	1.2409e+06
7.16122	893911	7.13394	895919
7.18099	1.79121e+06	7.15354	1.04815e+06
7.20089	3499208	7.1733	3172153
7.2207	5956944	7.19301	6667074
7.24056	7175867	7.21277	10078410
7.26038	6.83892e+06	7.23249	11027173
7.28024	5.61532e+06	7.2522	11829477
7.30005	4.69211e+06	7.27198	11213626
7.31986	2.77651e+06	7.29171	9364455
7.33973	1.59822e+06	7.31151	5874127
7.35956	1.18326e+06	7.33131	3282000
7.37939	1.1118e+06	7.35116	1.71668e+06
7.39926	837923	7.37105	1639987
7.41913	594185	7.39093	1.13552e+06
7.43897	496417	7.41086	932621
7.45881	780785	7.43077	719601
7.47866	1.09688e+06	7.45067	878250
7.49849	1.25442e+06	7.47062	1.39135e+06
7.51833	1.64549e+06	7.4905	1.64982e+06
7.53819	1.49412e+06	7.51036	2.03977e+06
7.55807	1.41081e+06	7.53023	1.95778e+06
7.57791	1.24282e+06	7.55011	1.909e+06
7.59778	978083	7.57001	1.71103e+06
7.61762	1.06914e+06	7.58994	1.19377e+06
7.63746	1.52106e+06	7.60986	1.00928e+06
7.65729	1.8028e+06	7.6298	688535
7.67712	1.99596e+06	7.64972	1113946
7.69695	1.78565e+06	7.66965	1.7409e+06
7.71685	1.63228e+06	7.68958	2.11279e+06
7.73668	1.61597e+06	7.70948	2.39225e+06
7.75652	1.79935e+06	7.72944	2.42636e+06
7.77636	1.58784e+06	7.74932	2.22711e+06
7.7962	1.26955e+06	7.76915	1.9724e+06
7.81605	1.19953e+06	7.78897	1.58213e+06
7.83589	1.20357e+06	7.80878	1.09979e+06
7.85574	1.31183e+06	7.82865	1.17199e+06
7.8756	1.23519e+06	7.84845	1364370
7.89545	1.73932e+06	7.86831	1.50567e+06
7.9153	1.97699e+06	7.88807	2.12413e+06
7.9352	1.95852e+06	7.90779	2526578
7.95505	1.95318e+06	7.92755	2786370
7.97493	1.79304e+06	7.94724	2803175
7.99477	1.72179e+06	7.967	2.57062e+06
8.01461	1.75972e+06	7.98679	2.20258e+06
8.03445	1.26114e+06	8.00658	1.92485e+06
8.05429	749724	8.02646	1.40095e+06
8.07412	1.09864e+06	8.04631	1.04652e+06
8.09395	1.12054e+06	8.06613	965035
8.11379	1.55979e+06	8.08593	1239903
8.13364	1.73563e+06	8.10565	1.7837e+06
8.15347	1.98462e+06	8.12537	1.75422e+06
8.17329	1.59531e+06	8.1451	1.82035e+06
8.19311	1501089	8.16485	1799291
8.21295	1.14419e+06	8.1846	1.88271e+06
8.23278	798094	8.20439	1.31126e+06
8.25262	491396	8.22417	914686
8.27241	276192	8.2439	1069832
8.29213	227795	8.26353	1.04453e+06
8.31178	398478	8.28306	1.39649e+06
8.33141	380352	8.30255	1.28606e+06
8.35108	388065	8.32199	1.44413e+06
8.37071	434910	8.34143	1.31255e+06
8.39045	429021	8.36086	1.42041e+06
8.41017	529425	8.3803	1.48229e+06
8.42995	658572	8.39986	1.62274e+06
8.44978	696259	8.41939	1.7505e+06
8.46955	624536	8.43897	2.04881e+06
8.4894	546642	8.45855	1.96554e+06
8.50919	459486	8.47815	2.46908e+06
8.52905	308392	8.49776	2709967
8.54892	316430	8.5174	2.6877e+06
8.56878	220239	8.53706	2786094
8.58868	232198	8.55676	3.1409e+06
8.60857	284821	8.57647	3.29198e+06
8.62844	307863	8.59615	3.71316e+06
8.64833	239258	8.61585	4.10613e+06
8.66818	413916	8.63553	4.09497e+06
8.68803	408787	8.65523	4441434
8.70787	645514	8.67493	4.95652e+06
8.72772	498305	8.69458	6168190
8.74758	625693	8.71426	5413058
8.76743	743502	8.73392	5.75148e+06
8.78729	812142	8.75356	5310056
8.80718	776971	8.77323	6.37807e+06
8.82704	722025	8.79289	6.88142e+06
8.8469	540292	8.81254	7819943
8.86676	416910	8.83216	7424921
8.8866	343382	8.85178	7353575
8.90645	390668	8.87139	7.30305e+06
8.9263	1.85686e+06	8.89094	8744748
8.94601	4.97283e+06	8.91051	9085383
8.96561	7.1886e+06	8.92996	9476288
8.98513	10761247	8.94938	10811960
9.0046	11222987	8.96871	11331394
9.02408	10066377	8.988	10188112
9.04366	8220648	9.00735	11503972
9.06324	5.97175e+06	9.02669	13717267
9.08285	4.65824e+06	9.04607	11953288
9.10247	4676995	9.06541	12346161
9.12202	17466206	9.08473	12730109
9.14142	43922308	9.10404	13330519
9.16065	64625960	9.12328	19907548
9.17978	89871088	9.14249	41522092
9.19881	87194096	9.16155	55581428
9.21785	90149744	9.18053	65798976
9.23684	76724576	9.1995	83189360
9.2559	63291636	9.21842	77832232
9.27497	59716312	9.23739	85180872
9.29412	46544572	9.25633	78212336
9.31346	36914792	9.27535	66865772
9.33292	21600952	9.29441	56589276
9.35257	12895081	9.31354	44222272
9.37241	4715545	9.33283	26287728
9.39222	2.9839e+06	9.35224	18106302
9.41207	2.1999e+06	9.37173	21712308
9.43189	1.81965e+06	9.39132	21136196
9.45176	1.16761e+06	9.41091	19112936
9.47161	1.09185e+06	9.43053	18492450
9.49144	1.03705e+06	9.45011	16508043
9.51134	903277	9.4697	16588363
9.53119	633532	9.48925	17467366
9.55104	527862	9.50875	18745060
9.57093	558595	9.52823	18581614
9.59077	305082	9.54766	19214398
9.61062	409572	9.56708	17634844
9.63047	544856	9.58656	16886204
9.65034	707967	9.60596	17358168
9.67019	898635	9.6254	16162073
9.69004	1.10412e+06	9.64481	18746862
9.70988	1.19193e+06	9.66421	17331452
9.72978	1.25238e+06	9.68365	16355942
9.74963	1.06007e+06	9.70305	17751140
9.76947	769012	9.72247	15752200
9.78932	610898	9.74183	16704013
9.80918	380270	9.76119	16967394
9.82906	320034	9.78058	17005994
9.84892	269968	9.7999	15470700
9.86877	323336	9.81925	15689092
9.8887	422930	9.83856	15610487
9.90857	347555	9.85791	13892235
9.92844	328404	9.87723	12796754
9.9483	276620	9.89655	12681739
9.96817	279941	9.91593	13351302
9.98805	342233	9.93525	12434277
10.0079	355353	9.95462	11626173
10.0278	442787	9.97395	12543040
10.0477	507542	9.99328	12495318
10.0676	573257	10.0126	12226154
10.0875	825330	10.032	13095778
10.1074	846781	10.0514	12612410
10.1273	1.20723e+06	10.0708	12317063
10.1471	1.22698e+06	10.0901	12940393
10.167	2.10246e+06	10.1095	11958871
10.1869	2.15015e+06	10.1288	12768019
10.2067	2.18056e+06	10.1481	12217124
10.2266	1.82466e+06	10.1674	13641990
10.2465	1.30707e+06	10.1867	13448997
10.2663	686149	10.206	12550960
10.2861	391128	10.2253	12583410
10.306	379604	10.2447	11723517
10.3259	313586	10.2641	11673964
10.3458	320150	10.2835	12553804
10.3656	405930	10.3029	12926617
10.3855	387932	10.3223	12444045
10.4054	397685	10.3418	12746152
10.4252	426199	10.3612	12320198
10.4451	435776	10.3807	10654870
10.465	356255	10.4001	10837361
10.4849	700006	10.4196	10876229
10.5047	1.54068e+06	10.4391	11614720
10.5247	2517957	10.4585	11851218
10.5445	4.06006e+06	10.478	10900025
10.5644	4609942	10.4974	11629827
10.5843	4.96861e+06	10.5169	10365304
10.6041	4632296	10.5363	9975752
10.624	4.03974e+06	10.5558	9174754
10.6439	2.80917e+06	10.5752	8669764
10.6637	2544249	10.5947	8221864
10.6836	1.66434e+06	10.6141	8704950
10.7035	1.08061e+06	10.6336	8792167
10.7234	934536	10.653	7854245
10.7433	694975	10.6725	8157878
10.7631	547244	10.6919	7626868
10.783	425851	10.7113	7684472
10.8029	347523	10.7307	7.22939e+06
10.8227	329027	10.7502	6718409
10.8425	305089	10.7696	6338745
10.8622	498923	10.7891	5947755
10.8818	3.37422e+06	10.8086	5.61383e+06
10.9012	11052773	10.828	6.26179e+06
10.9205	17000552	10.8474	5968430
10.9397	24098500	10.8668	5630509
10.9588	25857208	10.8861	5.23626e+06
10.9779	27662458	10.9054	10181089
10.997	25573286	10.9245	15439492
11.0161	21092154	10.9436	20878782
11.0352	14658919	10.9626	22724548
11.0545	10058898	10.9817	22473710
11.0737	6793813	11.0007	19405226
11.0928	10906560	11.0197	15356030
11.112	32792918	11.0388	10561982
11.131	66831784	11.0579	7095069
11.15	93235952	11.0769	5.69376e+06
11.1689	126139328	11.0959	14646025
11.1878	146027584	11.1149	43274344
11.2067	157187456	11.1338	82357712
11.2255	151811872	11.1527	107630448
11.2443	153136976	11.1715	142676656
11.2632	138618288	11.1903	155035296
11.2821	118282640	11.2091	158544608
11.301	100172160	11.228	168547648
11.32	75902288	11.2468	162816896
11.339	57993532	11.2657	156699952
11.3582	39088752	11.2845	134199136
11.3775	23221222	11.3034	107997512
11.3968	9992730	11.3223	88724128
11.4162	4514747	11.3413	64053152
11.4357	1.44687e+06	11.3603	45752540
11.4551	625411	11.3794	27117186
11.4746	392967	11.3985	14813806
11.4942	276224	11.4176	5.95025e+06
11.5139	296444	11.4368	2.13567e+06
11.5336	379623	11.4559	1.74641e+06
11.5533	279704	11.4751	1.69295e+06
11.5732	479536	11.4944	1.5131e+06
11.5931	373949	11.5137	1.38794e+06
11.613	568702	11.5331	1.35523e+06
11.6329	481141	11.5525	1.42414e+06
11.6528	542023	11.5721	1.39393e+06
11.6727	515392	11.5917	1.34661e+06
11.6926	524868	11.6114	1.22301e+06
11.7125	453643	11.6312	1.1421e+06
11.7324	370494	11.6509	1.18454e+06
11.7523	424059	11.6707	1.08434e+06
11.7722	388188	11.6905	1.01887e+06
11.7921	459278	11.7103	943214
11.812	296211	11.7301	1.0631e+06
11.8319	283499	11.7498	979550
11.8518	414280	11.7696	1.03491e+06
11.8716	335886	11.7894	817361
11.8915	376852	11.809	984527
11.9114	435286	11.8287	857670
11.9313	412328	11.8483	887346
11.9512	500508	11.8679	893926
11.9711	384693	11.8875	701786
11.991	410961	11.907	697792
12.0108	382892	11.9266	747552
12.0307	428636	11.9462	783837
12.0506	390519	11.9659	639428
12.0705	460293	11.9855	709285
12.0904	496759	12.0051	631778
12.1103	642049	12.0249	604475
12.1302	668617	12.0446	625052
12.1501	662530	12.0644	612339
12.17	609450	12.0842	558960
12.1899	631539	12.1041	538236
12.2098	534965	12.1239	608931
12.2297	308602	12.1437	594618
12.2496	426859	12.1633	625253
12.2695	432046	12.1828	488832
12.2894	339151	12.2023	548577
12.3093	464751	12.2216	482004
12.3292	378043	12.2409	593366
12.349	415898	12.2602	633104
12.3689	299627	12.2794	437230
12.3888	340468	12.2987	518329
12.4087	414966	12.318	436992
12.4286	387859	12.3373	388793
12.4485	391852	12.3568	389733
12.4684	388334	12.3763	374823
12.4883	436028	12.3958	422117
12.5082	513314	12.4154	506216
12.5281	373540	12.4351	443763
12.548	350276	12.4548	468309
12.568	432308	12.4746	390506
12.5879	460367	12.4944	351876
12.6078	337057	12.5142	255605
12.6277	298023	12.534	303015
12.6476	358937	12.5539	335890
12.6675	295560	12.5738	347270
12.6874	270560	12.5937	322784
12.7074	239319	12.6136	307277
12.7272	237079	12.6334	326479
12.7471	311559	12.6533	310699
12.767	567181	12.6731	263876
12.7869	720501	12.6929	259944
12.8068	1.01031e+06	12.7126	244086
12.8267	1.02403e+06	12.7323	266496
12.8466	1.12347e+06	12.752	247789
12.8665	790921	12.7716	268027
12.8864	810901	12.7912	511172
12.9063	568726	12.8108	553074
12.9261	463881	12.8305	585833
12.946	288180	12.8502	625161
12.9659	970999	12.8699	442640
12.9857	2860851	12.8897	357464
13.0055	5002743	12.9094	324183
13.0254	6.7142e+06	12.9291	307051
13.0452	7.90933e+06	12.949	296489
13.065	6.76574e+06	12.9687	1.03483e+06
13.0848	6.15254e+06	12.9885	2.7977e+06
13.1046	4.52663e+06	13.0082	4.79853e+06
13.1245	2.70067e+06	13.0281	6127419
13.1443	1.77073e+06	13.0479	7.38319e+06
13.1641	981811	13.0677	6.70651e+06
13.184	721482	13.0875	5767203
13.2038	550600	13.1073	4.27313e+06
13.2237	584221	13.1272	3.00251e+06
13.2436	1.06452e+06	13.147	1.68461e+06
13.2635	1.24407e+06	13.1669	931945
13.2833	2329189	13.1868	657242
13.3031	3.82146e+06	13.2066	476584
13.3229	9933165	13.2264	614091
13.3428	24215844	13.2462	1.07309e+06
13.3626	46668932	13.2661	1.29914e+06
13.3824	71506016	13.2859	1.9831e+06
13.4022	82116760	13.3058	3.27252e+06
13.422	107026104	13.3256	6642947
13.4417	109276656	13.3455	15658555
13.4615	99319552	13.3653	33372560
13.4812	85259360	13.3851	45663316
13.5008	69879720	13.4049	56794080
13.5204	48820708	13.4246	68114792
13.5401	39429084	13.4443	75679592
13.5597	28274808	13.4638	70312912
13.5792	18597130	13.4834	54427600
13.5987	13299649	13.5029	48049052
13.6181	8553715	13.5223	35278660
13.6375	6451409	13.5418	23840682
13.6568	3.99446e+06	13.5612	19283480
13.6762	3624739	13.5806	13763836
13.6956	3098842	13.6	8624578
13.715	2.36525e+06	13.6193	6465940
13.7345	2.30778e+06	13.6386	5314479
13.7541	2.09503e+06	13.6578	3.42015e+06
13.7737	1.73323e+06	13.6771	2618990
13.7935	1.43576e+06	13.6963	2437266
13.8134	1.44946e+06	13.7157	2.42861e+06
13.8332	1.3367e+06	13.7351	2.32712e+06
13.8531	1.49871e+06	13.7546	2.07599e+06
13.873	1.71397e+06	13.7742	1.94985e+06
13.8928	1.91646e+06	13.7938	1.40728e+06
13.9127	1.97925e+06	13.8135	1.32083e+06
13.9325	1.93912e+06	13.8332	1.544e+06
13.9524	1.94446e+06	13.8531	1.27984e+06
13.9722	1.85461e+06	13.873	1.30746e+06
13.9921	1.58671e+06	13.8929	1398186
14.012	1.5295e+06	13.9128	1.58442e+06
14.0318	1.31601e+06	13.9327	1.68891e+06
14.0517	1.12887e+06	13.9526	1.47609e+06
14.0715	1.02983e+06	13.9724	1.44958e+06
14.0914	896217	13.9923	1.30605e+06
14.1113	842242	14.0122	1.34058e+06
14.1311	843930	14.0321	1.06275e+06
14.151	809737	14.052	936952
14.1709	713411	14.0719	1.05548e+06
14.1908	759985	14.0918	928569
14.2107	605157	14.1117	792182
14.2305	667943	14.1316	816804
14.2504	689909	14.1515	817098
14.2703	604264	14.1714	722286
14.2902	609963	14.1913	670830
14.3101	679759	14.2111	626901
14.33	613999	14.2309	537368
14.3498	712974	14.2506	522612
14.3697	625671	14.2702	598598
14.3896	519467	14.2898	541308
14.4095	523918	14.3093	458485
14.4293	579040	14.3289	604040
14.4492	556969	14.3485	553704
14.4691	456260	14.3681	424355
14.489	480967	14.3877	490900
14.5089	555517	14.4074	455636
14.5288	422388	14.427	424949
14.5486	452894	14.4467	420170
14.5685	496932	14.4664	436635
14.5884	507171	14.4861	427458
14.6083	404085	14.5058	446256
14.6282	451174	14.5255	455859
14.6481	440935	14.5452	362438
14.668	365209	14.5647	448422
14.6878	307745	14.5843	355255
14.7077	375173	14.6038	473984
14.7276	446477	14.6233	482367
14.7475	407018	14.6429	377279
14.7674	414929	14.6625	606631
14.7873	353128	14.682	628453
14.8071	376065	14.7017	774932
14.827	432875	14.7213	903851
14.8469	755074	14.741	755094
14.8668	814918	14.7608	744808
14.8867	940991	14.7806	639811
14.9065	836123	14.8004	499920
14.9264	814575	14.8203	526944
14.9463	950414	14.8402	384772
14.9661	890670	14.8601	422319
14.986	841809	14.88	472897
15.0059	876736	14.8999	483304
15.0257	825251	14.9198	407365
15.0456	526277	14.9397	474365
15.0655	480530	14.9596	412380
15.0854	396346	14.9795	503255
15.1053	374199	14.9994	536589
15.1251	394863	15.0193	480466
15.1451	355140	15.0392	517941
15.1649	287689	15.059	429004
15.1848	309005	15.0788	472640
15.2047	242207	15.0986	421372
15.2246	279284	15.1183	457950
15.2445	271951	15.138	428240
15.2643	260912	15.1577	502154
15.2843	256019	15.1773	492817
15.3041	308111	15.1971	494579
15.324	304419	15.2168	531109
15.3439	275770	15.2365	904396
15.3638	337667	15.2562	1.5305e+06
15.3836	388930	15.2759	2.12556e+06
15.4035	263251	15.2956	2.91521e+06
15.4234	256798	15.3152	3.32614e+06
15.4433	291702	15.3348	3.70555e+06
15.4631	244139	15.3544	3.46727e+06
15.483	228028	15.374	3139314
15.5029	232622	15.3937	2.71384e+06
15.5227	235418	15.4133	2.43515e+06
15.5426	272601	15.4331	1.96695e+06
15.5625	292001	15.4527	1.52451e+06
15.5823	344210	15.4725	1.18567e+06
15.6022	305211	15.4923	1.04812e+06
15.6221	292067	15.512	707492
15.6419	222560	15.5318	514305
15.6618	234665	15.5515	613781
15.6816	248533	15.5713	798180
15.7015	198176	15.5911	944938
15.7214	244257	15.6108	1.1656e+06
15.7413	248034	15.6305	994402
15.7612	191361	15.6503	1.08301e+06
15.781	263207	15.67	1.2219e+06
15.8009	279661	15.6897	1.08253e+06
15.8207	255222	15.7095	858313
15.8406	198020	15.7292	884902
15.8605	235642	15.7489	1.21768e+06
15.8804	270064	15.7686	1.47242e+06
15.9002	291620	15.7884	1.65278e+06
15.9201	265024	15.8081	1.58723e+06
15.94	226361	15.8278	1.53431e+06
15.9598	233916	15.8475	1.2428e+06
15.9797	191193	15.8673	1.06247e+06
15.9996	239142	15.8871	888729
16.0195	207942	15.907	582193
16.0394	211897	15.9269	411406
16.0592	201027	15.9467	322417
16.0791	267297	15.9666	295825
16.0989	317399	15.9866	206371
16.1188	291889	16.0064	211604
16.1387	231052	16.0263	221220
16.1586	214112	16.0462	199620
16.1785	240051	16.0661	274421
16.1983	251144	16.0859	325148
16.2182	218548	16.1058	321635
16.2381	268444	16.1256	342982
16.2579	228221	16.1454	336549
16.2778	259450	16.1653	250177
16.2977	306591	16.1852	223067
16.3176	213189	16.2051	322175
16.3375	195803	16.2249	337332
16.3573	214143	16.2448	367603
16.3772	213159	16.2647	421202
16.3971	253519	16.2844	702659
16.417	243566	16.3042	926788
16.4368	274022	16.3239	1.12937e+06
16.4567	274332	16.3435	1.20489e+06
16.4766	208577	16.3632	1.21744e+06
16.4965	282605	16.3829	1.10094e+06
16.5164	278586	16.4026	1.02193e+06
16.5363	353134	16.4222	930397
16.5562	248922	16.442	694961
16.5761	271606	16.4617	613134
16.596	287460	16.4815	561035
16.6159	266278	16.5013	393278
16.6357	280506	16.5211	354990
16.6556	229911	16.5409	372453
16.6755	329686	16.5608	351667
16.6954	490708	16.5806	396782
16.7153	430693	16.6004	415373
16.7352	575011	16.6201	399582
16.755	407541	16.6398	432657
16.7749	377168	16.6596	406892
16.7948	384895	16.6793	459822
16.8147	278790	16.699	629899
16.8346	247564	16.7187	1.02202e+06
16.8544	261221	16.7384	1349694
16.8743	266671	16.758	1739627
16.8942	257251	16.7776	1.83812e+06
16.9141	242634	16.7973	1.98116e+06
16.934	226309	16.817	1.70391e+06
16.9539	275087	16.8366	1.60196e+06
16.9738	355099	16.8563	1.46208e+06
16.9937	508167	16.876	1.4977e+06
17.0136	561619	16.8957	2.33389e+06
17.0334	762625	16.9153	2.37666e+06
17.0533	684253	16.935	2.8226e+06
17.0732	609772	16.9546	2.81451e+06
17.0931	520890	16.9743	2.74617e+06
17.1129	410384	16.994	2.29661e+06
17.1328	370824	17.0137	2.32065e+06
17.1527	345339	17.0335	1.86263e+06
17.1726	249522	17.0532	1.69844e+06
17.1925	253304	17.073	1.14123e+06
17.2124	236068	17.0928	897385
17.2322	263421	17.1126	712802
17.2521	222365	17.1325	667427
17.272	318264	17.1523	462487
17.2919	232750	17.1722	395794
17.3118	251248	17.1921	390251
17.3316	249360	17.2119	327719
17.3515	217103	17.2318	502673
17.3714	232901	17.2516	934261
17.3913	226888	17.2714	1.69095e+06
17.4112	183755	17.2911	2.43435e+06
17.4311	211134	17.3108	3.3408e+06
17.451	236995	17.3304	3567874
17.4708	241468	17.3499	4122581
17.4908	301115	17.3695	4160384
17.5106	348907	17.389	3.91715e+06
17.5306	498913	17.4086	3.71496e+06
17.5504	531644	17.4282	3.13226e+06
17.5703	664538	17.4478	2.67251e+06
17.5902	712573	17.4675	2.15109e+06
17.6101	670716	17.4872	1.51434e+06
17.6299	709816	17.507	1.26843e+06
17.6499	635464	17.5267	1570811
17.6697	533227	17.5464	2.15852e+06
17.6896	456196	17.5662	2.71218e+06
17.7095	291801	17.5859	3.15668e+06
17.7294	274778	17.6056	3.47673e+06
17.7492	287577	17.6252	3.42977e+06
17.7691	433226	17.6446	6757692
17.789	882794	17.6639	12490413
17.8088	1.53844e+06	17.6831	18174318
17.8286	2421519	17.7022	26258378
17.8485	2.90508e+06	17.7213	32031702
17.8683	3.10528e+06	17.7403	35602836
17.8881	2.72009e+06	17.7593	36952788
17.908	2.36333e+06	17.7783	38355388
17.9278	1.64382e+06	17.7974	33678576
17.9476	1.09429e+06	17.8164	30373166
17.9675	694872	17.8355	25131436
17.9873	389056	17.8545	21369964
18.0072	384719	17.8737	15930824
18.027	691642	17.8928	12706063
18.0469	952720	17.9121	10348293
18.0668	1.07533e+06	17.9313	7.58518e+06
18.0867	1.13044e+06	17.9508	5.62885e+06
18.1066	977630	17.9703	4097844
18.1265	896725	17.9898	2.80245e+06
18.1463	649108	18.0095	2548207
18.1663	548211	18.0292	2902974
18.1861	433826	18.0489	3.12802e+06
18.206	360935	18.0687	3.62362e+06
18.2259	355045	18.0884	3452928
18.2458	291804	18.1081	3446943
18.2657	365946	18.1278	3.38263e+06
18.2856	327796	18.1476	2799728
18.3055	352582	18.1673	2.25794e+06
18.3254	272229	18.1871	1889161
18.3452	339656	18.2068	1.59333e+06
18.3651	269706	18.2266	1.22152e+06
18.385	368009	18.2464	960889
18.4048	327765	18.2662	800560
18.4247	318939	18.2859	697887
18.4446	299321	18.3056	948144
18.4645	334886	18.3253	1.11275e+06
18.4844	262337	18.3451	1.14131e+06
18.5043	421389	18.3647	996637
18.5242	422126	18.3844	961466
18.5441	627687	18.4041	878395
18.564	706519	18.4238	755052
18.5839	714596	18.4435	546767
18.6037	687772	18.4633	630076
18.6236	604399	18.483	434680
18.6435	562841	18.5027	617493
18.6634	388209	18.5224	879879
18.6833	331931	18.5421	867456
18.7031	311043	18.5618	1.02357e+06
18.7231	300360	18.5814	1.55719e+06
18.7429	397115	18.601	2.78901e+06
18.7627	314125	18.6206	3896755
18.7825	385037	18.6401	4.82762e+06
18.8024	378973	18.6596	5239364
18.8222	495118	18.6791	5.43133e+06
18.8421	495715	18.6986	5111139
18.862	515548	18.7181	4679715
18.8819	432416	18.7375	3.28907e+06
18.9017	647780	18.757	2806207
18.9216	783776	18.7764	2.23232e+06
18.9414	950778	18.7959	3.64942e+06
18.9613	1.15221e+06	18.8153	4422870
18.9812	1.20585e+06	18.8347	4902082
19.0011	967780	18.8541	4.81277e+06
19.0209	855583	18.8736	4858463
19.0408	601545	18.8931	4.10676e+06
19.0606	560026	18.9126	3.67968e+06
19.0805	394411	18.932	2.71496e+06
19.1004	466698	18.9514	2087496
19.1202	487577	18.9708	1.95491e+06
19.1401	405785	18.9901	2.01553e+06
19.1599	409120	19.0094	2.27607e+06
19.1797	612531	19.0287	3.47513e+06
19.1996	537825	19.0481	4.70541e+06
19.2195	504444	19.0674	5359091
19.2393	581164	19.0868	5919829
19.2591	444143	19.1062	5.9765e+06
19.279	568716	19.1256	6.72833e+06
19.2989	534118	19.145	8931088
19.3187	538678	19.1643	12345835
19.3386	510087	19.1836	12158817
19.3584	464619	19.2029	15642975
19.3783	621339	19.2222	19145586
19.3981	510610	19.2415	18674296
19.4179	553588	19.2608	17431990
19.4377	478226	19.2802	16964338
19.4575	585850	19.2997	14368346
19.4773	626710	19.3191	11696104
19.4971	558192	19.3386	9237208
19.5169	621249	19.3581	7.21076e+06
19.5366	552158	19.3776	5916555
19.5564	681817	19.3971	4453410
19.5761	694006	19.4166	3667725
19.5959	714096	19.4361	4.86663e+06
19.6156	771826	19.4556	6504087
19.6353	601394	19.4751	6.90787e+06
19.6551	703817	19.4946	6.78078e+06
19.6748	929392	19.514	5.12771e+06
19.6946	1.39555e+06	19.5336	5.01851e+06
19.7143	1.30769e+06	19.553	4.02821e+06
19.7341	1.14329e+06	19.5725	3.42926e+06
19.7538	896428	19.592	2.87654e+06
19.7735	627561	19.6115	3001405
19.7933	782741	19.6309	4.32681e+06
19.813	735839	19.6502	6.47708e+06
19.8327	652010	19.6695	11386199
19.8524	750525	19.6888	13005838
19.8721	774469	19.7081	15222090
19.8917	805074	19.7275	13053676
19.9114	840591	19.7468	11931008
19.9312	761451	19.7662	9158904
19.9509	772229	19.7856	7105469
19.9706	818840	19.805	5395733
19.9903	622480	19.8244	6.78367e+06
20.01	758032	19.8437	7.90929e+06
20.0296	622334	19.8631	8803993
20.0493	612722	19.8824	7269410
20.069	690878	19.9018	6.28934e+06
20.0886	666892	19.9211	4.73074e+06
20.1082	727597	19.9405	4700273
20.1279	789959	19.9598	8155183
20.1476	784634	19.9792	12038038
20.1672	947026	19.9986	13915628
20.1869	916620	20.0181	14433456
20.2066	769356	20.0375	13641709
20.2262	555409	20.0569	12729792
20.2459	604203	20.0762	10031351
20.2654	596613	20.0955	7.67091e+06
20.2851	609575	20.1145	8383173
20.3047	924151	20.1335	8773458
20.3243	934505	20.1524	8.0848e+06
20.3439	760619	20.1713	7.53632e+06
20.3635	678719	20.1902	9351725
20.383	586040	20.2091	10365067
20.4025	745227	20.228	11128728
20.422	1.30235e+06	20.2469	10479142
20.4414	2137525	20.2658	13695269
20.4606	2.67457e+06	20.2848	15497884
20.4799	4.57815e+06	20.3038	16928576
20.4991	6.22458e+06	20.3229	12758415
20.5182	7112625	20.3419	10031232
20.5374	7.43438e+06	20.361	6995324
20.5566	6900709	20.38	4911466
20.5758	6274686	20.399	6.85859e+06
20.5951	5.80652e+06	20.418	15361934
20.6144	4.83591e+06	20.437	22315010
20.6337	4.66896e+06	20.456	24694588
20.6531	5.64316e+06	20.475	23191204
20.6724	4.95241e+06	20.494	21200134
20.6919	3774383	20.513	16962498
20.7113	3.69219e+06	20.532	11013378
20.7307	3.51641e+06	20.5511	10888714
20.7501	3420518	20.5703	17880098
20.7695	3.25279e+06	20.5894	20576426
20.7889	3.3114e+06	20.6085	23412902
20.8083	3.29422e+06	20.6276	23027982
20.8277	3045017	20.6467	19791322
20.8471	3.14693e+06	20.6658	14289014
20.8664	2926943	20.6848	10687010
20.8858	2.88001e+06	20.7039	8589729
20.9051	3005811	20.723	6.96029e+06
20.9244	2.99851e+06	20.7422	5328021
20.9438	2.97829e+06	20.7614	4008577
20.9631	2.79741e+06	20.7806	3.60811e+06
20.9824	2740713	20.7999	3024620
21.0017	2625156	20.8191	3.32918e+06
21.021	2.69672e+06	20.8383	3.36547e+06
21.0404	2.74038e+06	20.8575	3110196
21.0598	2.49407e+06	20.8767	3132955
21.0791	2705761	20.8959	5.82415e+06
21.0985	4.42608e+06	20.915	6.93914e+06
21.1177	8892061	20.9342	8.16331e+06
21.137	13346075	20.9534	9527390
21.1562	16641939	20.9726	8986623
21.1753	18558482	20.9918	7.51388e+06
21.1945	18633750	21.0109	5.26348e+06
21.2136	16600904	21.0299	3.97706e+06
21.2328	24361940	21.0489	6.43562e+06
21.252	90021160	21.0678	16201450
21.2712	160035504	21.0867	27934404
21.2905	185490640	21.1056	34941172
21.3097	190670368	21.1246	35743488
21.3289	180261472	21.1435	32090698
21.3482	157063824	21.1625	27142840
21.3674	112971024	21.1814	25576518
21.3867	77873880	21.2004	21597118
21.406	51096848	21.2193	25479156
21.4252	34530320	21.2382	36756120
21.4445	22830602	21.2571	101149800
21.4638	17832016	21.2761	150184400
21.483	15985065	21.2951	172820080
21.5023	13671918	21.3141	172176768
21.5216	13491637	21.3332	172255984
21.5408	12746690	21.3522	151176208
21.56	12138704	21.3714	109971856
21.5792	12673870	21.3905	82613872
21.5984	15214184	21.4097	54129620
21.6176	15992403	21.4288	34520484
21.6369	13099292	21.4479	23506344
21.6561	10829243	21.4671	19617492
21.6753	12761288	21.4862	31670618
21.6945	15509113	21.5054	37991296
21.7137	16020333	21.5246	36097416
21.7328	15752694	21.5437	29816520
21.752	14081368	21.5629	21036868
21.7712	14307217	21.582	14235437
21.7904	12608555	21.6012	21808206
21.8096	10365425	21.6203	37098136
21.8288	10404991	21.6395	42514592
21.848	9692255	21.6586	46177184
21.8672	12237945	21.6778	39219336
21.8864	13668378	21.6969	29303982
21.9056	12876491	21.716	24724970
21.9249	13481932	21.7351	25100976
21.9441	15783486	21.7542	22794152
21.9634	29214610	21.7734	22025160
21.9826	99798152	21.7925	19045510
22.0018	219906784	21.8116	15019659
22.021	338795232	21.8308	11071748
22.0401	372887200	21.85	17212700
22.0593	377794976	21.8692	22666306
22.0785	365782976	21.8884	25446258
22.0977	306275136	21.9076	24495970
22.1169	257162960	21.9269	20238054
22.1361	200686624	21.9461	21399746
22.1554	163794384	21.9653	34511552
22.1746	147616928	21.9844	94401800
22.1939	133510824	22.0035	217063408
22.2131	128143640	22.0226	330021152
22.2323	119255120	22.0416	375337536
22.2516	111079048	22.0607	390763648
22.2709	111347616	22.0798	382117792
22.2902	96950600	22.0989	306396832
22.3095	87600464	22.118	269856896
22.3288	81277952	22.1372	208510896
22.3481	71162936	22.1563	171844864
22.3674	61730680	22.1755	153444608
22.3866	55061032	22.1946	129078328
22.4059	49530900	22.2137	119766896
22.4251	45197444	22.2329	109195184
22.4443	41497768	22.2521	100593008
22.4636	37263768	22.2713	105667272
22.4829	34781596	22.2905	97552192
22.5022	32997810	22.3097	88819152
22.5215	30997510	22.3289	78528944
22.5409	28470140	22.3482	70890920
22.5602	26894676	22.3673	60711524
22.5796	23836598	22.3865	55545472
22.5989	23582874	22.4057	52463380
22.6182	21514832	22.4248	44578780
22.6375	21091408	22.444	51197324
22.6568	19815074	22.4631	51994720
22.6761	19502334	22.4822	42133028
22.6954	31356730	22.5014	31243226
22.7147	40475416	22.5206	29674640
22.734	44674452	22.5399	28233846
22.7533	42486012	22.559	26264842
22.7726	31638760	22.5782	24230524
22.7919	22104528	22.5975	22319786
22.8112	15747414	22.6168	28056448
22.8306	15453646	22.6361	33528488
22.8499	16438405	22.6554	32320378
22.8692	15236333	22.6747	26645020
22.8886	15607122	22.6939	41266496
22.9079	15671599	22.7131	57255628
22.9272	15403109	22.7323	61686812
22.9465	15297891	22.7516	58405404
22.9658	15243431	22.7708	45551548
22.9852	20152120	22.79	32597182
23.0045	22571874	22.8094	17931266
23.0238	22776960	22.829	14502970
23.0431	16335630	22.8486	15774185
23.0624	14608691	22.8682	18480278
23.0817	14398085	22.8877	18039428
23.101	22644748	22.9074	14894006
23.1203	32122616	22.927	12370389
23.1396	37806020	22.9465	19996586
23.1589	38514072	22.9662	23999344
23.1782	35072484	22.9858	40121332
23.1975	31565456	23.0054	68190776
23.2168	27151504	23.0249	84857680
23.2361	21542242	23.0445	81148864
23.2555	17139504	23.0641	68635504
23.2748	14567677	23.0837	49166964
23.2941	14261745	23.1033	30160304
23.3134	14085638	23.1231	26947286
23.3327	14709822	23.1426	30998582
23.352	14630771	23.1623	30649228
23.3713	14805681	23.1819	27675646
23.3907	14994767	23.2015	23229198
23.41	14671263	23.2211	20131314
23.4293	15742231	23.2409	17117682
23.4485	14444056	23.2605	14153748
23.4679	14944445	23.2801	12163140
23.4871	14364428	23.2997	12531498
23.5065	14269083	23.3192	12602045
23.5258	14075126	23.3388	12418968
23.5451	14742072	23.3583	12008456
23.5644	14509996	23.3779	11855713
23.5836	15214620	23.3975	11651867
23.603	14604402	23.4171	11477026
23.6223	15272949	23.4368	11728196
23.6415	14260179	23.4564	12555149
23.6609	15858243	23.476	12330450
23.6802	14590831	23.4955	12850231
23.6994	14453931	23.5148	12934804
23.7187	14244574	23.5341	12596608
23.738	14577507	23.5533	13405681
23.7573	14258671	23.5726	13193477
23.7766	14373243	23.5918	13235781
23.7958	14857112	23.611	13534119
23.8151	14588288	23.6303	13333903
23.8344	14830218	23.6495	13242178
23.8537	14047116	23.6687	12747260
23.8729	13608367	23.6879	13311589
23.8922	13995509	23.7071	13231015
23.9114	14265075	23.7263	13491097
23.9307	14954018	23.7455	14376226
23.9499	14676187	23.7647	13788776
23.9693	13818764	23.7839	14585441
23.9885	13329101	23.8031	14967350
24.0078	14766692	23.8224	14678095
24.0271	14014886	23.8416	14200169
24.0463	14208058	23.8609	14482794
24.0656	14720367	23.8802	13993088
24.0849	14959330	23.8995	14814862
24.1041	14589672	23.9187	15076434
24.1234	14746741	23.938	15031227
24.1427	13996553	23.9573	14156752
24.1619	15010919	23.9766	15408470
24.1813	14821245	23.9959	17892870
24.2005	13832672	24.0151	15598221
24.2198	14650502	24.0344	15964464
24.239	15035089	24.0537	15390525
24.2583	14302476	24.0729	15388478
24.2776	14620081	24.0922	14681668
24.2968	13736495	24.1115	14995904
24.3161	14104393	24.1308	14325966
24.3354	13994833	24.1501	13790793
24.3546	13045182	24.1693	14476153
24.3739	13679021	24.1886	13498330
24.3932	13497243	24.2079	14274427
24.4125	13654682	24.2272	14994353
24.4318	13681531	24.2465	14205795
24.451	13686973	24.2658	14552523
24.4703	13713975	24.285	13899510
24.4896	13292423	24.3043	15093151
24.5088	13784801	24.3235	13414666
24.5281	14112150	24.3428	13949280
24.5473	14389907	24.3621	14261324
24.5666	13849434	24.3814	14812816
24.5859	14117939	24.4007	14689317
24.6051	13802533	24.42	13861970
24.6244	14059775	24.4392	14068893
24.6436	14378101	24.4585	14178849
24.6629	14213077	24.4778	14139411
24.6821	13980580	24.497	73432392
24.7014	14740081	24.5162	366909248
24.7206	13685789	24.5352	686987200
24.7399	13382330	24.5542	833438016
24.7592	13828310	24.5732	867922240
24.7784	14139043	24.5921	822823616
24.7977	13765684	24.6111	671739264
24.817	14003697	24.6301	537205248
24.8362	13167188	24.6492	352263968
24.8555	12874543	24.6682	205159168
24.8748	14379053	24.6874	96874400
24.8941	13935200	24.7066	37778516
24.9133	14438491	24.7259	14953026
24.9326	14003539	24.7452	14257801
24.9518	13893700	24.7645	15022258
24.9711	13912487	24.7839	14815683
24.9903	13238987	24.8032	14130853
25.0096	13939093	24.8225	15342929
25.0289	14042221	24.8418	14003399
25.0482	13652926	24.8611	14785690
25.0674	13481273	24.8804	14017471
25.0867	12931675	24.8998	14352305
25.106	13135580	24.9191	14465309
25.1252	12947849	24.9384	14663280
25.1445	12919053	24.9577	13658738
25.1638	12817341	24.977	14116710
25.1831	12363812	24.9963	13703073
25.2024	13499877	25.0156	13848364
25.2216	12699483	25.0349	15336030
25.2409	13432466	25.0542	19667764
25.2602	12990946	25.0735	18277788
25.2794	12186090	25.0927	14472242
25.2987	12172085	25.112	13745836
25.318	12933639	25.1313	14165934
25.3373	12895745	25.1507	13062548
25.3565	13032943	25.17	13796691
25.3758	11729035	25.1893	12653300
25.395	12246187	25.2086	13215796
25.4143	11452500	25.2279	13473529
25.4336	11917645	25.2472	12369612
25.4529	11200676	25.2666	12979286
25.4722	12181324	25.2859	13188547
25.4914	11480868	25.3052	12850318
25.5107	11684716	25.3245	12104940
25.53	11429906	25.3438	12332109
25.5493	11780493	25.3632	11626750
25.5686	11774494	25.3825	12312888
25.5878	11083696	25.4019	12205160
25.6071	11274376	25.4212	12338533
25.6264	12202681	25.4405	12516015
25.6456	11358512	25.4599	12099398
25.6649	12025113	25.4792	12364705
25.6842	11806259	25.4986	11857553
25.7034	11529259	25.5179	11879536
25.7227	11377335	25.5372	12309658
25.742	10679193	25.5566	11436508
25.7612	10834918	25.576	11520013
25.7805	11096242	25.5953	12046218
25.7998	11115098	25.6146	11568357
25.8191	10850905	25.634	11344889
25.8384	11092872	25.6533	12447508
25.8576	11058566	25.6726	11189720
25.8769	11590583	25.692	11620493
25.8962	11262491	25.7113	11246501
25.9154	10711502	25.7306	11402933
25.9347	11015958	25.7499	11234693
25.954	10981529	25.7693	10713554
25.9732	11211963	25.7886	9771680
25.9926	11126128	25.808	11052734
26.0118	10761955	25.8273	11218343
26.0311	11068659	25.8466	11015824
26.0504	10543476	25.866	11340341
26.0696	11054165	25.8853	11673235
26.0889	11270925	25.9047	11040332
26.1082	10818399	25.924	10650445
26.1274	10902671	25.9433	10545714
26.1467	11009840	25.9626	10747765
26.166	11181088	25.9819	11007072
26.1852	10842103	26.0012	10472032
26.2045	10838354	26.0206	10939335
26.2237	10666663	26.0399	11041573
26.243	10679463	26.0592	11052114
26.2623	10493623	26.0785	10530210
26.2815	10359536	26.0978	11027626
26.3008	11235211	26.1172	10024256
26.32	10348807	26.1365	10723426
26.3393	10242952	26.1558	10808698
26.3586	10760184	26.1751	10461696
26.3778	10010247	26.1945	10790431
26.3971	9928420	26.2138	10685707
26.4164	10939609	26.2332	10610811
26.4356	11778149	26.2524	10589574
26.4549	10882951	26.2718	10610405
26.4741	10597350	26.2911	10423414
26.4934	10322048	26.3104	11065161
26.5126	10793958	26.3297	10512632
26.5319	11029556	26.349	10684462
26.5512	10091827	26.3684	10275544
26.5704	10267704	26.3876	10454244
26.5896	10315688	26.4069	9945241
26.6089	10120132	26.4263	9714311
26.6281	10448317	26.4456	10122121
26.6474	10510996	26.4649	10015427
26.6666	10737053	26.4842	9784019
26.6859	10431758	26.5035	10485190
26.7051	10679412	26.5229	10714394
26.7244	10502701	26.5422	10004988
26.7436	9860403	26.5615	10661983
26.7629	9594578	26.5808	10568328
26.7821	10998486	26.6001	10130920
26.8014	10531332	26.6193	10270455
26.8207	9991911	26.6386	10129012
26.8399	10715771	26.6579	10390416
26.8592	10617218	26.6772	9754431
26.8784	10525642	26.6965	9950690
26.8977	9549100	26.7158	10302440
26.9169	9722722	26.7351	10558053
26.9362	10069921	26.7544	10272687
26.9554	10031174	26.7737	9843459
26.9747	10669686	26.793	9521683
26.9939	10346050	26.8122	10173279
27.0131	10149997	26.8316	9660024
27.0324	9588248	26.8509	9904089
27.0516	10264760	26.8702	10240085
27.0709	10431840	26.8895	10478686
27.0901	10903698	26.9087	10447073
27.1094	9848627	26.928	9650837
27.1286	9661750	26.9473	10210725
27.1479	10185480	26.9666	10577560
27.1671	9676763	26.9859	9769935
27.1864	10160461	27.0052	9839885
27.2056	10352783	27.0245	10101073
27.2249	10760076	27.0438	10146461
27.2441	10597769	27.0631	9943782
27.2633	9637275	27.0824	10072310
27.2826	10174505	27.1017	9719564
27.3018	9468531	27.121	10270194
27.3211	10365544	27.1403	9668131
27.3403	10289821	27.1595	10441246
27.3595	9868126	27.1788	9782755
27.3788	10325499	27.1982	9642121
27.398	10313349	27.2174	9587957
27.4173	10231030	27.2367	9957164
27.4365	9928924	27.256	9868482
27.4558	10177589	27.2753	9415033
27.475	9735246	27.2946	9756506
27.4942	10209240	27.3138	9378895
27.5135	9972023	27.3331	10037230
27.5327	9849586	27.3524	9819203
27.5519	9866579	27.3717	9666116
27.5711	10866936	27.3909	9076555
27.5904	9683097	27.4103	9361732
27.6096	9616946	27.4295	9334539
27.6288	10206131	27.4488	9716312
27.6481	10081927	27.4681	10492398
27.6673	10162155	27.4874	10069728
27.6865	9902451	27.5066	10060616
27.7057	10407561	27.5259	9971002
27.725	10226149	27.5452	10393773
27.7442	10084542	27.5644	9966948
27.7634	10904506	27.5837	9851669
27.7826	9904959	27.6029	9922179
27.8019	9538300	27.6222	9848930
27.8211	10238657	27.6415	9628886
27.8403	9938907	27.6608	10570194
27.8595	9297677	27.68	9957947
27.8788	10002718	27.6993	9832278
27.898	10538600	27.7186	10200548
27.9172	9685491	27.7379	9604941
27.9364	9900417	27.7571	9850314
27.9557	9945341	27.7764	10232392
27.9749	9785681	27.7956	9874249
27.9941	9413521	27.815	9967789
28.0134	9948289	27.8342	9218852
28.0326	10028986	27.8535	9052237
28.0518	10286451	27.8728	9757655
28.071	9931694	27.892	9844319
28.0902	10272478	27.9113	9485804
28.1095	10080042	27.9306	9796967
28.1287	10083104	27.9498	9643317
28.1479	9578797	27.9691	9563050
28.1672	9712703	27.9883	9974400
28.1864	9876535	28.0076	9596558
28.2056	9628525	28.0269	9209840
28.2248	9382004	28.0461	9112461
28.244	9517968	28.0653	9318570
28.2633	9809507	28.0846	9465672
28.2825	10441498	28.1039	9630748
28.3017	10485452	28.1232	9795450
28.3209	9606530	28.1424	9399647
28.3402	9977301	28.1617	9476666
28.3594	9594376	28.1809	9841905
28.3786	9644639	28.2002	9052431
28.3978	9632239	28.2194	9662004
28.4171	9488388	28.2387	9140405
28.4363	9140156	28.258	9019394
28.4555	9589091	28.2772	9157927
28.4747	9225788	28.2965	9469559
28.4939	9377079	28.3157	9770050
28.5131	9858126	28.335	9351865
28.5324	9944619	28.3542	8747136
28.5516	9539081	28.3735	9737184
28.5708	9566725	28.3928	9742732
28.59	9764746	28.412	9324246
28.6092	9313139	28.4312	9727462
28.6284	9797650	28.4505	9305750
28.6476	10214191	28.4698	9654215
28.6669	9771889	28.489	9563815
28.6861	9575087	28.5083	8801723
28.7053	9729291	28.5275	9713453
28.7246	9822607	28.5468	9559379
28.7438	10062127	28.5661	8860517
28.763	9127176	28.5853	9065208
28.7822	9317996	28.6046	9935905
28.8014	9482535	28.6238	9698926
28.8206	9837250	28.6431	9373380
28.8398	9732905	28.6623	9750722
28.859	8969964	28.6816	9832105
28.8783	9703395	28.7009	9484580
28.8974	9722414	28.7201	9073183
28.9166	9175837	28.7394	9657517
28.9359	9410297	28.7586	8947194
28.9551	9086277	28.7779	9383636
28.9743	9587074	28.7971	9491865
28.9935	9064733	28.8163	9861437
29.0127	9320024	28.8356	9225975
29.0319	9072762	28.8548	8807438
29.0511	9340716	28.8741	9463473
29.0703	9616063	28.8934	9078038
29.0896	9186857	28.9126	9275690
29.1088	9469127	28.9319	8992815
29.128	9617777	28.9511	9614135
29.1472	9233673	28.9704	9790795
29.1664	8944989	28.9896	8535902
29.1856	10006219	29.0089	9485806
29.2048	9051460	29.0281	8949325
29.224	9631370	29.0474	9288919
29.2432	9874055	29.0666	9236664
29.2624	9074258	29.0858	9731860
29.2816	9897502	29.1051	9480019
29.3008	9959712	29.1243	8932704
29.32	9075076	29.1435	9636666
29.3392	9757258	29.1628	10264932
29.3585	9172825	29.182	9682814
29.3777	9634350	29.2013	9433978
29.3969	9524312	29.2205	9242471
29.4161	9837054	29.2397	9181664
29.4353	9970290	29.259	9403429
29.4545	9548849	29.2782	9725946
29.4737	9366377	29.2974	9521195
29.4929	9289699	29.3167	9199061
29.5121	9607584	29.3359	8629293
29.5313	9864843	29.3551	9523263
29.5505	9077515	29.3744	9303201
29.5697	9831339	29.3936	9433317
29.5889	9742062	29.4129	9717850
29.6081	9518225	29.4321	9444948
29.6273	9427172	29.4513	9220259
29.6465	9522369	29.4706	9148196
29.6657	9034692	29.4898	9312710
29.6849	8976828	29.509	9211574
29.7041	9277608	29.5283	9597147
29.7233	9557494	29.5475	9498335
29.7425	9457950	29.5668	9118115
29.7617	9603112	29.586	9015787
29.7809	9139773	29.6052	9236792
29.8001	8955589	29.6245	9535057
29.8193	9794182	29.6437	9621666
29.8385	9323118	29.6629	9720442
29.8577	9389206	29.6821	9049015
29.8769	9212055	29.7014	9541414
29.8961	9051524	29.7206	9864055
29.9153	9160932	29.7398	9606494
29.9345	9630330	29.7591	9355761
29.9537	9402647	29.7784	9594152
29.9729	9149085	29.7976	9367727
29.9921	8678881	29.8168	9106622
30.0113	8740021	29.8361	9289352
30.0305	8724994	29.8553	9676080
30.0497	9164437	29.8746	9404196
30.0689	8907656	29.8938	9363938
30.0881	8445546	29.913	8877737
30.1072	8.22761e+06	29.9323	9569566
30.1264	7964504	29.9515	9159581
30.1456	7.77935e+06	29.9707	8950639
30.1648	8130507	29.99	8914130
30.1839	6.74314e+06	30.0092	8891315
30.2031	6.55318e+06	30.0285	8933906
30.2222	6061337	30.0477	8.17996e+06
30.2413	5.81204e+06	30.0669	8560596
30.2604	5.3659e+06	30.0861	7.93829e+06
30.2795	5.13046e+06	30.1053	8030876
30.2985	4.51978e+06	30.1245	7.57599e+06
30.3175	4202041	30.1437	8011774
30.3366	3.57119e+06	30.1629	7.69129e+06
30.3556	3.38486e+06	30.1821	7325744
30.3745	3.7861e+06	30.2013	7.19079e+06
30.3935	4299748	30.2204	6434747
30.4125	4.17124e+06	30.2396	5.91843e+06
30.4314	4596742	30.2587	5.49789e+06
30.4504	4.57234e+06	30.2777	4893140
30.4694	4418012	30.2968	4.59277e+06
30.4884	4513963	30.3159	4.1914e+06
30.5073	3.79948e+06	30.3349	3932894
30.5263	3548622	30.3539	3.4433e+06
30.5452	2.7449e+06	30.3729	3352556
30.5642	2.30606e+06	30.3919	4.15055e+06
30.5832	1.78896e+06	30.4109	4.08387e+06
30.6022	1.36504e+06	30.4299	4302091
30.6213	1.05096e+06	30.4488	4.21031e+06
30.6404	695867	30.4678	4.12423e+06
30.6595	598266	30.4868	4.15324e+06
30.6786	628129	30.5058	3.63445e+06
30.6978	522645	30.5248	3.21882e+06
30.7171	494656	30.5438	2.90575e+06
30.7366	449608	30.5628	2.37219e+06
30.7561	328832	30.5818	2.02928e+06
30.7758	400887	30.6009	1.32893e+06
30.7954	409226	30.62	1.02397e+06
30.8151	427255	30.6391	755039
30.8349	435333	30.6583	512844
30.8546	462290	30.6775	473133
30.8744	417416	30.6968	472383
30.8941	366174	30.7162	467738
30.9138	361623	30.7357	406781
30.9336	385078	30.7553	340983
30.9533	366349	30.775	376720
30.973	398017	30.7948	350824
30.9928	349947	30.8145	462838
31.0126	331514	30.8344	355918
31.0324	320307	30.8542	387992
31.0521	331081	30.874	382343
31.0719	319950	30.8938	360626
31.0917	242747	30.9136	372594
31.1116	232860	30.9334	361755
31.1313	247705	30.9533	298049
31.1512	178764	30.9731	265493
31.171	235168	30.9929	314447
31.1908	243235	31.0128	298539
31.2106	187315	31.0327	298954
31.2305	185305	31.0525	280367
31.2503	188040	31.0723	253944
31.2702	138007	31.0922	255181
31.29	161886	31.1121	252790
31.3098	149653	31.132	213234
31.3297	137187	31.1519	206991
31.3495	120041	31.1718	187962
31.3694	147082	31.1917	167299
31.3892	134433	31.2116	153925
31.409	97950.5	31.2315	163162
31.4289	129872	31.2514	160201
31.4487	98728.3	31.2713	158284
31.4685	120360	31.2913	135864
31.4883	103533	31.3112	140917
31.5082	93986.9	31.3312	104154
31.5279	92538.9	31.3511	91736.1
31.5477	101825	31.371	87945.4
31.5674	86631.3	31.3909	88067.3
31.5872	82501.4	31.4108	72826.1
31.6069	157825	31.4308	80815.8
31.6266	106233	31.4506	63409.6
31.6464	99147.9	31.4706	100020
31.666	115663	31.4904	75466.6
31.6858	109800	31.5103	80518.4
31.7055	99029.1	31.5302	65659.5
31.7252	123938	31.55	50482.2
31.7449	112232	31.5699	73697.7
31.7646	101418	31.5897	62012.8
31.7843	105029	31.6095	51293.6
31.804	80193.9	31.6293	66256.4
31.8237	74681.8	31.6491	38126
31.8434	61733.8	31.6689	67621.4
31.8631	85827.2	31.6887	79539
31.8827	96800.7	31.7085	57080.7
31.9024	104504	31.7283	47669
31.9222	96107.3	31.748	74354.8
31.9419	85671.8	31.7679	67985.7
31.9616	89603.4	31.7876	54130.9
31.9814	108873	31.8074	73198.5
32.0011	86674.8	31.8272	52671.2
		31.847	44691.7
		31.8668	47641.6
		31.8866	49213.8
		31.9064	64723.6
		31.9262	55942.4
		31.946	62084.4
		31.9659	44025.9
		31.9857	38758
		32.0055	35255.8

## Sheet: Panel E right
m/z	Intensity	Relative
235.18	19092520	2.18
338.341	28739130	3.28
339.345	8663368	0.99
384.347	3848096	0.44
548.503	13467801	1.53
549.506	4759147	0.54
787.638	31989628	3.65
788.642	20894206	2.38
789.645	6422373	0.73
804.664	877383104	100
805.667	527524160	60.12
806.67	161506496	18.41
807.674	32983494	3.76
808.678	5274732	0.6
809.619	22966674	2.62
810.622	15150142	1.73
811.625	3.71499e+06	0.42
831.675	11339716	1.29
832.677	8423181	0.96
850.785	4944749	0.56
