# Supplementary material for: Structural basis for bacterial energy extraction from atmospheric hydrogen
Source: Nature. 2023 Mar 8;615(7952):541–7. doi: 10.1038/s41586-023-05781-7 (PMC10017518; doi:10.1038/s41586-023-05781-7)
Supplement: Supplementary file 18 — Source Data Extended Data Fig. 1 [file 41586_2023_5781_MOESM18_ESM.xlsx]

## Sheet: Panel A
Elution Volume (ml)	UV (mAU)
-0.49182	0
-0.49058	1.14526
-0.48934	1.14526
-0.4881	1.14562
-0.48686	1.14514
-0.48562	1.14441
-0.48439	1.14483
-0.48315	1.14519
-0.48191	1.14446
-0.48067	1.14407
-0.47943	1.14489
-0.47819	1.14514
-0.47695	1.1444
-0.47572	1.14399
-0.47448	1.14447
-0.47324	1.1461
-0.472	1.14634
-0.47076	1.1443
-0.46952	1.14273
-0.46828	1.14086
-0.46705	1.14055
-0.46581	1.14134
-0.46457	1.14116
-0.46333	1.13991
-0.46209	1.13856
-0.46085	1.13973
-0.45961	1.14248
-0.45838	1.1447
-0.45714	1.14629
-0.4559	1.14707
-0.45466	1.14922
-0.45342	1.15217
-0.45218	1.15495
-0.45094	1.15608
-0.44971	1.15731
-0.44847	1.15874
-0.44723	1.15961
-0.44599	1.16066
-0.44475	1.16151
-0.44351	1.16262
-0.44227	1.16049
-0.44104	1.1593
-0.4398	1.15963
-0.43856	1.16091
-0.43732	1.16123
-0.43608	1.15881
-0.43484	1.15407
-0.4336	1.15241
-0.43237	1.15378
-0.43113	1.15473
-0.42989	1.15457
-0.42865	1.15301
-0.42741	1.14998
-0.42617	1.14829
-0.42493	1.14644
-0.42369	1.14468
-0.42246	1.14347
-0.42122	1.14035
-0.41998	1.1373
-0.41874	1.13231
-0.4175	1.12978
-0.41626	1.12497
-0.41502	1.12296
-0.41379	1.11993
-0.41255	1.11696
-0.41131	1.11651
-0.41007	1.11633
-0.40883	1.11617
-0.40759	1.11471
-0.40635	1.11492
-0.40512	1.11702
-0.40388	1.11707
-0.40264	1.11698
-0.4014	1.11407
-0.40016	1.11197
-0.39892	1.11062
-0.39768	1.1079
-0.39645	1.10681
-0.39521	1.10359
-0.39397	1.10223
-0.39273	1.10075
-0.39149	1.09774
-0.39025	1.09582
-0.38901	1.09628
-0.38778	1.09864
-0.38654	1.09823
-0.3853	1.09963
-0.38406	1.09971
-0.38282	1.10095
-0.38158	1.10147
-0.38034	1.1009
-0.37911	1.1004
-0.37787	1.09943
-0.37663	1.09841
-0.37539	1.09729
-0.37415	1.09685
-0.37291	1.09565
-0.37167	1.09442
-0.37044	1.09498
-0.3692	1.09581
-0.36796	1.09499
-0.36672	1.09614
-0.36548	1.09597
-0.36424	1.09643
-0.363	1.09811
-0.36176	1.09851
-0.36053	1.09859
-0.35929	1.09916
-0.35805	1.09963
-0.35681	1.09905
-0.35557	1.09885
-0.35433	1.09872
-0.35309	1.09953
-0.35186	1.09979
-0.35062	1.09961
-0.34938	1.09985
-0.34814	1.10052
-0.3469	1.10205
-0.34566	1.10327
-0.34442	1.10448
-0.34319	1.10582
-0.34195	1.10832
-0.34071	1.111
-0.33947	1.11175
-0.33823	1.11185
-0.33699	1.11352
-0.33575	1.11476
-0.33452	1.11558
-0.33328	1.11738
-0.33204	1.11827
-0.3308	1.11923
-0.32956	1.12085
-0.32832	1.12248
-0.32708	1.12318
-0.32585	1.12397
-0.32461	1.12582
-0.32337	1.12656
-0.32213	1.1285
-0.32089	1.12881
-0.31965	1.13125
-0.31841	1.13286
-0.31718	1.13552
-0.31594	1.13817
-0.3147	1.14146
-0.31346	1.1451
-0.31222	1.14857
-0.31098	1.15057
-0.30974	1.15434
-0.30851	1.15741
-0.30727	1.16203
-0.30603	1.16624
-0.30479	1.16889
-0.30355	1.17123
-0.30231	1.17417
-0.30107	1.17701
-0.29983	1.18084
-0.2986	1.18562
-0.29736	1.18874
-0.29612	1.19372
-0.29488	1.20001
-0.29364	1.20456
-0.2924	1.20924
-0.29116	1.21209
-0.28993	1.21679
-0.28869	1.22055
-0.28745	1.22529
-0.28621	1.22953
-0.28497	1.23066
-0.28373	1.23302
-0.28249	1.23542
-0.28126	1.23615
-0.28002	1.2389
-0.27878	1.24176
-0.27754	1.24429
-0.2763	1.24581
-0.27506	1.24825
-0.27382	1.25008
-0.27259	1.25201
-0.27135	1.25203
-0.27011	1.25243
-0.26887	1.25288
-0.26763	1.2524
-0.26639	1.25269
-0.26515	1.25156
-0.26392	1.24968
-0.26268	1.24894
-0.26144	1.2475
-0.2602	1.24595
-0.25896	1.24409
-0.25772	1.24337
-0.25648	1.24301
-0.25525	1.24321
-0.25401	1.24298
-0.25277	1.24053
-0.25153	1.23857
-0.25029	1.23788
-0.24905	1.23518
-0.24781	1.23236
-0.24658	1.22953
-0.24534	1.2276
-0.2441	1.2243
-0.24286	1.22247
-0.24162	1.22032
-0.24038	1.22033
-0.23914	1.22087
-0.23791	1.22029
-0.23667	1.21947
-0.23543	1.21936
-0.23419	1.21839
-0.23295	1.21665
-0.23171	1.21289
-0.23047	1.21154
-0.22923	1.21048
-0.228	1.20963
-0.22676	1.20779
-0.22552	1.20584
-0.22428	1.20292
-0.22304	1.20135
-0.2218	1.20194
-0.22056	1.20245
-0.21933	1.20167
-0.21809	1.20173
-0.21685	1.20183
-0.21561	1.20114
-0.21437	1.19994
-0.21313	1.19921
-0.21189	1.19871
-0.21066	1.19787
-0.20942	1.19756
-0.20818	1.1952
-0.20694	1.19288
-0.2057	1.19196
-0.20446	1.19051
-0.20322	1.18873
-0.20199	1.18805
-0.20075	1.18809
-0.19951	1.18923
-0.19827	1.19019
-0.19703	1.19041
-0.19579	1.19057
-0.19455	1.18941
-0.19332	1.18857
-0.19208	1.18911
-0.19084	1.1881
-0.1896	1.18667
-0.18836	1.18597
-0.18712	1.18563
-0.18588	1.18471
-0.18465	1.18366
-0.18341	1.18214
-0.18217	1.18035
-0.18093	1.1788
-0.17969	1.1776
-0.17845	1.1762
-0.17721	1.1757
-0.17598	1.17493
-0.17474	1.17321
-0.1735	1.17197
-0.17226	1.17194
-0.17102	1.17212
-0.16978	1.17134
-0.16854	1.17026
-0.1673	1.16764
-0.16607	1.16621
-0.16483	1.16393
-0.16359	1.16185
-0.16235	1.16177
-0.16111	1.16086
-0.15987	1.15899
-0.15863	1.15663
-0.1574	1.15484
-0.15616	1.15277
-0.15492	1.15113
-0.15368	1.14912
-0.15244	1.14788
-0.1512	1.14919
-0.14996	1.14907
-0.14873	1.15026
-0.14749	1.14979
-0.14625	1.1497
-0.14501	1.14994
-0.14377	1.1504
-0.14253	1.15018
-0.14129	1.14969
-0.14006	1.1478
-0.13882	1.14689
-0.13758	1.14609
-0.13634	1.14473
-0.1351	1.14566
-0.13386	1.14556
-0.13262	1.14645
-0.13139	1.14706
-0.13015	1.14325
-0.12891	1.14372
-0.12767	1.14338
-0.12643	1.14518
-0.12519	1.1457
-0.12395	1.14572
-0.12272	1.14556
-0.12148	1.14737
-0.12024	1.14632
-0.119	1.14745
-0.11776	1.1453
-0.11652	1.14535
-0.11528	1.14459
-0.11405	1.14299
-0.11281	1.14135
-0.11157	1.14007
-0.11033	1.13963
-0.10909	1.13975
-0.10785	1.13991
-0.10661	1.1407
-0.10537	1.14059
-0.10414	1.14059
-0.1029	1.14046
-0.10166	1.13834
-0.10042	1.13637
-0.09918	1.13651
-0.09794	1.13501
-0.0967	0.38185
-0.09547	-0.00166
-0.09423	-0.00332
-0.09299	-0.00337
-0.09175	-0.00389
-0.09051	-0.00539
-0.08927	-0.0054
-0.08803	-0.00715
-0.0868	-0.00832
-0.08556	-0.00873
-0.08432	-0.00931
-0.08308	-0.00969
-0.08184	-0.00969
-0.0806	-0.01005
-0.07936	-0.01036
-0.07813	-0.01067
-0.07689	-0.01094
-0.07565	-0.01229
-0.07441	-0.01382
-0.07317	-0.0151
-0.07193	-0.01627
-0.07069	-0.01497
-0.06946	-0.01399
-0.06822	-0.01434
-0.06698	-0.01345
-0.06574	-0.01387
-0.0645	-0.01494
-0.06326	-0.01541
-0.06202	-0.01662
-0.06079	-0.01723
-0.05955	-0.01637
-0.05831	-0.01603
-0.05707	-0.01574
-0.05583	-0.01567
-0.05459	-0.01525
-0.05335	-0.01488
-0.05212	-0.01305
-0.05088	-0.01265
-0.04964	-0.01235
-0.0484	-0.01218
-0.04716	-0.01327
-0.04592	-0.01446
-0.04468	-0.01462
-0.04344	-0.01344
-0.04221	-0.01392
-0.04097	-0.01397
-0.03973	-0.01338
-0.03849	-0.01446
-0.03725	-0.01449
-0.03601	-0.01438
-0.03477	-0.01533
-0.03354	-0.01481
-0.0323	-0.01475
-0.03106	-0.01492
-0.02982	-0.01461
-0.02858	-0.01516
-0.02734	-0.0165
-0.0261	-0.01893
-0.02487	-0.01929
-0.02363	-0.02143
-0.02239	-0.02264
-0.02115	-0.02427
-0.01991	-0.02531
-0.01867	-0.02473
-0.01743	-0.02594
-0.0162	-0.02717
-0.01496	-0.02759
-0.01372	-0.02643
-0.01248	-0.02712
-0.01124	-0.02783
-0.01	-0.02762
-0.00876	-0.02946
-0.00753	-0.03132
-0.00629	-0.031
-0.00505	-0.03153
-0.00381	-0.0336
-0.00257	-0.03412
-0.00133	-0.0366
-9.4e-05	-0.03637
0.001145	-0.01681
0.002384	0.004322
0.003622	0.013067
0.004861	0.015276
0.006099	0.016518
0.007338	0.015479
0.008577	0.014192
0.009815	0.013465
0.011054	0.013556
0.012292	0.014107
0.013531	0.015174
0.01477	0.016066
0.016008	0.015436
0.017247	0.015728
0.018485	0.017083
0.019724	0.018792
0.020963	0.018417
0.022201	0.01678
0.02344	0.015458
0.024678	0.014374
0.025917	0.014398
0.027156	0.014177
0.028394	0.01455
0.029633	0.015973
0.030871	0.01672
0.03211	0.0176
0.033349	0.017448
0.034587	0.015633
0.035826	0.01412
0.037064	0.013922
0.038303	0.015089
0.039542	0.014968
0.04078	0.014211
0.042019	0.014359
0.043257	0.013999
0.044496	0.013144
0.045735	0.012089
0.046973	0.012059
0.048212	0.012627
0.04945	0.011844
0.050689	0.010521
0.051928	0.00918
0.053166	0.011852
0.054405	0.01322
0.055643	0.013424
0.056882	0.013296
0.058121	0.013151
0.059359	0.012724
0.060598	0.010902
0.061836	0.010933
0.063075	0.012101
0.064314	0.012096
0.065552	0.012016
0.066791	0.010643
0.068029	0.010178
0.069268	0.00843
0.070507	0.00865
0.071745	0.009386
0.072984	0.00971
0.074222	0.011004
0.075461	0.011057
0.0767	0.013455
0.077938	0.014717
0.079177	0.015551
0.080415	0.013032
0.081654	0.010823
0.082893	0.012095
0.084131	0.009152
0.08537	0.010528
0.086608	0.010554
0.087847	0.009572
0.089086	0.008854
0.090324	0.007414
0.091563	0.008841
0.092801	0.007271
0.09404	0.003395
0.095279	2.3e-05
0.096517	-0.00135
0.097756	-0.00264
0.098994	-0.00361
0.100233	-0.00429
0.101472	-0.00467
0.10271	-0.00455
0.103949	-0.00426
0.105187	-0.00402
0.106426	-0.00357
0.107665	-0.00317
0.108903	-0.00322
0.110142	-0.00292
0.11138	-0.00299
0.112619	-0.0035
0.113858	-0.00376
0.115096	-0.0042
0.116335	-0.00473
0.117573	-0.00379
0.118812	-0.00344
0.120051	-0.00171
0.121289	0.000175
0.122528	-0.00046
0.123766	-0.00195
0.125005	-0.00283
0.126244	-0.00243
0.127482	-0.00262
0.128721	-0.00342
0.129959	-0.00265
0.131198	-0.00166
0.132437	-0.00019
0.133675	-0.00046
0.134914	-0.00015
0.136152	0.000903
0.137391	0.000818
0.13863	-3.5e-05
0.139868	-0.00027
0.141107	-0.00196
0.142345	-0.00266
0.143584	-0.00225
0.144823	-0.00245
0.146061	-0.00406
0.1473	-0.00376
0.148538	-0.00695
0.149777	-0.00744
0.151016	-0.00964
0.152254	-0.01182
0.153493	-0.01461
0.154731	-0.01587
0.15597	-0.01851
0.157209	-0.02111
0.158447	-0.02349
0.159686	-0.02514
0.160924	-0.02889
0.162163	-0.03029
0.163402	-0.03398
0.16464	-0.03658
0.165879	-0.03772
0.167117	-0.04095
0.168356	-0.04296
0.169595	-0.04372
0.170833	-0.04632
0.172072	-0.04862
0.17331	-0.04881
0.174549	-0.05066
0.175788	-0.05409
0.177026	-0.05433
0.178265	-0.05591
0.179503	-0.05556
0.180742	-0.05627
0.181981	-0.05544
0.183219	-0.05846
0.184458	-0.05781
0.185696	-0.05599
0.186935	-0.05534
0.188174	-0.05573
0.189412	-0.05496
0.190651	-0.05367
0.191889	-0.05341
0.193128	-0.05403
0.194367	-0.05368
0.195605	-0.05395
0.196844	-0.05343
0.198082	-0.05388
0.199321	-0.05211
0.200559	-0.05125
0.201798	-0.05082
0.203037	-0.04814
0.204275	-0.04708
0.205514	-0.0467
0.206753	-0.0438
0.207991	-0.04126
0.20923	-0.04008
0.210468	-0.03995
0.211707	-0.03938
0.212946	-0.03843
0.214184	-0.03427
0.215423	-0.03216
0.216661	-0.03185
0.2179	-0.02993
0.219139	-0.02704
0.220377	-0.0253
0.221616	-0.02319
0.222854	-0.01971
0.224093	-0.0155
0.225331	-0.0117
0.22657	-0.00724
0.227809	-0.00304
0.229047	0.001256
0.230286	0.005447
0.231525	0.00909
0.232763	0.014216
0.234002	0.018073
0.23524	0.021317
0.236479	0.026065
0.237718	0.030963
0.238956	0.034571
0.240195	0.038461
0.241433	0.04354
0.242672	0.047637
0.24391	0.050892
0.245149	0.05317
0.246388	0.056109
0.247626	0.059863
0.248865	0.06246
0.250103	0.064046
0.251342	0.065655
0.252581	0.067105
0.253819	0.067419
0.255058	0.06756
0.256296	0.067804
0.257535	0.067281
0.258774	0.066549
0.260012	0.067034
0.261251	0.06642
0.262489	0.065422
0.263728	0.065788
0.264967	0.064113
0.266205	0.063252
0.267444	0.063396
0.268682	0.06288
0.269921	0.062874
0.27116	0.06242
0.272398	0.061594
0.273637	0.060217
0.274875	0.059239
0.276114	0.057455
0.277353	0.056878
0.278591	0.056334
0.27983	0.055439
0.281068	0.055025
0.282307	0.053539
0.283546	0.050897
0.284784	0.052442
0.286023	0.053033
0.287261	0.053197
0.2885	0.054653
0.289739	0.057311
0.290977	0.057638
0.292216	0.058461
0.293454	0.058671
0.294693	0.057466
0.295932	0.058953
0.29717	0.0596
0.298409	0.058286
0.299647	0.056772
0.300886	0.054138
0.302125	0.052555
0.303363	0.053143
0.304602	0.052184
0.30584	0.050414
0.307079	0.04848
0.308318	0.047095
0.309556	0.044205
0.310795	0.042356
0.312033	0.040246
0.313272	0.040243
0.314511	0.04153
0.315749	0.039711
0.316988	0.037626
0.318226	0.033498
0.319465	0.031541
0.320704	0.026843
0.321942	0.023586
0.323181	0.021878
0.324419	0.019075
0.325658	0.018178
0.326897	0.015532
0.328135	0.013308
0.329374	0.013068
0.330612	0.010393
0.331851	0.009114
0.33309	0.007979
0.334328	0.003721
0.335567	0.001719
0.336805	0.001547
0.338044	0.001716
0.339283	0.001505
0.340521	0.001676
0.34176	0.000206
0.342998	0.00027
0.344237	-0.00093
0.345476	-0.00055
0.346714	-0.00125
0.347953	-0.00256
0.349191	-0.00303
0.35043	-0.00369
0.351669	-0.00349
0.352907	-0.0035
0.354146	-0.0056
0.355384	-0.00593
0.356623	-0.00798
0.357862	-0.00968
0.3591	-0.0106
0.360339	-0.01183
0.361577	-0.01171
0.362816	-0.01149
0.364055	-0.01245
0.365293	-0.01264
0.366532	-0.01303
0.36777	-0.01417
0.369009	-0.01393
0.370248	-0.01423
0.371486	-0.01541
0.372725	-0.01503
0.373963	-0.01519
0.375202	-0.01595
0.376441	-0.01687
0.377679	-0.0188
0.378918	-0.01897
0.380156	-0.01794
0.381395	-0.01822
0.382634	-0.02106
0.383872	-0.02402
0.385111	-0.02519
0.386349	-0.02428
0.387588	-0.02368
0.388827	-0.02425
0.390065	-0.02508
0.391304	-0.02629
0.392542	-0.02746
0.393781	-0.02912
0.39502	-0.03194
0.396258	-0.03235
0.397497	-0.03157
0.398735	-0.031
0.399974	-0.03324
0.401213	-0.03631
0.402451	-0.03804
0.40369	-0.03854
0.404928	-0.03889
0.406167	-0.03902
0.407406	-0.04006
0.408644	-0.04115
0.409883	-0.04337
0.411121	-0.04425
0.41236	-0.04401
0.413599	-0.04231
0.414837	-0.04139
0.416076	-0.04101
0.417314	-0.04203
0.418553	-0.04412
0.419792	-0.04484
0.42103	-0.04526
0.422269	-0.04664
0.423507	-0.04596
0.424746	-0.04503
0.425985	-0.04176
0.427223	-0.03992
0.428462	-0.04213
0.4297	-0.04315
0.430939	-0.04188
0.432178	-0.04081
0.433416	-0.03966
0.434655	-0.03868
0.435893	-0.04012
0.437132	-0.04024
0.438371	-0.04072
0.439609	-0.04107
0.440848	-0.04072
0.442086	-0.04016
0.443325	-0.04166
0.444564	-0.04439
0.445802	-0.04309
0.447041	-0.04423
0.448279	-0.04355
0.449518	-0.04366
0.450757	-0.04353
0.451995	-0.04192
0.453234	-0.04172
0.454472	-0.04368
0.455711	-0.04561
0.45695	-0.04762
0.458188	-0.04871
0.459427	-0.04916
0.460665	-0.04815
0.461904	-0.04882
0.463143	-0.04896
0.464381	-0.04743
0.46562	-0.04783
0.466858	-0.04678
0.468097	-0.04664
0.469335	-0.04622
0.470574	-0.04604
0.471813	-0.04509
0.473051	-0.04528
0.47429	-0.04533
0.475529	-0.04347
0.476767	-0.04354
0.478006	-0.04236
0.479244	-0.04269
0.480483	-0.0431
0.481722	-0.04283
0.48296	-0.04299
0.484199	-0.04262
0.485437	-0.04141
0.486676	-0.04078
0.487915	-0.04073
0.489153	-0.03977
0.490392	-0.0386
0.49163	-0.03793
0.492869	-0.03783
0.494107	-0.03784
0.495346	-0.03783
0.496585	-0.03779
0.497823	-0.03681
0.499062	-0.03704
0.500301	-0.03676
0.501539	-0.03654
0.502778	-0.03575
0.504016	-0.03388
0.505255	-0.03245
0.506494	-0.03238
0.507732	-0.03281
0.508971	-0.03268
0.510209	-0.03359
0.511448	-0.03452
0.512686	-0.03575
0.513925	-0.03536
0.515164	-0.03411
0.516402	-0.03401
0.517641	-0.03453
0.51888	-0.03482
0.520118	-0.03576
0.521357	-0.03631
0.522595	-0.03634
0.523834	-0.03655
0.525072	-0.03625
0.526311	-0.03583
0.52755	-0.03667
0.528788	-0.03851
0.530027	-0.03949
0.531265	-0.03872
0.532504	-0.03879
0.533743	-0.03867
0.534981	-0.04089
0.53622	-0.04314
0.537458	-0.04359
0.538697	-0.04333
0.539936	-0.043
0.541174	-0.0438
0.542413	-0.04366
0.543651	-0.04405
0.54489	-0.04299
0.546129	-0.04504
0.547367	-0.04475
0.548606	-0.04397
0.549845	-0.04365
0.551083	-0.04289
0.552322	-0.04194
0.55356	-0.04224
0.554799	-0.04295
0.556037	-0.04279
0.557276	-0.0425
0.558515	-0.04143
0.559753	-0.03984
0.560992	-0.03965
0.56223	-0.04113
0.563469	-0.0424
0.564708	-0.04247
0.565946	-0.04226
0.567185	-0.04222
0.568423	-0.04156
0.569662	-0.04177
0.570901	-0.04174
0.572139	-0.04071
0.573378	-0.0398
0.574616	-0.03906
0.575855	-0.03866
0.577094	-0.03736
0.578332	-0.03798
0.579571	-0.03842
0.580809	-0.03782
0.582048	-0.03702
0.583287	-0.03993
0.584525	-0.03992
0.585764	-0.03998
0.587002	-0.03865
0.588241	-0.03931
0.58948	-0.0404
0.590718	-0.04102
0.591957	-0.03927
0.593195	-0.03721
0.594434	-0.03829
0.595673	-0.03859
0.596911	-0.0375
0.59815	-0.03527
0.599388	-0.03625
0.600627	-0.03622
0.601866	-0.03623
0.603104	-0.03583
0.604343	-0.03443
0.605581	-0.03458
0.60682	-0.03477
0.608059	-0.03555
0.609297	-0.03686
0.610536	-0.03873
0.611774	-0.03897
0.613013	-0.03898
0.614252	-0.03684
0.61549	-0.03606
0.616729	-0.03527
0.617967	-0.03676
0.619206	-0.0363
0.620445	-0.03737
0.621683	-0.03754
0.622922	-0.03774
0.62416	-0.03991
0.625399	-0.03781
0.626638	-0.03665
0.627876	-0.03758
0.629115	-0.03829
0.630353	-0.03811
0.631592	-0.03696
0.632831	-0.03581
0.634069	-0.03753
0.635308	-0.03899
0.636546	-0.03781
0.637785	-0.0366
0.639024	-0.0359
0.640262	-0.03555
0.641501	-0.03463
0.642739	-0.03466
0.643978	-0.03653
0.645217	-0.03873
0.646455	-0.0391
0.647694	-0.03916
0.648932	-0.03974
0.650171	-0.0406
0.65141	-0.04051
0.652648	-0.04042
0.653887	-0.04174
0.655125	-0.04175
0.656364	-0.04129
0.657603	-0.04166
0.658841	-0.04171
0.66008	-0.04124
0.661318	-0.04138
0.662557	-0.04279
0.663796	-0.04484
0.665034	-0.04426
0.666273	-0.04264
0.667511	-0.04334
0.66875	-0.04436
0.669989	-0.04462
0.671227	-0.04342
0.672466	-0.04163
0.673704	-0.03968
0.674943	-0.03793
0.676182	-0.03648
0.67742	-0.03628
0.678659	-0.03738
0.679897	-0.03723
0.681136	-0.03653
0.682375	-0.03572
0.683613	-0.03574
0.684852	-0.03475
0.68609	-0.0358
0.687329	-0.03753
0.688568	-0.03856
0.689806	-0.03808
0.691045	-0.03953
0.692283	-0.03963
0.693522	-0.03907
0.694761	-0.03729
0.695999	-0.0369
0.697238	-0.03813
0.698476	-0.03967
0.699715	-0.03875
0.700954	-0.03859
0.702192	-0.03968
0.703431	-0.03943
0.704669	-0.0409
0.705908	-0.04084
0.707147	-0.04142
0.708385	-0.04037
0.709624	-0.03961
0.710862	-0.04031
0.712101	-0.04031
0.71334	-0.04245
0.714578	-0.04219
0.715817	-0.04354
0.717055	-0.04306
0.718294	-0.04136
0.719532	-0.0417
0.720771	-0.04383
0.72201	-0.04218
0.723248	-0.0425
0.724487	-0.04272
0.725726	-0.04473
0.726964	-0.04473
0.728203	-0.04464
0.729441	-0.04183
0.73068	-0.04294
0.731919	-0.04196
0.733157	-0.04113
0.734396	-0.04243
0.735634	-0.04251
0.736873	-0.04279
0.738111	-0.0405
0.73935	-0.04067
0.740589	-0.04118
0.741827	-0.04096
0.743066	-0.0414
0.744305	-0.04011
0.745543	-0.0394
0.746782	-0.04004
0.74802	-0.04034
0.749259	-0.03991
0.750497	-0.0395
0.751736	-0.03964
0.752975	-0.03923
0.754213	-0.03851
0.755452	-0.03854
0.756691	-0.03777
0.757929	-0.03634
0.759168	-0.03637
0.760406	-0.03841
0.761645	-0.03955
0.762884	-0.0408
0.764122	-0.04272
0.765361	-0.04321
0.766599	-0.04197
0.767838	-0.04161
0.769076	-0.04268
0.770315	-0.04328
0.771554	-0.04326
0.772792	-0.04247
0.774031	-0.04231
0.77527	-0.04173
0.776508	-0.0417
0.777747	-0.04018
0.778985	-0.03859
0.780224	-0.03696
0.781462	-0.03581
0.782701	-0.03351
0.78394	-0.03289
0.785178	-0.03349
0.786417	-0.03179
0.787655	-0.03059
0.788894	-0.03076
0.790133	-0.03075
0.791371	-0.02988
0.79261	-0.02882
0.793849	-0.02878
0.795087	-0.02865
0.796326	-0.02799
0.797564	-0.02819
0.798803	-0.02865
0.800041	-0.02865
0.80128	-0.02883
0.802519	-0.02833
0.803757	-0.02802
0.804996	-0.02866
0.806234	-0.02912
0.807473	-0.03023
0.808712	-0.0314
0.80995	-0.03189
0.811189	-0.03319
0.812428	-0.03573
0.813666	-0.03675
0.814905	-0.03691
0.816143	-0.03773
0.817382	-0.03877
0.81862	-0.03935
0.819859	-0.03938
0.821098	-0.03993
0.822336	-0.03956
0.823575	-0.03976
0.824813	-0.03877
0.826052	-0.03945
0.827291	-0.03915
0.828529	-0.03867
0.829768	-0.03928
0.831006	-0.03944
0.832245	-0.03921
0.833484	-0.03989
0.834722	-0.04102
0.835961	-0.04022
0.837199	-0.03791
0.838438	-0.03659
0.839677	-0.03406
0.840915	-0.03499
0.842154	-0.0356
0.843392	-0.03493
0.844631	-0.03331
0.84587	-0.03389
0.847108	-0.03241
0.848347	-0.03223
0.849585	-0.03295
0.850824	-0.03372
0.852063	-0.03371
0.853301	-0.0347
0.85454	-0.03487
0.855778	-0.03629
0.857017	-0.03577
0.858256	-0.03376
0.859494	-0.03329
0.860733	-0.03417
0.861971	-0.03356
0.86321	-0.03399
0.864449	-0.03108
0.865687	-0.02989
0.866926	-0.03105
0.868164	-0.03336
0.869403	-0.03339
0.870642	-0.034
0.87188	-0.03382
0.873119	-0.03365
0.874357	-0.03245
0.875596	-0.03298
0.876835	-0.03489
0.878073	-0.03571
0.879312	-0.03532
0.88055	-0.03391
0.881789	-0.03435
0.883028	-0.03473
0.884266	-0.0334
0.885505	-0.03185
0.886743	-0.03166
0.887982	-0.03095
0.889221	-0.03165
0.890459	-0.03377
0.891698	-0.03416
0.892936	-0.03525
0.894175	-0.03556
0.895414	-0.02756
0.896652	-0.01779
0.897891	-0.00933
0.899129	-0.00781
0.900368	-0.009
0.901607	-0.00654
0.902845	-0.00436
0.904084	-0.00374
0.905322	-0.00377
0.906561	-0.00371
0.9078	-0.00241
0.909038	-0.00147
0.910277	-0.00076
0.911515	-0.00122
0.912754	-0.00075
0.913993	0.000509
0.915231	0.001167
0.91647	0.002138
0.917708	0.003325
0.918947	0.003514
0.920186	0.001252
0.921424	0.001747
0.922663	0.000504
0.923901	0.001269
0.92514	0.001901
0.926379	0.001128
0.927617	0.002549
0.928856	0.002911
0.930094	0.0022
0.931333	0.004221
0.932572	0.004641
0.93381	0.004932
0.935049	0.004846
0.936287	0.004713
0.937526	0.005881
0.938765	0.004036
0.940003	0.001339
0.941242	0.000981
0.94248	0.001563
0.943719	0.001693
0.944958	0.001213
0.946196	0.001992
0.947435	0.000533
0.948673	-0.00112
0.949912	-0.00174
0.951151	-0.00201
0.952389	-0.00344
0.953628	-0.00394
0.954866	-0.00392
0.956105	-0.00557
0.957344	-0.00829
0.958582	-0.01032
0.959821	-0.01226
0.961059	-0.01461
0.962298	-0.01644
0.963537	-0.01966
0.964775	-0.02255
0.966014	-0.02378
0.967252	-0.024
0.968491	-0.02556
0.96973	-0.0263
0.970968	-0.02601
0.972207	-0.02601
0.973445	-0.02633
0.974684	-0.0273
0.975923	-0.02864
0.977161	-0.0301
0.9784	-0.03002
0.979638	-0.02979
0.980877	-0.03029
0.982116	-0.03113
0.983354	-0.03154
0.984593	-0.03169
0.985831	-0.03208
0.98707	-0.03194
0.988309	-0.03135
0.989547	-0.0316
0.990786	-0.03247
0.992024	-0.03333
0.993263	-0.03448
0.994501	-0.03395
0.99574	-0.03346
0.996979	-0.0334
0.998217	-0.03381
0.999456	-0.03376
1.00069	-0.03266
1.00193	-0.03227
1.00317	-0.0326
1.00441	-0.03298
1.00565	-0.03351
1.00689	-0.03368
1.00813	-0.03283
1.00937	-0.03288
1.0106	-0.03331
1.01184	-0.03326
1.01308	-0.0334
1.01432	-0.03356
1.01556	-0.03229
1.0168	-0.03071
1.01804	-0.03081
1.01927	-0.0304
1.02051	-0.02899
1.02175	-0.02902
1.02299	-0.0291
1.02423	-0.02805
1.02547	-0.02817
1.0267	-0.02877
1.02794	-0.02842
1.02918	-0.03043
1.03042	-0.03136
1.03166	-0.03327
1.0329	-0.0349
1.03414	-0.03525
1.03537	-0.0351
1.03661	-0.03469
1.03785	-0.03541
1.03909	-0.03452
1.04033	-0.03292
1.04157	-0.0326
1.04281	-0.03243
1.04404	-0.03208
1.04528	-0.03151
1.04652	-0.03278
1.04776	-0.03318
1.049	-0.03206
1.05024	-0.03206
1.05148	-0.03357
1.05272	-0.03124
1.05395	-0.02954
1.05519	-0.03034
1.05643	-0.02991
1.05767	-0.02946
1.05891	-0.03024
1.06015	-0.02915
1.06139	-0.02862
1.06262	-0.02895
1.06386	-0.02709
1.0651	-0.02504
1.06634	-0.02331
1.06758	-0.02251
1.06882	-0.01914
1.07006	-0.01907
1.0713	-0.02
1.07253	-0.01857
1.07377	-0.01889
1.07501	-0.01835
1.07625	-0.01753
1.07749	-0.01666
1.07873	-0.01663
1.07997	-0.0162
1.0812	-0.01593
1.08244	-0.01368
1.08368	-0.01473
1.08492	-0.01465
1.08616	-0.01157
1.0874	-0.01175
1.08864	-0.01228
1.08987	-0.01081
1.09111	-0.01024
1.09235	-0.00926
1.09359	-0.00792
1.09483	-0.00788
1.09607	-0.00728
1.0973	-0.00907
1.09854	-0.00979
1.09978	-0.01024
1.10102	-0.01056
1.10226	-0.01024
1.1035	-0.01027
1.10474	-0.00817
1.10597	-0.00805
1.10721	-0.00806
1.10845	-0.00673
1.10969	-0.00738
1.11093	-0.00777
1.11217	-0.00786
1.11341	-0.00843
1.11465	-0.00842
1.11588	-0.0088
1.11712	-0.01059
1.11836	-0.01164
1.1196	-0.01173
1.12084	-0.01287
1.12208	-0.01399
1.12332	-0.01451
1.12455	-0.01539
1.12579	-0.0155
1.12703	-0.016
1.12827	-0.01706
1.12951	-0.01795
1.13075	-0.01944
1.13199	-0.01934
1.13322	-0.01872
1.13446	-0.01978
1.1357	-0.02189
1.13694	-0.02368
1.13818	-0.02363
1.13942	-0.02296
1.14066	-0.02276
1.1419	-0.02378
1.14313	-0.02561
1.14437	-0.02699
1.14561	-0.0276
1.14685	-0.02789
1.14809	-0.02671
1.14933	-0.02568
1.15057	-0.0248
1.1518	-0.0242
1.15304	-0.02308
1.15428	-0.02087
1.15552	-0.01934
1.15676	-0.01826
1.158	-0.01918
1.15924	-0.01929
1.16047	-0.01624
1.16171	-0.01428
1.16295	-0.01423
1.16419	-0.01645
1.16543	-0.01658
1.16667	-0.01508
1.1679	-0.01431
1.16914	-0.01424
1.17038	-0.01596
1.17162	-0.01721
1.17286	-0.01576
1.1741	-0.01458
1.17534	-0.01381
1.17658	-0.01304
1.17781	-0.01159
1.17905	-0.01295
1.18029	-0.0142
1.18153	-0.01509
1.18277	-0.01578
1.18401	-0.01641
1.18525	-0.01849
1.18648	-0.01965
1.18772	-0.02131
1.18896	-0.02102
1.1902	-0.01936
1.19144	-0.0232
1.19268	-0.02436
1.19392	-0.02456
1.19515	-0.02358
1.19639	-0.0241
1.19763	-0.02614
1.19887	-0.0256
1.20011	-0.02587
1.20135	-0.02484
1.20259	-0.02732
1.20382	-0.02759
1.20506	-0.02976
1.2063	-0.0281
1.20754	-0.02855
1.20878	-0.0309
1.21002	-0.03097
1.21126	-0.02962
1.2125	-0.02831
1.21373	-0.02674
1.21497	-0.02818
1.21621	-0.02834
1.21745	-0.02815
1.21869	-0.02874
1.21993	-0.02986
1.22117	-0.03057
1.2224	-0.03013
1.22364	-0.03049
1.22488	-0.03302
1.22612	-0.03414
1.22736	-0.03331
1.2286	-0.03221
1.22984	-0.03221
1.23107	-0.03251
1.23231	-0.03244
1.23355	-0.03175
1.23479	-0.03163
1.23603	-0.02927
1.23727	-0.02934
1.23851	-0.03008
1.23974	-0.03052
1.24098	-0.02926
1.24222	-0.02931
1.24346	-0.02908
1.2447	-0.02879
1.24594	-0.02851
1.24718	-0.02775
1.24841	-0.02825
1.24965	-0.02805
1.25089	-0.02863
1.25213	-0.02915
1.25337	-0.02948
1.25461	-0.02994
1.25585	-0.02828
1.25708	-0.02549
1.25832	-0.02509
1.25956	-0.02648
1.2608	-0.02756
1.26204	-0.02796
1.26328	-0.02813
1.26452	-0.02708
1.26575	-0.02583
1.26699	-0.02664
1.26823	-0.0255
1.26947	-0.02416
1.27071	-0.02328
1.27195	-0.02364
1.27319	-0.0251
1.27442	-0.02616
1.27566	-0.02861
1.2769	-0.0293
1.27814	-0.02865
1.27938	-0.02887
1.28062	-0.02799
1.28186	-0.0271
1.2831	-0.02648
1.28433	-0.02717
1.28557	-0.02642
1.28681	-0.02676
1.28805	-0.0295
1.28929	-0.03252
1.29053	-0.03221
1.29177	-0.03093
1.293	-0.03128
1.29424	-0.03242
1.29548	-0.03405
1.29672	-0.03587
1.29796	-0.03617
1.2992	-0.03595
1.30044	-0.03748
1.30167	-0.03773
1.30291	-0.03713
1.30415	-0.03553
1.30539	-0.03436
1.30663	-0.03314
1.30787	-0.03212
1.30911	-0.03175
1.31034	-0.03303
1.31158	-0.03339
1.31282	-0.03488
1.31406	-0.03511
1.3153	-0.035
1.31654	-0.03512
1.31778	-0.03568
1.31901	-0.03275
1.32025	-0.03159
1.32149	-0.03068
1.32273	-0.03003
1.32397	-0.0291
1.32521	-0.02692
1.32645	-0.028
1.32769	-0.02501
1.32892	-0.02575
1.33016	-0.02851
1.3314	-0.0284
1.33264	-0.0276
1.33388	-0.02849
1.33512	-0.02914
1.33635	-0.03131
1.33759	-0.03209
1.33883	-0.03366
1.34007	-0.03468
1.34131	-0.03242
1.34255	-0.03251
1.34379	-0.03142
1.34502	-0.03205
1.34626	-0.03122
1.3475	-0.03231
1.34874	-0.02902
1.34998	-0.03085
1.35122	-0.03087
1.35246	-0.03193
1.3537	-0.03442
1.35493	-0.03526
1.35617	-0.03805
1.35741	-0.03724
1.35865	-0.03889
1.35989	-0.03881
1.36113	-0.03833
1.36237	-0.03981
1.3636	-0.04046
1.36484	-0.04075
1.36608	-0.0418
1.36732	-0.0419
1.36856	-0.04049
1.3698	-0.03813
1.37104	-0.03872
1.37227	-0.03992
1.37351	-0.04028
1.37475	-0.04024
1.37599	-0.04057
1.37723	-0.04013
1.37847	-0.03973
1.37971	-0.04052
1.38094	-0.04131
1.38218	-0.04147
1.38342	-0.04063
1.38466	-0.04017
1.3859	-0.04026
1.38714	-0.03892
1.38838	-0.039
1.38962	-0.04032
1.39085	-0.04074
1.39209	-0.0405
1.39333	-0.03983
1.39457	-0.03999
1.39581	-0.04039
1.39705	-0.04015
1.39829	-0.03964
1.39952	-0.03976
1.40076	-0.04065
1.402	-0.0407
1.40324	-0.04002
1.40448	-0.04028
1.40572	-0.04052
1.40695	-0.03964
1.40819	-0.03809
1.40943	-0.03706
1.41067	-0.0377
1.41191	-0.03848
1.41315	-0.03785
1.41439	-0.03683
1.41562	-0.03621
1.41686	-0.03522
1.4181	-0.03489
1.41934	-0.03414
1.42058	-0.03295
1.42182	-0.03427
1.42306	-0.03521
1.4243	-0.03459
1.42553	-0.03392
1.42677	-0.03366
1.42801	-0.03384
1.42925	-0.03353
1.43049	-0.03348
1.43173	-0.03383
1.43297	-0.03429
1.4342	-0.03495
1.43544	-0.03486
1.43668	-0.03381
1.43792	-0.03456
1.43916	-0.03616
1.4404	-0.0381
1.44164	-0.03699
1.44287	-0.03568
1.44411	-0.03614
1.44535	-0.03752
1.44659	-0.03887
1.44783	-0.03788
1.44907	-0.03902
1.45031	-0.03848
1.45155	-0.03881
1.45278	-0.03689
1.45402	-0.03592
1.45526	-0.03666
1.4565	-0.0363
1.45774	-0.03655
1.45898	-0.03673
1.46022	-0.0382
1.46145	-0.03913
1.46269	-0.03918
1.46393	-0.03927
1.46517	-0.0397
1.46641	-0.03996
1.46765	-0.04031
1.46888	-0.03995
1.47012	-0.03715
1.47136	-0.03583
1.4726	-0.03716
1.47384	-0.03817
1.47508	-0.03774
1.47632	-0.03816
1.47755	-0.0377
1.47879	-0.03713
1.48003	-0.03666
1.48127	-0.03822
1.48251	-0.03701
1.48375	-0.03674
1.48499	-0.03607
1.48622	-0.03418
1.48746	-0.03494
1.4887	-0.03384
1.48994	-0.0322
1.49118	-0.03182
1.49242	-0.0308
1.49366	-0.03144
1.4949	-0.03153
1.49613	-0.03024
1.49737	-0.0295
1.49861	-0.02953
1.49985	-0.02769
1.50109	-0.02819
1.50233	-0.02863
1.50357	-0.02905
1.5048	-0.02862
1.50604	-0.02945
1.50728	-0.02858
1.50852	-0.02889
1.50976	-0.03083
1.511	-0.03251
1.51224	-0.03208
1.51347	-0.03293
1.51471	-0.03374
1.51595	-0.03283
1.51719	-0.03471
1.51843	-0.03523
1.51967	-0.03637
1.52091	-0.03747
1.52215	-0.03633
1.52338	-0.0354
1.52462	-0.0364
1.52586	-0.03664
1.5271	-0.03729
1.52834	-0.0377
1.52958	-0.03836
1.53082	-0.03983
1.53205	-0.04091
1.53329	-0.04247
1.53453	-0.04316
1.53577	-0.04298
1.53701	-0.0429
1.53825	-0.04355
1.53948	-0.04388
1.54072	-0.04329
1.54196	-0.04284
1.5432	-0.04366
1.54444	-0.04423
1.54568	-0.04435
1.54692	-0.04633
1.54815	-0.04749
1.54939	-0.04769
1.55063	-0.04844
1.55187	-0.04873
1.55311	-0.04879
1.55435	-0.04937
1.55559	-0.04925
1.55683	-0.04807
1.55806	-0.04863
1.5593	-0.04852
1.56054	-0.04856
1.56178	-0.04954
1.56302	-0.05108
1.56426	-0.05079
1.5655	-0.05061
1.56673	-0.0512
1.56797	-0.05097
1.56921	-0.0493
1.57045	-0.04857
1.57169	-0.04742
1.57293	-0.04655
1.57417	-0.04429
1.5754	-0.04307
1.57664	-0.04395
1.57788	-0.04341
1.57912	-0.04282
1.58036	-0.0414
1.5816	-0.04091
1.58284	-0.04204
1.58407	-0.04149
1.58531	-0.0421
1.58655	-0.0426
1.58779	-0.04267
1.58903	-0.04163
1.59027	-0.0406
1.59151	-0.0403
1.59275	-0.04109
1.59398	-0.03997
1.59522	-0.0394
1.59646	-0.03995
1.5977	-0.03844
1.59894	-0.03902
1.60018	-0.04156
1.60142	-0.0432
1.60265	-0.04349
1.60389	-0.04361
1.60513	-0.04442
1.60637	-0.04507
1.60761	-0.04494
1.60885	-0.04375
1.61008	-0.04204
1.61132	-0.04299
1.61256	-0.04145
1.6138	-0.03975
1.61504	-0.03866
1.61628	-0.03898
1.61752	-0.03729
1.61875	-0.03775
1.61999	-0.03795
1.62123	-0.03961
1.62247	-0.04105
1.62371	-0.04038
1.62495	-0.03865
1.62619	-0.03958
1.62743	-0.03828
1.62866	-0.03877
1.6299	-0.03741
1.63114	-0.03602
1.63238	-0.03479
1.63362	-0.0344
1.63486	-0.03383
1.6361	-0.03388
1.63733	-0.0345
1.63857	-0.03371
1.63981	-0.03366
1.64105	-0.03481
1.64229	-0.03592
1.64353	-0.03772
1.64477	-0.03685
1.646	-0.0374
1.64724	-0.03919
1.64848	-0.04068
1.64972	-0.04153
1.65096	-0.04163
1.6522	-0.04147
1.65344	-0.04097
1.65467	-0.04113
1.65591	-0.04249
1.65715	-0.04235
1.65839	-0.04181
1.65963	-0.0413
1.66087	-0.04161
1.66211	-0.04235
1.66335	-0.04262
1.66458	-0.04312
1.66582	-0.04394
1.66706	-0.04497
1.6683	-0.04496
1.66954	-0.04366
1.67078	-0.04293
1.67202	-0.04312
1.67325	-0.0418
1.67449	-0.04054
1.67573	-0.04148
1.67697	-0.04234
1.67821	-0.04083
1.67945	-0.03971
1.68068	-0.03913
1.68192	-0.03861
1.68316	-0.038
1.6844	-0.03756
1.68564	-0.03719
1.68688	-0.036
1.68812	-0.03608
1.68935	-0.03603
1.69059	-0.03633
1.69183	-0.03661
1.69307	-0.03463
1.69431	-0.03354
1.69555	-0.03418
1.69679	-0.03466
1.69803	-0.0342
1.69926	-0.03372
1.7005	-0.03464
1.70174	-0.03653
1.70298	-0.03702
1.70422	-0.03723
1.70546	-0.03846
1.7067	-0.03834
1.70793	-0.03864
1.70917	-0.03944
1.71041	-0.03996
1.71165	-0.04145
1.71289	-0.04202
1.71413	-0.04272
1.71537	-0.04416
1.7166	-0.0434
1.71784	-0.04241
1.71908	-0.04235
1.72032	-0.0426
1.72156	-0.04331
1.7228	-0.04267
1.72404	-0.04473
1.72527	-0.0481
1.72651	-0.04931
1.72775	-0.04887
1.72899	-0.04846
1.73023	-0.04891
1.73147	-0.04859
1.73271	-0.04893
1.73395	-0.04897
1.73518	-0.04902
1.73642	-0.04798
1.73766	-0.04755
1.7389	-0.04663
1.74014	-0.04738
1.74138	-0.04834
1.74262	-0.0476
1.74385	-0.04891
1.74509	-0.04692
1.74633	-0.04494
1.74757	-0.04304
1.74881	-0.04409
1.75005	-0.04342
1.75129	-0.0438
1.75252	-0.04453
1.75376	-0.04421
1.755	-0.04181
1.75624	-0.04016
1.75748	-0.03938
1.75872	-0.03871
1.75996	-0.04096
1.76119	-0.04196
1.76243	-0.04198
1.76367	-0.04024
1.76491	-0.03869
1.76615	-0.03722
1.76739	-0.03807
1.76863	-0.03895
1.76986	-0.03814
1.7711	-0.03669
1.77234	-0.03594
1.77358	-0.03489
1.77482	-0.03232
1.77606	-0.03433
1.7773	-0.03538
1.77853	-0.03688
1.77977	-0.03724
1.78101	-0.03956
1.78225	-0.03886
1.78349	-0.03772
1.78473	-0.03684
1.78597	-0.0378
1.7872	-0.03923
1.78844	-0.03908
1.78968	-0.03811
1.79092	-0.03538
1.79216	-0.03233
1.7934	-0.0317
1.79464	-0.03338
1.79588	-0.03581
1.79711	-0.03847
1.79835	-0.03869
1.79959	-0.0378
1.80083	-0.03688
1.80207	-0.03623
1.80331	-0.03467
1.80455	-0.03513
1.80578	-0.03534
1.80702	-0.03409
1.80826	-0.03361
1.8095	-0.03464
1.81074	-0.03526
1.81198	-0.03405
1.81322	-0.03277
1.81445	-0.03306
1.81569	-0.03425
1.81693	-0.03627
1.81817	-0.03679
1.81941	-0.03515
1.82065	-0.03465
1.82189	-0.03583
1.82312	-0.03716
1.82436	-0.03797
1.8256	-0.03735
1.82684	-0.03601
1.82808	-0.03389
1.82932	-0.03254
1.83056	-0.03266
1.8318	-0.03475
1.83303	-0.03761
1.83427	-0.03859
1.83551	-0.03855
1.83675	-0.03788
1.83799	-0.03895
1.83923	-0.0397
1.84047	-0.0388
1.8417	-0.03807
1.84294	-0.03797
1.84418	-0.03852
1.84542	-0.03897
1.84666	-0.03747
1.8479	-0.03511
1.84913	-0.03379
1.85037	-0.03466
1.85161	-0.03592
1.85285	-0.0355
1.85409	-0.03645
1.85533	-0.03669
1.85657	-0.03684
1.8578	-0.03669
1.85904	-0.03864
1.86028	-0.04028
1.86152	-0.04051
1.86276	-0.03983
1.864	-0.03682
1.86524	-0.03621
1.86648	-0.03771
1.86771	-0.03615
1.86895	-0.03507
1.87019	-0.03387
1.87143	-0.03494
1.87267	-0.03364
1.87391	-0.03341
1.87515	-0.03279
1.87638	-0.03328
1.87762	-0.03268
1.87886	-0.03366
1.8801	-0.03475
1.88134	-0.03335
1.88258	-0.03362
1.88382	-0.03479
1.88505	-0.03483
1.88629	-0.03479
1.88753	-0.0339
1.88877	-0.03431
1.89001	-0.03271
1.89125	-0.0323
1.89249	-0.03203
1.89373	-0.03236
1.89496	-0.03261
1.8962	-0.03355
1.89744	-0.03334
1.89868	-0.03448
1.89992	-0.03651
1.90116	-0.03732
1.9024	-0.03653
1.90363	-0.03903
1.90487	-0.03906
1.90611	-0.04152
1.90735	-0.04187
1.90859	-0.0443
1.90983	-0.0456
1.91107	-0.04466
1.9123	-0.04394
1.91354	-0.04342
1.91478	-0.04369
1.91602	-0.04424
1.91726	-0.04407
1.9185	-0.04511
1.91973	-0.04521
1.92097	-0.04574
1.92221	-0.04426
1.92345	-0.04435
1.92469	-0.04529
1.92593	-0.04628
1.92717	-0.04574
1.9284	-0.04424
1.92964	-0.04392
1.93088	-0.04401
1.93212	-0.04273
1.93336	-0.0417
1.9346	-0.03962
1.93584	-0.03935
1.93708	-0.03896
1.93831	-0.03748
1.93955	-0.03693
1.94079	-0.03591
1.94203	-0.03544
1.94327	-0.03771
1.94451	-0.03877
1.94575	-0.03757
1.94698	-0.03636
1.94822	-0.03676
1.94946	-0.03724
1.9507	-0.03722
1.95194	-0.03742
1.95318	-0.03891
1.95442	-0.03877
1.95565	-0.03744
1.95689	-0.03675
1.95813	-0.03766
1.95937	-0.03901
1.96061	-0.03943
1.96185	-0.03917
1.96309	-0.03937
1.96433	-0.04001
1.96556	-0.04114
1.9668	-0.04182
1.96804	-0.04029
1.96928	-0.03966
1.97052	-0.03986
1.97176	-0.03954
1.973	-0.03912
1.97423	-0.03941
1.97547	-0.03843
1.97671	-0.03884
1.97795	-0.03878
1.97919	-0.03717
1.98043	-0.03587
1.98167	-0.03609
1.9829	-0.03692
[truncated: 17,304 more rows]

## Sheet: Panel D
Temperature [°C]	Fluorescence Ratio (350/330 nm)			First Derivative (350/330 nm)
20	0.731	0.73	0.699	-0.000107	0.000274	-0.000154
20.012	0.735	0.735	0.702	-0.000106	0.000275	-0.000153
20.025	0.731	0.732	0.7	-0.000105	0.000276	-0.000152
20.037	0.732	0.73	0.695	-0.000104	0.000276	-0.000151
20.05	0.732	0.734	0.697	-0.000103	0.000277	-0.00015
20.062	0.733	0.731	0.696	-0.000102	0.000278	-0.000149
20.075	0.732	0.727	0.7	-0.000101	0.000279	-0.000148
20.087	0.731	0.73	0.696	-0.0001	0.00028	-0.000147
20.1	0.734	0.733	0.696	-9.9e-05	0.000281	-0.000146
20.112	0.731	0.728	0.699	-9.8e-05	0.000281	-0.000145
20.125	0.733	0.733	0.696	-9.7e-05	0.000282	-0.000144
20.137	0.731	0.734	0.693	-9.6e-05	0.000283	-0.000143
20.15	0.734	0.733	0.7	-9.5e-05	0.000284	-0.000142
20.162	0.732	0.73	0.695	-9.4e-05	0.000285	-0.000141
20.175	0.733	0.735	0.696	-9.3e-05	0.000286	-0.00014
20.187	0.732	0.731	0.699	-9.2e-05	0.000286	-0.000139
20.199	0.73	0.73	0.697	-9.1e-05	0.000287	-0.000138
20.212	0.736	0.731	0.701	-9e-05	0.000288	-0.000137
20.224	0.732	0.733	0.697	-8.9e-05	0.000289	-0.000136
20.237	0.732	0.73	0.698	-8.8e-05	0.00029	-0.000135
20.249	0.73	0.732	0.696	-8.7e-05	0.000291	-0.000134
20.262	0.729	0.73	0.697	-8.6e-05	0.000291	-0.000133
20.274	0.732	0.731	0.698	-8.5e-05	0.000292	-0.000132
20.287	0.731	0.729	0.694	-8.4e-05	0.000293	-0.000131
20.299	0.732	0.731	0.695	-8.3e-05	0.000294	-0.00013
20.312	0.734	0.733	0.695	-8.2e-05	0.000295	-0.000129
20.324	0.732	0.729	0.699	-8.1e-05	0.000296	-0.000128
20.337	0.734	0.732	0.696	-8e-05	0.000296	-0.000127
20.349	0.732	0.731	0.699	-7.9e-05	0.000297	-0.000126
20.361	0.73	0.73	0.7	-7.8e-05	0.000298	-0.000125
20.374	0.738	0.731	0.701	-7.7e-05	0.000299	-0.000124
20.386	0.73	0.729	0.698	-7.6e-05	0.0003	-0.000123
20.399	0.735	0.731	0.696	-7.5e-05	0.000301	-0.000122
20.411	0.729	0.731	0.698	-7.4e-05	0.000301	-0.000121
20.424	0.736	0.732	0.7	-7.3e-05	0.000302	-0.00012
20.436	0.728	0.735	0.7	-7.2e-05	0.000303	-0.000119
20.449	0.732	0.734	0.698	-7.1e-05	0.000304	-0.000118
20.461	0.735	0.731	0.697	-7e-05	0.000305	-0.000117
20.474	0.733	0.733	0.696	-6.9e-05	0.000306	-0.000116
20.486	0.734	0.729	0.695	-6.8e-05	0.000306	-0.000115
20.499	0.729	0.731	0.698	-6.7e-05	0.000307	-0.000114
20.511	0.735	0.729	0.703	-6.6e-05	0.000308	-0.000113
20.524	0.734	0.729	0.701	-6.5e-05	0.000309	-0.000113
20.536	0.731	0.73	0.698	-6.4e-05	0.00031	-0.000112
20.548	0.735	0.732	0.697	-6.3e-05	0.000311	-0.000111
20.561	0.734	0.732	0.696	-6.1e-05	0.000311	-0.00011
20.573	0.728	0.732	0.698	-6e-05	0.000312	-0.000109
20.586	0.73	0.73	0.699	-5.9e-05	0.000313	-0.000108
20.598	0.733	0.73	0.699	-5.8e-05	0.000314	-0.000107
20.611	0.73	0.734	0.699	-5.7e-05	0.000315	-0.000106
20.623	0.733	0.728	0.698	-5.6e-05	0.000316	-0.000105
20.636	0.733	0.729	0.697	-5.5e-05	0.000316	-0.000104
20.648	0.731	0.732	0.695	-5.4e-05	0.000317	-0.000103
20.661	0.729	0.731	0.702	-5.3e-05	0.000318	-0.000102
20.673	0.733	0.73	0.7	-5.2e-05	0.000319	-0.000101
20.686	0.735	0.733	0.697	-5.1e-05	0.00032	-0.0001
20.698	0.734	0.733	0.697	-5e-05	0.00032	-9.9e-05
20.711	0.731	0.732	0.696	-4.9e-05	0.000321	-9.8e-05
20.723	0.731	0.733	0.694	-4.8e-05	0.000322	-9.7e-05
20.735	0.735	0.733	0.697	-4.7e-05	0.000323	-9.6e-05
20.748	0.736	0.733	0.7	-4.6e-05	0.000324	-9.5e-05
20.76	0.734	0.734	0.699	-4.5e-05	0.000325	-9.4e-05
20.773	0.734	0.735	0.698	-4.4e-05	0.000325	-9.3e-05
20.785	0.73	0.733	0.696	-4.3e-05	0.000326	-9.2e-05
20.798	0.731	0.734	0.699	-4.2e-05	0.000327	-9.2e-05
20.81	0.736	0.731	0.699	-4.1e-05	0.000328	-9.1e-05
20.823	0.732	0.732	0.695	-4e-05	0.000329	-9e-05
20.835	0.733	0.733	0.699	-3.9e-05	0.00033	-8.9e-05
20.848	0.732	0.735	0.699	-3.8e-05	0.00033	-8.8e-05
20.86	0.73	0.734	0.696	-3.7e-05	0.000331	-8.7e-05
20.873	0.73	0.732	0.696	-3.6e-05	0.000332	-8.6e-05
20.885	0.731	0.732	0.697	-3.5e-05	0.000333	-8.5e-05
20.898	0.729	0.726	0.698	-3.4e-05	0.000334	-8.4e-05
20.91	0.732	0.728	0.697	-3.3e-05	0.000335	-8.3e-05
20.922	0.729	0.731	0.699	-3.2e-05	0.000335	-8.2e-05
20.935	0.73	0.73	0.699	-3.1e-05	0.000336	-8.1e-05
20.947	0.733	0.728	0.696	-3e-05	0.000337	-8e-05
20.96	0.736	0.729	0.694	-2.9e-05	0.000338	-7.9e-05
20.972	0.737	0.733	0.694	-2.8e-05	0.000339	-7.8e-05
20.985	0.732	0.735	0.695	-2.7e-05	0.000339	-7.7e-05
20.997	0.732	0.731	0.697	-2.6e-05	0.00034	-7.6e-05
21.01	0.731	0.733	0.695	-2.5e-05	0.000341	-7.6e-05
21.022	0.731	0.73	0.695	-2.4e-05	0.000342	-7.5e-05
21.035	0.731	0.73	0.696	-2.3e-05	0.000343	-7.4e-05
21.047	0.73	0.732	0.697	-2.2e-05	0.000344	-7.3e-05
21.06	0.73	0.73	0.699	-2.1e-05	0.000344	-7.2e-05
21.072	0.734	0.728	0.697	-2e-05	0.000345	-7.1e-05
21.084	0.737	0.732	0.697	-1.9e-05	0.000346	-7e-05
21.097	0.735	0.733	0.697	-1.8e-05	0.000347	-6.9e-05
21.109	0.733	0.733	0.694	-1.7e-05	0.000348	-6.8e-05
21.122	0.732	0.733	0.696	-1.6e-05	0.000348	-6.7e-05
21.134	0.73	0.731	0.698	-1.5e-05	0.000349	-6.6e-05
21.147	0.73	0.731	0.697	-1.4e-05	0.00035	-6.5e-05
21.159	0.735	0.733	0.697	-1.2e-05	0.000351	-6.4e-05
21.172	0.737	0.732	0.701	-1.1e-05	0.000352	-6.4e-05
21.184	0.732	0.731	0.697	-1e-05	0.000353	-6.3e-05
21.197	0.729	0.729	0.694	-9e-06	0.000353	-6.2e-05
21.209	0.729	0.73	0.696	-8e-06	0.000354	-6.1e-05
21.222	0.73	0.732	0.698	-7e-06	0.000355	-6e-05
21.234	0.731	0.733	0.698	-6e-06	0.000356	-5.9e-05
21.247	0.732	0.733	0.698	-5e-06	0.000357	-5.8e-05
21.259	0.731	0.735	0.697	-4e-06	0.000357	-5.7e-05
21.271	0.735	0.73	0.7	-3e-06	0.000358	-5.6e-05
21.284	0.734	0.732	0.697	-2e-06	0.000359	-5.5e-05
21.296	0.734	0.733	0.694	-1e-06	0.00036	-5.4e-05
21.309	0.734	0.732	0.695	0	0.000361	-5.4e-05
21.321	0.731	0.731	0.698	1e-06	0.000362	-5.3e-05
21.334	0.734	0.729	0.696	2e-06	0.000362	-5.2e-05
21.346	0.734	0.733	0.699	3e-06	0.000363	-5.1e-05
21.359	0.733	0.734	0.699	4e-06	0.000364	-5e-05
21.371	0.731	0.732	0.697	5e-06	0.000365	-4.9e-05
21.384	0.73	0.732	0.693	6e-06	0.000366	-4.8e-05
21.396	0.735	0.731	0.7	7e-06	0.000366	-4.7e-05
21.409	0.731	0.733	0.696	8e-06	0.000367	-4.6e-05
21.421	0.731	0.734	0.695	9e-06	0.000368	-4.5e-05
21.434	0.733	0.733	0.7	1e-05	0.000369	-4.5e-05
21.446	0.731	0.729	0.701	1.1e-05	0.00037	-4.4e-05
21.458	0.734	0.731	0.698	1.2e-05	0.00037	-4.3e-05
21.471	0.735	0.729	0.699	1.3e-05	0.000371	-4.2e-05
21.483	0.731	0.729	0.699	1.4e-05	0.000372	-4.1e-05
21.496	0.732	0.73	0.697	1.5e-05	0.000373	-4e-05
21.508	0.732	0.732	0.699	1.6e-05	0.000374	-3.9e-05
21.521	0.732	0.732	0.701	1.7e-05	0.000374	-3.8e-05
21.533	0.733	0.729	0.698	1.8e-05	0.000375	-3.7e-05
21.546	0.729	0.731	0.696	1.9e-05	0.000376	-3.7e-05
21.558	0.732	0.732	0.696	2e-05	0.000377	-3.6e-05
21.571	0.734	0.733	0.697	2.1e-05	0.000378	-3.5e-05
21.583	0.731	0.732	0.699	2.2e-05	0.000378	-3.4e-05
21.596	0.73	0.731	0.699	2.3e-05	0.000379	-3.3e-05
21.608	0.735	0.733	0.699	2.4e-05	0.00038	-3.2e-05
21.62	0.732	0.734	0.702	2.5e-05	0.000381	-3.1e-05
21.633	0.734	0.732	0.7	2.6e-05	0.000382	-3e-05
21.645	0.733	0.732	0.699	2.7e-05	0.000382	-3e-05
21.658	0.734	0.733	0.698	2.8e-05	0.000383	-2.9e-05
21.67	0.736	0.733	0.698	2.9e-05	0.000384	-2.8e-05
21.683	0.737	0.732	0.704	3e-05	0.000385	-2.7e-05
21.695	0.729	0.731	0.7	3.1e-05	0.000386	-2.6e-05
21.708	0.729	0.731	0.698	3.2e-05	0.000386	-2.5e-05
21.72	0.731	0.732	0.698	3.4e-05	0.000387	-2.4e-05
21.733	0.731	0.731	0.696	3.5e-05	0.000388	-2.3e-05
21.745	0.73	0.732	0.697	3.6e-05	0.000389	-2.3e-05
21.758	0.734	0.731	0.701	3.7e-05	0.00039	-2.2e-05
21.77	0.734	0.729	0.702	3.8e-05	0.00039	-2.1e-05
21.783	0.731	0.73	0.699	3.9e-05	0.000391	-2e-05
21.795	0.726	0.732	0.696	4e-05	0.000392	-1.9e-05
21.807	0.726	0.729	0.695	4.1e-05	0.000393	-1.8e-05
21.82	0.734	0.727	0.699	4.2e-05	0.000394	-1.7e-05
21.832	0.735	0.731	0.696	4.3e-05	0.000394	-1.7e-05
21.845	0.729	0.735	0.694	4.4e-05	0.000395	-1.6e-05
21.857	0.733	0.735	0.696	4.5e-05	0.000396	-1.5e-05
21.87	0.734	0.735	0.7	4.6e-05	0.000397	-1.4e-05
21.882	0.733	0.733	0.701	4.7e-05	0.000398	-1.3e-05
21.895	0.732	0.729	0.696	4.8e-05	0.000398	-1.2e-05
21.907	0.733	0.733	0.698	4.9e-05	0.000399	-1.2e-05
21.92	0.73	0.733	0.701	5e-05	0.0004	-1.1e-05
21.932	0.729	0.731	0.7	5.1e-05	0.000401	-1e-05
21.945	0.729	0.732	0.698	5.2e-05	0.000402	-9e-06
21.957	0.729	0.733	0.696	5.3e-05	0.000402	-8e-06
21.97	0.727	0.732	0.696	5.4e-05	0.000403	-7e-06
21.982	0.732	0.733	0.697	5.5e-05	0.000404	-6e-06
21.994	0.735	0.731	0.694	5.6e-05	0.000405	-6e-06
22.007	0.735	0.732	0.698	5.7e-05	0.000405	-5e-06
22.019	0.733	0.734	0.698	5.8e-05	0.000406	-4e-06
22.032	0.733	0.734	0.698	5.9e-05	0.000407	-3e-06
22.044	0.734	0.733	0.699	6e-05	0.000408	-2e-06
22.057	0.73	0.73	0.697	6.1e-05	0.000409	-1e-06
22.069	0.733	0.73	0.698	6.2e-05	0.000409	-1e-06
22.082	0.734	0.732	0.696	6.3e-05	0.00041	0
22.094	0.733	0.732	0.696	6.4e-05	0.000411	1e-06
22.107	0.731	0.732	0.698	6.5e-05	0.000412	2e-06
22.119	0.733	0.735	0.696	6.6e-05	0.000412	3e-06
22.132	0.734	0.732	0.696	6.7e-05	0.000413	3e-06
22.144	0.732	0.73	0.698	6.8e-05	0.000414	4e-06
22.157	0.732	0.73	0.697	7e-05	0.000415	5e-06
22.169	0.734	0.73	0.696	7.1e-05	0.000416	6e-06
22.181	0.735	0.731	0.695	7.2e-05	0.000416	7e-06
22.194	0.733	0.732	0.696	7.3e-05	0.000417	8e-06
22.206	0.731	0.73	0.696	7.4e-05	0.000418	8e-06
22.219	0.73	0.732	0.7	7.5e-05	0.000419	9e-06
22.231	0.731	0.733	0.699	7.6e-05	0.000419	1e-05
22.244	0.735	0.733	0.697	7.7e-05	0.00042	1.1e-05
22.256	0.737	0.734	0.699	7.8e-05	0.000421	1.2e-05
22.269	0.735	0.735	0.7	7.9e-05	0.000422	1.2e-05
22.281	0.733	0.735	0.697	8e-05	0.000422	1.3e-05
22.294	0.734	0.731	0.697	8.1e-05	0.000423	1.4e-05
22.306	0.735	0.729	0.694	8.2e-05	0.000424	1.5e-05
22.319	0.731	0.732	0.695	8.3e-05	0.000425	1.6e-05
22.331	0.732	0.735	0.696	8.4e-05	0.000426	1.6e-05
22.343	0.733	0.736	0.697	8.5e-05	0.000426	1.7e-05
22.356	0.73	0.734	0.695	8.6e-05	0.000427	1.8e-05
22.368	0.73	0.732	0.698	8.7e-05	0.000428	1.9e-05
22.381	0.727	0.73	0.696	8.8e-05	0.000429	2e-05
22.393	0.732	0.731	0.694	8.9e-05	0.000429	2e-05
22.406	0.736	0.733	0.692	9e-05	0.00043	2.1e-05
22.418	0.737	0.737	0.694	9.1e-05	0.000431	2.2e-05
22.431	0.732	0.734	0.7	9.2e-05	0.000432	2.3e-05
22.443	0.729	0.733	0.698	9.3e-05	0.000432	2.3e-05
22.456	0.727	0.731	0.697	9.4e-05	0.000433	2.4e-05
22.468	0.726	0.729	0.699	9.5e-05	0.000434	2.5e-05
22.481	0.734	0.732	0.699	9.6e-05	0.000435	2.6e-05
22.493	0.732	0.734	0.696	9.8e-05	0.000435	2.7e-05
22.506	0.732	0.734	0.695	9.9e-05	0.000436	2.7e-05
22.518	0.732	0.732	0.698	0.0001	0.000437	2.8e-05
22.53	0.735	0.733	0.7	0.000101	0.000438	2.9e-05
22.543	0.733	0.733	0.7	0.000102	0.000438	3e-05
22.555	0.73	0.733	0.699	0.000103	0.000439	3e-05
22.568	0.735	0.735	0.699	0.000104	0.00044	3.1e-05
22.58	0.734	0.733	0.698	0.000105	0.000441	3.2e-05
22.593	0.735	0.732	0.7	0.000106	0.000441	3.3e-05
22.605	0.732	0.732	0.699	0.000107	0.000442	3.4e-05
22.618	0.728	0.732	0.696	0.000108	0.000443	3.4e-05
22.63	0.734	0.731	0.698	0.000109	0.000444	3.5e-05
22.643	0.735	0.734	0.696	0.00011	0.000444	3.6e-05
22.655	0.735	0.734	0.695	0.000111	0.000445	3.7e-05
22.668	0.736	0.731	0.696	0.000112	0.000446	3.7e-05
22.68	0.738	0.729	0.696	0.000113	0.000447	3.8e-05
22.693	0.734	0.728	0.693	0.000114	0.000447	3.9e-05
22.705	0.732	0.731	0.697	0.000115	0.000448	4e-05
22.717	0.728	0.735	0.695	0.000116	0.000449	4e-05
22.73	0.729	0.734	0.697	0.000117	0.00045	4.1e-05
22.742	0.731	0.731	0.695	0.000118	0.00045	4.2e-05
22.755	0.73	0.731	0.694	0.000119	0.000451	4.3e-05
22.767	0.729	0.732	0.696	0.000121	0.000452	4.3e-05
22.78	0.731	0.733	0.697	0.000122	0.000453	4.4e-05
22.792	0.728	0.731	0.698	0.000123	0.000453	4.5e-05
22.805	0.728	0.73	0.699	0.000124	0.000454	4.6e-05
22.817	0.73	0.731	0.699	0.000125	0.000455	4.6e-05
22.83	0.732	0.731	0.697	0.000126	0.000455	4.7e-05
22.842	0.729	0.734	0.699	0.000127	0.000456	4.8e-05
22.855	0.732	0.733	0.699	0.000128	0.000457	4.9e-05
22.867	0.734	0.731	0.699	0.000129	0.000458	4.9e-05
22.88	0.734	0.731	0.7	0.00013	0.000458	5e-05
22.892	0.734	0.732	0.699	0.000131	0.000459	5.1e-05
22.904	0.729	0.73	0.698	0.000132	0.00046	5.2e-05
22.917	0.732	0.728	0.698	0.000133	0.000461	5.2e-05
22.929	0.735	0.728	0.696	0.000134	0.000461	5.3e-05
22.942	0.733	0.729	0.693	0.000135	0.000462	5.4e-05
22.954	0.732	0.734	0.697	0.000136	0.000463	5.5e-05
22.967	0.734	0.734	0.696	0.000137	0.000463	5.5e-05
22.979	0.736	0.731	0.693	0.000139	0.000464	5.6e-05
22.992	0.735	0.73	0.694	0.00014	0.000465	5.7e-05
23.004	0.732	0.729	0.694	0.000141	0.000466	5.8e-05
23.017	0.733	0.73	0.698	0.000142	0.000466	5.8e-05
23.029	0.731	0.732	0.699	0.000143	0.000467	5.9e-05
23.042	0.728	0.733	0.701	0.000144	0.000468	6e-05
23.054	0.735	0.733	0.703	0.000145	0.000469	6e-05
23.066	0.733	0.734	0.7	0.000146	0.000469	6.1e-05
23.079	0.735	0.735	0.7	0.000147	0.00047	6.2e-05
23.091	0.734	0.733	0.697	0.000148	0.000471	6.3e-05
23.104	0.733	0.733	0.697	0.000149	0.000471	6.3e-05
23.116	0.733	0.73	0.696	0.00015	0.000472	6.4e-05
23.129	0.733	0.729	0.694	0.000151	0.000473	6.5e-05
23.141	0.734	0.734	0.693	0.000152	0.000474	6.6e-05
23.154	0.734	0.736	0.699	0.000153	0.000474	6.6e-05
23.166	0.733	0.736	0.695	0.000155	0.000475	6.7e-05
23.179	0.73	0.731	0.695	0.000156	0.000476	6.8e-05
23.191	0.731	0.729	0.693	0.000157	0.000476	6.8e-05
23.204	0.731	0.731	0.694	0.000158	0.000477	6.9e-05
23.216	0.731	0.734	0.699	0.000159	0.000478	7e-05
23.229	0.73	0.733	0.7	0.00016	0.000479	7.1e-05
23.241	0.733	0.732	0.7	0.000161	0.000479	7.1e-05
23.253	0.731	0.729	0.699	0.000162	0.00048	7.2e-05
23.266	0.728	0.729	0.697	0.000163	0.000481	7.3e-05
23.278	0.732	0.732	0.698	0.000164	0.000481	7.4e-05
23.291	0.736	0.733	0.698	0.000165	0.000482	7.4e-05
23.303	0.735	0.732	0.696	0.000166	0.000483	7.5e-05
23.316	0.733	0.731	0.699	0.000167	0.000484	7.6e-05
23.328	0.733	0.732	0.698	0.000168	0.000484	7.6e-05
23.341	0.733	0.73	0.698	0.00017	0.000485	7.7e-05
23.353	0.732	0.732	0.697	0.000171	0.000486	7.8e-05
23.366	0.731	0.734	0.696	0.000172	0.000486	7.9e-05
23.378	0.731	0.733	0.697	0.000173	0.000487	7.9e-05
23.391	0.73	0.732	0.698	0.000174	0.000488	8e-05
23.403	0.733	0.732	0.696	0.000175	0.000488	8.1e-05
23.416	0.736	0.733	0.698	0.000176	0.000489	8.1e-05
23.428	0.728	0.733	0.695	0.000177	0.00049	8.2e-05
23.44	0.73	0.732	0.697	0.000178	0.000491	8.3e-05
23.453	0.733	0.732	0.698	0.000179	0.000491	8.4e-05
23.465	0.736	0.734	0.696	0.00018	0.000492	8.4e-05
23.478	0.735	0.733	0.702	0.000181	0.000493	8.5e-05
23.49	0.731	0.733	0.7	0.000183	0.000493	8.6e-05
23.503	0.734	0.732	0.698	0.000184	0.000494	8.6e-05
23.515	0.736	0.731	0.696	0.000185	0.000495	8.7e-05
23.528	0.732	0.732	0.696	0.000186	0.000495	8.8e-05
23.54	0.731	0.732	0.699	0.000187	0.000496	8.9e-05
23.553	0.729	0.732	0.695	0.000188	0.000497	8.9e-05
23.565	0.732	0.733	0.695	0.000189	0.000498	9e-05
23.578	0.728	0.732	0.694	0.00019	0.000498	9.1e-05
23.59	0.731	0.733	0.695	0.000191	0.000499	9.2e-05
23.602	0.736	0.735	0.697	0.000192	0.0005	9.2e-05
23.615	0.731	0.737	0.696	0.000193	0.0005	9.3e-05
23.627	0.732	0.731	0.696	0.000195	0.000501	9.4e-05
23.64	0.735	0.731	0.698	0.000196	0.000502	9.4e-05
23.652	0.736	0.731	0.698	0.000197	0.000502	9.5e-05
23.665	0.736	0.731	0.697	0.000198	0.000503	9.6e-05
23.677	0.734	0.735	0.698	0.000199	0.000504	9.7e-05
23.69	0.735	0.736	0.7	0.0002	0.000505	9.7e-05
23.702	0.733	0.734	0.699	0.000201	0.000505	9.8e-05
23.715	0.733	0.735	0.697	0.000202	0.000506	9.9e-05
23.727	0.732	0.735	0.698	0.000203	0.000507	0.0001
23.74	0.734	0.732	0.699	0.000204	0.000507	0.0001
23.752	0.734	0.733	0.698	0.000205	0.000508	0.000101
23.765	0.73	0.735	0.694	0.000207	0.000509	0.000102
23.777	0.732	0.734	0.696	0.000208	0.000509	0.000103
23.789	0.733	0.734	0.696	0.000209	0.00051	0.000103
23.802	0.731	0.734	0.695	0.00021	0.000511	0.000104
23.814	0.731	0.732	0.697	0.000211	0.000512	0.000105
23.827	0.735	0.733	0.694	0.000212	0.000512	0.000105
23.839	0.735	0.732	0.696	0.000213	0.000513	0.000106
23.852	0.735	0.729	0.696	0.000214	0.000514	0.000107
23.864	0.731	0.73	0.697	0.000215	0.000514	0.000108
23.877	0.729	0.732	0.698	0.000216	0.000515	0.000108
23.889	0.735	0.731	0.697	0.000218	0.000516	0.000109
23.902	0.736	0.734	0.7	0.000219	0.000517	0.00011
23.914	0.731	0.73	0.697	0.00022	0.000517	0.000111
23.927	0.73	0.732	0.7	0.000221	0.000518	0.000112
23.939	0.736	0.733	0.701	0.000222	0.000519	0.000112
23.952	0.733	0.735	0.697	0.000223	0.000519	0.000113
23.964	0.729	0.735	0.695	0.000224	0.00052	0.000114
23.976	0.733	0.733	0.698	0.000225	0.000521	0.000115
23.989	0.731	0.732	0.7	0.000226	0.000521	0.000115
24.001	0.734	0.731	0.701	0.000227	0.000522	0.000116
24.014	0.733	0.732	0.702	0.000229	0.000523	0.000117
24.026	0.731	0.734	0.703	0.00023	0.000524	0.000118
24.039	0.734	0.735	0.703	0.000231	0.000524	0.000118
24.051	0.734	0.733	0.699	0.000232	0.000525	0.000119
24.064	0.734	0.731	0.699	0.000233	0.000526	0.00012
24.076	0.733	0.734	0.699	0.000234	0.000527	0.000121
24.089	0.73	0.739	0.699	0.000235	0.000527	0.000122
24.101	0.735	0.733	0.701	0.000236	0.000528	0.000122
24.114	0.736	0.735	0.7	0.000237	0.000529	0.000123
24.126	0.733	0.738	0.699	0.000239	0.000529	0.000124
24.139	0.733	0.734	0.695	0.00024	0.00053	0.000125
24.151	0.733	0.731	0.695	0.000241	0.000531	0.000126
24.163	0.734	0.729	0.696	0.000242	0.000532	0.000126
24.176	0.733	0.729	0.699	0.000243	0.000532	0.000127
24.188	0.734	0.731	0.696	0.000244	0.000533	0.000128
24.201	0.732	0.733	0.697	0.000245	0.000534	0.000129
24.213	0.732	0.735	0.697	0.000246	0.000535	0.00013
24.226	0.733	0.734	0.696	0.000247	0.000535	0.000131
24.238	0.733	0.734	0.696	0.000248	0.000536	0.000131
24.251	0.732	0.73	0.695	0.00025	0.000537	0.000132
24.263	0.731	0.732	0.697	0.000251	0.000537	0.000133
24.276	0.731	0.73	0.699	0.000252	0.000538	0.000134
24.288	0.731	0.731	0.7	0.000253	0.000539	0.000135
24.301	0.732	0.733	0.699	0.000254	0.00054	0.000136
24.313	0.735	0.733	0.699	0.000255	0.00054	0.000136
24.325	0.731	0.733	0.702	0.000256	0.000541	0.000137
24.338	0.733	0.729	0.698	0.000257	0.000542	0.000138
24.35	0.732	0.733	0.695	0.000258	0.000543	0.000139
24.363	0.732	0.733	0.695	0.00026	0.000544	0.00014
24.375	0.733	0.733	0.698	0.000261	0.000544	0.000141
24.388	0.732	0.733	0.699	0.000262	0.000545	0.000142
24.4	0.728	0.732	0.698	0.000263	0.000546	0.000142
24.413	0.73	0.734	0.7	0.000264	0.000547	0.000143
24.425	0.732	0.73	0.696	0.000265	0.000547	0.000144
24.438	0.734	0.732	0.697	0.000266	0.000548	0.000145
24.45	0.737	0.733	0.699	0.000267	0.000549	0.000146
24.463	0.735	0.733	0.699	0.000268	0.00055	0.000147
24.475	0.731	0.733	0.696	0.000269	0.00055	0.000148
24.488	0.732	0.731	0.694	0.000271	0.000551	0.000148
24.5	0.733	0.734	0.695	0.000272	0.000552	0.000149
24.512	0.731	0.731	0.696	0.000273	0.000552	0.00015
24.525	0.73	0.732	0.696	0.000274	0.000553	0.00015
24.537	0.733	0.731	0.698	0.000275	0.000554	0.000151
24.55	0.735	0.73	0.7	0.000276	0.000554	0.000152
24.562	0.736	0.731	0.702	0.000277	0.000555	0.000153
24.575	0.733	0.737	0.701	0.000278	0.000556	0.000153
24.587	0.733	0.734	0.701	0.000279	0.000556	0.000154
24.6	0.734	0.733	0.701	0.00028	0.000557	0.000155
24.612	0.734	0.734	0.699	0.000281	0.000557	0.000155
24.625	0.733	0.734	0.695	0.000282	0.000558	0.000156
24.637	0.729	0.732	0.698	0.000283	0.000559	0.000157
24.65	0.731	0.733	0.696	0.000285	0.000559	0.000157
24.662	0.733	0.732	0.694	0.000286	0.00056	0.000158
24.675	0.732	0.732	0.697	0.000287	0.000561	0.000159
24.687	0.732	0.733	0.699	0.000288	0.000561	0.00016
24.699	0.729	0.735	0.698	0.000289	0.000562	0.00016
24.712	0.73	0.736	0.696	0.00029	0.000563	0.000161
24.724	0.735	0.73	0.699	0.000291	0.000563	0.000162
24.737	0.734	0.731	0.701	0.000292	0.000564	0.000163
24.749	0.733	0.733	0.699	0.000293	0.000564	0.000163
24.762	0.733	0.733	0.696	0.000294	0.000565	0.000164
24.774	0.732	0.734	0.702	0.000295	0.000566	0.000165
24.787	0.731	0.736	0.699	0.000296	0.000566	0.000165
24.799	0.734	0.734	0.695	0.000297	0.000567	0.000166
24.812	0.731	0.733	0.694	0.000298	0.000568	0.000167
24.824	0.732	0.733	0.697	0.000299	0.000568	0.000168
24.837	0.734	0.733	0.699	0.0003	0.000569	0.000168
24.849	0.733	0.736	0.699	0.000301	0.00057	0.000169
24.861	0.732	0.738	0.697	0.000302	0.00057	0.00017
24.874	0.733	0.735	0.698	0.000303	0.000571	0.000171
24.886	0.734	0.732	0.698	0.000304	0.000572	0.000171
24.899	0.735	0.732	0.695	0.000305	0.000572	0.000172
24.911	0.737	0.733	0.7	0.000305	0.000573	0.000173
24.924	0.735	0.733	0.698	0.000306	0.000574	0.000174
24.936	0.732	0.733	0.696	0.000307	0.000574	0.000174
24.949	0.728	0.733	0.697	0.000308	0.000575	0.000175
24.961	0.73	0.733	0.701	0.000309	0.000576	0.000176
24.974	0.732	0.734	0.697	0.00031	0.000576	0.000176
24.986	0.731	0.732	0.7	0.000311	0.000577	0.000177
24.999	0.733	0.736	0.7	0.000312	0.000578	0.000178
25.011	0.734	0.735	0.697	0.000313	0.000578	0.000179
25.024	0.736	0.732	0.697	0.000314	0.000579	0.000179
25.036	0.734	0.732	0.698	0.000315	0.00058	0.00018
25.048	0.731	0.734	0.695	0.000316	0.000581	0.000181
25.061	0.729	0.735	0.693	0.000316	0.000581	0.000182
25.073	0.732	0.735	0.695	0.000317	0.000582	0.000182
25.086	0.733	0.735	0.697	0.000318	0.000583	0.000183
25.098	0.733	0.734	0.701	0.000319	0.000583	0.000184
25.111	0.734	0.733	0.704	0.00032	0.000584	0.000185
25.123	0.734	0.734	0.701	0.000321	0.000585	0.000185
25.136	0.732	0.733	0.697	0.000322	0.000585	0.000186
25.148	0.734	0.734	0.694	0.000322	0.000586	0.000187
25.161	0.732	0.738	0.698	0.000323	0.000587	0.000187
25.173	0.732	0.734	0.696	0.000324	0.000587	0.000188
25.186	0.733	0.731	0.698	0.000325	0.000588	0.000189
25.198	0.735	0.733	0.698	0.000326	0.000589	0.00019
25.211	0.734	0.737	0.695	0.000326	0.00059	0.00019
25.223	0.732	0.734	0.697	0.000327	0.00059	0.000191
25.235	0.732	0.732	0.696	0.000328	0.000591	0.000192
25.248	0.732	0.732	0.699	0.000329	0.000592	0.000193
25.26	0.732	0.732	0.699	0.00033	0.000592	0.000193
25.273	0.733	0.732	0.698	0.00033	0.000593	0.000194
25.285	0.733	0.733	0.698	0.000331	0.000594	0.000195
25.298	0.732	0.736	0.694	0.000332	0.000595	0.000195
25.31	0.734	0.736	0.696	0.000333	0.000595	0.000196
25.323	0.733	0.738	0.697	0.000333	0.000596	0.000197
25.335	0.733	0.737	0.699	0.000334	0.000597	0.000197
25.348	0.732	0.736	0.699	0.000335	0.000597	0.000198
25.36	0.729	0.737	0.697	0.000336	0.000598	0.000199
25.373	0.73	0.735	0.699	0.000336	0.000599	0.0002
25.385	0.731	0.736	0.698	0.000337	0.0006	0.0002
25.398	0.734	0.736	0.702	0.000338	0.0006	0.000201
25.41	0.736	0.736	0.702	0.000338	0.000601	0.000202
25.422	0.734	0.736	0.7	0.000339	0.000602	0.000202
25.435	0.733	0.734	0.696	0.00034	0.000602	0.000203
25.447	0.732	0.732	0.699	0.00034	0.000603	0.000204
25.46	0.732	0.73	0.701	0.000341	0.000604	0.000204
25.472	0.733	0.729	0.698	0.000342	0.000605	0.000205
25.485	0.733	0.732	0.696	0.000342	0.000605	0.000206
25.497	0.733	0.729	0.698	0.000343	0.000606	0.000206
25.51	0.737	0.733	0.695	0.000344	0.000607	0.000207
25.522	0.736	0.733	0.696	0.000344	0.000607	0.000208
25.535	0.733	0.733	0.697	0.000345	0.000608	0.000208
25.547	0.733	0.735	0.697	0.000346	0.000609	0.000209
25.56	0.735	0.735	0.696	0.000346	0.00061	0.00021
25.572	0.734	0.734	0.699	0.000347	0.00061	0.00021
25.584	0.734	0.735	0.7	0.000347	0.000611	0.000211
25.597	0.733	0.736	0.701	0.000348	0.000612	0.000212
25.609	0.731	0.735	0.699	0.000349	0.000613	0.000212
25.622	0.727	0.732	0.695	0.000349	0.000613	0.000213
25.634	0.729	0.734	0.695	0.00035	0.000614	0.000214
25.647	0.73	0.735	0.7	0.00035	0.000615	0.000214
25.659	0.731	0.735	0.7	0.000351	0.000615	0.000215
25.672	0.729	0.735	0.698	0.000351	0.000616	0.000216
25.684	0.728	0.735	0.699	0.000352	0.000617	0.000216
25.697	0.731	0.734	0.696	0.000352	0.000618	0.000217
25.709	0.731	0.734	0.698	0.000353	0.000618	0.000217
25.722	0.732	0.734	0.698	0.000353	0.000619	0.000218
25.734	0.733	0.735	0.698	0.000354	0.00062	0.000219
25.747	0.735	0.736	0.698	0.000355	0.00062	0.000219
25.759	0.732	0.733	0.698	0.000355	0.000621	0.00022
25.771	0.732	0.733	0.7	0.000356	0.000622	0.00022
25.784	0.732	0.73	0.699	0.000356	0.000623	0.000221
25.796	0.734	0.734	0.699	0.000357	0.000623	0.000222
25.809	0.735	0.737	0.699	0.000357	0.000624	0.000222
25.821	0.736	0.736	0.7	0.000357	0.000625	0.000223
25.834	0.738	0.734	0.701	0.000358	0.000625	0.000223
25.846	0.737	0.733	0.701	0.000358	0.000626	0.000224
25.859	0.735	0.735	0.703	0.000359	0.000627	0.000225
25.871	0.734	0.736	0.701	0.000359	0.000628	0.000225
25.884	0.735	0.734	0.703	0.00036	0.000628	0.000226
25.896	0.735	0.735	0.701	0.00036	0.000629	0.000226
25.909	0.736	0.735	0.697	0.000361	0.00063	0.000227
25.921	0.736	0.733	0.698	0.000361	0.00063	0.000228
25.934	0.731	0.734	0.701	0.000362	0.000631	0.000228
25.946	0.732	0.733	0.7	0.000362	0.000632	0.000229
25.958	0.736	0.735	0.697	0.000362	0.000633	0.000229
25.971	0.735	0.734	0.7	0.000363	0.000633	0.00023
25.983	0.737	0.735	0.7	0.000363	0.000634	0.00023
25.996	0.735	0.734	0.698	0.000364	0.000635	0.000231
26.008	0.732	0.731	0.696	0.000364	0.000635	0.000231
26.021	0.734	0.731	0.698	0.000364	0.000636	0.000232
26.033	0.736	0.734	0.699	0.000365	0.000637	0.000232
26.046	0.736	0.734	0.698	0.000365	0.000637	0.000233
26.058	0.736	0.735	0.699	0.000366	0.000638	0.000233
26.071	0.735	0.733	0.701	0.000366	0.000639	0.000234
26.083	0.731	0.731	0.701	0.000366	0.000639	0.000235
26.096	0.729	0.732	0.698	0.000367	0.00064	0.000235
26.108	0.732	0.736	0.695	0.000367	0.000641	0.000236
26.12	0.734	0.734	0.696	0.000368	0.000641	0.000236
26.133	0.733	0.733	0.696	0.000368	0.000642	0.000237
26.145	0.733	0.734	0.696	0.000368	0.000643	0.000237
26.158	0.734	0.734	0.697	0.000369	0.000643	0.000238
26.17	0.732	0.734	0.698	0.000369	0.000644	0.000238
26.183	0.731	0.732	0.7	0.000369	0.000645	0.000239
26.195	0.733	0.739	0.695	0.00037	0.000645	0.000239
26.208	0.735	0.736	0.701	0.00037	0.000646	0.000239
26.22	0.731	0.735	0.698	0.00037	0.000647	0.00024
26.233	0.731	0.735	0.696	0.000371	0.000647	0.00024
26.245	0.733	0.734	0.696	0.000371	0.000648	0.000241
26.258	0.734	0.733	0.694	0.000371	0.000649	0.000241
26.27	0.733	0.733	0.692	0.000372	0.000649	0.000242
26.283	0.73	0.732	0.696	0.000372	0.00065	0.000242
26.295	0.73	0.735	0.697	0.000372	0.000651	0.000243
26.307	0.73	0.735	0.696	0.000373	0.000651	0.000243
26.32	0.73	0.736	0.696	0.000373	0.000652	0.000244
26.332	0.735	0.736	0.699	0.000373	0.000653	0.000244
26.345	0.737	0.734	0.7	0.000374	0.000653	0.000244
26.357	0.734	0.734	0.7	0.000374	0.000654	0.000245
26.37	0.738	0.737	0.702	0.000374	0.000654	0.000245
26.382	0.735	0.734	0.7	0.000375	0.000655	0.000246
26.395	0.73	0.732	0.698	0.000375	0.000656	0.000246
26.407	0.729	0.733	0.698	0.000375	0.000656	0.000247
26.42	0.731	0.735	0.698	0.000376	0.000657	0.000247
26.432	0.732	0.735	0.699	0.000376	0.000658	0.000247
26.445	0.733	0.736	0.701	0.000376	0.000658	0.000248
26.457	0.737	0.735	0.698	0.000376	0.000659	0.000248
26.47	0.735	0.734	0.698	0.000377	0.000659	0.000249
26.482	0.729	0.732	0.7	0.000377	0.00066	0.000249
26.494	0.733	0.732	0.698	0.000377	0.000661	0.000249
26.507	0.735	0.733	0.696	0.000378	0.000661	0.00025
26.519	0.733	0.735	0.697	0.000378	0.000662	0.00025
26.532	0.733	0.739	0.698	0.000378	0.000662	0.00025
26.544	0.736	0.738	0.697	0.000379	0.000663	0.000251
26.557	0.736	0.737	0.697	0.000379	0.000663	0.000251
26.569	0.736	0.736	0.7	0.000379	0.000664	0.000252
26.582	0.734	0.731	0.705	0.000379	0.000665	0.000252
26.594	0.734	0.733	0.699	0.00038	0.000665	0.000252
26.607	0.737	0.731	0.698	0.00038	0.000666	0.000253
26.619	0.736	0.732	0.699	0.00038	0.000666	0.000253
26.632	0.733	0.734	0.697	0.000381	0.000667	0.000253
26.644	0.729	0.736	0.697	0.000381	0.000667	0.000254
26.657	0.728	0.736	0.699	0.000381	0.000668	0.000254
26.669	0.735	0.732	0.694	0.000381	0.000668	0.000254
26.681	0.734	0.732	0.695	0.000382	0.000669	0.000255
26.694	0.734	0.732	0.697	0.000382	0.00067	0.000255
26.706	0.733	0.736	0.699	0.000382	0.00067	0.000256
26.719	0.733	0.738	0.699	0.000383	0.000671	0.000256
26.731	0.733	0.736	0.697	0.000383	0.000671	0.000256
26.744	0.734	0.736	0.698	0.000383	0.000672	0.000257
26.756	0.732	0.735	0.698	0.000383	0.000672	0.000257
26.769	0.731	0.736	0.7	0.000384	0.000673	0.000257
26.781	0.739	0.734	0.697	0.000384	0.000673	0.000258
26.794	0.734	0.735	0.696	0.000384	0.000674	0.000258
26.806	0.73	0.735	0.698	0.000384	0.000674	0.000258
26.819	0.735	0.735	0.699	0.000385	0.000675	0.000259
26.831	0.736	0.736	0.696	0.000385	0.000675	0.000259
26.843	0.733	0.73	0.696	0.000385	0.000676	0.000259
26.856	0.734	0.735	0.695	0.000385	0.000676	0.00026
26.868	0.734	0.734	0.699	0.000386	0.000677	0.00026
26.881	0.736	0.735	0.7	0.000386	0.000677	0.00026
26.893	0.738	0.736	0.699	0.000386	0.000677	0.000261
26.906	0.735	0.736	0.7	0.000387	0.000678	0.000261
26.918	0.732	0.738	0.696	0.000387	0.000678	0.000261
26.931	0.736	0.738	0.695	0.000387	0.000679	0.000262
26.943	0.733	0.736	0.7	0.000387	0.000679	0.000262
26.956	0.735	0.735	0.7	0.000388	0.00068	0.000262
26.968	0.735	0.736	0.698	0.000388	0.00068	0.000263
26.981	0.735	0.737	0.697	0.000388	0.000681	0.000263
26.993	0.73	0.733	0.7	0.000388	0.000681	0.000263
27.006	0.735	0.73	0.7	0.000389	0.000682	0.000264
27.018	0.733	0.731	0.697	0.000389	0.000682	0.000264
27.03	0.734	0.734	0.696	0.000389	0.000682	0.000264
27.043	0.734	0.734	0.698	0.000389	0.000683	0.000265
27.055	0.733	0.734	0.7	0.00039	0.000683	0.000265
27.068	0.733	0.734	0.699	0.00039	0.000684	0.000265
27.08	0.734	0.732	0.696	0.00039	0.000684	0.000266
27.093	0.736	0.731	0.7	0.00039	0.000684	0.000266
27.105	0.735	0.736	0.698	0.000391	0.000685	0.000266
27.118	0.732	0.735	0.7	0.000391	0.000685	0.000267
27.13	0.733	0.736	0.7	0.000391	0.000686	0.000267
27.143	0.736	0.735	0.699	0.000391	0.000686	0.000267
27.155	0.739	0.734	0.698	0.000392	0.000686	0.000268
27.168	0.735	0.735	0.696	0.000392	0.000687	0.000268
27.18	0.735	0.734	0.702	0.000392	0.000687	0.000268
27.193	0.732	0.731	0.699	0.000393	0.000688	0.000269
27.205	0.732	0.735	0.699	0.000393	0.000688	0.000269
27.217	0.732	0.737	0.698	0.000393	0.000688	0.000269
27.23	0.734	0.737	0.695	0.000393	0.000689	0.00027
27.242	0.734	0.736	0.695	0.000394	0.000689	0.00027
27.255	0.732	0.734	0.697	0.000394	0.000689	0.00027
27.267	0.732	0.735	0.696	0.000394	0.00069	0.000271
27.28	0.732	0.737	0.697	0.000394	0.00069	0.000271
27.292	0.733	0.737	0.701	0.000395	0.00069	0.000271
27.305	0.73	0.734	0.699	0.000395	0.000691	0.000272
27.317	0.732	0.735	0.701	0.000395	0.000691	0.000272
27.33	0.733	0.734	0.698	0.000395	0.000691	0.000273
27.342	0.735	0.736	0.698	0.000396	0.000692	0.000273
27.355	0.734	0.736	0.698	0.000396	0.000692	0.000273
27.367	0.733	0.735	0.698	0.000396	0.000692	0.000274
27.38	0.734	0.734	0.699	0.000397	0.000693	0.000274
27.392	0.733	0.73	0.699	0.000397	0.000693	0.000274
27.404	0.735	0.735	0.694	0.000397	0.000693	0.000275
27.417	0.733	0.733	0.696	0.000397	0.000694	0.000275
27.429	0.733	0.735	0.697	0.000398	0.000694	0.000276
27.442	0.732	0.734	0.698	0.000398	0.000694	0.000276
27.454	0.73	0.731	0.702	0.000398	0.000695	0.000276
27.467	0.734	0.734	0.702	0.000399	0.000695	0.000277
27.479	0.736	0.734	0.7	0.000399	0.000695	0.000277
27.492	0.735	0.736	0.696	0.000399	0.000696	0.000278
27.504	0.738	0.737	0.697	0.000399	0.000696	0.000278
27.517	0.737	0.738	0.699	0.0004	0.000696	0.000278
27.529	0.734	0.737	0.7	0.0004	0.000697	0.000279
27.542	0.734	0.733	0.698	0.0004	0.000697	0.000279
27.554	0.732	0.738	0.695	0.000401	0.000697	0.00028
27.566	0.733	0.74	0.698	0.000401	0.000698	0.00028
27.579	0.733	0.736	0.695	0.000401	0.000698	0.00028
27.591	0.734	0.733	0.695	0.000401	0.000698	0.000281
27.604	0.735	0.735	0.699	0.000402	0.000698	0.000281
27.616	0.732	0.738	0.699	0.000402	0.000699	0.000282
27.629	0.728	0.738	0.696	0.000402	0.000699	0.000282
27.641	0.733	0.733	0.7	0.000403	0.000699	0.000283
27.654	0.733	0.733	0.696	0.000403	0.0007	0.000283
27.666	0.732	0.734	0.695	0.000403	0.0007	0.000283
27.679	0.734	0.735	0.695	0.000404	0.0007	0.000284
27.691	0.735	0.736	0.698	0.000404	0.0007	0.000284
27.704	0.732	0.733	0.699	0.000404	0.000701	0.000285
27.716	0.732	0.736	0.696	0.000405	0.000701	0.000285
27.729	0.731	0.734	0.697	0.000405	0.000701	0.000286
27.741	0.732	0.733	0.697	0.000405	0.000702	0.000286
27.753	0.733	0.735	0.696	0.000406	0.000702	0.000287
27.766	0.734	0.739	0.698	0.000406	0.000702	0.000287
27.778	0.737	0.733	0.699	0.000406	0.000702	0.000288
27.791	0.734	0.733	0.699	0.000407	0.000703	0.000288
27.803	0.733	0.733	0.699	0.000407	0.000703	0.000288
27.816	0.736	0.731	0.699	0.000407	0.000703	0.000289
27.828	0.736	0.732	0.698	0.000408	0.000703	0.000289
27.841	0.733	0.733	0.703	0.000408	0.000704	0.00029
27.853	0.737	0.734	0.701	0.000408	0.000704	0.00029
27.866	0.735	0.735	0.699	0.000409	0.000704	0.000291
27.878	0.735	0.736	0.699	0.000409	0.000705	0.000291
27.891	0.737	0.736	0.699	0.000409	0.000705	0.000292
27.903	0.732	0.736	0.699	0.00041	0.000705	0.000292
27.916	0.738	0.74	0.699	0.00041	0.000705	0.000293
27.928	0.738	0.735	0.702	0.00041	0.000706	0.000293
27.94	0.732	0.734	0.701	0.000411	0.000706	0.000294
27.953	0.736	0.735	0.698	0.000411	0.000706	0.000294
27.965	0.741	0.735	0.696	0.000411	0.000706	0.000295
27.978	0.733	0.738	0.696	0.000412	0.000707	0.000295
27.99	0.734	0.735	0.699	0.000412	0.000707	0.000296
28.003	0.736	0.731	0.7	0.000413	0.000707	0.000296
28.015	0.739	0.731	0.699	0.000413	0.000708	0.000297
28.028	0.738	0.735	0.696	0.000413	0.000708	0.000297
28.04	0.736	0.738	0.696	0.000414	0.000708	0.000298
28.053	0.735	0.735	0.7	0.000414	0.000708	0.000298
28.065	0.737	0.732	0.7	0.000414	0.000709	0.000299
28.078	0.732	0.736	0.7	0.000415	0.000709	0.000299
28.09	0.732	0.736	0.699	0.000415	0.000709	0.0003
28.102	0.732	0.737	0.702	0.000416	0.000709	0.0003
28.115	0.738	0.736	0.701	0.000416	0.00071	0.000301
28.127	0.739	0.735	0.698	0.000416	0.00071	0.000301
28.14	0.738	0.736	0.698	0.000417	0.00071	0.000302
28.152	0.736	0.736	0.699	0.000417	0.00071	0.000302
28.165	0.734	0.733	0.701	0.000417	0.000711	0.000303
28.177	0.738	0.737	0.7	0.000418	0.000711	0.000303
28.19	0.734	0.737	0.7	0.000418	0.000711	0.000304
28.202	0.733	0.737	0.699	0.000419	0.000712	0.000304
28.215	0.733	0.736	0.699	0.000419	0.000712	0.000305
28.227	0.732	0.735	0.699	0.000419	0.000712	0.000305
28.24	0.735	0.734	0.7	0.00042	0.000712	0.000306
28.252	0.737	0.736	0.697	0.00042	0.000713	0.000307
28.265	0.738	0.737	0.7	0.000421	0.000713	0.000307
28.277	0.735	0.739	0.701	0.000421	0.000713	0.000308
28.289	0.73	0.738	0.7	0.000421	0.000714	0.000308
28.302	0.731	0.736	0.699	0.000422	0.000714	0.000309
28.314	0.736	0.734	0.697	0.000422	0.000714	0.000309
28.327	0.73	0.736	0.695	0.000422	0.000714	0.00031
28.339	0.736	0.734	0.697	0.000423	0.000715	0.00031
28.352	0.736	0.736	0.697	0.000423	0.000715	0.000311
28.364	0.733	0.736	0.699	0.000424	0.000715	0.000311
28.377	0.733	0.734	0.698	0.000424	0.000716	0.000312
28.389	0.737	0.734	0.696	0.000424	0.000716	0.000313
28.402	0.738	0.736	0.698	0.000425	0.000716	0.000313
28.414	0.737	0.733	0.699	0.000425	0.000716	0.000314
28.427	0.736	0.734	0.696	0.000426	0.000717	0.000314
28.439	0.73	0.733	0.697	0.000426	0.000717	0.000315
28.452	0.734	0.734	0.695	0.000426	0.000717	0.000315
28.464	0.733	0.738	0.697	0.000427	0.000718	0.000316
28.476	0.731	0.738	0.698	0.000427	0.000718	0.000317
28.489	0.732	0.734	0.696	0.000428	0.000718	0.000317
28.501	0.738	0.734	0.701	0.000428	0.000719	0.000318
28.514	0.734	0.734	0.699	0.000429	0.000719	0.000318
28.526	0.734	0.734	0.699	0.000429	0.000719	0.000319
28.539	0.734	0.733	0.7	0.000429	0.00072	0.000319
28.551	0.734	0.735	0.699	0.00043	0.00072	0.00032
28.564	0.734	0.737	0.698	0.00043	0.00072	0.000321
28.576	0.736	0.736	0.698	0.000431	0.000721	0.000321
28.589	0.73	0.733	0.699	0.000431	0.000721	0.000322
28.601	0.732	0.733	0.699	0.000431	0.000721	0.000322
28.614	0.733	0.735	0.698	0.000432	0.000722	0.000323
28.626	0.736	0.737	0.697	0.000432	0.000722	0.000324
28.639	0.741	0.736	0.698	0.000433	0.000722	0.000324
28.651	0.73	0.734	0.699	0.000433	0.000723	0.000325
28.663	0.731	0.737	0.7	0.000433	0.000723	0.000325
28.676	0.734	0.742	0.699	0.000434	0.000723	0.000326
28.688	0.736	0.736	0.693	0.000434	0.000724	0.000326
28.701	0.736	0.733	0.697	0.000435	0.000724	0.000327
28.713	0.736	0.734	0.701	0.000435	0.000724	0.000328
28.726	0.737	0.734	0.697	0.000435	0.000725	0.000328
28.738	0.73	0.733	0.696	0.000436	0.000725	0.000329
28.751	0.73	0.737	0.701	0.000436	0.000725	0.00033
28.763	0.731	0.737	0.7	0.000437	0.000726	0.00033
28.776	0.734	0.736	0.7	0.000437	0.000726	0.000331
28.788	0.737	0.735	0.698	0.000437	0.000726	0.000331
28.801	0.735	0.735	0.697	0.000438	0.000727	0.000332
28.813	0.732	0.736	0.698	0.000438	0.000727	0.000333
28.825	0.738	0.734	0.695	0.000438	0.000727	0.000333
28.838	0.736	0.736	0.701	0.000439	0.000728	0.000334
28.85	0.737	0.732	0.7	0.000439	0.000728	0.000334
28.863	0.734	0.733	0.7	0.00044	0.000729	0.000335
28.875	0.733	0.734	0.699	0.00044	0.000729	0.000336
28.888	0.736	0.735	0.697	0.00044	0.000729	0.000336
28.9	0.737	0.736	0.699	0.000441	0.00073	0.000337
28.913	0.739	0.734	0.701	0.000441	0.00073	0.000337
28.925	0.737	0.736	0.706	0.000442	0.000731	0.000338
28.938	0.734	0.737	0.702	0.000442	0.000731	0.000339
28.95	0.732	0.736	0.704	0.000442	0.000731	0.000339
28.963	0.733	0.735	0.703	0.000443	0.000732	0.00034
28.975	0.735	0.735	0.7	0.000443	0.000732	0.000341
28.988	0.735	0.736	0.701	0.000443	0.000732	0.000341
29	0.733	0.736	0.698	0.000444	0.000733	0.000342
29.012	0.737	0.737	0.699	0.000444	0.000733	0.000342
29.025	0.736	0.737	0.701	0.000445	0.000734	0.000343
29.037	0.736	0.737	0.698	0.000445	0.000734	0.000344
29.05	0.734	0.737	0.697	0.000445	0.000734	0.000344
29.062	0.731	0.737	0.7	0.000446	0.000735	0.000345
29.075	0.733	0.734	0.7	0.000446	0.000735	0.000346
29.087	0.734	0.737	0.697	0.000446	0.000736	0.000346
29.1	0.733	0.734	0.702	0.000447	0.000736	0.000347
29.112	0.734	0.736	0.701	0.000447	0.000736	0.000347
29.125	0.732	0.737	0.701	0.000447	0.000737	0.000348
29.137	0.733	0.736	0.699	0.000448	0.000737	0.000349
29.15	0.735	0.737	0.698	0.000448	0.000738	0.000349
29.162	0.735	0.739	0.701	0.000448	0.000738	0.00035
29.175	0.736	0.738	0.698	0.000449	0.000739	0.00035
29.187	0.739	0.736	0.703	0.000449	0.000739	0.000351
29.199	0.735	0.738	0.7	0.000449	0.000739	0.000352
29.212	0.733	0.74	0.698	0.00045	0.00074	0.000352
29.224	0.732	0.74	0.699	0.00045	0.00074	0.000353
29.237	0.734	0.739	0.699	0.00045	0.000741	0.000353
29.249	0.733	0.737	0.699	0.000451	0.000741	0.000354
29.262	0.737	0.739	0.697	0.000451	0.000741	0.000355
29.274	0.735	0.736	0.7	0.000451	0.000742	0.000355
29.287	0.735	0.735	0.701	0.000452	0.000742	0.000356
29.299	0.736	0.737	0.699	0.000452	0.000743	0.000356
29.312	0.737	0.738	0.698	0.000452	0.000743	0.000357
29.324	0.732	0.738	0.7	0.000453	0.000744	0.000357
29.337	0.729	0.738	0.699	0.000453	0.000744	0.000358
29.349	0.739	0.736	0.699	0.000453	0.000744	0.000359
29.361	0.735	0.735	0.699	0.000454	0.000745	0.000359
29.374	0.735	0.737	0.698	0.000454	0.000745	0.00036
29.386	0.735	0.738	0.699	0.000454	0.000746	0.00036
29.399	0.732	0.736	0.701	0.000455	0.000746	0.000361
29.411	0.738	0.737	0.702	0.000455	0.000746	0.000361
29.424	0.739	0.739	0.696	0.000455	0.000747	0.000362
29.436	0.731	0.735	0.696	0.000456	0.000747	0.000362
29.449	0.734	0.736	0.697	0.000456	0.000748	0.000363
29.461	0.74	0.738	0.698	0.000456	0.000748	0.000364
29.474	0.738	0.737	0.699	0.000456	0.000749	0.000364
29.486	0.735	0.737	0.699	0.000457	0.000749	0.000365
29.499	0.738	0.741	0.698	0.000457	0.000749	0.000365
29.511	0.737	0.733	0.701	0.000457	0.00075	0.000366
29.524	0.736	0.739	0.698	0.000458	0.00075	0.000366
29.536	0.736	0.737	0.699	0.000458	0.000751	0.000367
29.548	0.738	0.735	0.7	0.000458	0.000751	0.000367
29.561	0.736	0.732	0.697	0.000458	0.000751	0.000368
29.573	0.736	0.732	0.695	0.000459	0.000752	0.000368
29.586	0.738	0.736	0.697	0.000459	0.000752	0.000369
29.598	0.736	0.742	0.697	0.000459	0.000753	0.000369
29.611	0.734	0.735	0.7	0.00046	0.000753	0.00037
29.623	0.734	0.736	0.698	0.00046	0.000753	0.00037
29.636	0.733	0.737	0.698	0.00046	0.000754	0.000371
29.648	0.734	0.738	0.698	0.00046	0.000754	0.000371
29.661	0.735	0.74	0.698	0.000461	0.000755	0.000372
29.673	0.732	0.737	0.701	0.000461	0.000755	0.000372
29.686	0.732	0.737	0.701	0.000461	0.000755	0.000373
29.698	0.735	0.737	0.7	0.000461	0.000756	0.000373
29.711	0.735	0.737	0.698	0.000462	0.000756	0.000373
29.723	0.732	0.736	0.698	0.000462	0.000756	0.000374
29.735	0.733	0.736	0.703	0.000462	0.000757	0.000374
29.748	0.733	0.735	0.7	0.000462	0.000757	0.000375
29.76	0.734	0.733	0.7	0.000463	0.000758	0.000375
29.773	0.733	0.732	0.696	0.000463	0.000758	0.000376
29.785	0.734	0.736	0.696	0.000463	0.000758	0.000376
29.798	0.735	0.737	0.697	0.000463	0.000759	0.000377
29.81	0.736	0.737	0.7	0.000463	0.000759	0.000377
29.823	0.735	0.738	0.699	0.000464	0.000759	0.000377
29.835	0.737	0.739	0.7	0.000464	0.00076	0.000378
29.848	0.736	0.739	0.699	0.000464	0.00076	0.000378
29.86	0.734	0.738	0.7	0.000464	0.00076	0.000379
29.873	0.735	0.736	0.7	0.000464	0.000761	0.000379
29.885	0.736	0.736	0.696	0.000465	0.000761	0.000379
29.898	0.737	0.733	0.699	0.000465	0.000761	0.00038
29.91	0.736	0.741	0.696	0.000465	0.000762	0.00038
29.922	0.734	0.739	0.695	0.000465	0.000762	0.000381
29.935	0.734	0.738	0.699	0.000465	0.000762	0.000381
29.947	0.736	0.739	0.701	0.000466	0.000763	0.000381
29.96	0.737	0.739	0.701	0.000466	0.000763	0.000382
29.972	0.734	0.736	0.7	0.000466	0.000763	0.000382
29.985	0.733	0.738	0.696	0.000466	0.000764	0.000382
29.997	0.732	0.735	0.698	0.000466	0.000764	0.000383
30.01	0.733	0.737	0.697	0.000466	0.000764	0.000383
30.022	0.734	0.737	0.699	0.000467	0.000764	0.000383
30.035	0.735	0.736	0.701	0.000467	0.000765	0.000384
30.047	0.734	0.734	0.701	0.000467	0.000765	0.000384
30.06	0.731	0.736	0.698	0.000467	0.000765	0.000384
30.072	0.731	0.736	0.697	0.000467	0.000766	0.000385
30.084	0.732	0.736	0.697	0.000467	0.000766	0.000385
30.097	0.735	0.738	0.695	0.000468	0.000766	0.000385
30.109	0.735	0.737	0.701	0.000468	0.000766	0.000386
30.122	0.736	0.739	0.698	0.000468	0.000767	0.000386
30.134	0.734	0.741	0.697	0.000468	0.000767	0.000386
30.147	0.732	0.742	0.699	0.000468	0.000767	0.000386
30.159	0.733	0.735	0.699	0.000468	0.000767	0.000387
30.172	0.734	0.735	0.698	0.000468	0.000768	0.000387
30.184	0.738	0.737	0.698	0.000468	0.000768	0.000387
30.197	0.737	0.737	0.698	0.000468	0.000768	0.000388
30.209	0.736	0.736	0.697	0.000469	0.000768	0.000388
30.222	0.735	0.738	0.697	0.000469	0.000769	0.000388
30.234	0.734	0.736	0.7	0.000469	0.000769	0.000388
30.247	0.732	0.739	0.701	0.000469	0.000769	0.000388
30.259	0.734	0.736	0.699	0.000469	0.000769	0.000389
30.271	0.736	0.736	0.701	0.000469	0.000769	0.000389
30.284	0.735	0.739	0.7	0.000469	0.00077	0.000389
30.296	0.733	0.741	0.697	0.000469	0.00077	0.000389
30.309	0.734	0.739	0.703	0.000469	0.00077	0.00039
30.321	0.734	0.736	0.702	0.000469	0.00077	0.00039
30.334	0.733	0.737	0.699	0.000469	0.00077	0.00039
30.346	0.732	0.738	0.698	0.000469	0.00077	0.00039
30.359	0.732	0.738	0.701	0.000469	0.000771	0.00039
30.371	0.735	0.739	0.701	0.00047	0.000771	0.00039
30.384	0.737	0.739	0.7	0.00047	0.000771	0.000391
30.396	0.738	0.737	0.702	0.00047	0.000771	0.000391
30.409	0.739	0.733	0.702	0.00047	0.000771	0.000391
30.421	0.737	0.733	0.704	0.00047	0.000771	0.000391
30.434	0.733	0.737	0.703	0.00047	0.000771	0.000391
30.446	0.733	0.739	0.7	0.00047	0.000771	0.000391
30.458	0.734	0.738	0.704	0.00047	0.000772	0.000392
30.471	0.736	0.738	0.701	0.00047	0.000772	0.000392
30.483	0.737	0.737	0.697	0.00047	0.000772	0.000392
30.496	0.737	0.736	0.698	0.00047	0.000772	0.000392
30.508	0.736	0.734	0.702	0.00047	0.000772	0.000392
30.521	0.733	0.735	0.703	0.00047	0.000772	0.000392
30.533	0.731	0.74	0.697	0.00047	0.000772	0.000392
30.546	0.736	0.741	0.698	0.00047	0.000772	0.000392
30.558	0.735	0.737	0.699	0.00047	0.000772	0.000392
30.571	0.734	0.736	0.698	0.00047	0.000772	0.000392
30.583	0.734	0.739	0.699	0.00047	0.000772	0.000393
30.596	0.736	0.739	0.701	0.00047	0.000772	0.000393
30.608	0.739	0.74	0.7	0.000469	0.000773	0.000393
30.62	0.738	0.738	0.695	0.000469	0.000773	0.000393
30.633	0.736	0.738	0.696	0.000469	0.000773	0.000393
30.645	0.737	0.738	0.698	0.000469	0.000773	0.000393
30.658	0.735	0.74	0.701	0.000469	0.000773	0.000393
30.67	0.732	0.743	0.703	0.000469	0.000773	0.000393
30.683	0.736	0.742	0.702	0.000469	0.000773	0.000393
30.695	0.73	0.736	0.7	0.000469	0.000773	0.000393
30.708	0.729	0.735	0.699	0.000469	0.000773	0.000393
30.72	0.735	0.735	0.701	0.000469	0.000773	0.000393
30.733	0.738	0.736	0.701	0.000469	0.000773	0.000393
30.745	0.737	0.736	0.699	0.000469	0.000773	0.000393
30.758	0.732	0.735	0.7	0.000469	0.000773	0.000393
30.77	0.734	0.735	0.698	0.000469	0.000773	0.000393
30.783	0.735	0.733	0.701	0.000468	0.000773	0.000393
30.795	0.734	0.738	0.703	0.000468	0.000773	0.000393
30.807	0.735	0.739	0.704	0.000468	0.000772	0.000393
30.82	0.734	0.736	0.704	0.000468	0.000772	0.000393
30.832	0.732	0.735	0.702	0.000468	0.000772	0.000393
30.845	0.736	0.74	0.702	0.000468	0.000772	0.000393
30.857	0.735	0.738	0.7	0.000468	0.000772	0.000393
30.87	0.733	0.74	0.699	0.000468	0.000772	0.000393
30.882	0.736	0.74	0.699	0.000467	0.000772	0.000393
30.895	0.738	0.737	0.698	0.000467	0.000772	0.000393
30.907	0.737	0.736	0.697	0.000467	0.000772	0.000393
30.92	0.737	0.739	0.7	0.000467	0.000772	0.000393
30.932	0.732	0.741	0.704	0.000467	0.000772	0.000393
30.945	0.731	0.738	0.702	0.000467	0.000772	0.000393
30.957	0.735	0.738	0.701	0.000467	0.000772	0.000393
30.97	0.733	0.741	0.698	0.000466	0.000771	0.000393
30.982	0.735	0.741	0.698	0.000466	0.000771	0.000393
30.994	0.739	0.738	0.699	0.000466	0.000771	0.000393
31.007	0.74	0.739	0.7	0.000466	0.000771	0.000393
31.019	0.731	0.736	0.699	0.000466	0.000771	0.000392
31.032	0.732	0.737	0.696	0.000465	0.000771	0.000392
31.044	0.736	0.74	0.701	0.000465	0.000771	0.000392
31.057	0.737	0.738	0.7	0.000465	0.000771	0.000392
31.069	0.734	0.736	0.699	0.000465	0.00077	0.000392
31.082	0.733	0.738	0.7	0.000465	0.00077	0.000392
31.094	0.739	0.741	0.703	0.000464	0.00077	0.000392
31.107	0.733	0.739	0.701	0.000464	0.00077	0.000392
31.119	0.735	0.734	0.702	0.000464	0.00077	0.000392
31.132	0.733	0.736	0.704	0.000464	0.00077	0.000392
31.144	0.735	0.739	0.706	0.000464	0.000769	0.000392
31.157	0.737	0.741	0.705	0.000463	0.000769	0.000392
31.169	0.735	0.739	0.7	0.000463	0.000769	0.000392
31.181	0.739	0.741	0.699	0.000463	0.000769	0.000391
31.194	0.733	0.734	0.697	0.000463	0.000769	0.000391
31.206	0.736	0.736	0.696	0.000462	0.000768	0.000391
31.219	0.732	0.738	0.701	0.000462	0.000768	0.000391
31.231	0.733	0.738	0.699	0.000462	0.000768	0.000391
31.244	0.734	0.737	0.7	0.000462	0.000768	0.000391
31.256	0.736	0.736	0.702	0.000461	0.000768	0.000391
31.269	0.735	0.737	0.7	0.000461	0.000767	0.000391
31.281	0.736	0.734	0.696	0.000461	0.000767	0.000391
31.294	0.739	0.731	0.697	0.000461	0.000767	0.000391
31.306	0.739	0.735	0.698	0.00046	0.000767	0.000391
31.319	0.737	0.737	0.699	0.00046	0.000767	0.000391
31.331	0.736	0.736	0.7	0.00046	0.000766	0.000391
31.343	0.738	0.734	0.7	0.00046	0.000766	0.00039
31.356	0.74	0.737	0.699	0.000459	0.000766	0.00039
31.368	0.734	0.739	0.699	0.000459	0.000766	0.00039
31.381	0.734	0.737	0.701	0.000459	0.000765	0.00039
31.393	0.734	0.736	0.7	0.000458	0.000765	0.00039
31.406	0.737	0.738	0.698	0.000458	0.000765	0.00039
31.418	0.737	0.74	0.701	0.000458	0.000765	0.00039
31.431	0.736	0.739	0.695	0.000458	0.000764	0.00039
31.443	0.736	0.737	0.697	0.000457	0.000764	0.00039
31.456	0.733	0.739	0.695	0.000457	0.000764	0.00039
31.468	0.735	0.739	0.699	0.000457	0.000764	0.00039
31.481	0.739	0.738	0.704	0.000456	0.000763	0.00039
31.493	0.735	0.736	0.699	0.000456	0.000763	0.00039
31.506	0.737	0.736	0.699	0.000456	0.000763	0.00039
31.518	0.734	0.738	0.7	0.000455	0.000763	0.00039
31.53	0.735	0.74	0.701	0.000455	0.000762	0.00039
31.543	0.738	0.74	0.699	0.000455	0.000762	0.000389
31.555	0.734	0.739	0.7	0.000454	0.000762	0.000389
31.568	0.732	0.74	0.701	0.000454	0.000761	0.000389
31.58	0.735	0.739	0.701	0.000454	0.000761	0.000389
31.593	0.738	0.737	0.701	0.000453	0.000761	0.000389
31.605	0.732	0.738	0.699	0.000453	0.000761	0.000389
31.618	0.735	0.738	0.7	0.000453	0.00076	0.000389
31.63	0.738	0.738	0.701	0.000453	0.00076	0.000389
31.643	0.734	0.74	0.701	0.000452	0.00076	0.000389
31.655	0.734	0.741	0.7	0.000452	0.00076	0.000389
31.668	0.734	0.74	0.697	0.000451	0.000759	0.000389
31.68	0.737	0.738	0.697	0.000451	0.000759	0.000389
31.693	0.739	0.736	0.699	0.000451	0.000759	0.000389
31.705	0.735	0.74	0.7	0.00045	0.000758	0.000389
31.717	0.735	0.739	0.701	0.00045	0.000758	0.000389
31.73	0.735	0.736	0.701	0.00045	0.000758	0.000389
31.742	0.735	0.737	0.699	0.000449	0.000757	0.000389
31.755	0.737	0.739	0.699	0.000449	0.000757	0.000389
31.767	0.742	0.739	0.701	0.000449	0.000757	0.000389
31.78	0.738	0.737	0.7	0.000448	0.000757	0.00039
31.792	0.736	0.735	0.699	0.000448	0.000756	0.00039
31.805	0.736	0.736	0.699	0.000448	0.000756	0.00039
31.817	0.735	0.738	0.7	0.000447	0.000756	0.00039
31.83	0.735	0.739	0.698	0.000447	0.000755	0.00039
31.842	0.734	0.742	0.7	0.000447	0.000755	0.00039
31.855	0.731	0.739	0.698	0.000446	0.000755	0.00039
31.867	0.734	0.741	0.697	0.000446	0.000755	0.00039
31.88	0.738	0.74	0.698	0.000446	0.000754	0.00039
31.892	0.738	0.739	0.7	0.000445	0.000754	0.00039
31.904	0.736	0.741	0.702	0.000445	0.000754	0.00039
31.917	0.736	0.738	0.7	0.000444	0.000753	0.00039
31.929	0.734	0.736	0.698	0.000444	0.000753	0.000391
31.942	0.735	0.737	0.698	0.000444	0.000753	0.000391
31.954	0.738	0.736	0.699	0.000443	0.000753	0.000391
31.967	0.738	0.737	0.7	0.000443	0.000752	0.000391
31.979	0.736	0.737	0.701	0.000443	0.000752	0.000391
31.992	0.736	0.736	0.701	0.000442	0.000752	0.000391
32.004	0.737	0.739	0.698	0.000442	0.000751	0.000391
32.017	0.734	0.743	0.697	0.000441	0.000751	0.000392
32.029	0.742	0.74	0.7	0.000441	0.000751	0.000392
32.042	0.738	0.738	0.7	0.000441	0.000751	0.000392
32.054	0.735	0.738	0.699	0.00044	0.00075	0.000392
32.066	0.738	0.74	0.699	0.00044	0.00075	0.000392
32.079	0.741	0.74	0.701	0.00044	0.00075	0.000393
32.091	0.734	0.738	0.703	0.000439	0.000749	0.000393
32.104	0.737	0.735	0.702	0.000439	0.000749	0.000393
32.116	0.739	0.74	0.699	0.000438	0.000749	0.000393
32.129	0.737	0.741	0.699	0.000438	0.000749	0.000393
32.141	0.735	0.739	0.702	0.000438	0.000748	0.000394
32.154	0.735	0.737	0.703	0.000437	0.000748	0.000394
32.166	0.733	0.74	0.702	0.000437	0.000748	0.000394
32.179	0.739	0.736	0.701	0.000437	0.000747	0.000394
32.191	0.737	0.736	0.705	0.000436	0.000747	0.000395
32.204	0.734	0.737	0.707	0.000436	0.000747	0.000395
32.216	0.733	0.738	0.705	0.000435	0.000747	0.000395
32.229	0.732	0.738	0.703	0.000435	0.000746	0.000395
32.241	0.731	0.735	0.701	0.000435	0.000746	0.000396
32.253	0.73	0.733	0.699	0.000434	0.000746	0.000396
32.266	0.737	0.736	0.699	0.000434	0.000746	0.000396
32.278	0.738	0.739	0.699	0.000434	0.000745	0.000396
32.291	0.733	0.734	0.701	0.000433	0.000745	0.000397
32.303	0.735	0.736	0.703	0.000433	0.000745	0.000397
32.316	0.736	0.741	0.702	0.000432	0.000745	0.000397
32.328	0.733	0.744	0.699	0.000432	0.000744	0.000398
32.341	0.737	0.739	0.697	0.000432	0.000744	0.000398
32.353	0.736	0.739	0.699	0.000431	0.000744	0.000398
32.366	0.738	0.738	0.7	0.000431	0.000744	0.000399
32.378	0.739	0.738	0.699	0.00043	0.000743	0.000399
32.391	0.737	0.739	0.699	0.00043	0.000743	0.000399
32.403	0.736	0.739	0.701	0.00043	0.000743	0.0004
32.416	0.736	0.741	0.702	0.000429	0.000743	0.0004
32.428	0.735	0.741	0.7	0.000429	0.000742	0.0004
32.44	0.733	0.74	0.697	0.000429	0.000742	0.000401
32.453	0.735	0.741	0.699	0.000428	0.000742	0.000401
32.465	0.735	0.741	0.699	0.000428	0.000742	0.000401
32.478	0.736	0.74	0.698	0.000427	0.000741	0.000402
32.49	0.74	0.737	0.7	0.000427	0.000741	0.000402
32.503	0.737	0.736	0.704	0.000427	0.000741	0.000403
32.515	0.734	0.739	0.702	0.000426	0.000741	0.000403
32.528	0.736	0.738	0.698	0.000426	0.000741	0.000403
32.54	0.734	0.739	0.698	0.000426	0.00074	0.000404
32.553	0.734	0.74	0.7	0.000425	0.00074	0.000404
32.565	0.735	0.74	0.702	0.000425	0.00074	0.000405
32.578	0.736	0.741	0.701	0.000424	0.00074	0.000405
32.59	0.739	0.741	0.698	0.000424	0.00074	0.000406
32.602	0.737	0.741	0.699	0.000424	0.000739	0.000406
32.615	0.736	0.738	0.699	0.000423	0.000739	0.000406
32.627	0.733	0.737	0.699	0.000423	0.000739	0.000407
32.64	0.728	0.739	0.701	0.000423	0.000739	0.000407
32.652	0.734	0.74	0.7	0.000422	0.000739	0.000408
32.665	0.734	0.738	0.699	0.000422	0.000739	0.000408
32.677	0.738	0.741	0.701	0.000422	0.000738	0.000409
32.69	0.738	0.74	0.703	0.000421	0.000738	0.000409
32.702	0.737	0.74	0.702	0.000421	0.000738	0.00041
32.715	0.734	0.74	0.7	0.00042	0.000738	0.00041
32.727	0.733	0.738	0.699	0.00042	0.000738	0.000411
32.74	0.736	0.744	0.699	0.00042	0.000738	0.000411
32.752	0.737	0.74	0.703	0.000419	0.000737	0.000411
32.765	0.737	0.739	0.703	0.000419	0.000737	0.000412
32.777	0.737	0.738	0.701	0.000419	0.000737	0.000412
32.789	0.74	0.738	0.7	0.000418	0.000737	0.000413
32.802	0.742	0.738	0.699	0.000418	0.000737	0.000413
32.814	0.739	0.739	0.698	0.000418	0.000737	0.000414
32.827	0.737	0.739	0.698	0.000417	0.000737	0.000414
32.839	0.735	0.738	0.698	0.000417	0.000737	0.000415
32.852	0.736	0.738	0.698	0.000417	0.000736	0.000416
32.864	0.74	0.739	0.696	0.000416	0.000736	0.000416
32.877	0.739	0.737	0.701	0.000416	0.000736	0.000417
32.889	0.738	0.74	0.702	0.000416	0.000736	0.000417
32.902	0.736	0.74	0.701	0.000415	0.000736	0.000418
32.914	0.737	0.737	0.701	0.000415	0.000736	0.000418
32.927	0.739	0.742	0.701	0.000415	0.000736	0.000419
32.939	0.744	0.741	0.7	0.000414	0.000736	0.000419
32.952	0.741	0.74	0.7	0.000414	0.000736	0.00042
32.964	0.738	0.739	0.702	0.000414	0.000736	0.00042
32.976	0.739	0.737	0.703	0.000413	0.000735	0.000421
32.989	0.74	0.738	0.699	0.000413	0.000735	0.000421
33.001	0.739	0.74	0.701	0.000413	0.000735	0.000422
33.014	0.738	0.737	0.698	0.000412	0.000735	0.000423
33.026	0.733	0.736	0.7	0.000412	0.000735	0.000423
33.039	0.736	0.739	0.701	0.000412	0.000735	0.000424
33.051	0.74	0.743	0.7	0.000411	0.000735	0.000424
33.064	0.737	0.741	0.702	0.000411	0.000735	0.000425
33.076	0.738	0.738	0.697	0.000411	0.000735	0.000425
33.089	0.74	0.738	0.701	0.00041	0.000735	0.000426
33.101	0.738	0.743	0.704	0.00041	0.000735	0.000427
33.114	0.738	0.742	0.702	0.00041	0.000735	0.000427
33.126	0.739	0.736	0.699	0.00041	0.000735	0.000428
33.139	0.739	0.74	0.702	0.000409	0.000735	0.000428
33.151	0.734	0.742	0.7	0.000409	0.000735	0.000429
33.163	0.735	0.741	0.7	0.000409	0.000735	0.000429
33.176	0.734	0.738	0.7	0.000408	0.000735	0.00043
33.188	0.734	0.736	0.7	0.000408	0.000735	0.000431
33.201	0.737	0.738	0.702	0.000408	0.000735	0.000431
33.213	0.734	0.741	0.697	0.000407	0.000735	0.000432
33.226	0.735	0.744	0.695	0.000407	0.000735	0.000432
33.238	0.733	0.739	0.696	0.000407	0.000735	0.000433
33.251	0.735	0.736	0.704	0.000407	0.000735	0.000434
33.263	0.736	0.735	0.705	0.000406	0.000735	0.000434
33.276	0.735	0.737	0.701	0.000406	0.000735	0.000435
33.288	0.735	0.74	0.701	0.000406	0.000735	0.000435
33.301	0.736	0.74	0.701	0.000406	0.000735	0.000436
33.313	0.737	0.737	0.7	0.000405	0.000735	0.000437
33.325	0.733	0.74	0.701	0.000405	0.000735	0.000437
33.338	0.734	0.745	0.701	0.000405	0.000735	0.000438
33.35	0.737	0.739	0.699	0.000405	0.000735	0.000438
33.363	0.738	0.734	0.698	0.000404	0.000735	0.000439
33.375	0.737	0.736	0.701	0.000404	0.000735	0.00044
33.388	0.735	0.74	0.702	0.000404	0.000735	0.00044
33.4	0.738	0.739	0.698	0.000403	0.000735	0.000441
33.413	0.739	0.739	0.701	0.000403	0.000735	0.000441
33.425	0.738	0.741	0.701	0.000403	0.000735	0.000442
33.438	0.735	0.741	0.7	0.000403	0.000735	0.000443
33.45	0.734	0.741	0.701	0.000402	0.000735	0.000443
33.463	0.735	0.743	0.703	0.000402	0.000735	0.000444
33.475	0.74	0.742	0.701	0.000402	0.000735	0.000444
33.488	0.741	0.739	0.7	0.000402	0.000735	0.000445
33.5	0.739	0.738	0.701	0.000402	0.000735	0.000446
33.512	0.736	0.74	0.7	0.000401	0.000735	0.000446
33.525	0.732	0.742	0.698	0.000401	0.000735	0.000447
33.537	0.736	0.741	0.698	0.000401	0.000735	0.000447
33.55	0.74	0.741	0.701	0.000401	0.000735	0.000448
33.562	0.739	0.74	0.699	0.0004	0.000735	0.000448
33.575	0.741	0.74	0.7	0.0004	0.000735	0.000449
33.587	0.735	0.74	0.703	0.0004	0.000736	0.00045
33.6	0.736	0.738	0.704	0.0004	0.000736	0.00045
33.612	0.737	0.739	0.703	0.000399	0.000736	0.000451
33.625	0.74	0.742	0.702	0.000399	0.000736	0.000451
33.637	0.738	0.74	0.702	0.000399	0.000736	0.000452
33.65	0.739	0.739	0.702	0.000399	0.000736	0.000453
33.662	0.741	0.74	0.704	0.000399	0.000736	0.000453
33.675	0.742	0.735	0.7	0.000398	0.000736	0.000454
33.687	0.738	0.735	0.698	0.000398	0.000736	0.000454
33.699	0.735	0.739	0.7	0.000398	0.000736	0.000455
33.712	0.737	0.741	0.7	0.000398	0.000736	0.000455
33.724	0.737	0.736	0.698	0.000398	0.000736	0.000456
33.737	0.734	0.74	0.704	0.000397	0.000736	0.000456
33.749	0.733	0.74	0.704	0.000397	0.000736	0.000457
33.762	0.737	0.736	0.703	0.000397	0.000736	0.000458
33.774	0.738	0.738	0.701	0.000397	0.000737	0.000458
33.787	0.737	0.741	0.701	0.000397	0.000737	0.000459
33.799	0.74	0.739	0.705	0.000396	0.000737	0.000459
33.812	0.736	0.743	0.702	0.000396	0.000737	0.00046
33.824	0.737	0.743	0.705	0.000396	0.000737	0.00046
33.837	0.737	0.742	0.702	0.000396	0.000737	0.000461
33.849	0.728	0.742	0.699	0.000396	0.000737	0.000461
33.861	0.73	0.742	0.701	0.000395	0.000737	0.000462
33.874	0.733	0.741	0.703	0.000395	0.000737	0.000462
33.886	0.736	0.742	0.702	0.000395	0.000737	0.000463
33.899	0.736	0.744	0.701	0.000395	0.000737	0.000463
33.911	0.735	0.74	0.703	0.000395	0.000737	0.000464
33.924	0.738	0.74	0.705	0.000395	0.000737	0.000464
33.936	0.739	0.739	0.701	0.000394	0.000737	0.000465
33.949	0.739	0.741	0.699	0.000394	0.000738	0.000465
33.961	0.739	0.742	0.699	0.000394	0.000738	0.000466
33.974	0.738	0.741	0.699	0.000394	0.000738	0.000466
33.986	0.739	0.741	0.699	0.000394	0.000738	0.000467
33.999	0.735	0.737	0.7	0.000394	0.000738	0.000467
34.011	0.737	0.738	0.699	0.000393	0.000738	0.000468
34.024	0.739	0.74	0.7	0.000393	0.000738	0.000468
34.036	0.737	0.741	0.702	0.000393	0.000738	0.000469
34.048	0.734	0.742	0.702	0.000393	0.000738	0.000469
34.061	0.737	0.742	0.702	0.000393	0.000738	0.00047
34.073	0.737	0.74	0.704	0.000393	0.000738	0.00047
34.086	0.736	0.74	0.698	0.000392	0.000738	0.000471
34.098	0.735	0.737	0.697	0.000392	0.000738	0.000471
34.111	0.739	0.741	0.702	0.000392	0.000739	0.000472
34.123	0.739	0.742	0.702	0.000392	0.000739	0.000472
34.136	0.739	0.742	0.701	0.000392	0.000739	0.000472
34.148	0.737	0.743	0.703	0.000392	0.000739	0.000473
34.161	0.738	0.741	0.702	0.000391	0.000739	0.000473
34.173	0.738	0.742	0.702	0.000391	0.000739	0.000474
34.186	0.737	0.742	0.701	0.000391	0.000739	0.000474
34.198	0.735	0.741	0.699	0.000391	0.000739	0.000474
34.211	0.737	0.741	0.696	0.000391	0.000739	0.000475
34.223	0.737	0.739	0.699	0.000391	0.000739	0.000475
34.235	0.737	0.743	0.702	0.000391	0.000739	0.000476
34.248	0.738	0.74	0.702	0.00039	0.000739	0.000476
34.26	0.735	0.738	0.701	0.00039	0.000739	0.000476
34.273	0.738	0.741	0.7	0.00039	0.000739	0.000477
34.285	0.741	0.743	0.699	0.00039	0.000739	0.000477
34.298	0.735	0.739	0.698	0.00039	0.00074	0.000477
34.31	0.735	0.738	0.7	0.00039	0.00074	0.000478
34.323	0.74	0.74	0.7	0.000389	0.00074	0.000478
34.335	0.74	0.739	0.701	0.000389	0.00074	0.000478
34.348	0.74	0.74	0.702	0.000389	0.00074	0.000479
34.36	0.739	0.744	0.701	0.000389	0.00074	0.000479
34.373	0.737	0.741	0.701	0.000389	0.00074	0.000479
34.385	0.744	0.74	0.702	0.000389	0.00074	0.00048
34.398	0.74	0.743	0.698	0.000389	0.00074	0.00048
34.41	0.738	0.741	0.7	0.000388	0.00074	0.00048
34.422	0.736	0.738	0.703	0.000388	0.00074	0.00048
34.435	0.734	0.738	0.702	0.000388	0.00074	0.000481
34.447	0.736	0.741	0.7	0.000388	0.00074	0.000481
34.46	0.73	0.743	0.7	0.000388	0.00074	0.000481
34.472	0.735	0.742	0.702	0.000388	0.00074	0.000482
34.485	0.735	0.738	0.702	0.000388	0.00074	0.000482
34.497	0.736	0.74	0.701	0.000388	0.00074	0.000482
34.51	0.739	0.74	0.702	0.000387	0.00074	0.000482
34.522	0.743	0.739	0.704	0.000387	0.000741	0.000483
34.535	0.74	0.741	0.702	0.000387	0.000741	0.000483
34.547	0.74	0.74	0.701	0.000387	0.000741	0.000483
34.56	0.739	0.739	0.698	0.000387	0.000741	0.000483
34.572	0.737	0.738	0.696	0.000387	0.000741	0.000483
34.584	0.735	0.737	0.705	0.000387	0.000741	0.000484
34.597	0.74	0.74	0.701	0.000386	0.000741	0.000484
34.609	0.738	0.742	0.702	0.000386	0.000741	0.000484
34.622	0.742	0.741	0.701	0.000386	0.000741	0.000484
34.634	0.738	0.739	0.701	0.000386	0.000741	0.000484
34.647	0.74	0.738	0.701	0.000386	0.000741	0.000484
34.659	0.74	0.737	0.699	0.000386	0.000741	0.000485
34.672	0.737	0.734	0.697	0.000386	0.000741	0.000485
34.684	0.74	0.742	0.702	0.000386	0.000741	0.000485
34.697	0.739	0.742	0.703	0.000385	0.000741	0.000485
34.709	0.739	0.743	0.7	0.000385	0.000741	0.000485
34.722	0.737	0.743	0.698	0.000385	0.000741	0.000485
34.734	0.736	0.741	0.698	0.000385	0.000741	0.000485
34.747	0.735	0.742	0.702	0.000385	0.000741	0.000486
34.759	0.736	0.739	0.699	0.000385	0.000741	0.000486
34.771	0.733	0.742	0.7	0.000385	0.000741	0.000486
34.784	0.734	0.74	0.7	0.000385	0.000741	0.000486
34.796	0.735	0.739	0.699	0.000384	0.000741	0.000486
34.809	0.735	0.74	0.701	0.000384	0.000741	0.000486
34.821	0.737	0.741	0.703	0.000384	0.000741	0.000486
34.834	0.736	0.742	0.7	0.000384	0.000741	0.000486
34.846	0.736	0.742	0.697	0.000384	0.000741	0.000486
34.859	0.739	0.743	0.701	0.000384	0.000742	0.000486
34.871	0.738	0.742	0.701	0.000384	0.000742	0.000486
34.884	0.737	0.74	0.699	0.000384	0.000742	0.000486
34.896	0.736	0.74	0.703	0.000383	0.000742	0.000487
34.909	0.739	0.743	0.709	0.000383	0.000742	0.000487
34.921	0.737	0.744	0.702	0.000383	0.000742	0.000487
34.934	0.735	0.742	0.699	0.000383	0.000742	0.000487
34.946	0.735	0.74	0.704	0.000383	0.000742	0.000487
34.958	0.737	0.739	0.704	0.000383	0.000742	0.000487
34.971	0.739	0.74	0.699	0.000383	0.000742	0.000487
34.983	0.743	0.743	0.699	0.000383	0.000742	0.000487
34.996	0.74	0.739	0.704	0.000383	0.000742	0.000487
35.008	0.737	0.741	0.701	0.000383	0.000742	0.000487
35.021	0.736	0.738	0.702	0.000382	0.000742	0.000487
35.033	0.737	0.737	0.703	0.000382	0.000742	0.000487
35.046	0.737	0.74	0.704	0.000382	0.000742	0.000487
35.058	0.736	0.74	0.703	0.000382	0.000742	0.000487
35.071	0.737	0.736	0.7	0.000382	0.000742	0.000487
35.083	0.737	0.738	0.701	0.000382	0.000742	0.000487
35.096	0.731	0.739	0.702	0.000382	0.000742	0.000487
35.108	0.734	0.739	0.703	0.000382	0.000742	0.000487
35.12	0.739	0.738	0.701	0.000382	0.000742	0.000487
35.133	0.737	0.74	0.7	0.000382	0.000742	0.000486
35.145	0.733	0.742	0.701	0.000382	0.000742	0.000486
35.158	0.738	0.74	0.701	0.000382	0.000742	0.000486
35.17	0.736	0.738	0.704	0.000382	0.000742	0.000486
35.183	0.74	0.738	0.701	0.000382	0.000742	0.000486
35.195	0.739	0.739	0.697	0.000381	0.000742	0.000486
35.208	0.737	0.74	0.698	0.000381	0.000742	0.000486
35.22	0.736	0.74	0.7	0.000381	0.000742	0.000486
35.233	0.736	0.741	0.698	0.000381	0.000742	0.000486
35.245	0.739	0.736	0.7	0.000381	0.000742	0.000486
35.258	0.737	0.739	0.699	0.000381	0.000742	0.000486
35.27	0.735	0.741	0.7	0.000381	0.000742	0.000486
35.283	0.734	0.739	0.701	0.000381	0.000742	0.000486
35.295	0.734	0.735	0.7	0.000381	0.000742	0.000485
35.307	0.739	0.736	0.702	0.000381	0.000742	0.000485
35.32	0.74	0.737	0.704	0.000381	0.000742	0.000485
35.332	0.734	0.741	0.705	0.000381	0.000742	0.000485
35.345	0.734	0.743	0.702	0.000381	0.000742	0.000485
35.357	0.734	0.742	0.702	0.000381	0.000742	0.000485
35.37	0.734	0.741	0.703	0.000381	0.000742	0.000485
35.382	0.734	0.742	0.701	0.000381	0.000742	0.000485
35.395	0.735	0.744	0.701	0.000381	0.000742	0.000484
35.407	0.737	0.743	0.7	0.000381	0.000742	0.000484
35.42	0.738	0.742	0.7	0.000381	0.000742	0.000484
35.432	0.737	0.742	0.702	0.000381	0.000742	0.000484
35.445	0.738	0.741	0.702	0.000381	0.000742	0.000484
35.457	0.733	0.738	0.701	0.000381	0.000742	0.000484
35.47	0.735	0.738	0.701	0.000381	0.000743	0.000483
35.482	0.737	0.739	0.702	0.000382	0.000743	0.000483
35.494	0.739	0.742	0.702	0.000382	0.000743	0.000483
35.507	0.74	0.742	0.696	0.000382	0.000743	0.000483
35.519	0.734	0.738	0.702	0.000382	0.000743	0.000483
35.532	0.734	0.74	0.707	0.000382	0.000743	0.000483
35.544	0.735	0.741	0.705	0.000382	0.000743	0.000482
35.557	0.735	0.739	0.699	0.000382	0.000743	0.000482
35.569	0.734	0.738	0.697	0.000382	0.000743	0.000482
35.582	0.737	0.742	0.7	0.000382	0.000743	0.000482
35.594	0.734	0.741	0.703	0.000382	0.000743	0.000482
35.607	0.737	0.738	0.702	0.000382	0.000743	0.000481
35.619	0.736	0.744	0.697	0.000383	0.000743	0.000481
35.632	0.735	0.742	0.698	0.000383	0.000743	0.000481
35.644	0.735	0.74	0.7	0.000383	0.000743	0.000481
35.657	0.736	0.741	0.699	0.000383	0.000743	0.00048
35.669	0.736	0.742	0.699	0.000383	0.000743	0.00048
35.681	0.736	0.744	0.702	0.000383	0.000743	0.00048
35.694	0.742	0.742	0.702	0.000384	0.000743	0.00048
35.706	0.742	0.741	0.704	0.000384	0.000743	0.000479
35.719	0.739	0.742	0.703	0.000384	0.000743	0.000479
35.731	0.739	0.744	0.702	0.000384	0.000743	0.000479
35.744	0.741	0.746	0.698	0.000384	0.000743	0.000479
35.756	0.742	0.742	0.711	0.000384	0.000743	0.000478
35.769	0.739	0.742	0.705	0.000385	0.000743	0.000478
35.781	0.737	0.744	0.702	0.000385	0.000743	0.000478
35.794	0.737	0.743	0.7	0.000385	0.000743	0.000478
35.806	0.735	0.74	0.696	0.000385	0.000743	0.000477
35.819	0.733	0.739	0.699	0.000386	0.000743	0.000477
35.831	0.732	0.739	0.698	0.000386	0.000743	0.000477
35.843	0.733	0.741	0.698	0.000386	0.000743	0.000477
35.856	0.736	0.741	0.703	0.000386	0.000743	0.000476
35.868	0.74	0.74	0.704	0.000387	0.000743	0.000476
35.881	0.739	0.743	0.698	0.000387	0.000743	0.000476
35.893	0.734	0.741	0.703	0.000387	0.000744	0.000475
35.906	0.737	0.741	0.705	0.000388	0.000744	0.000475
35.918	0.737	0.736	0.707	0.000388	0.000744	0.000475
35.931	0.739	0.742	0.705	0.000388	0.000744	0.000475
35.943	0.74	0.745	0.7	0.000388	0.000744	0.000474
35.956	0.741	0.744	0.699	0.000389	0.000744	0.000474
35.968	0.736	0.741	0.704	0.000389	0.000744	0.000474
35.981	0.735	0.743	0.703	0.000389	0.000744	0.000473
35.993	0.737	0.739	0.707	0.00039	0.000744	0.000473
36.006	0.738	0.739	0.705	0.00039	0.000744	0.000473
36.018	0.74	0.742	0.704	0.000391	0.000744	0.000473
36.03	0.74	0.744	0.701	0.000391	0.000744	0.000472
36.043	0.739	0.742	0.699	0.000391	0.000744	0.000472
36.055	0.735	0.741	0.7	0.000392	0.000744	0.000472
36.068	0.736	0.742	0.707	0.000392	0.000744	0.000471
36.08	0.738	0.747	0.703	0.000393	0.000744	0.000471
36.093	0.736	0.745	0.701	0.000393	0.000744	0.000471
36.105	0.734	0.743	0.699	0.000393	0.000744	0.000471
36.118	0.735	0.742	0.698	0.000394	0.000744	0.00047
36.13	0.734	0.739	0.699	0.000394	0.000745	0.00047
36.143	0.734	0.747	0.704	0.000395	0.000745	0.00047
36.155	0.735	0.742	0.707	0.000395	0.000745	0.000469
36.168	0.737	0.74	0.703	0.000396	0.000745	0.000469
36.18	0.737	0.741	0.7	0.000396	0.000745	0.000469
36.193	0.736	0.741	0.699	0.000397	0.000745	0.000468
36.205	0.738	0.738	0.697	0.000397	0.000745	0.000468
36.217	0.736	0.742	0.707	0.000398	0.000745	0.000468
36.23	0.738	0.745	0.704	0.000398	0.000745	0.000468
36.242	0.736	0.745	0.704	0.000399	0.000745	0.000467
36.255	0.738	0.742	0.705	0.000399	0.000745	0.000467
36.267	0.739	0.739	0.706	0.0004	0.000745	0.000467
36.28	0.74	0.74	0.705	0.0004	0.000745	0.000466
36.292	0.738	0.743	0.704	0.000401	0.000745	0.000466
36.305	0.735	0.742	0.702	0.000401	0.000746	0.000466
36.317	0.736	0.742	0.7	0.000402	0.000746	0.000466
36.33	0.737	0.74	0.699	0.000403	0.000746	0.000465
36.342	0.736	0.745	0.7	0.000403	0.000746	0.000465
36.355	0.738	0.746	0.699	0.000404	0.000746	0.000465
36.367	0.74	0.744	0.699	0.000404	0.000746	0.000464
36.38	0.735	0.747	0.703	0.000405	0.000746	0.000464
36.392	0.736	0.744	0.701	0.000406	0.000746	0.000464
36.404	0.737	0.74	0.704	0.000406	0.000746	0.000464
36.417	0.739	0.74	0.705	0.000407	0.000746	0.000463
36.429	0.738	0.741	0.702	0.000408	0.000747	0.000463
36.442	0.736	0.742	0.7	0.000408	0.000747	0.000463
36.454	0.736	0.742	0.702	0.000409	0.000747	0.000463
36.467	0.736	0.741	0.704	0.00041	0.000747	0.000462
36.479	0.737	0.739	0.705	0.00041	0.000747	0.000462
36.492	0.736	0.74	0.701	0.000411	0.000747	0.000462
36.504	0.741	0.742	0.703	0.000412	0.000747	0.000462
36.517	0.743	0.743	0.704	0.000413	0.000747	0.000461
36.529	0.74	0.743	0.703	0.000413	0.000747	0.000461
36.542	0.737	0.742	0.702	0.000414	0.000748	0.000461
36.554	0.741	0.739	0.701	0.000415	0.000748	0.000461
36.566	0.739	0.739	0.703	0.000416	0.000748	0.000461
36.579	0.741	0.744	0.698	0.000416	0.000748	0.00046
36.591	0.74	0.741	0.701	0.000417	0.000748	0.00046
36.604	0.737	0.741	0.703	0.000418	0.000748	0.00046
36.616	0.736	0.743	0.704	0.000419	0.000748	0.00046
36.629	0.735	0.743	0.704	0.00042	0.000749	0.00046
36.641	0.738	0.742	0.705	0.000421	0.000749	0.000459
36.654	0.737	0.744	0.703	0.000421	0.000749	0.000459
36.666	0.732	0.742	0.703	0.000422	0.000749	0.000459
36.679	0.73	0.742	0.701	0.000423	0.000749	0.000459
36.691	0.734	0.742	0.704	0.000424	0.000749	0.000459
36.704	0.736	0.741	0.705	0.000425	0.000749	0.000458
36.716	0.736	0.741	0.704	0.000426	0.00075	0.000458
36.729	0.739	0.743	0.706	0.000427	0.00075	0.000458
36.741	0.738	0.743	0.706	0.000428	0.00075	0.000458
36.753	0.737	0.743	0.703	0.000429	0.00075	0.000458
36.766	0.737	0.745	0.7	0.00043	0.00075	0.000458
36.778	0.74	0.744	0.7	0.000431	0.00075	0.000458
36.791	0.739	0.741	0.704	0.000431	0.000751	0.000457
36.803	0.737	0.741	0.706	0.000432	0.000751	0.000457
36.816	0.74	0.744	0.704	0.000433	0.000751	0.000457
36.828	0.741	0.745	0.702	0.000434	0.000751	0.000457
36.841	0.734	0.742	0.702	0.000435	0.000751	0.000457
36.853	0.736	0.741	0.703	0.000436	0.000752	0.000457
36.866	0.739	0.74	0.703	0.000437	0.000752	0.000457
36.878	0.741	0.74	0.703	0.000439	0.000752	0.000457
36.891	0.74	0.741	0.706	0.00044	0.000752	0.000457
36.903	0.74	0.741	0.702	0.000441	0.000752	0.000457
36.916	0.738	0.738	0.702	0.000442	0.000753	0.000456
36.928	0.733	0.739	0.704	0.000443	0.000753	0.000456
36.94	0.735	0.742	0.699	0.000444	0.000753	0.000456
36.953	0.737	0.743	0.698	0.000445	0.000753	0.000456
36.965	0.739	0.74	0.701	0.000446	0.000753	0.000456
36.978	0.737	0.743	0.701	0.000447	0.000754	0.000456
36.99	0.736	0.741	0.703	0.000448	0.000754	0.000456
37.003	0.737	0.741	0.702	0.000449	0.000754	0.000456
37.015	0.74	0.742	0.705	0.000451	0.000754	0.000456
37.028	0.738	0.741	0.705	0.000452	0.000754	0.000456
37.04	0.735	0.738	0.702	0.000453	0.000755	0.000456
37.053	0.735	0.74	0.702	0.000454	0.000755	0.000456
37.065	0.736	0.738	0.702	0.000455	0.000755	0.000456
37.078	0.74	0.742	0.703	0.000456	0.000755	0.000456
37.09	0.739	0.741	0.703	0.000458	0.000756	0.000456
37.102	0.74	0.742	0.702	0.000459	0.000756	0.000456
37.115	0.741	0.743	0.703	0.00046	0.000756	0.000456
37.127	0.74	0.742	0.705	0.000461	0.000756	0.000456
37.14	0.737	0.741	0.704	0.000462	0.000757	0.000456
37.152	0.738	0.738	0.702	0.000464	0.000757	0.000456
37.165	0.733	0.742	0.699	0.000465	0.000757	0.000456
37.177	0.735	0.742	0.704	0.000466	0.000757	0.000456
37.19	0.738	0.742	0.703	0.000467	0.000758	0.000456
37.202	0.738	0.742	0.7	0.000469	0.000758	0.000456
37.215	0.738	0.742	0.703	0.00047	0.000758	0.000456
37.227	0.74	0.747	0.706	0.000471	0.000758	0.000456
37.24	0.741	0.748	0.704	0.000472	0.000759	0.000457
37.252	0.738	0.745	0.708	0.000474	0.000759	0.000457
37.265	0.741	0.743	0.702	0.000475	0.000759	0.000457
37.277	0.737	0.742	0.699	0.000476	0.00076	0.000457
37.289	0.734	0.742	0.699	0.000478	0.00076	0.000457
37.302	0.734	0.741	0.7	0.000479	0.00076	0.000457
37.314	0.737	0.74	0.703	0.00048	0.00076	0.000457
37.327	0.736	0.739	0.706	0.000482	0.000761	0.000457
37.339	0.739	0.74	0.704	0.000483	0.000761	0.000457
37.352	0.74	0.743	0.7	0.000484	0.000761	0.000458
37.364	0.74	0.745	0.701	0.000486	0.000762	0.000458
37.377	0.741	0.745	0.704	0.000487	0.000762	0.000458
37.389	0.743	0.747	0.705	0.000488	0.000762	0.000458
37.402	0.737	0.744	0.702	0.00049	0.000762	0.000458
37.414	0.739	0.743	0.701	0.000491	0.000763	0.000458
37.427	0.741	0.744	0.702	0.000492	0.000763	0.000458
37.439	0.735	0.74	0.702	0.000494	0.000763	0.000459
37.452	0.737	0.741	0.704	0.000495	0.000764	0.000459
37.464	0.743	0.743	0.703	0.000496	0.000764	0.000459
37.476	0.739	0.743	0.702	0.000498	0.000764	0.000459
37.489	0.732	0.741	0.704	0.000499	0.000765	0.000459
37.501	0.738	0.743	0.705	0.000501	0.000765	0.00046
37.514	0.739	0.743	0.704	0.000502	0.000765	0.00046
37.526	0.735	0.746	0.705	0.000503	0.000766	0.00046
37.539	0.734	0.741	0.704	0.000505	0.000766	0.00046
37.551	0.735	0.74	0.706	0.000506	0.000766	0.00046
37.564	0.739	0.744	0.703	0.000508	0.000767	0.000461
37.576	0.744	0.746	0.702	0.000509	0.000767	0.000461
37.589	0.736	0.745	0.708	0.00051	0.000767	0.000461
37.601	0.734	0.743	0.704	0.000512	0.000768	0.000461
37.614	0.738	0.741	0.702	0.000513	0.000768	0.000462
37.626	0.738	0.74	0.7	0.000515	0.000768	0.000462
37.639	0.738	0.742	0.7	0.000516	0.000769	0.000462
37.651	0.739	0.742	0.7	0.000518	0.000769	0.000462
37.663	0.74	0.739	0.702	0.000519	0.000769	0.000463
37.676	0.739	0.741	0.703	0.00052	0.00077	0.000463
37.688	0.743	0.743	0.698	0.000522	0.00077	0.000463
37.701	0.734	0.744	0.703	0.000523	0.00077	0.000464
37.713	0.737	0.743	0.704	0.000525	0.000771	0.000464
37.726	0.74	0.744	0.703	0.000526	0.000771	0.000464
37.738	0.74	0.744	0.704	0.000527	0.000771	0.000464
37.751	0.733	0.74	0.701	0.000529	0.000772	0.000465
37.763	0.735	0.739	0.704	0.00053	0.000772	0.000465
37.776	0.736	0.74	0.703	0.000532	0.000772	0.000465
37.788	0.736	0.743	0.703	0.000533	0.000773	0.000466
37.801	0.737	0.747	0.702	0.000535	0.000773	0.000466
37.813	0.738	0.748	0.702	0.000536	0.000773	0.000466
37.825	0.738	0.743	0.703	0.000537	0.000774	0.000467
37.838	0.739	0.742	0.701	0.000539	0.000774	0.000467
37.85	0.741	0.744	0.701	0.00054	0.000774	0.000468
37.863	0.739	0.746	0.703	0.000542	0.000775	0.000468
37.875	0.739	0.743	0.704	0.000543	0.000775	0.000468
37.888	0.737	0.743	0.703	0.000544	0.000776	0.000469
37.9	0.736	0.743	0.703	0.000546	0.000776	0.000469
37.913	0.739	0.743	0.703	0.000547	0.000776	0.000469
37.925	0.742	0.746	0.704	0.000549	0.000777	0.00047
37.938	0.737	0.743	0.702	0.00055	0.000777	0.00047
37.95	0.739	0.743	0.701	0.000551	0.000777	0.000471
37.963	0.738	0.741	0.702	0.000553	0.000778	0.000471
37.975	0.738	0.741	0.703	0.000554	0.000778	0.000472
37.988	0.739	0.743	0.702	0.000555	0.000779	0.000472
38	0.735	0.743	0.702	0.000557	0.000779	0.000472
38.012	0.739	0.74	0.702	0.000558	0.000779	0.000473
38.025	0.734	0.738	0.703	0.00056	0.00078	0.000473
38.037	0.739	0.74	0.704	0.000561	0.00078	0.000474
38.05	0.741	0.742	0.703	0.000562	0.00078	0.000474
38.062	0.741	0.742	0.701	0.000564	0.000781	0.000475
38.075	0.742	0.743	0.7	0.000565	0.000781	0.000475
38.087	0.741	0.741	0.704	0.000566	0.000782	0.000476
38.1	0.745	0.74	0.705	0.000568	0.000782	0.000476
38.112	0.741	0.742	0.705	0.000569	0.000782	0.000477
38.125	0.738	0.743	0.704	0.00057	0.000783	0.000477
38.137	0.737	0.742	0.702	0.000572	0.000783	0.000478
38.15	0.741	0.744	0.701	0.000573	0.000784	0.000478
38.162	0.739	0.743	0.701	0.000574	0.000784	0.000479
38.175	0.74	0.745	0.701	0.000576	0.000784	0.000479
38.187	0.739	0.742	0.701	0.000577	0.000785	0.00048
38.199	0.737	0.742	0.704	0.000578	0.000785	0.00048
38.212	0.738	0.743	0.707	0.000579	0.000786	0.000481
38.224	0.74	0.741	0.704	0.000581	0.000786	0.000481
38.237	0.739	0.738	0.705	0.000582	0.000786	0.000482
38.249	0.739	0.738	0.706	0.000583	0.000787	0.000482
38.262	0.737	0.741	0.706	0.000584	0.000787	0.000483
38.274	0.734	0.742	0.704	0.000586	0.000788	0.000484
38.287	0.734	0.741	0.702	0.000587	0.000788	0.000484
38.299	0.736	0.741	0.701	0.000588	0.000789	0.000485
38.312	0.738	0.747	0.703	0.000589	0.000789	0.000485
38.324	0.734	0.744	0.703	0.000591	0.000789	0.000486
38.337	0.736	0.744	0.703	0.000592	0.00079	0.000486
38.349	0.739	0.746	0.702	0.000593	0.00079	0.000487
38.361	0.739	0.743	0.703	0.000594	0.000791	0.000488
38.374	0.742	0.745	0.702	0.000595	0.000791	0.000488
38.386	0.741	0.745	0.704	0.000596	0.000792	0.000489
38.399	0.739	0.742	0.702	0.000598	0.000792	0.00049
38.411	0.738	0.742	0.7	0.000599	0.000792	0.00049
38.424	0.74	0.747	0.699	0.0006	0.000793	0.000491
38.436	0.742	0.746	0.708	0.000601	0.000793	0.000491
38.449	0.738	0.747	0.707	0.000602	0.000794	0.000492
38.461	0.739	0.744	0.708	0.000603	0.000794	0.000493
38.474	0.742	0.745	0.707	0.000604	0.000795	0.000493
38.486	0.741	0.744	0.703	0.000606	0.000795	0.000494
38.499	0.738	0.74	0.7	0.000607	0.000796	0.000495
38.511	0.739	0.739	0.701	0.000608	0.000796	0.000495
38.524	0.738	0.742	0.703	0.000609	0.000796	0.000496
38.536	0.736	0.744	0.704	0.00061	0.000797	0.000497
38.548	0.739	0.745	0.703	0.000611	0.000797	0.000498
38.561	0.741	0.742	0.702	0.000612	0.000798	0.000498
38.573	0.74	0.742	0.703	0.000613	0.000798	0.000499
38.586	0.738	0.744	0.703	0.000614	0.000799	0.0005
38.598	0.739	0.743	0.703	0.000615	0.000799	0.0005
38.611	0.739	0.745	0.704	0.000616	0.0008	0.000501
38.623	0.74	0.746	0.704	0.000617	0.0008	0.000502
38.636	0.738	0.747	0.704	0.000618	0.000801	0.000503
38.648	0.735	0.747	0.704	0.000619	0.000801	0.000503
38.661	0.737	0.742	0.703	0.00062	0.000802	0.000504
38.673	0.741	0.743	0.706	0.000621	0.000802	0.000505
38.686	0.741	0.747	0.702	0.000622	0.000803	0.000506
38.698	0.743	0.746	0.7	0.000623	0.000803	0.000506
38.711	0.743	0.745	0.703	0.000624	0.000804	0.000507
38.723	0.739	0.744	0.704	0.000625	0.000804	0.000508
38.735	0.737	0.741	0.704	0.000626	0.000804	0.000509
38.748	0.742	0.74	0.705	0.000626	0.000805	0.00051
38.76	0.746	0.746	0.701	0.000627	0.000805	0.00051
38.773	0.736	0.742	0.702	0.000628	0.000806	0.000511
38.785	0.738	0.743	0.698	0.000629	0.000806	0.000512
38.798	0.738	0.743	0.701	0.00063	0.000807	0.000513
38.81	0.737	0.743	0.703	0.000631	0.000807	0.000514
38.823	0.737	0.745	0.701	0.000632	0.000808	0.000514
38.835	0.737	0.743	0.701	0.000633	0.000808	0.000515
38.848	0.74	0.745	0.7	0.000633	0.000809	0.000516
38.86	0.74	0.745	0.704	0.000634	0.000809	0.000517
38.873	0.74	0.744	0.704	0.000635	0.00081	0.000518
38.885	0.738	0.743	0.704	0.000636	0.00081	0.000519
38.898	0.732	0.742	0.705	0.000637	0.000811	0.000519
38.91	0.731	0.743	0.7	0.000637	0.000811	0.00052
38.922	0.738	0.743	0.707	0.000638	0.000812	0.000521
38.935	0.739	0.742	0.702	0.000639	0.000813	0.000522
38.947	0.74	0.746	0.701	0.00064	0.000813	0.000523
38.96	0.74	0.747	0.701	0.000641	0.000814	0.000524
38.972	0.74	0.743	0.703	0.000641	0.000814	0.000525
38.985	0.741	0.742	0.702	0.000642	0.000815	0.000526
38.997	0.741	0.744	0.701	0.000643	0.000815	0.000527
39.01	0.734	0.743	0.702	0.000643	0.000816	0.000527
39.022	0.74	0.745	0.705	0.000644	0.000816	0.000528
39.035	0.746	0.746	0.705	0.000645	0.000817	0.000529
39.047	0.745	0.747	0.705	0.000646	0.000817	0.00053
39.06	0.743	0.748	0.707	0.000646	0.000818	0.000531
39.072	0.737	0.748	0.707	0.000647	0.000818	0.000532
39.084	0.736	0.744	0.706	0.000648	0.000819	0.000533
39.097	0.739	0.746	0.704	0.000648	0.000819	0.000534
39.109	0.737	0.748	0.706	0.000649	0.00082	0.000535
39.122	0.735	0.747	0.707	0.00065	0.00082	0.000536
39.134	0.735	0.742	0.705	0.00065	0.000821	0.000537
39.147	0.738	0.742	0.703	0.000651	0.000821	0.000538
39.159	0.742	0.741	0.704	0.000652	0.000822	0.000539
39.172	0.742	0.741	0.703	0.000652	0.000822	0.00054
39.184	0.74	0.741	0.702	0.000653	0.000823	0.000541
39.197	0.737	0.742	0.701	0.000653	0.000824	0.000542
39.209	0.739	0.746	0.697	0.000654	0.000824	0.000543
39.222	0.739	0.742	0.708	0.000655	0.000825	0.000544
39.234	0.741	0.742	0.706	0.000655	0.000825	0.000545
39.247	0.738	0.741	0.706	0.000656	0.000826	0.000546
39.259	0.737	0.742	0.706	0.000656	0.000826	0.000547
39.271	0.739	0.745	0.704	0.000657	0.000827	0.000548
39.284	0.739	0.747	0.701	0.000658	0.000827	0.000549
39.296	0.739	0.741	0.699	0.000658	0.000828	0.00055
39.309	0.744	0.748	0.704	0.000659	0.000828	0.000551
39.321	0.739	0.747	0.701	0.000659	0.000829	0.000552
39.334	0.738	0.744	0.702	0.00066	0.00083	0.000553
39.346	0.74	0.744	0.704	0.00066	0.00083	0.000554
39.359	0.741	0.744	0.706	0.000661	0.000831	0.000555
39.371	0.734	0.745	0.706	0.000662	0.000831	0.000556
39.384	0.736	0.746	0.703	0.000662	0.000832	0.000557
39.396	0.738	0.744	0.704	0.000663	0.000832	0.000558
39.409	0.738	0.743	0.704	0.000663	0.000833	0.000559
39.421	0.739	0.742	0.703	0.000664	0.000833	0.00056
39.434	0.74	0.742	0.703	0.000664	0.000834	0.000561
39.446	0.74	0.741	0.703	0.000665	0.000834	0.000562
39.458	0.742	0.743	0.703	0.000665	0.000835	0.000563
39.471	0.739	0.744	0.701	0.000666	0.000836	0.000565
39.483	0.74	0.743	0.701	0.000666	0.000836	0.000566
39.496	0.74	0.741	0.7	0.000667	0.000837	0.000567
39.508	0.742	0.739	0.7	0.000667	0.000837	0.000568
39.521	0.741	0.739	0.702	0.000668	0.000838	0.000569
39.533	0.736	0.743	0.703	0.000668	0.000838	0.00057
39.546	0.74	0.745	0.703	0.000669	0.000839	0.000571
39.558	0.741	0.741	0.704	0.000669	0.00084	0.000572
39.571	0.735	0.747	0.704	0.00067	0.00084	0.000573
39.583	0.736	0.746	0.703	0.00067	0.000841	0.000575
39.596	0.738	0.744	0.703	0.000671	0.000841	0.000576
39.608	0.741	0.745	0.703	0.000671	0.000842	0.000577
39.62	0.742	0.748	0.704	0.000672	0.000842	0.000578
39.633	0.735	0.744	0.702	0.000672	0.000843	0.000579
39.645	0.738	0.744	0.704	0.000673	0.000843	0.00058
39.658	0.738	0.741	0.704	0.000673	0.000844	0.000582
39.67	0.737	0.744	0.702	0.000674	0.000845	0.000583
39.683	0.738	0.744	0.7	0.000674	0.000845	0.000584
39.695	0.738	0.743	0.701	0.000674	0.000846	0.000585
39.708	0.736	0.744	0.707	0.000675	0.000846	0.000586
39.72	0.74	0.748	0.705	0.000675	0.000847	0.000587
39.733	0.738	0.745	0.703	0.000676	0.000847	0.000589
39.745	0.743	0.744	0.7	0.000676	0.000848	0.00059
39.758	0.742	0.744	0.705	0.000677	0.000849	0.000591
39.77	0.742	0.745	0.704	0.000677	0.000849	0.000592
39.783	0.741	0.746	0.7	0.000678	0.00085	0.000593
39.795	0.738	0.747	0.703	0.000678	0.00085	0.000595
39.807	0.736	0.746	0.705	0.000679	0.000851	0.000596
39.82	0.735	0.743	0.701	0.000679	0.000851	0.000597
39.832	0.739	0.748	0.699	0.00068	0.000852	0.000598
39.845	0.742	0.746	0.704	0.00068	0.000853	0.0006
39.857	0.74	0.744	0.705	0.00068	0.000853	0.000601
39.87	0.736	0.743	0.703	0.000681	0.000854	0.000602
39.882	0.735	0.741	0.701	0.000681	0.000854	0.000603
39.895	0.737	0.741	0.704	0.000682	0.000855	0.000605
39.907	0.741	0.745	0.704	0.000682	0.000855	0.000606
39.92	0.739	0.746	0.704	0.000683	0.000856	0.000607
39.932	0.739	0.745	0.704	0.000683	0.000857	0.000608
39.945	0.74	0.745	0.703	0.000684	0.000857	0.00061
39.957	0.74	0.745	0.703	0.000684	0.000858	0.000611
39.97	0.739	0.745	0.703	0.000685	0.000858	0.000612
39.982	0.74	0.746	0.701	0.000685	0.000859	0.000614
39.994	0.739	0.745	0.702	0.000686	0.00086	0.000615
40.007	0.743	0.743	0.706	0.000686	0.00086	0.000616
40.019	0.741	0.741	0.705	0.000687	0.000861	0.000617
40.032	0.738	0.742	0.703	0.000687	0.000861	0.000619
40.044	0.737	0.745	0.702	0.000688	0.000862	0.00062
40.057	0.735	0.745	0.7	0.000688	0.000862	0.000621
40.069	0.739	0.743	0.706	0.000689	0.000863	0.000623
40.082	0.737	0.741	0.705	0.000689	0.000864	0.000624
40.094	0.737	0.747	0.706	0.00069	0.000864	0.000625
40.107	0.74	0.744	0.702	0.00069	0.000865	0.000627
40.119	0.742	0.743	0.7	0.000691	0.000865	0.000628
40.132	0.741	0.746	0.703	0.000691	0.000866	0.000629
40.144	0.742	0.744	0.705	0.000692	0.000867	0.000631
40.157	0.738	0.746	0.705	0.000692	0.000867	0.000632
40.169	0.742	0.75	0.705	0.000693	0.000868	0.000633
40.181	0.743	0.745	0.703	0.000693	0.000869	0.000635
40.194	0.739	0.744	0.704	0.000694	0.000869	0.000636
40.206	0.737	0.746	0.705	0.000694	0.00087	0.000637
40.219	0.741	0.743	0.704	0.000695	0.00087	0.000639
40.231	0.739	0.736	0.702	0.000695	0.000871	0.00064
40.244	0.736	0.744	0.7	0.000696	0.000872	0.000642
40.256	0.738	0.744	0.704	0.000696	0.000872	0.000643
40.269	0.736	0.744	0.705	0.000697	0.000873	0.000644
40.281	0.737	0.743	0.703	0.000697	0.000873	0.000646
40.294	0.737	0.742	0.703	0.000698	0.000874	0.000647
40.306	0.738	0.741	0.705	0.000699	0.000875	0.000648
40.319	0.741	0.74	0.704	0.000699	0.000875	0.00065
40.331	0.738	0.741	0.707	0.0007	0.000876	0.000651
40.343	0.74	0.746	0.705	0.0007	0.000877	0.000653
40.356	0.743	0.746	0.705	0.000701	0.000877	0.000654
40.368	0.742	0.745	0.703	0.000701	0.000878	0.000655
40.381	0.74	0.746	0.702	0.000702	0.000879	0.000657
40.393	0.738	0.746	0.704	0.000703	0.000879	0.000658
40.406	0.737	0.746	0.704	0.000703	0.00088	0.00066
40.418	0.748	0.746	0.705	0.000704	0.000881	0.000661
40.431	0.745	0.745	0.705	0.000704	0.000881	0.000662
40.443	0.742	0.744	0.704	0.000705	0.000882	0.000664
40.456	0.74	0.745	0.704	0.000706	0.000883	0.000665
40.468	0.741	0.746	0.704	0.000706	0.000883	0.000667
40.481	0.741	0.745	0.703	0.000707	0.000884	0.000668
40.493	0.741	0.745	0.703	0.000708	0.000885	0.00067
40.506	0.74	0.745	0.706	0.000708	0.000885	0.000671
40.518	0.738	0.747	0.707	0.000709	0.000886	0.000672
40.53	0.739	0.75	0.704	0.00071	0.000887	0.000674
40.543	0.742	0.746	0.702	0.00071	0.000887	0.000675
40.555	0.74	0.746	0.7	0.000711	0.000888	0.000677
40.568	0.74	0.746	0.701	0.000712	0.000889	0.000678
40.58	0.74	0.745	0.702	0.000712	0.000889	0.00068
40.593	0.739	0.743	0.702	0.000713	0.00089	0.000681
40.605	0.74	0.745	0.703	0.000714	0.000891	0.000683
40.618	0.74	0.747	0.706	0.000714	0.000892	0.000684
40.63	0.739	0.749	0.708	0.000715	0.000892	0.000685
40.643	0.741	0.748	0.704	0.000716	0.000893	0.000687
40.655	0.744	0.747	0.706	0.000716	0.000894	0.000688
40.668	0.742	0.744	0.708	0.000717	0.000894	0.00069
40.68	0.741	0.742	0.706	0.000718	0.000895	0.000691
40.693	0.739	0.744	0.702	0.000719	0.000896	0.000693
40.705	0.742	0.746	0.703	0.000719	0.000897	0.000694
40.717	0.739	0.74	0.7	0.00072	0.000897	0.000696
40.73	0.744	0.741	0.701	0.000721	0.000898	0.000697
40.742	0.744	0.743	0.702	0.000721	0.000899	0.000698
40.755	0.742	0.744	0.701	0.000722	0.0009	0.0007
40.767	0.74	0.745	0.7	0.000723	0.0009	0.000701
40.78	0.74	0.745	0.7	0.000724	0.000901	0.000703
40.792	0.743	0.742	0.706	0.000725	0.000902	0.000704
40.805	0.738	0.748	0.702	0.000725	0.000903	0.000706
40.817	0.737	0.744	0.701	0.000726	0.000904	0.000707
40.83	0.735	0.745	0.705	0.000727	0.000904	0.000709
40.842	0.735	0.748	0.706	0.000728	0.000905	0.00071
40.855	0.736	0.749	0.704	0.000728	0.000906	0.000711
40.867	0.74	0.746	0.703	0.000729	0.000907	0.000713
40.88	0.742	0.744	0.71	0.00073	0.000907	0.000714
40.892	0.74	0.748	0.704	0.000731	0.000908	0.000716
40.904	0.738	0.745	0.706	0.000732	0.000909	0.000717
40.917	0.738	0.745	0.706	0.000732	0.00091	0.000719
40.929	0.739	0.746	0.704	0.000733	0.000911	0.00072
40.942	0.741	0.745	0.704	0.000734	0.000912	0.000722
40.954	0.743	0.747	0.702	0.000735	0.000912	0.000723
40.967	0.743	0.746	0.705	0.000736	0.000913	0.000725
40.979	0.743	0.742	0.704	0.000737	0.000914	0.000726
40.992	0.741	0.744	0.704	0.000737	0.000915	0.000727
41.004	0.743	0.744	0.704	0.000738	0.000916	0.000729
41.017	0.741	0.746	0.704	0.000739	0.000917	0.00073
41.029	0.737	0.746	0.704	0.00074	0.000918	0.000732
41.042	0.743	0.743	0.702	0.000741	0.000918	0.000733
41.054	0.741	0.747	0.7	0.000742	0.000919	0.000735
41.066	0.741	0.743	0.704	0.000743	0.00092	0.000736
41.079	0.741	0.744	0.705	0.000743	0.000921	0.000737
41.091	0.74	0.745	0.704	0.000744	0.000922	0.000739
41.104	0.741	0.745	0.705	0.000745	0.000923	0.00074
41.116	0.743	0.744	0.706	0.000746	0.000924	0.000742
41.129	0.741	0.745	0.704	0.000747	0.000925	0.000743
41.141	0.742	0.743	0.705	0.000748	0.000926	0.000744
41.154	0.744	0.747	0.704	0.000749	0.000926	0.000746
41.166	0.743	0.745	0.704	0.00075	0.000927	0.000747
41.179	0.741	0.743	0.702	0.000751	0.000928	0.000749
41.191	0.74	0.742	0.703	0.000751	0.000929	0.00075
41.204	0.739	0.742	0.706	0.000752	0.00093	0.000752
41.216	0.741	0.745	0.704	0.000753	0.000931	0.000753
41.229	0.741	0.75	0.702	0.000754	0.000932	0.000754
41.241	0.739	0.745	0.705	0.000755	0.000933	0.000756
41.253	0.739	0.746	0.704	0.000756	0.000934	0.000757
41.266	0.737	0.745	0.706	0.000757	0.000935	0.000758
41.278	0.737	0.748	0.707	0.000758	0.000936	0.00076
41.291	0.737	0.754	0.705	0.000759	0.000937	0.000761
41.303	0.744	0.753	0.705	0.00076	0.000938	0.000763
41.316	0.745	0.747	0.706	0.000761	0.000939	0.000764
41.328	0.746	0.742	0.706	0.000762	0.00094	0.000765
41.341	0.744	0.74	0.703	0.000762	0.000941	0.000767
41.353	0.739	0.743	0.701	0.000763	0.000942	0.000768
41.366	0.74	0.747	0.703	0.000764	0.000943	0.000769
41.378	0.737	0.746	0.7	0.000765	0.000944	0.000771
41.391	0.743	0.746	0.701	0.000766	0.000945	0.000772
41.403	0.742	0.741	0.703	0.000767	0.000946	0.000773
41.416	0.739	0.744	0.704	0.000768	0.000946	0.000775
41.428	0.738	0.748	0.704	0.000769	0.000947	0.000776
41.44	0.739	0.746	0.703	0.00077	0.000948	0.000777
41.453	0.74	0.744	0.706	0.000771	0.00095	0.000779
41.465	0.736	0.741	0.711	0.000772	0.000951	0.00078
41.478	0.739	0.741	0.701	0.000773	0.000952	0.000781
41.49	0.743	0.742	0.704	0.000774	0.000953	0.000783
41.503	0.743	0.744	0.705	0.000774	0.000954	0.000784
41.515	0.742	0.746	0.706	0.000775	0.000955	0.000785
41.528	0.739	0.745	0.706	0.000776	0.000956	0.000787
41.54	0.739	0.747	0.7	0.000777	0.000957	0.000788
41.553	0.745	0.745	0.702	0.000778	0.000958	0.000789
41.565	0.746	0.746	0.706	0.000779	0.000959	0.00079
41.578	0.737	0.746	0.708	0.00078	0.00096	0.000792
41.59	0.74	0.744	0.706	0.000781	0.000961	0.000793
41.602	0.742	0.742	0.706	0.000782	0.000962	0.000794
41.615	0.744	0.741	0.706	0.000783	0.000963	0.000796
41.627	0.746	0.744	0.703	0.000784	0.000964	0.000797
41.64	0.743	0.749	0.707	0.000784	0.000965	0.000798
41.652	0.743	0.748	0.712	0.000785	0.000966	0.000799
41.665	0.738	0.747	0.706	0.000786	0.000967	0.0008
41.677	0.739	0.747	0.704	0.000787	0.000968	0.000802
41.69	0.742	0.746	0.705	0.000788	0.000969	0.000803
41.702	0.742	0.745	0.704	0.000789	0.00097	0.000804
41.715	0.74	0.749	0.706	0.00079	0.000971	0.000805
41.727	0.744	0.747	0.709	0.000791	0.000972	0.000807
41.74	0.743	0.748	0.709	0.000792	0.000973	0.000808
41.752	0.742	0.747	0.707	0.000792	0.000975	0.000809
41.765	0.74	0.746	0.703	0.000793	0.000976	0.00081
41.777	0.739	0.745	0.701	0.000794	0.000977	0.000811
41.789	0.744	0.749	0.702	0.000795	0.000978	0.000813
41.802	0.74	0.747	0.708	0.000796	0.000979	0.000814
41.814	0.735	0.744	0.707	0.000797	0.00098	0.000815
41.827	0.733	0.744	0.705	0.000798	0.000981	0.000816
41.839	0.734	0.744	0.704	0.000798	0.000982	0.000817
41.852	0.741	0.74	0.704	0.000799	0.000983	0.000818
41.864	0.74	0.74	0.704	0.0008	0.000984	0.00082
41.877	0.738	0.745	0.707	0.000801	0.000985	0.000821
41.889	0.736	0.748	0.703	0.000802	0.000986	0.000822
41.902	0.739	0.749	0.706	0.000803	0.000988	0.000823
41.914	0.743	0.746	0.706	0.000803	0.000989	0.000824
41.927	0.746	0.745	0.703	0.000804	0.00099	0.000825
41.939	0.744	0.747	0.703	0.000805	0.000991	0.000826
41.952	0.743	0.746	0.704	0.000806	0.000992	0.000827
41.964	0.746	0.752	0.706	0.000807	0.000993	0.000829
41.976	0.744	0.746	0.706	0.000807	0.000994	0.00083
41.989	0.738	0.745	0.707	0.000808	0.000995	0.000831
42.001	0.739	0.748	0.706	0.000809	0.000996	0.000832
42.014	0.741	0.749	0.703	0.00081	0.000997	0.000833
42.026	0.743	0.747	0.703	0.000811	0.000999	0.000834
42.039	0.74	0.747	0.705	0.000811	0.001	0.000835
42.051	0.74	0.748	0.704	0.000812	0.001001	0.000836
42.064	0.741	0.75	0.707	0.000813	0.001002	0.000837
42.076	0.744	0.747	0.706	0.000813	0.001003	0.000838
42.089	0.746	0.743	0.705	0.000814	0.001004	0.000839
42.101	0.747	0.744	0.706	0.000815	0.001005	0.00084
42.114	0.743	0.751	0.709	0.000816	0.001006	0.000841
42.126	0.745	0.749	0.709	0.000816	0.001007	0.000842
42.139	0.741	0.749	0.704	0.000817	0.001009	0.000843
42.151	0.74	0.749	0.702	0.000818	0.00101	0.000844
42.163	0.74	0.748	0.703	0.000818	0.001011	0.000845
42.176	0.74	0.747	0.705	0.000819	0.001012	0.000846
42.188	0.74	0.744	0.707	0.00082	0.001013	0.000847
42.201	0.741	0.745	0.708	0.00082	0.001014	0.000848
42.213	0.743	0.745	0.706	0.000821	0.001015	0.000849
42.226	0.746	0.746	0.707	0.000822	0.001016	0.00085
42.238	0.744	0.748	0.708	0.000822	0.001018	0.000851
42.251	0.743	0.75	0.707	0.000823	0.001019	0.000852
42.263	0.744	0.747	0.705	0.000824	0.00102	0.000853
42.276	0.744	0.752	0.705	0.000824	0.001021	0.000854
42.288	0.743	0.752	0.705	0.000825	0.001022	0.000855
42.301	0.74	0.744	0.705	0.000825	0.001023	0.000856
42.313	0.744	0.746	0.709	0.000826	0.001024	0.000857
42.325	0.744	0.747	0.71	0.000826	0.001025	0.000858
42.338	0.739	0.746	0.709	0.000827	0.001026	0.000859
42.35	0.735	0.746	0.708	0.000828	0.001028	0.000859
42.363	0.739	0.748	0.707	0.000828	0.001029	0.00086
42.375	0.738	0.748	0.706	0.000829	0.00103	0.000861
42.388	0.739	0.747	0.706	0.000829	0.001031	0.000862
42.4	0.743	0.743	0.707	0.00083	0.001032	0.000863
42.413	0.741	0.747	0.704	0.00083	0.001033	0.000864
42.425	0.741	0.748	0.703	0.000831	0.001034	0.000865
42.438	0.74	0.747	0.703	0.000831	0.001035	0.000865
42.45	0.742	0.746	0.702	0.000832	0.001037	0.000866
42.463	0.741	0.746	0.703	0.000832	0.001038	0.000867
42.475	0.74	0.751	0.706	0.000833	0.001039	0.000868
42.488	0.739	0.75	0.707	0.000833	0.00104	0.000869
42.5	0.741	0.746	0.707	0.000834	0.001041	0.000869
42.512	0.742	0.747	0.705	0.000834	0.001042	0.00087
42.525	0.743	0.75	0.705	0.000835	0.001043	0.000871
42.537	0.744	0.749	0.706	0.000835	0.001044	0.000872
42.55	0.743	0.747	0.703	0.000835	0.001045	0.000873
42.562	0.743	0.747	0.707	0.000836	0.001047	0.000873
42.575	0.742	0.746	0.709	0.000836	0.001048	0.000874
42.587	0.741	0.746	0.707	0.000837	0.001049	0.000875
42.6	0.741	0.746	0.705	0.000837	0.00105	0.000875
42.612	0.741	0.745	0.709	0.000838	0.001051	0.000876
42.625	0.741	0.747	0.709	0.000838	0.001052	0.000877
42.637	0.74	0.746	0.705	0.000838	0.001053	0.000878
42.65	0.739	0.746	0.705	0.000839	0.001054	0.000878
42.662	0.742	0.745	0.705	0.000839	0.001055	0.000879
42.675	0.741	0.746	0.706	0.000839	0.001056	0.00088
42.687	0.739	0.747	0.707	0.00084	0.001057	0.00088
42.699	0.744	0.746	0.707	0.00084	0.001059	0.000881
42.712	0.743	0.745	0.704	0.00084	0.00106	0.000882
42.724	0.745	0.747	0.705	0.000841	0.001061	0.000882
42.737	0.738	0.747	0.705	0.000841	0.001062	0.000883
42.749	0.738	0.746	0.707	0.000841	0.001063	0.000884
42.762	0.741	0.746	0.708	0.000842	0.001064	0.000884
42.774	0.74	0.746	0.706	0.000842	0.001065	0.000885
42.787	0.739	0.751	0.705	0.000842	0.001066	0.000885
42.799	0.741	0.752	0.704	0.000843	0.001067	0.000886
42.812	0.742	0.752	0.703	0.000843	0.001068	0.000887
42.824	0.743	0.749	0.706	0.000843	0.001069	0.000887
42.837	0.742	0.749	0.707	0.000844	0.00107	0.000888
42.849	0.741	0.748	0.705	0.000844	0.001071	0.000888
42.861	0.742	0.747	0.705	0.000844	0.001072	0.000889
42.874	0.742	0.753	0.706	0.000844	0.001074	0.000889
42.886	0.738	0.745	0.707	0.000845	0.001075	0.00089
42.899	0.741	0.746	0.707	0.000845	0.001076	0.00089
42.911	0.74	0.747	0.708	0.000845	0.001077	0.000891
42.924	0.741	0.746	0.71	0.000845	0.001078	0.000891
42.936	0.744	0.745	0.709	0.000846	0.001079	0.000892
42.949	0.744	0.745	0.708	0.000846	0.00108	0.000892
42.961	0.744	0.745	0.707	0.000846	0.001081	0.000893
42.974	0.744	0.745	0.706	0.000846	0.001082	0.000893
42.986	0.743	0.747	0.706	0.000846	0.001083	0.000894
42.999	0.739	0.748	0.705	0.000847	0.001084	0.000894
43.011	0.742	0.748	0.702	0.000847	0.001085	0.000895
43.024	0.745	0.748	0.702	0.000847	0.001086	0.000895
43.036	0.744	0.748	0.705	0.000847	0.001087	0.000896
43.048	0.738	0.752	0.708	0.000848	0.001088	0.000896
43.061	0.743	0.747	0.711	0.000848	0.001089	0.000897
43.073	0.741	0.746	0.711	0.000848	0.00109	0.000897
43.086	0.739	0.747	0.706	0.000848	0.001091	0.000897
43.098	0.741	0.747	0.703	0.000848	0.001092	0.000898
43.111	0.742	0.747	0.705	0.000849	0.001093	0.000898
43.123	0.743	0.748	0.707	0.000849	0.001094	0.000899
43.136	0.743	0.744	0.705	0.000849	0.001095	0.000899
43.148	0.742	0.747	0.705	0.000849	0.001096	0.000899
43.161	0.743	0.749	0.707	0.000849	0.001097	0.0009
43.173	0.744	0.75	0.711	0.000849	0.001098	0.0009
43.186	0.745	0.75	0.713	0.00085	0.001099	0.0009
43.198	0.742	0.748	0.703	0.00085	0.0011	0.000901
43.211	0.741	0.744	0.706	0.00085	0.0011	0.000901
43.223	0.741	0.746	0.706	0.00085	0.001101	0.000901
43.235	0.74	0.747	0.703	0.00085	0.001102	0.000902
43.248	0.744	0.744	0.701	0.00085	0.001103	0.000902
43.26	0.746	0.748	0.706	0.000851	0.001104	0.000902
43.273	0.74	0.746	0.706	0.000851	0.001105	0.000902
43.285	0.741	0.747	0.708	0.000851	0.001106	0.000903
43.298	0.741	0.747	0.707	0.000851	0.001107	0.000903
43.31	0.738	0.746	0.704	0.000851	0.001108	0.000903
43.323	0.74	0.746	0.703	0.000852	0.001109	0.000903
43.335	0.744	0.745	0.706	0.000852	0.00111	0.000904
43.348	0.742	0.748	0.701	0.000852	0.00111	0.000904
43.36	0.746	0.749	0.702	0.000852	0.001111	0.000904
43.373	0.745	0.746	0.702	0.000852	0.001112	0.000904
43.385	0.742	0.745	0.705	0.000852	0.001113	0.000905
43.398	0.743	0.748	0.707	0.000853	0.001114	0.000905
43.41	0.744	0.751	0.708	0.000853	0.001115	0.000905
43.422	0.742	0.748	0.709	0.000853	0.001115	0.000905
43.435	0.738	0.747	0.701	0.000853	0.001116	0.000905
43.447	0.742	0.747	0.707	0.000853	0.001117	0.000906
43.46	0.743	0.752	0.708	0.000853	0.001118	0.000906
43.472	0.743	0.75	0.706	0.000854	0.001119	0.000906
43.485	0.743	0.745	0.706	0.000854	0.00112	0.000906
43.497	0.743	0.744	0.709	0.000854	0.00112	0.000906
43.51	0.743	0.743	0.709	0.000854	0.001121	0.000906
43.522	0.74	0.741	0.706	0.000854	0.001122	0.000906
43.535	0.742	0.743	0.708	0.000855	0.001123	0.000907
43.547	0.741	0.745	0.71	0.000855	0.001123	0.000907
43.56	0.743	0.747	0.709	0.000855	0.001124	0.000907
43.572	0.744	0.749	0.707	0.000855	0.001125	0.000907
43.584	0.742	0.748	0.711	0.000855	0.001126	0.000907
43.597	0.741	0.747	0.711	0.000856	0.001126	0.000907
43.609	0.744	0.752	0.708	0.000856	0.001127	0.000907
43.622	0.745	0.75	0.708	0.000856	0.001128	0.000907
43.634	0.743	0.748	0.708	0.000856	0.001129	0.000907
43.647	0.742	0.747	0.709	0.000857	0.001129	0.000907
43.659	0.74	0.748	0.709	0.000857	0.00113	0.000907
43.672	0.737	0.747	0.708	0.000857	0.001131	0.000908
43.684	0.742	0.751	0.709	0.000857	0.001131	0.000908
43.697	0.743	0.75	0.708	0.000858	0.001132	0.000908
43.709	0.744	0.748	0.708	0.000858	0.001133	0.000908
43.722	0.745	0.746	0.709	0.000858	0.001133	0.000908
43.734	0.745	0.746	0.709	0.000858	0.001134	0.000908
43.747	0.743	0.749	0.706	0.000859	0.001135	0.000908
43.759	0.742	0.75	0.705	0.000859	0.001135	0.000908
43.771	0.742	0.75	0.707	0.000859	0.001136	0.000908
43.784	0.743	0.749	0.708	0.000859	0.001137	0.000908
43.796	0.744	0.748	0.707	0.00086	0.001137	0.000908
43.809	0.742	0.75	0.706	0.00086	0.001138	0.000908
43.821	0.738	0.751	0.706	0.00086	0.001138	0.000908
43.834	0.737	0.748	0.707	0.00086	0.001139	0.000908
43.846	0.745	0.745	0.707	0.000861	0.00114	0.000908
43.859	0.742	0.749	0.709	0.000861	0.00114	0.000908
43.871	0.745	0.753	0.707	0.000861	0.001141	0.000908
43.884	0.744	0.751	0.706	0.000862	0.001141	0.000908
43.896	0.744	0.748	0.708	0.000862	0.001142	0.000907
43.909	0.743	0.748	0.709	0.000862	0.001142	0.000907
43.921	0.74	0.749	0.706	0.000863	0.001143	0.000907
43.934	0.738	0.751	0.709	0.000863	0.001144	0.000907
43.946	0.741	0.749	0.704	0.000863	0.001144	0.000907
43.958	0.739	0.75	0.705	0.000864	0.001145	0.000907
43.971	0.741	0.752	0.702	0.000864	0.001145	0.000907
43.983	0.743	0.751	0.702	0.000864	0.001146	0.000907
43.996	0.744	0.747	0.708	0.000865	0.001146	0.000907
44.008	0.744	0.744	0.71	0.000865	0.001147	0.000907
44.021	0.74	0.747	0.709	0.000866	0.001147	0.000907
44.033	0.74	0.745	0.709	0.000866	0.001148	0.000907
44.046	0.74	0.746	0.71	0.000866	0.001148	0.000906
44.058	0.74	0.747	0.712	0.000867	0.001148	0.000906
44.071	0.74	0.743	0.706	0.000867	0.001149	0.000906
44.083	0.74	0.745	0.703	0.000867	0.001149	0.000906
44.096	0.739	0.747	0.706	0.000868	0.00115	0.000906
44.108	0.748	0.75	0.709	0.000868	0.00115	0.000906
44.12	0.745	0.749	0.707	0.000869	0.001151	0.000906
44.133	0.742	0.746	0.704	0.000869	0.001151	0.000906
44.145	0.741	0.745	0.702	0.00087	0.001151	0.000905
44.158	0.741	0.747	0.703	0.00087	0.001152	0.000905
44.17	0.743	0.747	0.705	0.00087	0.001152	0.000905
44.183	0.743	0.748	0.704	0.000871	0.001153	0.000905
44.195	0.747	0.749	0.708	0.000871	0.001153	0.000905
44.208	0.744	0.75	0.708	0.000872	0.001153	0.000905
44.22	0.743	0.749	0.708	0.000872	0.001154	0.000905
44.233	0.747	0.749	0.709	0.000873	0.001154	0.000904
44.245	0.751	0.75	0.707	0.000873	0.001154	0.000904
44.258	0.744	0.753	0.708	0.000874	0.001155	0.000904
44.27	0.743	0.749	0.704	0.000874	0.001155	0.000904
44.283	0.742	0.749	0.705	0.000875	0.001155	0.000904
44.295	0.743	0.749	0.709	0.000875	0.001156	0.000903
44.307	0.744	0.75	0.71	0.000876	0.001156	0.000903
44.32	0.742	0.75	0.709	0.000876	0.001156	0.000903
44.332	0.741	0.749	0.71	0.000877	0.001157	0.000903
44.345	0.74	0.75	0.707	0.000877	0.001157	0.000903
44.357	0.742	0.753	0.711	0.000878	0.001157	0.000903
44.37	0.741	0.752	0.709	0.000878	0.001157	0.000902
44.382	0.741	0.749	0.706	0.000879	0.001158	0.000902
44.395	0.742	0.748	0.704	0.000879	0.001158	0.000902
44.407	0.741	0.749	0.704	0.00088	0.001158	0.000902
44.42	0.738	0.747	0.706	0.000881	0.001158	0.000901
44.432	0.743	0.749	0.706	0.000881	0.001159	0.000901
44.445	0.742	0.75	0.707	0.000882	0.001159	0.000901
44.457	0.747	0.75	0.707	0.000882	0.001159	0.000901
44.47	0.744	0.753	0.706	0.000883	0.001159	0.000901
44.482	0.741	0.752	0.708	0.000883	0.00116	0.0009
44.494	0.741	0.743	0.711	0.000884	0.00116	0.0009
44.507	0.744	0.744	0.704	0.000885	0.00116	0.0009
44.519	0.749	0.746	0.708	0.000885	0.00116	0.0009
44.532	0.749	0.748	0.71	0.000886	0.00116	0.0009
44.544	0.747	0.749	0.707	0.000886	0.001161	0.000899
44.557	0.745	0.751	0.704	0.000887	0.001161	0.000899
44.569	0.748	0.751	0.711	0.000888	0.001161	0.000899
44.582	0.748	0.748	0.713	0.000888	0.001161	0.000899
44.594	0.747	0.749	0.709	0.000889	0.001161	0.000898
44.607	0.739	0.75	0.704	0.00089	0.001161	0.000898
44.619	0.743	0.752	0.701	0.00089	0.001162	0.000898
44.632	0.747	0.752	0.7	0.000891	0.001162	0.000898
44.644	0.743	0.75	0.702	0.000892	0.001162	0.000897
44.657	0.746	0.752	0.709	0.000892	0.001162	0.000897
44.669	0.749	0.746	0.711	0.000893	0.001162	0.000897
44.681	0.748	0.747	0.71	0.000894	0.001162	0.000897
44.694	0.747	0.749	0.709	0.000894	0.001162	0.000896
44.706	0.745	0.75	0.708	0.000895	0.001162	0.000896
44.719	0.748	0.749	0.705	0.000896	0.001163	0.000896
44.731	0.743	0.744	0.705	0.000896	0.001163	0.000896
44.744	0.746	0.749	0.707	0.000897	0.001163	0.000895
44.756	0.746	0.749	0.707	0.000898	0.001163	0.000895
44.769	0.742	0.749	0.705	0.000898	0.001163	0.000895
44.781	0.738	0.749	0.705	0.000899	0.001163	0.000895
44.794	0.745	0.748	0.707	0.0009	0.001163	0.000894
44.806	0.746	0.745	0.709	0.0009	0.001163	0.000894
44.819	0.742	0.75	0.712	0.000901	0.001163	0.000894
44.831	0.744	0.748	0.707	0.000902	0.001163	0.000894
44.843	0.747	0.746	0.709	0.000903	0.001163	0.000893
44.856	0.747	0.749	0.708	0.000903	0.001163	0.000893
44.868	0.746	0.751	0.705	0.000904	0.001164	0.000893
44.881	0.74	0.747	0.708	0.000905	0.001164	0.000892
44.893	0.742	0.747	0.708	0.000906	0.001164	0.000892
44.906	0.741	0.756	0.709	0.000906	0.001164	0.000892
[truncated: 4,019 more rows]

## Sheet: Panel F
Hours	No Enzyme			With Huc			With Hyd1			Atmospheric
0	87.6	89.037	87.9889	86.171	86.2092	86.1928	86.171	86.2092	86.1928	0.53	0.53	0.53
2	87.5958	89.037	89.037	66.8621	62.8387	64.1872	75.4493	78.0861	82.7481	0.53	0.53	0.53
6	88.7313	87.5958	89.037	39.9542	27.4582	33.698	52.6357	57.3469	51.9314	0.53	0.53	0.53
24	89.2827	88.6603	88.2509	3.28531	1.05799	0.943351	15.2571	16.6438	15.481	0.53	0.53	0.53
96	86.7114	86.6569	84.5988	0.04	0.04	0.04	7.73994	8.49876	7.11761	0.53	0.53	0.53
