# Supplementary material for: Structural basis for bacterial energy extraction from atmospheric hydrogen
Source: Nature. 2023 Mar 8;615(7952):541–7. doi: 10.1038/s41586-023-05781-7 (PMC10017518; doi:10.1038/s41586-023-05781-7)
Supplement: Supplementary file 19 — Source Data Extended Data Fig. 2 [file 41586_2023_5781_MOESM19_ESM.xlsx]

## Sheet: Panel A
E(H+/H2) (mV)	Onset potential Vs. SHE (mV)	Error of Onset potential	Difference	H2 partial pressure
-257	9	20	-266	5	20
-266	-20	10	-246	10	10
-286	-20	4	-266	50	4
-295	-40	4	-255	100	4
-309	-44	20	-265	300	20
-316	-50	10	-266	500	10
-325	-70	10	-255	1000	10
-345	-100	20	-245	5000	20
-354	-110	10	-244	10000	10
-375	-120	10	-255	50000	10

## Sheet: Panel B Hyd1
Potential (vs. SHE)	Blank	No H2	50 ppm	200 ppm	0.001	0.005	0.01	0.03	0.05
-0.4547	-1.8514	-2.71505	-2.34985	-2.30408	-1.50757	-1.4384	-1.27157	-1.20544	-1.32751
-0.45333	-1.8514	-2.59603	-2.1464	-2.22575	-1.34277	-1.39669	-1.26139	-1.20341	-1.23393
-0.45195	-1.75985	-2.4943	-2.04468	-2.19116	-1.44348	-1.34074	-1.45264	-1.11389	-1.19731
-0.45058	-1.68864	-2.42716	-2.08537	-2.06197	-1.30208	-1.24003	-1.36922	-1.13322	-1.12203
-0.44921	-1.75985	-2.41394	-1.93278	-2.03857	-1.06812	-1.11084	-1.27869	-1.01115	-1.0437
-0.44783	-1.68864	-2.36104	-1.95312	-1.96533	-1.12915	-1.14543	-1.30412	-0.95723	-1.07931
-0.44646	-1.6276	-2.18913	-1.95312	-1.91142	-1.01725	-1.08744	-1.22782	-0.9613	-0.9847
-0.44509	-1.49536	-2.06604	-1.81071	-1.88293	-1.05794	-1.06201	-1.23901	-0.92977	-0.99792
-0.44371	-1.38346	-2.14233	-1.72933	-1.83919	-0.99691	-1.05489	-1.16679	-0.97555	-0.92163
-0.44234	-1.40381	-2.0518	-1.6276	-1.84224	-0.96639	-0.96741	-1.14034	-0.8728	-0.87077
-0.44097	-1.40381	-1.98568	-1.69881	-1.74357	-0.97656	-0.8606	-1.08846	-0.81685	-0.87585
-0.43959	-1.35295	-1.94804	-1.48519	-1.73645	-0.84432	-0.88298	-1.1261	-0.8138	-0.83008
-0.43822	-1.3326	-1.96838	-1.63778	-1.69169	-1.04472	-0.91146	-0.90535	-0.72632	-0.84941
-0.43685	-1.29191	-1.83818	-1.67847	-1.65202	-0.97555	-0.91553	-1.01827	-0.71818	-0.76497
-0.43547	-1.23088	-1.83309	-1.7395	-1.65812	-0.92468	-0.80566	-0.77311	-0.6134	-0.75684
-0.4341	-1.1495	-1.95719	-1.53605	-1.62252	-0.99386	-0.81278	-0.84432	-0.69173	-0.72835
-0.43273	-1.08846	-1.72526	-1.41398	-1.59505	-0.87077	-0.89213	-0.86568	-0.63985	-0.68359
-0.43135	-1.09863	-1.80461	-1.42415	-1.52079	-0.8606	-0.72835	-0.89111	-0.56661	-0.69682
-0.42998	-1.09863	-1.75069	-1.43433	-1.48417	-0.87484	-0.76497	-0.94604	-0.64799	-0.66427
-0.42861	-1.0376	-1.74255	-1.38346	-1.49434	-0.67139	-0.71004	-0.84025	-0.5839	-0.62561
-0.42723	-1.02743	-1.8219	-1.40381	-1.39465	-0.60018	-0.7548	-0.81482	-0.67037	-0.60933
-0.42586	-1.00708	-1.69983	-1.30208	-1.41805	-0.6307	-0.70801	-0.7782	-0.56661	-0.5778
-0.42449	-1.05794	-1.62455	-1.41398	-1.40076	-0.73242	-0.58187	-0.78328	-0.60018	-0.62154
-0.42311	-0.93587	-1.52995	-1.48519	-1.31226	-0.62052	-0.71411	-0.78735	-0.63477	-0.55542
-0.42174	-0.9257	-1.54215	-1.20036	-1.36312	-0.66121	-0.66427	-0.70597	-0.57475	-0.54932
-0.42037	-0.94604	-1.57878	-1.26139	-1.27767	-0.49845	-0.63171	-0.49845	-0.57068	-0.53711
-0.41899	-0.97656	-1.49434	-1.21053	-1.30005	-0.54932	-0.59611	-0.68258	-0.53304	-0.50863
-0.41762	-0.90535	-1.44043	-1.25122	-1.27462	-0.41707	-0.60832	-0.6897	-0.49032	-0.53304
-0.41625	-0.89518	-1.35498	-1.20036	-1.238	-0.67139	-0.63578	-0.69377	-0.44352	-0.45776
-0.41487	-0.87484	-1.46383	-1.29903	-1.27157	-0.53914	-0.5249	-0.65511	-0.39164	-0.45878
-0.4135	-0.79346	-1.43738	-1.08846	-1.21053	-0.5188	-0.55745	-0.68665	-0.43233	-0.45369
-0.41213	-0.8138	-1.33565	-1.04777	-1.2146	-0.49845	-0.60323	-0.61951	-0.37944	-0.44047
-0.41075	-0.71208	-1.35193	-1.26648	-1.18408	-0.54932	-0.50557	-0.62866	-0.35604	-0.44657
-0.40938	-0.67139	-1.31836	-1.29293	-1.15051	-0.59001	-0.59306	-0.57068	-0.39978	-0.43945
-0.40801	-0.80363	-1.2675	-1.19832	-1.18306	-0.37638	-0.46082	-0.57373	-0.29704	-0.39978
-0.40663	-0.67139	-1.30208	-0.94604	-1.09151	-0.37638	-0.63375	-0.56152	-0.3835	-0.37435
-0.40526	-0.67139	-1.24308	-1.09863	-1.03556	-0.4069	-0.45369	-0.5249	-0.37333	-0.35299
-0.40389	-0.78328	-1.39872	-1.15458	-1.04574	-0.47811	-0.4303	-0.56559	-0.36519	-0.37231
-0.40251	-0.71208	-1.34277	-0.93587	-1.04675	-0.48421	-0.43945	-0.51371	-0.4069	-0.33671
-0.40114	-0.71208	-1.21969	-0.94604	-1.01217	-0.45776	-0.48218	-0.50151	-0.34587	-0.33468
-0.39977	-0.66121	-1.26546	-1.01725	-0.98165	-0.47811	-0.46082	-0.49337	-0.28687	-0.32145
-0.3984	-0.65104	-1.17493	-0.90535	-0.99996	-0.43742	-0.33162	-0.45471	-0.31433	-0.27873
-0.39702	-0.71208	-1.22884	-0.98674	-1.01624	-0.31535	-0.45471	-0.50354	-0.33671	-0.31331
-0.39565	-0.66121	-1.0732	-0.94604	-0.94299	-0.31535	-0.28788	-0.47404	-0.28788	-0.30314
-0.39428	-0.68156	-1.13627	-0.79346	-0.97656	-0.34587	-0.28687	-0.44047	-0.12817	-0.29399
-0.3929	-0.49845	-1.16475	-0.91553	-0.92977	-0.295	-0.27161	-0.45776	-0.20345	-0.29297
-0.39153	-0.65104	-1.04065	-0.84432	-0.92672	-0.32552	-0.33875	-0.41504	-0.24821	-0.26652
-0.39016	-0.61035	-1.12508	-0.86466	-0.89111	-0.32552	-0.41504	-0.44759	-0.236	-0.27262
-0.38878	-0.53914	-1.03963	-0.89518	-0.84229	-0.27466	-0.28178	-0.36316	-0.17192	-0.23397
-0.38741	-0.52897	-1.07931	-0.89518	-0.89111	-0.42725	-0.295	-0.3418	-0.19633	-0.21566
-0.38604	-0.46794	-1.03455	-0.95622	-0.89111	-0.12207	-0.33875	-0.42928	-0.26652	-0.20345
-0.38466	-0.50863	-0.9552	-0.69173	-0.86161	-0.18311	-0.26042	-0.31637	-0.17293	-0.15767
-0.38329	-0.48828	-1.04675	-0.93282	-0.83313	-0.2238	-0.34281	-0.35807	-0.20142	-0.21464
-0.38192	-0.47811	-1.05387	-0.74259	-0.86975	-0.14242	-0.25533	-0.27568	-0.17497	-0.13326
-0.38054	-0.50863	-1.00199	-0.69173	-0.77413	-0.42826	-0.23905	-0.31026	-0.15462	-0.18005
-0.37917	-0.4069	-1.05286	-0.74259	-0.78125	-0.24414	-0.23295	-0.32654	-0.16378	-0.15767
-0.3778	-0.49845	-1.07524	-0.72225	-0.77311	-0.25431	-0.24516	-0.27262	-0.15564	-0.12817
-0.37642	-0.52897	-0.98877	-0.8138	-0.79651	-0.26449	-0.2655	-0.30721	-0.13428	-0.13631
-0.37505	-0.50863	-0.89315	-0.71208	-0.80465	-0.06104	-0.17192	-0.26042	-0.16479	-0.10478
-0.37368	-0.43742	-0.98063	-0.80363	-0.73853	-0.20345	-0.20549	-0.28585	-0.05697	-0.12309
-0.3723	-0.46794	-0.94198	-0.7019	-0.67444	-0.12207	-0.14343	-0.26042	-0.11088	-0.09766
-0.37093	-0.38656	-0.9023	-0.6307	-0.76497	-0.23397	-0.19328	-0.22583	-0.19938	-0.10986
-0.36956	-0.36621	-0.86263	-0.73242	-0.68258	-0.16276	-0.19023	-0.24719	-0.16785	-0.09562
-0.36818	-0.42725	-0.85551	-0.78939	-0.61035	-0.13224	-0.11292	-0.19735	0.01526	-0.05391
-0.36681	-0.41707	-0.80668	-0.74259	-0.66427	-0.25431	-0.11292	-0.20243	-0.04476	-0.04578
-0.36544	-0.31535	-0.85246	-0.55949	-0.43742	-0.18412	-0.15564	-0.16886	-0.05391	-0.01221
-0.36406	-0.43742	-0.81889	-0.52897	-0.54932	-0.22583	-0.1943	-0.11088	-0.00407	-0.00102
-0.36269	-0.27466	-0.77209	-0.64087	-0.20345	-0.21871	-0.08443	-0.18412	0.06409	0.0061
-0.36132	-0.33569	-0.7487	-0.55949	-0.65002	-0.15259	-0.07528	-0.09766	0.17598	0.04883
-0.35994	-0.33569	-0.81787	-0.61035	-0.46794	-0.28178	-0.07528	-0.11495	0.01119	0.03662
-0.35857	-0.38656	-0.76497	-0.71615	-0.53813	-0.11292	-0.02035	-0.06307	0.07629	0.08545
-0.3572	-0.295	-0.77515	-0.62052	-0.60221	-0.15157	-0.01831	-0.02747	0.03967	0.10986
-0.35582	-0.33569	-0.80363	-0.45776	-0.53101	-0.16073	-0.03764	-0.04883	0.118	0.1414
-0.35445	-0.2238	-0.69478	-0.60018	-0.5717	-0.13021	0.00305	0.02645	0.11292	0.15971
-0.35308	-0.32552	-0.79854	-0.6307	-0.53101	-0.14242	0.07324	0.01831	0.17497	0.17598
-0.3517	-0.295	-0.72021	-0.50863	-0.45776	-0.118	0.01933	0.04679	0.14343	0.21871
-0.35033	-0.295	-0.68766	-0.38656	-0.42725	-0.15767	0.05493	0.08748	0.12919	0.22685
-0.34896	-0.25431	-0.70496	-0.58085	-0.44861	-0.01831	0.11292	0.06205	0.25736	0.30314
-0.34758	-0.295	-0.68359	-0.54932	-0.41707	-0.10579	0.14242	0.15259	0.36011	0.30212
-0.34621	-0.25431	-0.66732	-0.34587	-0.32552	-0.07019	0.17192	0.15564	0.31942	0.32552
-0.34484	-0.28483	-0.61239	-0.4069	-0.50863	-0.02035	0.09562	0.20854	0.32145	0.39266
-0.34346	-0.28483	-0.58187	-0.33569	-0.37435	0.12207	0.23499	0.24719	0.51371	0.39775
-0.34209	-0.19328	-0.58289	-0.38656	-0.23397	0.07121	0.28076	0.25736	0.45268	0.48116
-0.34072	-0.19328	-0.53101	-0.35604	-0.19328	0.17293	0.46794	0.35807	0.50557	0.54728
-0.33934	-0.12207	-0.54728	-0.43538	-0.06104	0.059	0.31026	0.37944	0.51676	0.5839
-0.33797	-0.20345	-0.51066	-0.45166	-0.09155	0.28483	0.33366	0.45776	0.54932	0.63985
-0.3366	-0.15259	-0.52897	-0.413	-0.06104	0.23397	0.46997	0.53609	0.6602	0.6602
-0.33522	-0.13224	-0.58695	-0.43233	-0.25736	0.26449	0.38961	0.56356	0.63375	0.7782
-0.33385	-0.13224	-0.49235	-0.34485	-0.24719	0.25431	0.48319	0.64494	0.7487	0.85856
-0.33248	-0.12207	-0.49845	-0.2238	-0.21667	0.2238	0.55949	0.66325	0.72835	0.91451
-0.3311	-0.09155	-0.47913	-0.32552	-0.2238	0.23295	0.62561	0.79854	0.89213	1.0081
-0.32973	-0.16276	-0.49642	-0.21362	-0.16276	0.37638	0.71615	0.87077	0.96944	1.05896
-0.32836	-0.08138	-0.53406	-0.28483	-0.03052	0.41707	0.7487	0.89925	1.02743	1.16475
-0.32698	-0.17293	-0.46082	-0.01017	-0.17293	0.34892	0.84127	1.00403	1.21663	1.23901
-0.32561	-0.24414	-0.4659	-0.10173	0.04069	0.48726	0.8016	1.05693	1.26444	1.36617
-0.32424	-0.14242	-0.39062	0.01017	0.17293	0.68156	0.99894	1.17289	1.32853	1.47909
-0.32286	-0.17293	-0.354	-0.05086	0.11698	0.56254	1.03353	1.26038	1.42517	1.52486
-0.32149	-0.07121	-0.38961	-0.08138	-0.24414	0.53406	1.14746	1.37024	1.52283	1.68457
-0.32012	-0.19328	-0.31026	0	0.28483	0.82397	1.1851	1.51978	1.66423	1.82393
-0.31874	-0.17293	-0.32756	-0.09664	0.33569	0.71208	1.33362	1.57572	1.73645	1.93481
-0.31737	-0.09155	-0.22685	0.18311	0.35604	0.89518	1.42924	1.77816	1.98466	2.09351
-0.316	-0.2238	-0.2889	0.1119	0.44759	0.90535	1.53707	1.89412	2.09656	2.21151
-0.31462	-0.10173	-0.26652	0.07121	0.44759	0.95622	1.64083	2.04061	2.09757	2.3936
-0.31325	-0.07121	-0.20447	0.18311	0.41707	1.12915	1.75069	2.22168	2.41089	2.55229
-0.31188	-0.01017	-0.25736	0.1119	0.43335	1.13932	1.80257	2.31527	2.44039	2.75167
-0.3105	0.06104	-0.16276	0.17293	0.39164	1.35295	2.04366	2.5533	2.67232	2.91951
-0.30913	-0.01017	-0.20243	0.19328	0.49337	1.41398	2.09147	2.69063	2.82389	3.09855
-0.30776	0.06104	-0.26754	0.31535	0.58085	1.5564	2.32239	2.88798	3.02938	3.32336
-0.30638	0.04069	-0.19023	0.32552	0.59814	1.50553	2.46582	3.07617	3.20231	3.51054
-0.30501	0.04069	-0.2533	0.295	0.68563	1.65812	2.54924	3.24402	3.35897	3.75773
-0.30364	0.06104	-0.13123	0.41707	0.65715	1.66829	2.84322	3.50647	3.5909	3.97949
-0.30226	-0.07121	-0.10579	0.39673	0.8138	1.67847	2.9012	3.70178	3.83606	4.18294
-0.30089	0.02035	-0.14038	0.34587	0.82703	1.97347	3.17993	3.95101	4.13818	4.481
-0.29952	0.1119	-0.0946	0.36621	0.87484	2.02433	3.34269	4.18498	4.44234	4.74141
-0.29814	-0.03052	-0.118	0.49845	0.94503	2.08537	3.60514	4.43726	4.58781	5.03031
-0.29677	-0.13224	-0.00102	0.55949	0.93587	2.12606	3.82792	4.72819	4.8879	5.33752
-0.2954	0.01017	-0.04985	0.48828	1.03455	2.23796	4.04154	4.96114	5.16256	5.59489
-0.29402	-0.10173	-0.02543	0.42725	1.07931	2.42106	4.27653	5.27242	5.49011	5.94788
-0.29265	-0.01017	-0.01119	0.40894	1.15356	2.39054	4.61833	5.59591	5.76681	6.25203
-0.29128	-0.1119	0.00814	0.39062	1.23088	2.59399	4.76685	5.8787	6.04858	6.58976
-0.28991	0.10173	0.07222	0.47099	1.32243	2.7771	5.05269	6.21745	6.38123	6.94682
-0.28853	0.06104	0.0356	0.46183	1.2736	2.79744	5.09644	6.49821	6.66809	7.28048
-0.28716	0.09155	0.0295	0.5188	1.3092	2.93986	5.52063	6.89697	7.25301	7.71179
-0.28579	-0.09155	0.0651	0.5422	1.37533	2.93986	5.72713	7.23063	7.68026	8.08004
-0.28441	0.10173	-0.04883	0.50659	1.37634	3.16366	6.15438	7.58057	7.85726	8.51949
-0.28304	0.14242	0.04171	0.61035	1.37838	3.19417	6.2734	8.16854	8.28044	8.96606
-0.28167	0.02035	0.04679	0.7019	1.51062	3.34676	6.61214	8.33333	8.82975	9.57235
-0.28029	-0.01017	0.0651	0.75277	1.50045	3.45866	6.82678	8.98234	9.26717	9.8704
-0.27892	0.01017	0.07426	0.64799	1.57267	3.58073	7.21232	9.37907	9.71476	10.2875
-0.27755	0.03052	0.01831	0.61747	1.61743	3.65194	7.56836	9.7758	10.081	11.0372
-0.27617	0.05086	0.09155	0.66732	1.62048	3.64176	7.96509	10.2539	10.7015	11.5458
-0.2748	0.07121	0.09969	0.62561	1.67847	3.7028	8.22957	10.6506	11.0881	12.0544
-0.27343	0.12207	0.13733	0.69071	1.71611	3.83504	8.45337	11.1287	11.6679	12.6038
-0.27205	0.05086	0.11698	0.78328	1.76188	3.8859	8.80941	11.6068	12.1358	13.1429
-0.27068	0.1119	0.1241	0.79346	1.76188	3.96729	9.16545	12.0951	12.736	13.7431
-0.26931	0.03052	0.18717	0.87484	1.73035	4.07918	9.38924	12.5936	13.265	14.3127
-0.26793	0.12207	0.14954	0.71208	1.83411	4.17074	9.75545	13.0513	13.855	14.9434
-0.26656	0.1119	0.19735	0.73242	1.8158	4.27246	10.0505	13.6007	14.4145	15.5843
-0.26519	0.09155	0.16174	0.76294	1.8575	4.28263	10.3658	14.0788	14.974	16.1743
-0.26381	0.05086	0.12817	0.72021	1.83818	4.36401	10.5693	14.5772	15.5131	16.8355
-0.26244	0.19328	0.17395	0.79041	1.94295	4.4047	10.9558	15.1062	16.1743	17.5069
-0.26107	0.14242	0.10274	0.77515	1.96431	4.47591	11.2305	15.5436	16.8355	18.1987
-0.25969	0.12207	0.17802	0.79041	1.89514	4.56746	11.5255	16.1641	17.4255	18.9412
-0.25832	0.04069	0.11495	0.83008	1.97347	4.52677	11.7493	16.6016	18.0766	19.6126
-0.25695	0.06104	0.10783	0.79346	1.99178	4.66919	12.0137	17.1305	18.809	20.3756
-0.25557	0.13224	0.15055	0.83415	2.005	4.64884	12.2986	17.6595	19.5007	21.0978
-0.2542	0.13224	0.10071	0.80058	2.05485	4.72005	12.5834	18.1681	20.2026	21.8811
-0.25283	0.13224	0.16174	0.84737	2.00704	4.70988	12.7563	18.6666	20.9045	22.6542
-0.25145	0.08138	0.15259	1.01725	2.06502	4.72005	12.9191	19.1142	21.5963	23.4171
-0.25008	0.15259	0.1475	0.9257	2.08842	4.79126	13.326	19.6533	22.3592	24.2513
-0.24871	0.08138	0.21057	0.93587	2.08944	4.82178	13.4379	20.1416	23.1323	25.0346
-0.24733	0.14242	0.18412	0.80566	2.13114	4.94385	13.6719	20.579	23.7935	25.8992
-0.24596	0.12207	0.25024	1.02743	2.19727	4.95402	13.8041	21.1182	24.6073	26.713
-0.24459	0.10173	0.21566	1.04777	2.17183	4.96419	13.9364	21.5149	25.3296	27.5472
-0.24321	0.19328	0.18717	0.93587	2.15149	5.02523	14.1907	21.993	26.0824	28.4526
-0.24184	0.10173	0.24923	0.88094	2.17692	4.96419	14.2924	22.4202	27.0386	29.2664
-0.24047	0.13224	0.19124	0.9257	2.16777	5.04557	14.4653	22.8271	27.71	30.2022
-0.23909	0.26449	0.27669	0.97656	2.14335	5.04557	14.6484	23.2442	28.5848	31.1076
-0.23772	0.14242	0.22583	0.94706	2.16675	5.09644	14.7909	23.5799	29.3579	31.9824
-0.23635	0.19328	0.14242	0.9257	2.17082	5.17782	14.9943	24.0784	30.2531	32.9488
-0.23497	0.1119	0.21159	1.09863	2.15149	5.19816	15.096	24.3428	31.0465	33.8135
-0.2336	0.18311	0.16581	1.05794	2.20846	5.16764	15.1367	24.7192	31.8502	34.7595
-0.23223	0.2238	0.21566	1.07829	2.18811	5.12695	15.2486	25.0956	32.7759	35.7056
-0.23085	0.07121	0.21159	0.94299	2.24406	5.19816	15.3605	25.2991	33.5388	36.6211
-0.22948	0.18311	0.18514	0.94401	2.24711	5.20833	15.4114	25.6653	34.4137	37.5977
-0.22811	0.17293	0.23295	0.97656	2.25423	5.16764	15.5335	25.9298	35.2376	38.5132
-0.22673	0.25431	0.18107	0.90535	2.24406	5.2592	15.625	26.1536	36.1735	39.5406
-0.22536	0.18311	0.25533	0.93587	2.26339	5.21851	15.7267	26.4689	36.967	40.4765
-0.22399	0.23397	0.23804	0.9318	2.3112	5.36092	15.8285	26.7232	37.7502	41.4734
-0.22261	0.25431	0.23702	1.06812	2.24711	5.35075	15.859	27.0182	38.5946	42.4703
-0.22124	0.20345	0.26245	0.97453	2.27661	5.21851	16.0726	27.1403	39.5101	43.4265
-0.21987	0.18311	0.24821	0.97656	2.26847	5.36092	15.9607	27.3641	40.3341	44.4438
-0.21849	0.19328	0.29399	1.0376	2.22677	5.32023	16.1031	27.7201	41.3208	45.4203
-0.21712	0.26449	0.2655	1.09863	2.28271	5.27954	16.1336	27.6896	42.0736	46.4071
-0.21575	0.21362	0.2828	0.9786	2.27966	5.41178	16.1947	27.9134	42.8772	47.4243
-0.21437	0.23397	0.27873	1.1495	2.34985	5.29989	16.215	28.0863	43.7622	48.3398
-0.213	0.26449	0.22888	1.06812	2.31323	5.40161	16.3371	28.2898	44.5658	49.3571
-0.21163	0.13224	0.28178	1.0142	2.2939	5.22868	16.2862	28.4424	45.3898	50.293
-0.21025	0.25431	0.25431	1.04777	2.33866	5.3304	16.3981	28.5746	46.1731	51.3102
-0.20888	0.18311	0.21057	1.2207	2.29492	5.42196	16.4388	28.8595	47.1293	52.2563
-0.20751	0.23397	0.21261	1.16984	2.28678	5.36092	16.449	28.7577	47.8109	53.2125
-0.20613	0.34587	0.16988	0.9847	2.35494	5.3304	16.6219	28.9714	48.6247	54.1891
-0.20476	0.27466	0.25635	1.18001	2.34172	5.22868	16.6321	29.012	49.4385	55.1148
-0.20339	0.13224	0.27466	1.09863	2.38647	5.29989	16.6931	29.1952	50.0997	56.1015
-0.20201	0.23397	0.23804	1.04675	2.34172	5.3304	16.7745	29.2867	51.005	57.0374
-0.20064	0.25431	0.2828	1.10881	2.36816	5.31006	16.6829	29.2969	51.7273	57.9427
-0.19927	0.17293	0.27262	0.99589	2.34477	5.34058	16.7338	29.2664	52.3885	58.9396
-0.19789	0.30518	0.30416	1.03048	2.38851	5.37109	16.8864	29.5207	53.1921	59.8551
-0.19652	0.18311	0.29297	1.09863	2.42106	5.50334	16.7643	29.6529	53.8635	60.791
-0.19515	0.20345	0.33264	1.01115	2.33053	5.48299	16.8254	29.836	54.5553	61.7167
-0.19377	0.30518	0.29907	1.21053	2.3641	5.46265	16.8762	29.7546	55.2165	62.5915
-0.1924	0.295	0.27873	1.02946	2.36206	5.43213	16.8864	29.8971	55.9286	63.5376
-0.19103	0.27466	0.28381	1.10881	2.35087	5.48299	16.8457	29.9377	56.6101	64.4023
-0.18965	0.15259	0.26042	1.01624	2.39258	5.47282	16.8966	30.0496	57.2713	65.3381
-0.18828	0.20345	0.36214	1.27157	2.3468	5.47282	16.9678	30.1615	57.9631	66.2435
-0.18691	0.2238	0.27669	1.04777	2.40987	5.50334	16.8966	30.0903	58.5124	67.1183
-0.18553	0.34587	0.18514	1.01624	2.38037	5.43213	16.9881	30.2734	59.2855	68.0237
-0.18416	0.20345	0.29195	1.10881	2.40173	5.50334	17.0288	30.2022	59.7839	68.807
-0.18279	0.26449	0.26449	1.05286	2.40987	5.53385	17.0898	30.2836	60.3231	69.7327
-0.18142	0.28483	0.28483	1.08948	2.36918	5.41178	17.0898	30.3243	60.9334	70.5465
-0.18004	0.295	0.26143	1.03556	2.40784	5.49316	17.039	30.4362	61.4115	71.3806
-0.17867	0.26449	0.24211	1.24105	2.37732	5.54403	17.1	30.4769	62.0829	72.2249
-0.1773	0.38656	0.30518	1.04777	2.45158	5.50334	17.1204	30.5176	62.4898	72.9981
-0.17592	0.28483	0.31128	1.13932	2.40885	5.54403	17.0797	30.5684	63.0798	73.8322
-0.17455	0.34587	0.32247	1.05489	2.41903	5.43213	17.1407	30.5786	63.6698	74.6358
-0.17318	0.32552	0.32043	1.07625	2.53296	5.46265	17.1814	30.6905	64.1378	75.4191
-0.1718	0.28483	0.27364	1.05591	2.42411	5.56437	17.2119	30.7312	64.7074	76.2533
-0.17043	0.26449	0.39469	1.06506	2.45972	5.54403	17.1509	30.7007	65.1347	77.006
-0.16906	0.26449	0.28687	1.19019	2.44751	5.47282	17.2221	30.8024	65.4907	77.8097
-0.16768	0.38656	0.40385	1.10881	2.3997	5.5542	17.2831	30.8024	66.0502	78.5624
-0.16631	0.25431	0.29907	1.04065	2.41191	5.65592	17.2424	30.7719	66.4368	79.3152
-0.16494	0.295	0.27669	1.08744	2.40275	5.45247	17.334	30.8736	66.9556	80.0883
-0.16356	0.26449	0.31738	1.10168	2.40682	5.59489	17.2017	30.8838	67.3218	80.7902
-0.16219	0.33569	0.22481	1.09863	2.42411	5.58472	17.2424	31.1686	67.6575	81.5735
-0.16082	0.39673	0.35095	1.29191	2.42208	5.56437	17.2628	30.9143	68.1864	82.2347
-0.15944	0.28483	0.34383	1.21053	2.44853	5.6661	17.2221	30.9855	68.4204	82.9773
-0.15807	0.31535	0.27161	1.26139	2.39766	5.51351	17.3543	30.9143	68.9392	83.7504
-0.1567	0.26449	0.33569	1.30208	2.45463	5.56437	17.3645	30.9957	69.2749	84.4218
-0.15532	0.27466	0.32552	1.29191	2.47396	5.63558	17.3849	31.1076	69.5496	85.1339
-0.15395	0.21362	0.33875	1.52588	2.46684	5.50334	17.3136	31.1584	69.9463	85.7747
-0.15258	0.38656	0.34993	1.11898	2.48515	5.57454	17.273	31.0465	70.1599	86.4461
-0.1512	0.32552	0.27974	1.40381	2.4587	5.54403	17.3747	31.1381	70.6787	87.1684
-0.14983	0.28483	0.41911	1.25122	2.46073	5.63558	17.3136	31.1076	70.9534	87.7787
-0.14846	0.26449	0.33061	1.12915	2.46379	5.60506	17.273	31.0974	71.3196	88.4806
-0.14708	0.37638	0.42521	1.23088	2.45667	5.56437	17.4357	31.1584	71.5739	89.0808
-0.14571	0.25431	0.41504	1.18001	2.45158	5.60506	17.4459	31.2195	71.9096	89.7115
-0.14434	0.25431	0.36723	1.42415	2.41903	5.61523	17.4255	31.2398	72.2249	90.332
-0.14296	0.28483	0.36418	1.72933	2.52991	5.59489	17.3849	31.1788	72.3979	90.9627
-0.14159	0.37638	0.29399	1.12406	2.47904	5.60506	17.3747	31.545	72.7132	91.5731
-0.14022	0.35604	0.39164	1.16577	2.46989	5.60506	17.3849	31.3619	72.9574	92.1122
-0.13884	0.35604	0.35095	1.06506	2.50448	5.59489	17.3747	31.2704	73.171	92.7633
-0.13747	0.295	0.30314	1.17086	2.48311	5.58472	17.4662	31.3822	73.5372	93.3024
-0.1361	0.37638	0.35807	1.14848	2.48617	5.65592	17.4357	31.3314	73.7813	93.8619
-0.13472	0.33569	0.29602	1.24105	2.51058	5.64575	17.4967	31.3416	73.9543	94.4519
-0.13335	0.30518	0.38147	1.21053	2.49634	5.56437	17.4255	31.2907	74.1679	94.93
-0.13198	0.2238	0.35706	1.12305	2.51363	5.60506	17.4255	31.4128	74.5646	95.5607
-0.1306	0.33569	0.34383	1.17493	2.51261	5.62541	17.5273	31.4229	74.5646	96.1202
-0.12923	0.32552	0.34892	1.11491	2.50854	5.61523	17.4866	31.4941	74.7375	96.6288
-0.12786	0.36621	0.32552	1.29191	2.52584	5.64575	17.4967	31.5552	75.1445	97.168
-0.12648	0.26449	0.4364	1.27157	2.50244	5.53385	17.4052	31.4941	75.1038	97.6257
-0.12511	0.295	0.413	1.18001	2.52075	5.67627	17.4459	31.484	75.4394	98.175
-0.12374	0.31535	0.41606	1.17187	2.48006	5.62541	17.5069	31.5959	75.6022	98.7244
-0.12236	0.30518	0.39876	1.13118	2.53703	5.61523	17.4764	31.4331	75.8769	99.2432
-0.12099	0.19328	0.3713	1.16984	2.50041	5.65592	17.5578	31.5043	75.9684	99.7925
-0.11962	0.36621	0.46387	1.09863	2.60417	5.60506	17.4866	31.4941	76.1108	100.199
-0.11824	0.43742	0.40487	1.26139	2.51058	5.67627	17.5273	31.5043	76.4567	100.718
-0.11687	0.34587	0.43233	1.29191	2.49532	5.58472	17.5273	31.5755	76.5788	101.176
-0.1155	0.43742	0.43233	1.25122	2.54211	5.64575	17.5679	31.4636	76.7314	101.644
-0.11412	0.33569	0.3418	1.42314	2.67537	5.57454	17.5883	31.6162	76.8331	102.203
-0.11275	0.34587	0.38452	1.19222	2.55127	5.64575	17.4662	31.5247	77.1179	102.641
-0.11138	0.28483	0.31637	1.14136	2.50956	5.70679	17.6798	31.5857	77.179	103.078
-0.11	0.30518	0.3774	1.19629	2.53194	5.58472	17.7205	31.5552	77.4027	103.536
-0.10863	0.39673	0.36926	1.16577	2.54313	5.67627	17.5069	31.6162	77.5553	103.984
-0.10726	0.44759	0.31433	1.20544	2.59399	5.67627	17.629	31.606	77.8198	104.451
-0.10588	0.35604	0.40995	1.16679	2.52279	5.6661	17.5781	31.5755	77.6672	104.858
-0.10451	0.27466	0.39469	1.15458	2.65503	5.67627	17.6392	31.6874	78.0335	105.347
-0.10314	0.31535	0.40283	1.2085	2.57365	5.57454	17.5781	31.5959	78.2674	105.743
-0.10176	0.36621	0.39368	1.12712	2.70589	5.6661	17.5069	31.6976	78.3997	106.191
-0.10039	0.28483	0.40487	1.22782	2.59399	5.68644	17.6798	31.7281	78.2064	106.689
-0.09902	0.19328	0.44149	1.19019	2.67537	5.65592	17.4561	31.7586	78.4709	107.056
-0.09764	0.37638	0.43233	1.16577	2.64486	5.63558	17.6188	31.7078	78.6438	107.513
-0.09627	0.35604	0.48014	1.20443	2.73641	5.72713	17.6188	31.7484	78.5828	107.869
-0.0949	0.41707	0.43538	0.91553	2.75675	5.70679	17.5069	31.6162	79.0303	108.287
-0.09352	0.32552	0.35807	1.18815	2.73641	5.68644	17.5985	31.7281	79.2033	108.785
-0.09215	0.37638	0.43233	1.28174	2.75675	5.72713	17.5578	31.6569	79.2745	109.131
-0.09078	0.37638	0.40181	1.6276	2.70589	5.74748	17.629	31.7281	79.539	109.538
-0.0894	0.30518	0.45064	1.3326	2.57467	5.68644	17.6392	31.8298	79.6305	109.863
-0.08803	0.37638	0.38656	0.50863	2.54415	5.7373	17.7002	31.7586	79.5593	110.321
-0.08666	0.30518	0.3835	1.24308	2.55432	5.68644	17.7816	31.6874	79.7017	110.758
-0.08528	0.4069	0.4069	1.2146	2.56958	5.7373	17.5578	31.6773	79.6204	111.064
-0.08391	0.35604	0.3245	1.23189	2.5533	5.81868	17.7002	31.779	79.7221	111.552
-0.08254	0.34587	0.43233	1.22579	2.58586	5.6661	17.7002	31.7484	80.0273	111.867
-0.08116	0.33569	0.47099	1.18612	2.61434	5.68644	17.6188	31.7484	80.19	112.264
-0.07979	0.31535	0.36519	1.22681	2.56348	5.68644	17.7307	31.8095	80.2511	112.651
-0.07842	0.38656	0.45064	1.15967	2.49227	5.67627	17.5985	31.8197	80.2917	113.098
-0.07704	0.39673	0.41402	1.2146	2.54924	5.67627	17.7205	31.9722	80.3833	113.352
-0.07567	0.45776	0.45776	1.24207	2.58484	5.67627	17.7002	31.8298	80.5257	113.647
-0.0743	0.34587	0.43335	1.179	2.60213	5.75765	17.6798	32.0028	80.8309	114.044
-0.07293	0.33569	0.44759	1.24715	2.70589	5.65592	17.7307	31.8298	80.6173	114.39
-0.07155	0.44759	0.4659	1.17594	2.61637	5.7373	17.6697	31.7484	80.9123	114.807
-0.07018	0.35604	0.44861	1.24207	2.5472	5.67627	17.7816	31.84	80.9835	115.184
-0.06881	0.43742	0.52083	1.26038	2.58687	5.68644	17.5985	31.8095	81.4209	115.509
-0.06743	0.33569	0.45064	1.21562	2.74658	5.75765	17.8019	31.9214	81.2073	115.855
-0.06606	0.44759	0.38656	1.28174	2.57975	5.74748	17.7104	31.8909	81.1157	116.15
-0.06469	0.39673	0.42216	1.23393	2.62756	5.70679	17.7002	31.9621	81.3497	116.628
-0.06331	0.33569	0.37944	1.28886	2.57263	5.77799	17.7307	31.8604	81.3802	116.913
-0.06194	0.43742	0.4659	1.26139	2.61841	5.72713	17.7612	31.9519	81.4005	117.198
-0.06057	0.34587	0.44759	1.21765	2.62553	5.70679	17.7612	31.9417	81.2581	117.544
-0.05919	0.4069	0.38554	1.28174	2.63062	5.6661	17.7409	31.9214	81.3192	117.869
-0.05782	0.37638	0.43538	1.22375	2.64689	5.7373	17.6392	31.8197	81.6549	118.184
-0.05645	0.39673	0.38147	1.27258	2.58687	5.7373	17.7104	31.901	82.0312	118.54
-0.05507	0.23397	0.44759	1.24919	2.59501	5.6661	17.6392	31.8604	81.96	119.019
-0.0537	0.47811	0.49032	1.21562	2.6652	5.75765	17.7205	31.9722	81.7566	119.334
-0.05233	0.36621	0.46285	1.28581	2.69572	5.79834	17.7511	31.8197	81.8176	119.578
-0.05095	0.13224	0.46794	1.21053	2.59806	5.82886	17.6086	31.8604	82.1228	119.985
-0.04958	0.33569	0.44454	1.28276	2.58179	5.75765	17.8426	31.84	82.1432	120.29
-0.04821	0.39673	0.5127	1.26343	2.82796	5.71696	17.7205	31.8604	82.2347	120.544
-0.04683	0.23397	0.45064	1.25631	2.67537	5.76782	17.69	31.901	82.2856	120.972
-0.04546	0.43742	0.51982	1.3031	2.61637	5.75765	17.8223	32.0536	82.2957	121.165
-0.04409	0.295	0.51982	1.24003	2.76693	5.76782	17.7816	31.9417	82.4687	121.552
-0.04271	0.50863	0.40792	1.31938	2.75675	5.76782	17.7918	32.0638	82.5399	121.948
-0.04134	0.41707	0.46082	1.28276	2.63468	5.77799	17.8324	31.8909	82.6009	122.111
-0.03997	0.39673	0.46692	1.30107	2.60824	5.79834	17.8121	32.0231	82.6009	122.457
-0.03859	0.295	0.44963	1.29598	2.61332	5.68644	17.9036	31.9824	82.6416	122.772
-0.03722	0.32552	0.42521	1.26343	2.66317	5.83903	17.7714	32.0333	83.0383	123.098
-0.03585	0.31535	0.4069	1.31226	2.61739	5.69661	17.8324	31.9112	82.8552	123.362
-0.03447	0.32552	0.46895	1.28581	2.64689	5.75765	17.69	31.9112	82.8756	123.769
-0.0331	0.34587	0.43437	1.29496	2.69877	5.75765	17.7918	32.0842	82.8654	123.993
-0.03173	0.37638	0.46895	1.28784	2.73539	5.61523	17.69	31.9722	82.9163	124.329
-0.03035	0.44759	0.44759	1.25122	2.66927	5.85938	17.6595	32.0231	83.0994	124.685
-0.02898	0.20345	0.45471	1.29598	2.62146	5.78817	17.7307	31.9621	83.1808	124.949
-0.02761	0.4069	0.52083	1.2797	2.68555	5.78817	17.8121	31.8807	83.2418	125.203
-0.02623	0.36621	0.48625	1.29089	2.64689	5.77799	17.8426	32.0333	83.2825	125.671
-0.02486	0.38656	0.57678	1.32039	2.72624	5.78817	17.7714	31.9621	83.2519	125.885
-0.02349	0.4069	0.51575	1.2736	2.64282	5.75765	17.9138	31.9926	83.2825	126.241
-0.02211	0.28483	0.47709	1.32243	2.61332	5.80851	17.863	32.0028	83.5368	126.485
-0.02074	0.42725	0.52389	1.30107	2.68351	5.78817	17.8324	31.9926	83.4147	126.79
-0.01937	0.47811	0.49438	1.33464	2.84831	5.80851	17.8833	32.0435	83.4961	127.136
-0.01799	0.37638	0.50659	1.35498	2.68962	5.79834	17.8121	32.0129	83.5978	127.319
-0.01662	0.45776	0.47404	1.32039	2.68555	5.80851	17.7205	32.1655	83.5978	127.736
-0.01525	0.41707	0.43844	1.37126	2.6652	5.72713	17.8223	32.0943	83.9335	127.909
-0.01387	0.42725	0.4659	1.3031	2.69267	5.80851	17.8121	31.9824	83.6283	128.143
-0.0125	0.32552	0.4303	1.36312	2.66418	5.79834	17.8426	32.0536	84.0149	128.611
-0.01113	0.59001	0.46895	1.34481	2.6947	5.71696	17.7307	32.0129	83.8521	128.784
-0.00975	0.43742	0.47506	1.31531	2.67537	5.77799	17.8121	32.1045	84.0047	129.12
-0.00838	0.5188	0.47201	1.35905	2.72217	5.83903	17.863	32.1045	84.1268	129.181
-0.00701	0.44759	0.50049	1.31429	2.71098	5.82886	17.7511	32.0943	83.964	129.496
-0.00563	0.45776	0.48116	1.3621	2.66825	5.77799	17.9138	32.3181	84.0861	129.842
-0.00426	0.4069	0.55949	1.32243	2.70589	5.77799	17.8121	32.2978	84.0963	130.168
-0.00289	0.36621	0.51982	1.32243	2.71708	5.77799	17.8528	32.2367	84.0861	130.422
-0.00151	0.295	0.5422	1.34989	2.67232	5.81868	17.8019	32.1553	84.0251	130.666
-0.00014	0.33569	0.55542	1.28581	2.70487	5.7373	17.8528	32.0028	84.2082	131.012
0.00123	0.35604	0.52389	1.37227	2.80762	5.78817	17.8833	32.1452	84.432	131.368
0.00261	0.45776	0.58085	1.34786	2.69368	5.8492	17.8019	32.0842	84.2997	131.592
0.00398	0.45776	0.54118	1.35905	2.67436	5.83903	17.9443	32.0129	84.5439	131.887
0.00535	0.49845	0.49133	1.40788	2.66825	5.76782	17.863	32.074	84.6659	132.192
0.00673	0.46794	0.53406	1.34277	2.85848	5.80851	17.7714	32.0842	84.4523	132.395
0.0081	0.44759	0.46997	1.40788	2.69877	5.7373	17.8324	32.1248	84.6456	132.599
0.00947	0.4069	0.53202	1.38041	2.73743	5.7373	17.7612	32.1045	84.8694	132.853
0.01085	0.43742	0.50761	1.36007	2.70996	5.80851	17.8223	32.1859	84.8897	133.077
0.01222	0.50863	0.49744	1.41703	2.74455	5.80851	17.9443	32.1248	85.0016	133.575
0.01359	0.4069	0.49947	1.37838	2.74556	5.92041	17.9342	32.0842	85.0016	133.728
0.01497	0.46794	0.45064	1.39465	2.74556	5.8492	17.9748	32.1859	84.8287	134.033
0.01634	0.4069	0.52083	1.36617	2.78727	5.79834	17.7409	32.2469	84.6049	134.135
0.01771	0.42725	0.54118	1.3916	2.69572	5.85938	17.9036	32.2062	85.2559	134.532
0.01909	0.43742	0.52389	1.38855	2.79744	5.74748	17.9138	32.2062	85.1237	134.705
0.02046	0.41707	0.57983	1.34583	2.83813	5.82886	17.924	32.4097	85.2661	135.061
0.02183	0.48828	0.50761	1.37227	2.73641	5.7373	17.985	32.2672	85.1542	135.295
0.02321	0.62052	0.59408	1.3621	2.80762	5.82886	17.8121	32.0842	85.2051	135.376
0.02458	0.45776	0.55644	1.40381	2.85848	5.8492	17.985	32.1452	85.2966	135.569
0.02595	0.39673	0.56966	1.59709	2.90934	5.75765	17.7816	32.196	85.3272	136.098
0.02733	0.52897	0.54525	1.39364	2.77608	5.86955	17.8731	32.2266	85.2966	136.332
0.0287	0.41707	0.5127	1.61743	2.74353	5.87972	17.8731	32.2672	85.2152	136.414
0.03007	0.45776	0.6073	1.5564	2.76388	5.80851	17.7612	32.2978	85.144	136.617
0.03145	0.45776	0.54525	1.5564	2.89917	5.87972	17.9342	32.3079	85.2763	137.278
0.03282	0.41707	0.54932	1.50553	2.75472	5.75765	17.8019	32.1655	85.2051	137.227
0.03419	0.47811	0.52795	1.47502	2.76591	5.82886	17.8833	32.3181	85.734	137.4
0.03556	0.5188	0.48014	1.49536	2.74658	5.79834	17.8833	32.3588	85.7035	137.705
0.03694	0.50863	0.53914	1.43433	2.79338	5.83903	17.8426	32.2978	85.6934	138.041
0.03831	0.47811	0.5249	1.79036	2.68555	5.80851	17.9342	32.2367	85.7747	138.194
0.03968	0.47811	0.54016	1.5564	2.78117	5.81868	17.9545	32.1859	85.8663	138.346
0.04106	0.46794	0.56051	1.51571	2.7771	5.86955	17.9545	32.196	85.4797	138.641
0.04243	0.39673	0.52389	1.53605	2.80762	5.85938	17.9545	32.2672	85.8154	138.835
0.0438	0.33569	0.59408	1.47502	2.81779	5.76782	17.8528	32.3893	85.7239	139.384
0.04518	0.50863	0.60221	1.56657	2.76998	5.80851	17.924	32.2774	85.8358	139.506
0.04655	0.50863	0.63171	1.56657	2.85848	5.87972	17.8324	32.2469	85.5916	139.445
0.04792	0.49845	0.60628	1.72933	2.96021	5.91024	17.8426	32.1757	85.7442	140.055
0.0493	0.44759	0.58492	1.61743	2.84831	5.81868	17.9443	32.2469	85.6323	140.116
0.05067	0.47811	0.62459	1.56657	2.78422	5.85938	17.9443	32.369	85.6832	140.472
0.05204	0.47811	0.60323	1.50553	2.90934	5.83903	17.9545	32.2571	85.9375	140.472
0.05342	0.43742	0.69377	1.94295	2.771	6.08317	17.8731	32.1452	86.3444	140.605
0.05479	0.42725	0.5717	1.7395	2.74455	5.88989	17.9036	32.3893	86.202	141.052
0.05616	0.53914	0.48421	1.51571	2.78422	5.72713	17.8935	32.1248	86.0799	141.388
0.05754	0.49845	0.62968	1.79036	2.82898	5.77799	17.924	32.3079	86.1613	141.713
0.05891	0.50863	0.5483	1.56657	2.75879	5.83903	17.9138	32.3283	85.9782	141.683
0.06028	0.46794	0.56458	1.81071	2.82898	5.78817	17.7816	32.3588	86.2325	141.886
0.06166	0.55949	0.57983	1.6276	2.75675	5.81868	17.9748	32.43	86.436	142.151
0.06303	0.45776	0.56356	1.65812	2.80762	5.77799	17.9952	32.2672	86.3546	142.375
0.0644	0.49845	0.60425	1.43433	2.76998	5.82886	17.924	32.5012	86.1511	142.792
0.06578	0.54932	0.56559	1.54622	2.77507	5.85938	17.8833	32.2978	86.0596	143.066
0.06715	0.50863	0.60323	1.5564	2.80762	5.91024	17.8731	32.2978	86.0799	143.209
0.06852	0.57983	0.58797	1.70898	2.81474	5.88989	18.0054	32.3486	86.4461	143.443
0.0699	0.45776	0.62459	1.57674	2.81474	5.80851	17.9138	32.2367	86.3342	143.545
0.07127	0.50863	0.64189	1.56657	2.79948	5.85938	17.9342	32.2469	86.5987	143.992
0.07264	0.44759	0.59611	1.72933	2.95003	5.8492	18.0359	32.2876	86.6801	144.165
0.07402	0.60018	0.6724	1.58691	2.81372	5.82886	17.9036	32.2266	86.5275	144.257
0.07539	0.39673	0.62052	1.56657	2.78219	5.91024	17.9342	32.2672	86.4461	144.501
0.07676	0.42725	0.59408	1.61743	2.80965	5.90007	17.924	32.2367	86.7615	144.674
0.07814	0.56966	0.64087	1.64795	2.83101	5.95093	17.8935	32.369	87.026	144.989
0.07951	0.55949	0.59102	1.69881	2.78931	5.82886	17.985	32.3079	86.3648	145.06
0.08088	0.53914	0.66528	1.65812	2.81677	5.83903	17.985	32.3486	86.4563	145.162
0.08226	0.55949	0.60832	1.70898	2.79643	5.87972	17.9443	32.2774	86.8937	145.386
0.08363	0.48828	0.51473	1.54622	2.84119	5.83903	17.8833	32.135	86.5784	145.813
0.085	0.59001	0.61747	1.5564	2.84831	5.88989	17.9443	32.2672	86.5987	145.742
0.08638	0.46794	0.53609	1.70898	2.86255	5.86955	18.0867	32.2571	87.2396	146.057
0.08775	0.64087	0.62256	1.56657	2.85543	5.87972	18.0054	32.2876	86.7818	146.139
0.08912	0.49845	0.66935	1.75985	2.81474	5.82886	18.0054	32.2876	87.0158	146.464
0.0905	0.54932	0.6368	1.72933	2.83712	5.90007	17.985	32.3283	86.731	146.912
0.09187	0.55949	0.6307	1.64795	2.85746	5.92041	17.9443	32.3283	86.7716	146.973
0.09324	0.50863	0.6012	1.63778	2.85238	5.83903	18.0867	32.2876	86.731	146.962
0.09462	0.50863	0.68461	1.61743	2.86153	5.88989	17.8935	32.2367	86.853	147.359
0.09599	0.45776	0.62866	1.82088	2.83	5.93058	18.1071	32.3385	86.9853	147.268
0.09736	0.42725	0.67647	1.67847	2.86662	5.85938	18.0155	32.4097	87.2905	147.563
0.09874	0.52897	0.68563	1.48519	2.80863	5.91024	18.0054	32.3995	86.7004	147.878
0.10011	0.54932	0.65918	1.69881	2.85441	5.78817	17.9952	32.2571	86.853	147.909
0.10148	0.55949	0.69885	1.52588	2.8656	5.85938	17.9138	32.2672	87.0565	148.407
0.10286	0.50863	0.6602	1.67847	2.79744	5.94076	17.9545	32.2062	87.0565	148.183
0.10423	0.47811	0.63883	1.57674	2.84932	5.88989	17.9036	32.2469	87.1887	148.549
0.1056	0.54932	0.65206	1.69881	2.85645	5.88989	17.8935	32.3181	87.2294	148.6
0.10698	0.53914	0.6012	1.70898	2.86458	5.88989	18.0054	32.4707	86.7716	148.824
0.10835	0.46794	0.66325	1.65812	2.90527	5.8492	17.985	32.2978	87.0463	149.109
0.10972	0.49845	0.6429	1.83105	2.84322	5.93058	17.9647	32.4198	87.443	149.211
0.1111	0.60018	0.61544	1.63778	2.91646	5.86955	17.9036	32.5216	87.026	149.302
0.11247	0.60018	0.64087	1.78019	2.8595	5.91024	18.0359	32.2876	86.9649	149.668
0.11384	0.49845	0.60425	1.80054	2.89307	5.80851	17.985	32.2571	87.2905	149.77
0.11522	0.54932	0.66223	1.60726	2.90222	5.87972	17.9748	32.3995	86.9954	150.126
0.11659	0.53914	0.71208	1.70898	2.87577	5.82886	18.0155	32.4097	87.2701	150.269
0.11796	0.50863	0.66427	1.69881	2.86967	5.8492	17.8528	32.2978	86.9344	150.33
0.11934	0.66121	0.71615	1.59709	2.79541	5.98145	17.924	32.2367	86.792	150.167
0.12071	0.56966	0.68766	1.75985	2.8717	5.93058	17.9545	32.2978	87.026	150.37
0.12208	0.59001	0.74565	1.54622	2.88798	6.01196	17.985	32.4198	87.2396	150.981
0.12346	0.55949	0.69885	1.69881	2.85746	5.87972	17.9952	32.2266	87.1582	150.97
0.12483	0.52897	0.75887	1.64795	2.88391	5.92041	17.8731	32.3079	87.1277	151.265
0.1262	0.56966	0.72632	1.70898	2.81169	5.9611	18.0562	32.4707	87.148	151.316
0.12758	0.53914	0.65816	1.64795	2.8717	5.86955	18.0054	32.3283	87.3413	151.215
0.12895	0.50863	0.70903	1.63778	2.90222	5.8492	18.0867	32.4707	87.4329	152.222
0.13032	0.59001	0.67749	1.72933	2.89612	5.90007	18.0664	32.2164	87.5448	151.794
0.1317	0.65104	0.70292	1.56657	2.90833	6.02214	17.9647	32.369	87.3922	151.947
0.13307	0.61035	0.6602	1.81071	2.87577	5.92041	17.9748	32.3995	87.2803	151.744
0.13444	0.59001	0.61646	1.7395	2.88493	5.8492	17.9036	32.3079	87.4125	152.293
0.13582	0.6307	0.67647	1.63778	2.9185	5.91024	17.9342	32.2571	87.4939	152.608
0.13719	0.53914	0.61849	1.70898	2.8717	5.85938	17.9443	32.2367	87.6363	152.456
0.13856	0.50863	0.69885	1.7395	2.91545	5.88989	17.8935	32.3079	87.1582	152.659
0.13994	0.56966	0.71615	1.7395	2.88086	5.99162	18.1376	32.3995	87.3515	152.639
0.14131	0.66121	0.67952	1.69881	2.92969	5.87972	17.985	32.2978	87.6058	152.588
0.14268	0.66121	0.71411	1.71916	2.86764	6.03231	18.0155	32.5521	88.0737	152.954
0.14405	0.61035	0.71106	1.74967	2.92765	5.83903	18.0155	32.2266	87.3515	153.158
0.14543	0.53914	0.77718	1.87174	2.89408	5.87972	18.0054	32.3995	87.3006	153.554
0.1468	0.61035	0.70801	1.81071	2.8656	5.97127	17.9443	32.3995	87.5448	153.442
0.14817	0.56966	0.70903	1.69881	2.89815	5.90007	17.9342	32.3283	87.4329	153.463
0.14955	0.52897	0.72937	1.7395	2.88391	5.98145	17.985	32.2266	87.6567	153.442
0.15092	0.56966	0.73954	1.81071	2.89408	5.98145	17.9647	32.6436	87.8804	153.483
0.15229	0.52897	0.76192	1.80054	2.88086	5.88989	17.9138	32.4198	87.321	153.961
0.15367	0.62052	0.68359	1.63778	2.89408	5.88989	17.985	32.4402	87.6261	154.012
0.15504	0.65104	0.64087	1.79036	2.93783	5.88989	17.8731	32.2672	87.972	154.124
0.15641	0.62052	0.72632	1.66829	2.91748	5.95093	18.0664	32.2978	87.3006	154.266
0.15779	0.64087	0.66325	1.77002	2.92155	5.82886	18.0359	32.4504	87.9008	154.368
0.15916	0.66121	0.7253	1.60726	2.95105	5.97127	18.0766	32.3079	87.3311	154.338
0.16053	0.60018	0.69071	1.75985	2.8951	5.91024	18.0461	32.3385	87.738	154.327
0.16191	0.53914	0.67647	1.84123	2.96021	5.99162	18.0155	32.3283	87.5956	154.582
0.16328	0.60018	0.73446	1.64795	2.89612	6.01196	18.1071	32.4911	87.4634	154.928
0.16465	0.61035	0.68359	1.72933	2.95308	5.86955	18.0257	32.3588	87.3413	154.612
0.16603	0.60018	0.74972	1.74967	2.92053	5.94076	17.9443	32.4097	87.7991	154.633
0.1674	0.68156	0.75378	1.72933	2.90324	5.80851	18.0359	32.4707	87.8296	155.457
0.16877	0.55949	0.75277	1.72933	2.94088	5.95093	18.0054	32.3792	87.6058	155.477
0.17015	0.62052	0.76192	1.68864	2.91748	5.95093	18.0359	32.3181	87.9618	155.528
0.17152	0.62052	0.74056	1.6276	2.9541	5.91024	18.0155	32.3486	88.0534	155.782
0.17289	0.56966	0.79753	1.67847	2.93172	6.02214	18.0054	32.5521	87.8601	155.467
0.17427	0.64087	0.7487	1.86157	2.90324	5.8492	17.9748	32.4198	88.2263	155.507
0.17564	0.74259	0.76803	1.74967	2.93986	5.95093	17.9647	32.3385	87.7482	155.538
0.17701	0.72225	0.78939	1.69881	2.89307	5.87972	18.0867	32.3995	88.4298	155.986
0.17839	0.71208	0.69885	1.81071	2.93884	5.95093	17.9748	32.3181	87.9415	155.874
0.17976	0.7019	0.82296	1.70898	2.94495	5.95093	18.0969	32.3486	87.4736	156.301
0.18113	0.66121	0.78023	1.68864	2.948	5.95093	18.0969	32.369	87.8092	156.189
0.18251	0.57983	0.73853	1.70898	2.99377	5.9611	17.924	32.3385	87.5142	156.006
0.18388	0.79346	0.71208	1.80054	2.93172	6.03231	18.0867	32.5419	87.7482	156.443
0.18525	0.72225	0.69478	1.86157	2.94698	5.88989	18.1376	32.3385	88.1246	156.911
0.18663	0.67139	0.7609	1.66829	2.94698	5.97127	18.0461	32.5623	87.6974	156.769
0.188	0.72225	0.75684	1.75985	2.95105	5.92041	18.1274	32.4097	87.7686	156.708
0.18937	0.66121	0.74565	1.74967	2.97648	6.00179	18.1071	32.43	87.8194	156.453
0.19075	0.60018	0.79244	1.72933	2.96529	5.97127	18.0461	32.5419	87.7177	157.155
0.19212	0.64087	0.78023	1.88192	2.99377	6.03231	18.0155	32.3792	88.0229	157.308
0.19349	0.60018	0.83923	1.65812	2.93274	6.04248	18.0562	32.4402	87.911	156.982
0.19487	0.67139	0.82703	1.75985	2.96529	5.94076	18.0461	32.3792	88.0534	157.298
0.19624	0.64087	0.82296	1.57979	2.97852	5.9611	18.0257	32.3893	87.7177	157.552
0.19761	0.68156	0.81075	1.83105	2.94902	5.95093	18.0664	32.4911	87.9415	157.399
0.19899	0.66121	0.78125	1.86157	2.97648	5.91024	18.0359	32.5826	87.9313	157.461
0.20036	0.66121	0.86466	1.78019	2.95817	6.01196	18.0867	32.4605	88.0229	157.379
0.20173	0.65104	0.81584	1.69881	3.00802	5.94076	18.0969	32.3995	87.7075	157.654
0.20311	0.61035	0.81584	1.75985	3.00191	5.93058	17.9647	32.2571	87.8601	157.664
0.20448	0.64087	0.80566	1.77002	2.94393	5.97127	18.1478	32.3486	87.7584	157.817
0.20585	0.62052	0.7548	1.82088	2.99276	6.00179	18.0054	32.3486	87.5244	157.969
0.20723	0.72225	0.81991	1.80054	2.96021	5.99162	18.0969	32.3792	88.1042	158.488
0.2086	0.75277	0.78023	1.8514	2.99988	5.90007	18.0562	32.3995	87.7177	158.193
0.20997	0.64087	0.8077	1.82088	3.00395	6.01196	18.0257	32.4911	87.8398	158
0.21135	0.71208	0.80973	1.77002	3.007	5.97127	18.1173	32.5216	88.206	158.59
0.21272	0.66121	0.79854	1.66829	2.99479	6.01196	18.1681	32.43	87.9822	158.63
0.21409	0.72225	0.8606	1.59709	2.97953	6.05265	18.1376	32.5623	88.2568	158.681
0.21547	0.62052	0.82906	1.87174	2.99886	6.03231	18.0461	32.5114	87.8906	158.488
0.21684	0.66121	0.90129	1.71916	3.04871	6.01196	18.0766	32.4707	87.8601	159.047
0.21821	0.77311	0.87179	1.87174	3.01208	5.94076	18.1376	32.4605	88.267	159.159
0.21959	0.67139	0.82397	1.69881	3.02429	6.03231	18.219	32.4198	88.0025	159.017
0.22096	0.66121	0.9257	1.90226	2.94596	6.04248	18.1987	32.369	88.267	158.62
0.22233	0.75277	0.86873	1.89209	2.98971	5.95093	18.0461	32.4504	88.1348	160.014
0.22371	0.69173	0.91756	1.78019	2.99784	5.92041	18.1478	32.6131	88.0229	159.403
0.22508	0.78328	0.87077	1.94295	3.01514	5.99162	18.0562	32.4707	88.2975	159.403
0.22645	0.80363	0.79854	1.97347	3.02226	6.01196	18.1071	32.3385	88.0127	158.976
0.22783	0.80363	0.88399	1.8514	3.00395	6.03231	18.1376	32.4198	88.2772	159.292
0.2292	0.73242	0.82296	1.80054	3.04769	5.99162	18.0867	32.4504	88.0432	159.403
0.23057	0.73242	0.85754	1.86157	3.07821	5.98145	18.0461	32.5623	88.0025	160.014
0.23195	0.80363	0.83415	1.84123	3.066	6.09334	18.1376	32.5317	88.1042	159.709
0.23332	0.74259	0.82601	1.82088	3.08228	5.97127	18.1681	32.4097	88.1348	159.607
0.23469	0.74259	0.87484	1.92261	3.02734	6.00179	18.1274	32.4911	88.8062	159.81
0.23607	0.72225	0.83516	1.89209	3.07719	6.03231	18.1274	32.4402	87.911	159.831
0.23744	0.8138	0.8728	1.82088	3.05176	6.00179	18.219	32.6131	88.1551	160.085
0.23881	0.8138	0.9318	1.84123	3.06295	5.98145	18.0461	32.4605	88.328	160.522
0.24019	0.78328	0.88399	1.81071	3.06091	6.03231	18.1071	32.5623	88.3077	160.319
0.24156	0.72225	0.94604	1.92261	3.05074	6.04248	18.1376	32.5114	88.4399	160.116
0.24293	0.74259	0.87992	1.93278	3.0721	6.02214	18.1987	32.4809	88.0839	160.116
0.24431	0.67139	0.96741	1.84123	3.03243	6.00179	18.0257	32.5114	88.206	160.014
0.24568	0.68156	0.91349	1.97347	3.06498	5.97127	18.1274	32.5724	88.2975	160.624
0.24705	0.69173	0.86772	1.81071	3.066	6.05265	18.1478	32.6131	88.0839	160.726
0.24843	0.75277	0.93079	1.91243	3.03955	6.02214	18.1376	32.3893	88.328	161.031
0.2498	0.77311	0.89417	1.74967	3.0955	5.95093	18.1783	32.3893	88.1042	160.675
0.25117	0.74259	0.93587	1.83105	3.05481	6.03231	18.0969	32.5928	88.2263	161.235
0.25254	0.80363	0.86161	1.86157	3.10872	6.02214	18.0969	32.6233	88.6231	160.726
0.25392	0.78328	0.85246	2.18709	3.0955	5.98145	18.0257	32.5012	88.4603	160.929
0.25529	0.78328	0.90332	1.99382	3.09143	6.01196	18.1173	32.5216	88.2874	161.031
0.25666	0.82397	0.82296	1.92261	3.12907	6.04248	18.0461	32.4402	88.4501	160.929
0.25804	0.80363	0.91756	1.90226	3.09245	6.04248	18.1376	32.6741	88.6841	161.235
0.25941	0.77311	0.8901	1.89209	3.1545	5.9611	18.0867	32.4707	88.4298	161.845
0.26078	0.88501	0.91146	1.88192	3.12907	6.08317	18.2902	32.5928	88.1958	161.438
0.26216	0.84432	0.92061	1.94295	3.12093	6.04248	18.1885	32.6233	88.4298	161.438
0.26353	0.79346	0.88399	1.93278	3.1545	6.03231	18.1885	32.4605	88.3992	161.031
0.2649	0.71208	0.99386	2.10571	3.11279	6.14421	18.219	32.7861	88.3179	161.54
0.26628	0.8138	1.00199	1.99382	3.14026	6.01196	18.2393	32.5012	88.4705	161.438
0.26765	0.78328	0.97758	1.88192	3.15755	6.073	18.219	32.5521	88.2568	161.336
0.26902	0.83415	0.98877	1.9633	3.13314	6.08317	18.2292	32.5928	88.2467	162.252
0.2704	0.84432	0.96436	1.97347	3.16162	6.06283	18.3207	32.5012	88.0432	162.862
0.27177	0.80363	1.05489	2.11589	3.11178	6.073	18.1071	32.6538	88.7146	161.743
0.27314	0.84432	0.99691	2.02433	3.16772	6.00179	18.2088	32.5317	88.3586	161.743
0.27452	0.84432	1.00403	2.05485	3.15857	6.06283	18.219	32.5317	88.3179	162.455
0.27589	0.88501	0.98063	2.0752	3.16264	6.06283	18.2699	32.5826	88.501	162.048
0.27726	0.82397	0.94706	1.94295	3.20333	6.073	18.1173	32.5928	88.4399	162.557
0.27864	0.83415	1.01725	2.10571	3.18604	6.13403	18.2495	32.5521	88.2467	162.557
0.28001	0.95622	0.96436	2.00399	3.21655	6.12386	18.1783	32.6436	88.8367	162.252
0.28138	0.91553	1.01624	1.92261	3.19112	6.12386	18.2902	32.6131	88.4908	162.659
0.28276	0.97656	1.03455	2.09554	3.20943	6.03231	18.1681	32.725	88.4501	162.455
0.28413	0.89518	0.95622	1.93278	3.21248	6.13403	18.1987	32.4707	88.8163	162.15
0.2855	0.84432	1.0081	1.92261	3.184	6.12386	18.2597	32.5826	89.3555	162.354
0.28688	0.94604	1.02336	2.04468	3.20028	6.12386	18.2088	32.6233	88.9587	162.354
0.28825	0.87484	1.03455	1.8514	3.23181	6.19507	18.2088	32.6131	88.4399	162.252
0.28962	0.93587	1.07117	2.10571	3.22164	6.16455	18.2902	32.7962	88.5417	162.659
0.291	0.83415	1.02743	2.08537	3.25012	6.16455	18.219	32.7148	88.6536	162.557
0.29237	0.95622	1.11084	2.06502	3.21757	6.15438	18.219	32.6029	88.6434	163.269
0.29374	0.94604	1.09355	2.15658	3.26029	6.09334	18.1783	32.6233	88.7146	162.862
0.29512	0.89518	1.17086	2.04468	3.22164	6.19507	18.2292	32.6741	88.6027	162.862
0.29649	1.01725	1.07829	2.0752	3.23792	6.13403	18.1478	32.6233	89.0808	163.676
0.29786	0.93587	1.03048	2.01416	3.26945	6.16455	18.3207	32.6945	88.9079	163.371
0.29924	0.96639	1.14034	2.13623	3.24402	6.11369	18.2902	32.6436	88.5417	163.269
0.30061	0.85449	1.08032	2.24813	3.31421	6.19507	18.1681	32.5317	88.8367	163.066
0.30198	1.04777	1.12	2.06502	3.26131	6.17472	18.3004	32.8166	88.7451	162.964
0.30336	1.06812	1.09965	2.05485	3.2959	6.12386	18.3105	32.664	88.918	163.269
0.30473	0.99691	1.04879	1.91243	3.30302	6.19507	18.2495	32.6741	88.6332	163.371
0.3061	1.01725	1.09253	2.16675	3.28878	6.24593	18.3207	32.5521	89.1215	164.083
0.30748	1.06812	1.06608	1.98364	3.32438	6.14421	18.2597	32.5826	89.2334	163.778
0.30885	0.99691	1.11389	2.16675	3.302	6.23576	18.28	32.898	88.9079	164.185
0.31022	1.07829	1.11796	2.20744	3.31624	6.15438	18.2902	32.7657	88.7655	163.574
0.3116	1.12915	1.10575	2.11589	3.34371	6.22559	18.3207	32.8166	89.3962	163.574
0.31297	1.10881	1.17289	1.87174	3.30098	6.19507	18.3614	32.8166	89.1215	163.167
0.31434	1.07829	1.16374	2.05485	3.35286	6.21541	18.2699	32.664	89.0198	163.778
0.31572	0.96639	1.23393	2.12606	3.31116	6.24593	18.2902	32.7861	89.0096	163.981
0.31709	1.10881	1.20748	2.11589	3.33659	6.21541	18.3411	32.7352	88.9282	164.185
0.31846	1.05794	1.1851	1.94295	3.32336	6.17472	18.2495	32.7047	89.0503	164.286
0.31984	1.05794	1.23596	2.10571	3.34066	6.21541	18.3105	32.6538	89.0096	164.083
0.32121	0.99691	1.23189	2.19727	3.37423	6.20524	18.3105	32.8776	88.8265	163.981
0.32258	1.12915	1.28886	2.09554	3.33252	6.26628	18.4224	32.6945	88.7858	164.388
0.32396	1.2207	1.24207	2.04468	3.38745	6.20524	18.3004	32.7861	88.8468	164.083
0.32533	1.02743	1.19222	2.12606	3.36405	6.23576	18.4224	32.664	88.9689	164.286
0.3267	1.08846	1.28174	2.06502	3.40068	6.30697	18.4224	32.8166	89.5691	164.286
0.32808	1.20036	1.19222	2.03451	3.43018	6.26628	18.2597	32.8267	89.1927	164.286
0.32945	1.07829	1.2441	2.24813	3.38236	6.32731	18.4428	32.8674	88.9384	164.286
0.33082	1.13932	1.29496	2.26847	3.42306	6.24593	18.2393	32.7148	88.7756	164.693
0.3322	1.24105	1.20544	2.30916	3.3905	6.34766	18.3919	32.8267	89.0299	164.795
0.33357	1.21053	1.24308	2.45158	3.43018	6.21541	18.4326	32.8166	89.2537	164.795
0.33494	1.2207	1.22782	2.06502	3.45968	6.38835	18.3004	32.7047	88.7655	164.49
0.33632	1.25122	1.31734	2.23796	3.40576	6.29679	18.3614	32.7962	88.9994	164.897
0.33769	1.20036	1.34176	2.20744	3.4495	6.27645	18.4123	32.8674	89.5284	164.693
0.33906	1.09863	1.33769	2.06502	3.4139	6.32731	18.4936	33.02	89.2944	164.998
0.34044	1.21053	1.35905	2.26847	3.48104	6.43921	18.5445	32.7759	89.2232	165.304
0.34181	1.11898	1.356	2.15658	3.47799	6.28662	18.5343	32.7962	89.0808	165.71
0.34318	1.1495	1.40177	2.21761	3.42102	6.32731	18.5343	32.8166	89.5894	165.1
0.34456	1.32243	1.31531	2.12606	3.47188	6.35783	18.453	32.8776	89.2029	164.897
0.34593	1.28174	1.32141	2.06706	3.44035	6.44938	18.5242	33.0404	89.4369	165.507
0.3473	1.2207	1.33769	2.26847	3.47595	6.368	18.514	32.9488	89.2029	164.897
0.34868	1.32243	1.26038	2.10571	3.46171	6.34766	18.4936	32.6843	89.0299	165.202
0.35005	1.23088	1.31327	2.26847	3.44137	6.43921	18.4835	32.8674	89.2843	165.405
0.35142	1.34277	1.31327	2.19727	3.48104	6.35783	18.4224	32.9692	89.3453	165.1
0.3528	1.30208	1.26953	2.15251	3.44747	6.39852	18.4733	32.9285	89.5996	165.304
0.35417	1.25122	1.28988	2.16675	3.49833	6.39852	18.4733	32.8471	89.3758	164.998
0.35554	1.29191	1.28174	2.19727	3.47799	6.44938	18.4936	32.8573	88.9587	165.609
0.35692	1.3326	1.3326	2.27865	3.44747	6.41886	18.575	32.959	89.3453	165.405
0.35829	1.32243	1.34176	2.19727	3.50647	6.45955	18.514	33.0709	89.2232	165.507
0.35966	1.32243	1.34583	2.29899	3.45256	6.43921	18.5649	32.9081	88.9791	166.117
0.36103	1.31226	1.35803	2.17692	3.50037	6.43921	18.6666	32.9183	89.9658	165.812
0.36241	1.31226	1.32345	2.19727	3.48918	6.53076	18.5547	32.8776	89.5793	165.71
0.36378	1.28174	1.42822	2.31934	3.49426	6.42904	18.575	32.9997	89.3351	166.219
0.36515	1.23088	1.40381	2.10571	3.50444	6.45955	18.4733	32.9183	89.3962	166.219
0.36653	1.35295	1.44653	2.27865	3.45662	6.45955	18.5649	32.9895	89.8336	166.829
0.3679	1.32243	1.42517	2.42106	3.51257	6.34766	18.5547	32.8573	89.7013	165.914
0.36927	1.34277	1.37939	2.32951	3.50037	6.45955	18.5547	33.0302	89.1622	166.931
0.37065	1.32243	1.45874	2.56348	3.49935	6.51042	18.575	33.0505	89.8946	166.321
0.37202	1.41398	1.40889	2.33968	3.51868	6.45955	18.514	32.9997	88.8367	166.016
0.37339	1.41398	1.43636	2.29899	3.47595	6.56128	18.5547	33.1319	89.4063	166.321
0.37477	1.3326	1.40788	2.31934	3.52173	6.41886	18.6157	32.9386	89.62	166.321
0.37614	1.41398	1.36312	2.28882	3.53088	6.49007	18.5649	33.02	89.8844	166.931
0.37751	1.40381	1.40788	2.30916	3.53902	6.50024	18.6768	32.9081	89.6098	166.524
0.37889	1.40381	1.37939	2.31934	3.58073	6.5918	18.6971	33.3557	89.5589	166.626
0.38026	1.35295	1.43026	2.33968	3.50952	6.57145	18.748	33.1116	90.0065	167.033
0.38163	1.42415	1.39974	2.18709	3.56445	6.50024	18.7378	32.9183	89.325	166.829
0.38301	1.4445	1.39465	2.20744	3.5319	6.60197	18.5954	33.1217	89.4165	166.626
0.38438	1.42415	1.45671	2.28882	3.5675	6.5918	18.6768	33.1828	89.5894	166.626
0.38575	1.42415	1.42314	2.33968	3.59599	6.68335	18.6157	33.02	89.5691	166.728
0.38713	1.37329	1.51164	2.27865	3.53394	6.60197	18.7887	33.0099	89.4674	167.44
0.3885	1.51571	1.474	2.33968	3.58073	6.54093	18.6768	32.9997	89.5996	167.135
0.38987	1.43433	1.47502	2.26847	3.55835	6.64266	18.6564	33.3049	89.7318	166.626
0.39125	1.40381	1.51571	2.41089	3.58276	6.53076	18.7887	33.0302	89.4979	167.643
0.39262	1.42415	1.51876	2.23796	3.5848	6.55111	18.7276	33.1624	89.5487	168.152
0.39399	1.41398	1.56962	2.32951	3.5553	6.72404	18.748	32.9692	89.8234	168.355
0.39537	1.39364	1.48926	2.31934	3.58785	6.60197	18.6768	33.1421	90.3117	167.745
0.39674	1.43433	1.4801	2.50244	3.59294	6.5918	18.7378	33.1421	90.0472	167.135
0.39811	1.43433	1.55334	2.34985	3.62651	6.663	18.8192	33.0099	89.7725	167.44
0.39949	1.54622	1.45874	2.40072	3.63566	6.70369	18.6971	33.1421	89.8641	167.033
0.40086	1.45467	1.52893	2.53296	3.62447	6.60197	18.7887	33.2133	89.9963	168.05
0.40223	1.52588	1.53809	2.44141	3.66821	6.68335	18.7276	33.254	89.8234	166.931
0.40361	1.56657	1.50655	2.27865	3.62956	6.70369	18.8192	33.254	89.8438	167.643
0.40498	1.49536	1.52588	2.49227	3.65601	6.65283	18.8395	33.254	89.9862	167.643
0.40635	1.52588	1.48315	2.16675	3.65702	6.69352	18.7174	33.1421	89.8438	167.745
0.40773	1.58691	1.56453	2.30916	3.62854	6.69352	18.7683	33.2438	90.3219	168.559
0.4091	1.64795	1.64083	2.36003	3.68856	6.73421	18.809	33.3761	90.3524	168.05
0.41047	1.52588	1.55131	2.01416	3.62345	6.74438	18.9819	33.3252	90.0269	167.948
0.41185	1.47502	1.63574	2.38037	3.68856	6.70369	18.7785	33.2642	89.681	167.745
0.41322	1.6276	1.60014	2.36003	3.67635	6.78507	18.7073	33.3659	90.4032	168.05
0.41459	1.53605	1.67338	2.45158	3.68245	6.7749	18.87	33.2845	90.0574	168.355
0.41597	1.59709	1.63676	2.34985	3.71297	6.73421	18.9311	33.315	89.9455	168.457
0.41734	1.56657	1.64897	2.43123	3.64075	6.79525	18.9616	33.4168	90.0574	168.559
0.41871	1.63778	1.66219	2.54313	3.72416	6.67318	18.7988	33.2133	90.3219	168.355
0.42009	1.56657	1.61641	2.4821	3.68856	6.83594	18.8395	33.193	89.6606	168.66
0.42146	1.49536	1.69067	2.38037	3.69975	6.72404	18.9514	33.1014	90.1998	168.05
0.42283	1.58691	1.67135	2.56348	3.72518	6.82576	18.8294	33.2642	89.9963	167.948
0.42421	1.66829	1.65405	2.49227	3.69771	6.83594	18.9718	33.4269	90.1998	168.762
0.42558	1.60726	1.68457	2.42106	3.75468	6.86646	18.9819	33.4371	90.1082	168.05
0.42695	1.6276	1.5981	2.43123	3.74552	6.93766	19.043	33.4066	90.1489	168.05
0.42833	1.61743	1.67643	2.56348	3.77197	6.84611	19.0735	33.3455	90.3829	168.152
0.4297	1.74967	1.6744	2.30916	3.77096	6.92749	18.9921	33.5185	90.0574	168.355
0.43107	1.75985	1.67847	2.58382	3.74146	6.93766	19.0023	33.5286	90.2201	168.254
0.43245	1.70898	1.71204	2.26847	3.78215	6.86646	19.0735	33.4168	90.1693	168.762
0.43382	1.70898	1.70695	2.45158	3.75773	6.95801	19.0531	33.5083	90.1286	169.271
0.43519	1.65812	1.75883	2.50244	3.81978	6.96818	19.1549	33.6405	89.9862	169.067
0.43657	1.71916	1.83512	2.52279	3.83097	7.01904	19.043	33.549	90.0981	168.966
0.43794	1.78019	1.82495	2.60417	3.76994	6.90715	19.165	33.7016	90.1591	168.966
0.43931	1.69881	1.82292	2.52279	3.82894	6.91732	19.1142	33.488	89.9658	169.474
0.44069	1.71916	1.81885	2.45158	3.77604	6.98853	19.1447	33.6304	90.271	169.169
0.44206	1.74967	1.89412	2.61434	3.82385	6.94784	19.1549	33.4778	90.1998	169.474
0.44343	1.83105	1.80054	2.54313	3.81877	7.02922	19.0837	33.3964	90.3015	169.067
0.44481	1.84123	1.89718	2.65503	3.82589	7.00887	19.2464	33.4676	90.0269	169.779
0.44343	1.58691	1.63269	2.41089	3.67126	6.80542	18.9209	33.2438	90.3219	169.373
0.44206	1.52588	1.46077	2.28882	3.49121	6.64266	18.8192	33.2438	89.742	168.762
0.44069	1.40381	1.40483	2.22778	3.47087	6.45955	18.8497	33.0505	89.7217	168.355
0.43931	1.39364	1.28377	2.02433	3.42814	6.44938	18.87	32.9692	89.4775	168.152
0.43794	1.3326	1.22375	2.06502	3.25623	6.49007	18.6259	33.02	89.9251	167.847
0.43657	1.13932	1.1556	2.01416	3.24605	6.39852	18.5038	32.8573	89.8946	168.355
0.43519	1.02743	1.06099	1.91243	3.14331	6.35783	18.5445	32.8064	89.4572	168.05
0.43382	1.10881	1.0376	1.91243	3.11178	6.2561	18.4733	32.6945	89.2232	168.05
0.43245	1.07829	0.97351	1.81071	3.13212	6.23576	18.3614	32.725	89.2843	167.236
0.43107	0.97656	0.96436	1.9633	3.03141	6.17472	18.3512	32.6843	88.9689	167.338
0.4297	1.00708	0.88298	1.82088	3.01005	6.01196	18.1376	32.6436	89.2436	167.033
0.42833	0.96639	0.8433	1.78019	2.90629	6.19507	18.3105	32.6233	88.9791	167.033
0.42695	0.93587	0.87077	1.70898	2.88696	6.08317	18.158	32.43	88.7349	167.033
0.42558	0.90535	0.78023	1.56657	2.85238	6.073	18.1885	32.4402	88.857	167.135
0.42421	0.82397	0.81787	1.61743	2.82389	6.02214	18.1071	32.4707	88.6841	167.236
0.42283	0.73242	0.72225	1.13932	2.80253	5.86955	18.0562	32.43	88.7655	166.219
0.42146	0.68156	0.64392	1.58691	2.74556	5.91024	17.9647	32.3893	88.6739	166.219
0.42009	0.68156	0.65715	1.42415	2.74963	5.72713	17.9443	32.3893	88.9384	166.626
0.41871	0.6307	0.54525	1.40381	2.71098	5.83903	18.0867	32.5521	88.4399	166.016
0.41734	0.73242	0.58594	1.45467	2.70996	5.79834	18.0257	32.2571	88.5925	165.914
0.41597	0.67139	0.50151	1.40381	2.70691	5.8492	17.9036	32.135	88.4908	165.71
0.41459	0.65104	0.39368	1.68864	2.67334	5.77799	17.8731	32.2469	88.8062	165.914
0.41322	0.61035	0.48421	1.35295	2.6652	5.68644	17.8223	32.1859	88.3382	165.812
0.41185	0.56966	0.49845	1.35295	2.60722	5.74748	17.9952	32.1248	88.4806	164.693
0.41047	0.64087	0.44556	1.36312	2.58687	5.70679	17.7714	32.135	88.6942	164.998
0.4091	0.53914	0.42419	1.34277	2.59399	5.70679	17.7511	32.0028	88.4094	164.795
0.40773	0.53914	0.35197	0.87484	2.50753	5.62541	17.7612	32.0943	88.5112	164.591
0.40635	0.56966	0.40385	1.25122	2.52889	5.59489	17.6798	32.0333	88.7756	164.49
0.40498	0.55949	0.32349	1.00708	2.46379	5.64575	17.7714	31.9824	88.0229	165.507
0.40361	0.47811	0.39062	1.26139	2.49634	5.60506	17.629	31.9621	88.328	164.083
0.40223	0.48828	0.33773	1.59709	2.46887	5.5542	17.7307	32.0028	87.9415	164.591
0.40086	0.46794	0.30721	1.29191	2.39461	5.56437	17.6595	32.0129	88.0839	164.286
0.39949	0.38656	0.25431	1.25122	2.41394	5.39144	17.5985	31.84	87.9313	163.981
0.39811	0.36621	0.27568	1.20036	2.38647	5.48299	17.7002	31.84	87.8601	163.676
0.39674	0.28483	0.33569	1.38346	2.41597	5.4423	17.6392	31.779	87.8804	164.083
0.39537	0.38656	0.22685	1.01725	2.38444	5.49316	17.4866	31.7383	88.0025	163.778
0.39399	0.38656	0.19124	1.13932	2.33358	5.52368	17.6086	31.7586	87.8398	163.472
0.39262	0.33569	0.20345	1.09863	2.36918	5.39144	17.5374	31.84	87.5651	163.371
0.39125	0.35604	0.18311	1.15967	2.31323	5.40161	17.5679	31.8095	88.1348	163.472
0.38987	0.26449	0.17497	0.91553	2.33663	5.27954	17.5273	31.7383	87.8092	163.066
0.3885	0.26449	0.12207	1.02743	2.34172	5.32023	17.4154	31.6569	87.6465	162.964
0.38713	0.27466	0.10274	1.02743	2.28271	5.20833	17.4866	31.7891	87.7177	162.557
0.38575	0.34587	0.09257	0.99691	2.27153	5.22868	17.4764	31.8909	87.738	163.371
0.38438	0.28483	0.01831	1.88192	2.23592	5.31006	17.4255	31.6773	87.6363	162.862
0.38301	0.27466	0.10173	1.00708	2.27051	5.23885	17.4052	31.4433	87.4634	163.472
0.38163	0.2238	0.10579	1.13932	2.21965	5.26937	17.3035	31.5653	87.5041	162.15
0.38026	0.23397	0.06205	1.01725	2.17997	5.23885	17.4561	31.5145	87.6668	162.354
0.37889	0.17293	0.09155	1.21053	2.18913	5.21851	17.2933	31.606	87.3311	162.15
0.37751	0.2238	0.02035	0.9257	2.13216	5.19816	17.273	31.7688	87.3311	162.048
0.37614	0.07121	0.09766	1.01725	2.15149	5.18799	17.2221	31.4229	87.0666	161.845
0.37477	0.21362	0.04171	0.61035	2.11589	5.16764	17.1916	31.5755	87.1684	162.048
0.37339	0.19328	0.0356	0.96639	2.14335	5.05575	17.1814	31.5145	87.0565	161.336
0.37202	0.19328	0.0061	0.96639	2.15454	5.12695	17.2017	31.3619	87.0056	161.235
0.37065	0.18311	-0.12512	0.93587	2.10571	5.12695	17.2119	31.484	87.1887	161.438
0.36927	0.1119	-0.02645	1.00708	2.15454	5.07609	17.1712	31.3212	87.0463	161.336
0.3679	0.15259	-0.08443	0.98674	2.09045	5.1473	17.334	31.25	86.8835	160.726
0.36653	0.14242	-0.07833	0.93587	2.12199	4.99471	17.2323	31.3212	86.9954	160.624
0.36515	-0.01017	-0.12004	0.89518	2.07825	5.10661	17.2119	31.4128	87.0768	160.594
0.36378	0.12207	-0.16174	0.94604	2.06197	5.07609	17.1102	31.3721	86.9039	160.726
0.36241	0.01017	-0.09867	0.98674	2.05892	5.02523	17.1102	31.4026	86.9853	159.709
0.36103	0.17293	-0.13021	0.87484	2.01619	5.02523	17.1509	31.4229	86.7716	160.116
0.35966	0.10173	-0.10885	0.87484	2.01619	4.99471	17.1407	31.4026	87.1277	159.973
0.35829	-0.02035	-0.14242	0.76294	2.0518	5.08626	16.9474	31.1686	87.026	160.014
0.35692	0.12207	-0.16988	0.82397	1.97856	4.97437	16.9779	31.189	86.6903	160.217
0.35554	-0.07121	-0.11698	0.82397	2.01619	4.93368	16.9779	31.1686	86.202	159.81
0.35417	0.01017	-0.1414	0.94604	1.94194	5.00488	16.8864	31.4026	86.8734	159.607
0.3528	0.09155	-0.07426	0.85449	1.98771	4.94385	16.9576	31.2093	86.5072	159.607
0.35142	0.01017	-0.13529	0.84432	1.97042	4.97437	16.9881	31.1279	86.3851	159.159
0.35005	-0.04069	-0.17497	0.9257	1.91345	4.89299	17.0085	31.2093	87.1582	159.21
0.34868	-0.03052	-0.15971	0.79346	1.9633	4.94385	17.0085	31.1381	86.5682	158.732
0.3473	-0.01017	-0.2238	0.78328	1.90531	4.96419	16.9576	31.0262	86.7513	158.956
0.34593	-0.01017	-0.16073	0.86466	1.94702	4.90316	16.8661	31.1788	86.3851	158.569
0.34456	-0.12207	-0.24923	0.68156	1.90328	4.85229	16.9373	31.0262	86.3546	158.488
0.34318	-0.05086	-0.35706	0.80363	1.88802	4.95402	16.9678	31.0465	86.6089	158.539
0.34181	-0.07121	-0.21464	0.8138	1.91956	4.87264	16.9169	31.016	86.1918	158.081
0.34044	0.02035	-0.32349	0.71208	1.88192	4.80143	16.8661	31.0364	85.9578	158.223
0.33906	-0.03052	-0.30619	0.74259	1.90531	4.79126	16.9271	30.9957	86.202	157.756
0.33769	-0.09155	-0.295	0.72225	1.89107	4.87264	16.8355	30.9957	85.8968	157.593
0.33632	-0.03052	-0.30619	0.65104	1.84937	4.78109	16.9373	30.9957	85.8053	158.04
0.33494	-0.08138	-0.29297	0.68156	1.87887	4.75057	16.7847	30.8431	86.0189	157.145
0.33357	-0.09155	-0.30823	0.72225	1.8158	4.70988	16.8457	30.9448	85.8866	157.288
0.3322	-0.13224	-0.28381	0.6307	1.84631	4.78109	16.8355	30.9245	85.9172	157.593
0.33082	-0.06104	-0.2655	0.61035	1.83004	4.8116	16.8661	30.8838	85.7035	157.216
0.32945	-0.06104	-0.31738	0.64087	1.81681	4.7404	16.8457	30.9143	85.8968	156.952
0.32808	-0.16276	-0.28076	0.56966	1.82902	4.80143	16.6728	30.6905	85.5611	157.328
0.3267	-0.12207	-0.31433	0.65104	1.77917	4.69971	16.7541	30.9753	86.2223	156.748
0.32533	-0.13224	-0.24414	0.65104	1.81274	4.69971	16.7541	30.8838	85.7137	156.901
0.32396	-0.16276	-0.31433	0.69173	1.78731	4.73022	16.7236	30.8329	85.4492	156.952
0.32258	-0.16276	-0.38045	0.68156	1.81071	4.67936	16.7745	30.7821	85.9782	156.281
0.32121	-0.12207	-0.34587	0.67139	1.7863	4.7404	16.8152	30.8126	85.6934	156.087
0.31984	-0.07121	-0.413	0.74259	1.74662	4.67936	16.7338	30.7719	85.6222	155.935
0.31846	-0.19328	-0.35502	0.65104	1.77307	4.59798	16.6524	30.955	85.5204	156.24
0.31709	-0.17293	-0.41199	0.46794	1.75171	4.57764	16.6321	30.8634	85.317	156.138
0.31572	-0.17293	-0.42114	0.57983	1.74154	4.61833	16.744	30.7007	85.317	155.68
0.31434	-0.2238	-0.40487	0.64087	1.75069	4.57764	16.5914	30.7312	85.3678	155.568
0.31297	-0.15259	-0.4893	0.64087	1.72323	4.66919	16.7135	30.7821	85.3984	155.568
0.3116	-0.26449	-0.38554	0.68156	1.74561	4.59798	16.6423	30.6091	85.673	155.253
0.31022	-0.12207	-0.36825	0.35604	1.6866	4.67936	16.5303	30.721	85.3984	155.487
0.30885	-0.10173	-0.42318	0.50863	1.73035	4.61833	16.6016	30.7516	85.5306	155.223
0.30748	-0.26449	-0.39673	0.57983	1.70186	4.55729	16.6321	30.7414	85.2763	154.958
0.3061	-0.2238	-0.43335	0.53914	1.66524	4.54712	16.5202	30.6193	85.2051	154.653
0.30473	-0.28483	-0.35909	0.60018	1.68355	4.59798	16.6219	30.5888	85.0423	154.561
0.30336	-0.30518	-0.38249	0.46794	1.63879	4.55729	16.5914	30.66	85.2356	154.358
0.30198	-0.30518	-0.40792	0.53914	1.68762	4.50643	16.571	30.5888	85.1746	154.388
0.30061	-0.38656	-0.41809	0.61035	1.62659	4.60815	16.5812	30.5786	85.3373	154.063
0.29924	-0.18311	-0.47404	0.49845	1.66423	4.60815	16.6219	30.5278	84.6354	153.758
0.29786	-0.2238	-0.40588	0.5188	1.68152	4.54712	16.51	30.3853	84.8796	153.748
0.29649	-0.2238	-0.47201	0.49845	1.62557	4.60815	16.4795	30.5278	85.0118	153.778
0.29512	-0.23397	-0.43742	0.55949	1.6571	4.57764	16.5914	30.5379	85.3068	153.493
0.29374	-0.30518	-0.49438	0.56966	1.65812	4.56746	16.5405	30.5583	84.6964	153.381
0.29237	-0.30518	-0.57576	0.55949	1.63879	4.54712	16.6321	30.4972	84.7168	153.158
0.291	-0.45776	-0.51982	0.54932	1.62354	4.54712	16.5405	30.426	84.6761	152.781
0.28962	-0.23397	-0.53202	0.44759	1.61031	4.64884	16.4795	30.5074	84.7371	152.842
0.28825	-0.2238	-0.53304	0.46794	1.6154	4.5166	16.5202	30.3752	84.7982	152.466
0.28688	-0.21362	-0.53202	0.44759	1.59302	4.50643	16.4083	30.4158	84.727	152.659
0.2855	-0.28483	-0.58695	0.48828	1.56962	4.47591	16.4897	30.4871	84.7168	152.486
0.28413	-0.25431	-0.49235	0.46794	1.58488	4.47591	16.3269	30.3345	84.727	152.598
0.28276	-0.20345	-0.48421	0.56966	1.52995	4.41488	16.3879	30.3345	84.7371	152.517
0.28138	-0.26449	-0.47811	0.42725	1.5625	4.25212	16.3981	30.2938	84.2997	152.181
0.28001	-0.41707	-0.47201	0.49845	1.57776	4.55729	16.3676	30.304	84.4218	152.303
0.27864	-0.295	-0.54423	0.54932	1.54012	4.45557	16.3574	30.365	84.6252	151.927
0.27726	-0.33569	-0.49642	0.52897	1.55334	4.43522	16.2455	30.2226	84.4014	151.855
0.27589	-0.295	-0.54016	0.4069	1.5391	4.47591	16.4897	30.426	84.0352	151.449
0.27452	-0.4069	-0.49438	0.52897	1.55029	4.46574	16.4286	30.2836	84.1166	151.276
0.27314	-0.37638	-0.53813	0.44759	1.53198	4.37419	16.4083	30.5379	84.4116	151.327
0.27177	-0.295	-0.63985	0.52897	1.5625	4.41488	16.3676	30.4972	84.2285	150.92
0.2704	-0.39673	-0.53507	0.44759	1.56047	4.39453	16.2659	30.4057	84.0556	150.767
0.26902	-0.38656	-0.63578	0.39673	1.48519	4.47591	16.2659	30.2531	84.0149	150.675
0.26765	-0.30518	-0.59001	0.33569	1.57572	4.38436	16.2659	30.1717	84.0759	150.625
0.26628	-0.31535	-0.60425	0.41707	1.51164	4.41488	16.2557	30.2531	84.0861	150.655
0.2649	-0.36621	-0.65206	0.44759	1.53809	4.31315	16.3066	30.2226	84.0251	150.289
0.26353	-0.36621	-0.58797	0.46794	1.52079	4.3335	16.2252	30.1412	83.9233	150.269
0.26216	-0.30518	-0.63782	0.25431	1.47298	4.4047	16.2354	30.2124	84.0454	150.197
0.26078	-0.36621	-0.59611	0.37638	1.474	4.21143	16.3066	30.1819	83.9742	149.872
0.25941	-0.37638	-0.35604	0.30518	1.42008	4.43522	16.1947	30.2327	83.6995	149.811
0.25804	-0.27466	-0.58797	0.295	1.50859	4.3335	16.1947	30.3141	83.9335	149.831
0.25666	-0.26449	-0.56763	0.38656	1.49638	4.35384	16.2048	30.131	83.9335	149.414
0.25529	-0.30518	-0.59916	0.4069	1.43331	4.44539	16.215	30.07	83.8826	149.038
0.25392	-0.32552	-0.50964	0.24414	1.47603	4.30298	16.0726	30.4158	83.4758	148.936
0.25254	-0.4069	-0.56864	0.32552	1.4445	4.31315	16.2557	30.131	83.6894	149.038
0.25117	-0.37638	-0.64799	0.54932	1.48214	4.32332	16.215	30.0802	83.4554	148.702
0.2498	-0.50863	-0.57068	0.295	1.48926	4.24194	16.1336	30.1615	83.3842	148.641
0.24843	-0.47811	-0.63477	0.30518	1.43738	4.34367	16.1947	30.1107	83.3333	148.305
0.24705	-0.33569	-0.62052	0.33569	1.5035	4.29281	16.0523	30.0598	83.2926	148.499
0.24568	-0.32552	-0.67647	0.28483	1.43433	4.36401	16.2048	30.0293	83.3537	148.183
0.24431	-0.35604	-0.71818	0.47811	1.46993	4.25212	16.1438	29.9581	83.3435	147.705
0.24293	-0.39673	-0.61849	0.4069	1.44958	4.4047	16.0828	30.1615	83.0282	147.827
0.24156	-0.36621	-0.69275	0.5188	1.45162	4.28263	16.1336	30.1107	83.4859	147.827
0.24019	-0.33569	-0.62866	0.37638	1.49841	4.19108	16.1641	29.9784	83.0383	147.369
0.23881	-0.39673	-0.60323	0.32552	1.44755	4.27246	16.2252	29.9479	83.2011	147.217
0.23744	-0.45776	-0.63578	0.25431	1.46484	4.31315	16.154	29.9988	82.957	147.044
0.23607	-0.28483	-0.63375	0.49845	1.42924	4.32332	16.1336	29.9886	82.9163	147.298
0.23469	-0.28483	-0.63782	0.37638	1.42517	4.31315	16.0523	29.9784	83.1299	146.617
0.23332	-0.34587	-0.57271	0.27466	1.43127	4.27246	16.0523	29.9377	83.1909	146.617
0.23195	-0.42725	-0.61239	0.37638	1.40991	4.30298	16.1031	29.7546	82.9976	146.566
0.23057	-0.36621	-0.59713	0.34587	1.41602	4.21143	16.0014	30.0191	82.9671	146.24
0.2292	-0.44759	-0.60425	0.35604	1.41296	4.20125	16.0014	29.8767	82.9163	146.139
0.22783	-0.43742	-0.63477	0.24414	1.4211	4.1097	16.1133	29.9784	82.6111	146.077
0.22645	-0.37638	-0.45776	0.41707	1.40279	4.29281	15.9709	29.7953	82.7433	145.66
0.22508	-0.43742	-0.63273	0.37638	1.38346	4.17582	16.0421	30.1717	82.4381	145.742
0.22371	-0.35604	-0.6368	0.54932	1.43229	4.28263	16.1031	29.8869	82.6823	145.406
0.22233	-0.39673	-0.63578	0.31535	1.37533	4.28263	16.0523	30.0089	83.0587	145.304
0.22096	-0.34587	-0.71716	0.33569	1.45162	4.18091	16.0828	29.9683	82.3364	144.999
0.21959	-0.44759	-0.63171	0.2238	1.46179	4.16056	16.0116	29.9072	82.6009	145.111
0.21821	-0.56763	-0.64799	0.295	1.415	4.30298	16.0116	29.836	82.3161	144.765
0.21684	-0.41707	-0.68461	0.25431	1.43433	4.26229	15.9607	29.7852	82.6314	144.46
0.21547	-0.33569	-0.71004	0.35604	1.37939	4.24194	15.9912	29.8055	82.5806	144.267
0.21409	-0.5188	-0.71411	0.32552	1.40889	4.2216	15.9912	29.7953	82.0516	144.206
0.21272	-0.36621	-0.66732	0.18311	1.36515	4.27246	15.9404	29.775	82.2347	144.155
0.21135	-0.4069	-0.66935	0.31535	1.34277	4.31315	16.0523	29.8055	82.6721	143.88
0.20997	-0.35604	-0.62866	0.28483	1.43127	4.16056	15.8895	29.7343	82.1533	143.473
0.2086	-0.47811	-0.65002	0.28483	1.33464	4.23177	15.92	29.775	82.1126	143.534
0.20723	-0.47811	-0.65104	0.16276	1.37634	4.07918	15.9302	29.6529	82.4381	143.158
0.20585	-0.53914	-0.60323	0.295	1.35905	4.28263	15.8793	29.6834	81.7159	143.077
0.20448	-0.38656	-0.65104	0.34587	1.32141	4.31315	16.0116	29.6834	81.7769	142.924
0.20311	-0.36621	-0.61951	0.21362	1.38753	4.20125	15.981	29.5512	82.0414	142.843
0.20173	-0.43742	-0.66833	0.2238	1.35498	4.17074	15.859	29.6224	81.838	142.71
0.20036	-0.44759	-0.75175	0.30518	1.36515	4.09953	15.9098	29.6122	81.7464	142.507
0.19899	-0.49845	-0.66427	0.17293	1.37126	4.11987	15.7878	29.5919	81.8075	142.263
0.19761	-0.42725	-0.72327	0.24414	1.36108	4.14022	15.9404	29.5715	81.6142	142.1
0.19624	-0.53914	-0.67647	0.25431	1.3916	4.14022	15.8793	29.6529	81.3802	141.836
0.19487	-0.56966	-0.71411	0.43742	1.33158	4.02323	15.8997	29.4901	81.3192	141.836
0.19349	-0.34587	-0.73242	0.39673	1.35295	4.18091	15.8285	29.602	81.5735	141.49
0.19212	-0.34587	-0.7019	0.26449	1.36719	4.20125	15.859	29.602	81.3904	141.317
0.19075	-0.45776	-0.46794	0.44759	1.32548	4.25212	15.8081	29.5512	81.6244	141.286
0.18937	-0.36621	-0.72327	0.25431	1.33057	4.08936	15.8081	29.3884	81.4311	141.012
0.188	-0.45776	-0.73039	0.19328	1.31938	3.9978	15.7979	29.4901	81.4514	140.686
0.18663	-0.41707	-0.74361	0.27466	1.35295	4.14022	15.8997	29.48	81.1666	140.615
0.18525	-0.48828	-0.71818	0.34587	1.32243	4.02832	15.8081	29.4291	81.3395	140.422
0.18388	-0.5188	-0.71513	0.35604	1.47502	4.16056	15.8183	29.4291	81.1157	140.361
0.18251	-0.33569	-0.62256	0.19328	1.32853	4.13005	15.7471	29.2664	80.9835	140.076
0.18113	-0.41707	-0.68665	0.20345	1.27055	4.19108	15.7267	29.4189	80.9123	139.994
0.17976	-0.47811	-0.73853	0.28483	1.31327	4.11987	15.6454	29.3172	81.0038	139.486
0.17839	-0.48828	-0.68766	0.26449	1.29089	4.00798	15.7064	29.2765	80.8817	139.404
0.17701	-0.48828	-0.71309	0.2238	1.30107	4.01815	15.6454	29.4189	81.1157	139.343
0.17564	-0.46794	-0.67139	0.295	1.33667	3.96729	15.6759	29.2155	80.6885	139.069
0.17427	-0.54932	-0.71818	0.28483	1.31836	4.09953	15.7572	29.2257	80.6478	138.845
0.17289	-0.39673	-0.59001	0.25431	1.33158	4.07918	15.7165	29.1748	80.5969	138.774
0.17152	-0.39673	-0.73954	0.15259	1.28174	3.99475	15.6962	29.3172	80.8106	138.418
0.17015	-0.4069	-0.60018	0.27466	1.26953	4.00798	15.6657	29.2969	80.5257	138.326
0.16877	-0.43742	-0.75785	0.17293	1.31632	4.08936	15.6962	29.2155	80.5359	137.98
0.1674	-0.49845	-0.73853	0.30518	1.26546	4.15039	15.6352	29.2562	80.4749	137.97
0.16603	-0.45776	-0.7782	0.27466	1.26444	3.97746	15.564	29.1545	80.4443	137.675
0.16465	-0.47811	-0.74565	0.24414	1.23393	3.91642	15.7369	29.1646	80.1493	137.533
0.16328	-0.38656	-0.81889	0.30518	1.40381	4.01815	15.6759	29.1036	80.1086	137.177
0.16191	-0.45776	-0.72428	0.14242	1.27258	4.08936	15.5741	29.1239	80.0781	136.932
0.16053	-0.38656	-0.06104	0.28483	1.35295	4.06901	15.625	29.0934	80.0883	136.81
0.15916	-0.47811	-0.85246	0.15259	1.30615	3.98763	15.5945	28.8493	79.8543	136.597
0.15779	-0.44759	-0.84229	0.20345	1.40381	3.98763	15.4521	29.1341	80.1697	136.383
0.15641	-0.42725	-0.90129	0.33569	1.23698	3.95711	15.5538	29.1545	79.9052	136.23
0.15504	-0.39673	-0.91146	0.44759	1.16984	4.05884	15.5538	29.0324	79.834	135.986
0.15367	-0.57983	-0.98165	0.2238	1.18205	4.00798	15.4724	28.9917	79.7526	135.844
0.15229	-0.41707	-0.81075	0.33569	1.26241	3.9978	15.4826	28.9307	79.834	135.722
0.15092	-0.54932	-0.78735	0.2238	1.19527	3.9978	15.4826	28.9307	79.4373	135.315
0.14955	-0.42725	-0.81787	0.21362	1.26648	3.95711	15.5029	28.951	79.5085	135.305
0.14817	-0.50863	-0.59001	0.12207	1.26851	4.01815	15.4215	29.0426	79.4678	134.969
0.1468	-0.59001	-0.75073	0.1119	1.22681	3.9388	15.5436	28.951	79.305	134.806
0.14543	-0.47811	-0.8077	0.2238	1.39364	3.85539	15.5131	28.9307	79.2948	134.572
0.14405	-0.49845	-0.76294	0.31535	1.20443	3.8859	15.5233	28.9307	79.4271	134.308
0.14268	-0.55949	-0.86466	0.39673	1.31226	3.9266	15.3809	28.8493	78.949	134.094
0.14131	-0.38656	-0.77311	0.23397	1.2207	4.04867	15.33	28.9103	79.3254	133.962
0.13994	-0.38656	-0.81177	0.08138	1.31226	3.95711	15.391	28.9917	78.9185	133.626
0.13856	-0.43742	-0.46794	0.19328	1.20138	3.89608	15.4215	28.8798	78.9286	133.392
0.13719	-0.50863	-0.78023	0.25431	1.28174	3.91642	15.4317	28.8086	79.0303	133.28
0.13582	-0.46794	-0.81889	0.24414	1.19324	3.82996	15.4215	28.7272	78.9795	132.945
0.13444	-0.53914	-0.74056	0	1.15153	3.85844	15.2181	28.7374	78.481	132.762
0.13307	-0.61035	-0.77311	0.12207	1.15763	3.77706	15.33	28.7577	78.5523	132.518
0.1317	-0.46794	-0.72734	0.15259	1.19731	3.84521	15.269	28.6763	78.5319	132.365
0.13032	-0.42725	-0.77108	0.27466	1.14136	3.81978	15.4317	28.7476	78.3183	132.222
0.12895	-0.49845	-0.79549	-0.07121	1.21155	3.93677	15.391	28.6458	78.3386	131.877
0.12758	-0.5188	-0.74972	0.04069	1.18205	3.81877	15.3809	28.6458	78.2267	131.632
0.1262	-0.54932	-0.78939	0.27466	1.179	3.80351	15.2995	28.595	78.3183	131.49
0.12483	-0.49845	-0.75989	0.08138	1.21969	3.75773	15.2486	28.4627	78.4607	131.276
0.12346	-0.61035	-0.82601	0.05086	1.14136	3.86556	15.3198	28.4831	77.9419	131.083
0.12208	-0.66121	-0.87179	0.10173	1.18917	3.64176	15.2283	28.4932	78.1759	130.92
0.12071	-0.44759	-0.81177	-0.03052	1.19629	3.8859	15.1977	28.595	77.8402	130.564
0.11934	-0.64087	-0.85144	0.19328	1.18612	3.85539	15.2893	28.422	77.7995	130.3
0.11796	-0.43742	-0.83415	0.12207	1.09863	3.78418	15.269	28.5645	78.0233	130.188
0.11659	-0.54932	-0.83211	0.17293	1.13627	3.82487	15.1672	28.5441	77.9826	130.005
0.11522	-0.45776	-0.87382	0.23397	1.14136	3.73332	15.035	28.3203	77.9521	129.812
0.11384	-0.5188	-0.84432	-0.02035	1.25122	3.87573	15.035	28.4322	77.6367	129.598
0.11247	-0.62052	-0.85856	0	1.15865	3.60107	15.269	28.4424	77.6876	129.242
0.1111	-0.53914	-0.77515	0.10173	1.13118	3.8147	15.1774	28.4424	77.4129	128.998
0.10972	-0.46794	-0.82804	0.14242	1.05286	3.75366	15.1774	28.5441	77.3824	128.815
0.10835	-0.5188	-0.8372	0.10173	1.13627	3.67228	15.2283	28.3712	77.3824	128.703
0.10698	-0.52897	-0.75277	0.06104	1.05998	3.80452	15.1571	28.3915	77.0365	128.296
0.1056	-0.53914	-0.80973	0.12207	1.1261	3.89608	15.1977	28.3203	77.1484	128.113
0.10423	-0.55949	-0.7782	0.04069	0.96944	3.72314	15.1774	28.3712	77.1077	127.94
0.10286	-0.61035	-0.12207	0.18311	0.93892	3.64176	15.1367	28.3814	76.9552	127.889
0.10148	-0.62052	-0.90434	0.09155	1.12508	3.54004	15.0146	28.2796	76.9043	127.533
0.10011	-0.59001	-0.68156	-0.09155	1.11898	3.85539	15.0553	28.2491	76.8636	127.289
0.09874	-0.48828	-0.9023	0.12207	1.15865	3.74349	15.1062	28.3101	76.8941	126.994
0.09736	-0.53914	-0.84635	0.08138	1.13831	3.78418	15.0553	28.3305	76.5381	126.831
0.09599	-0.54932	-0.89518	0.20345	1.10982	3.60514	15.0248	28.2288	76.4669	126.546
0.09462	-0.56966	-0.91248	0.14242	1.15865	3.66211	15.0655	28.1779	76.3448	126.404
0.09324	-0.61035	-0.8962	0.04069	1.13017	3.68245	15.035	28.1982	76.1821	126.078
0.09187	-0.48828	-0.96639	0.12207	1.12305	3.5909	15.096	28.1779	76.3448	125.905
0.0905	-0.56966	-0.88501	-0.02035	1.06201	3.80452	14.9943	28.2186	76.2634	125.631
0.08912	-0.69173	-0.79244	0.05086	1.08134	3.82487	15.035	28.2084	76.2126	125.509
0.08775	-0.50863	-0.87484	0.04069	1.05489	3.7028	14.8824	28.1067	76.1108	125.051
0.08638	-0.55949	-0.85754	0.20345	1.11389	3.75366	15.0553	28.0863	76.0295	124.868
0.085	-0.5188	-0.87891	0.15259	1.12508	3.74349	14.9129	28.1169	75.8769	124.674
0.08363	-0.52897	-0.80973	0.07121	1.0671	3.75366	14.974	28.0456	75.8667	124.441
0.08226	-0.52897	-0.77718	-0.01017	1.06201	3.61125	15.0452	28.0355	75.8057	124.237
0.08088	-0.6307	-0.83618	0.07121	1.08948	3.80452	14.9434	28.005	75.8769	123.912
0.07951	-0.71208	-0.80363	0.10173	1.04268	3.82487	14.9333	27.9541	75.6734	123.728
0.07814	-0.7019	-0.91349	0.13224	1.10067	3.66211	14.9638	27.9541	75.5819	123.423
0.07676	-0.57983	-0.7019	0.24414	1.09151	3.78418	14.9027	28.0965	75.3479	123.23
0.07539	-0.54932	-0.89417	0.08138	1.09151	3.79435	14.974	28.0558	75.4293	123.088
0.07402	-0.55949	-0.90739	0.07121	1.08643	3.68245	14.8519	27.8931	75.2462	122.772
0.07264	-0.59001	-0.90739	0.24414	1.02946	3.68245	14.9434	27.8625	75.236	122.569
0.07127	-0.64087	-0.97148	0.14242	1.10372	3.66211	14.8926	27.9745	75.0732	122.325
0.0699	-0.71106	-0.61035	-0.13224	1.07524	3.65194	14.8621	27.8422	74.9003	122.06
0.06852	-0.69173	-0.91248	0.03052	1.03353	3.71297	14.8315	27.8931	74.9613	121.765
0.06715	-0.66121	-0.8962	0.07121	1.1027	3.69263	14.7705	27.8015	74.88	121.653
0.06578	-0.57983	-0.8962	0.10173	1.05387	3.63159	14.9027	27.8117	74.7375	121.379
0.0644	-0.56966	-0.91756	-0.17293	1.04574	3.7028	14.7909	27.8219	74.585	121.114
0.06303	-0.56966	-0.86263	-0.02035	1.04268	3.68245	14.8824	27.9338	74.5341	120.85
0.06166	-0.62052	-0.87077	0.02035	1.06506	3.56038	14.8315	27.8422	74.3205	120.626
0.06028	-0.65104	-0.86466	0.05086	1.03963	3.55021	14.801	27.832	74.3001	120.382
0.05891	-0.61035	-0.82092	0.09155	1.03251	3.7028	14.7196	27.8524	74.29	120.199
0.05754	-0.69173	-0.92367	0.04069	1.07117	3.67228	14.8621	27.6693	74.0356	119.873
0.05616	-0.56966	-0.85653	0.13224	1.02743	3.67228	14.801	27.7812	74.1781	119.68
0.05479	-0.66121	-0.88094	0.12207	1.05184	3.58073	14.7705	27.7913	73.9644	119.537
0.05342	-0.62052	-0.84025	0.04069	1.07015	3.60107	14.8722	27.6489	73.8322	119.191
0.05204	-0.61035	-0.90739	0.03052	1.0203	3.55021	14.7909	27.832	73.822	119.049
0.05067	-0.56966	-0.8138	-0.08138	1.07931	3.54309	14.7095	27.6591	73.6694	118.754
0.0493	-0.66121	-0.89722	-0.1119	1.01624	3.62142	14.7196	27.6998	73.588	118.51
0.04792	-0.69173	-0.95622	0.03052	1.05387	3.69263	14.7603	27.6998	73.6796	118.245
0.04655	-0.69173	-0.75277	0.01017	1.02946	3.60107	14.7298	27.7201	73.5372	117.981
0.04518	-0.62052	-0.93282	0.08138	1.02539	3.65194	14.7298	27.6998	73.4558	117.798
0.0438	-0.55949	-1.01522	0.01017	1.05591	3.61532	14.7095	27.5879	73.2422	117.483
0.04243	-0.53914	-0.93892	0.08138	0.9847	3.64176	14.7298	27.6388	73.1608	117.35
0.04106	-0.67139	-0.9613	-0.10376	1.06812	3.62142	14.74	27.5981	73.1405	117.086
0.03968	-0.61035	-0.92265	0.07121	1.03048	3.58073	14.7603	27.6184	73.0082	116.882
0.03831	-0.60018	-0.9023	-0.12207	1.04268	3.49935	14.8315	27.6082	73.0184	116.679
0.03694	-0.69173	-0.93689	-0.12207	1.03455	3.71297	14.7502	27.5065	72.8455	116.425
0.03556	-0.69173	-0.86975	0.10173	1.02844	3.67228	14.7502	27.5879	72.7132	116.201
0.03419	-0.64087	-0.92773	-0.02035	1.03556	3.62142	14.7603	27.6693	72.7844	115.936
0.03282	-0.66121	-0.87382	0	1.04167	3.5258	14.7095	27.6591	72.6217	115.743
0.03145	-0.6307	-0.89315	0.01017	1.02743	3.55021	14.7196	27.6286	72.6522	115.428
0.03007	-0.67139	-0.95622	-0.01017	1.05489	3.57056	14.6993	27.6489	72.4996	115.316
0.0287	-0.68156	-0.65104	0.09155	0.9786	3.46883	14.6688	27.5879	72.3877	115.133
0.02733	-0.71208	-0.97656	0	1.12101	3.67228	14.6891	27.4963	72.3572	114.858
0.02595	-0.68156	-0.9023	0.06104	1.02641	3.71297	14.7705	27.5574	72.3877	114.665
0.02458	-0.72225	-0.95622	0.08138	1.04065	3.64176	14.6891	27.5879	72.2554	114.421
0.02321	-0.7019	-1.06913	-0.16276	1.03861	3.60107	14.679	27.6184	72.2554	114.156
0.02183	-0.69173	-0.97046	-0.01017	1.00403	3.56038	14.74	27.6591	72.2453	113.973
0.02046	-0.68156	-1.03963	-0.07121	1.05591	3.61125	14.7705	27.5574	72.1741	113.749
0.01909	-0.6307	-0.93587	-0.06104	1.01725	3.57056	14.7705	27.6388	71.8994	113.586
0.01771	-0.76294	-0.65104	-0.16479	1.07524	3.479	14.7807	27.5777	71.9096	113.373
0.01634	-0.67139	-0.78328	0.1119	0.99589	3.75366	14.679	27.6286	71.8892	113.108
0.01497	-0.75277	-0.90942	0.14242	0.99182	3.69263	14.8214	27.6489	72.0215	112.925
0.01359	-0.66121	-0.96639	-0.23397	1.01929	3.54106	14.801	27.6082	71.8689	112.671
0.01222	-0.66121	-0.88908	-0.24516	1.01522	3.5909	14.8417	27.5676	71.7061	112.498
0.01085	-0.6307	-0.91146	-0.09867	1.04879	3.63159	14.8519	27.5879	71.8689	112.274
0.00947	-0.65104	-0.97148	-0.08138	1.06405	3.64889	14.7502	27.6184	71.6655	112.05
0.0081	-0.7019	-0.93994	-0.16276	0.99996	3.60107	14.7502	27.6794	71.6756	111.959
0.00673	-0.76294	-0.95011	-0.02035	1.05387	3.64176	14.8519	27.6489	71.4722	111.725
0.00535	-0.71208	-0.88704	-0.13224	1.02336	3.77401	14.8214	27.7201	71.5536	111.542
0.00398	-0.78328	-0.86466	-0.06104	1.05184	3.74349	14.9434	27.6489	71.4518	111.348
0.00261	-0.85449	-0.98572	-0.22176	1.05286	3.73332	14.8824	27.7303	71.4823	111.125
0.00123	-0.67139	-0.80363	0.03052	0.99792	3.63159	14.9638	27.7303	71.4925	110.931
-0.00014	-0.65104	-1.06201	-0.1475	1.0437	3.5909	14.9536	27.7507	71.4518	110.697
-0.00151	-0.7019	-0.94299	-0.10173	1.02234	3.65092	14.9434	27.8015	71.4111	110.565
-0.00289	-0.79346	-0.95113	-0.25635	1.07117	3.5909	14.9638	27.7608	71.5027	110.372
-0.00426	-0.67139	-1.00911	-0.04069	1.05387	3.60006	14.9129	27.9643	71.4315	110.229
-0.00563	-0.76294	-0.96944	0.06104	1.23088	3.78418	14.974	27.8829	71.401	110.067
-0.00701	-0.75277	-1.04777	0.07121	1.24105	3.55428	14.9434	27.9745	71.3298	109.863
-0.00838	-0.80363	-0.96639	-0.01017	0.87484	3.77401	15.0045	27.9745	71.2891	109.69
-0.00975	-0.78328	-0.91756	-0.22176	1.2207	3.67228	15.0146	27.8625	71.401	109.517
-0.01113	-0.65104	-0.95622	-0.30518	1.09863	3.74349	14.9841	28.0253	71.3704	109.385
-0.0125	-0.74259	-0.93689	-0.23499	1.06608	3.82487	15.0655	27.9745	71.4925	109.273
-0.01387	-0.83415	-0.98267	0.16276	1.28174	3.63566	15.0757	28.0151	71.3908	109.049
-0.01525	-0.76294	-0.89417	-0.2238	1.27157	3.89608	15.1062	28.0558	71.3806	108.958
-0.01662	-0.90535	-0.96334	-0.04069	1.06812	3.80452	15.2079	28.0253	71.4925	108.785
-0.01799	-0.80363	-0.94198	-0.14547	1.01725	3.8147	15.1164	28.2491	71.3806	108.663
-0.01937	-0.85449	-0.92875	0	1.07829	3.84521	15.1977	28.2186	71.4823	108.531
-0.02074	-0.79346	-1.02539	-0.13224	1.11898	3.72314	15.1876	28.2491	71.6044	108.368
-0.02211	-0.77311	-0.95825	-0.1119	1.25122	3.72314	15.2588	28.2186	71.7265	108.287
-0.02349	-0.79346	-0.9786	-0.10173	1.13118	3.69263	15.1977	28.2491	71.8079	108.124
-0.02486	-0.80363	-1.0203	-0.01017	1.09253	3.91642	15.2384	28.3508	71.6756	108.063
-0.02623	-0.82397	-1.00606	-0.18717	1.05286	3.94694	15.3096	28.3712	71.818	107.951
-0.02761	-0.86466	-1.0671	-0.29907	1.09762	3.94694	15.3402	28.5645	71.8791	107.859
-0.02898	-0.88501	-0.98979	-0.05086	1.19019	3.93677	15.2995	28.4119	72.0317	107.778
-0.03035	-0.73242	-1.03048	-0.23193	1.23088	3.77401	15.4012	28.4526	72.2554	107.656
-0.03173	-0.74259	-1.0142	0.07121	1.06913	3.9266	15.3809	28.5848	72.2961	107.605
-0.0331	-0.76294	-1.00098	-0.177	1.11389	3.69263	15.4521	28.5645	72.3267	107.524
-0.03447	-0.77311	-1.0203	-0.01017	1.13729	3.75366	15.4521	28.6662	72.3877	107.463
-0.03585	-0.7019	-0.98267	-0.18107	1.1322	3.90625	15.564	28.8289	72.642	107.432
-0.03722	-0.86466	-0.98674	-0.14852	1.14136	3.91642	15.5436	28.7374	72.5708	107.279
-0.03859	-0.82397	-0.93486	-0.18107	1.08643	3.84521	15.625	28.9714	72.6013	107.3
-0.03997	-0.88501	-0.98877	0.05086	1.08134	3.74247	15.6759	28.8798	72.7641	107.188
-0.04134	-0.83415	-1.02844	-0.18311	1.02946	3.82487	15.6454	28.9002	72.7539	107.178
-0.04271	-0.85449	-0.97148	-0.15259	1.11593	3.78113	15.7471	29.0222	73.0591	107.208
-0.04409	-0.76294	-1.01217	-0.26449	1.12813	3.80452	15.6454	29.0222	73.1608	107.117
-0.04546	-0.85449	-0.97758	-0.01017	1.11287	3.94694	15.7064	29.1239	73.2829	107.076
-0.04683	-0.94604	-0.98877	-0.24821	1.16984	3.97746	15.7674	29.1545	73.5575	107.066
-0.04821	-0.89518	-1.14543	-0.23295	1.14543	3.82589	15.6759	29.2053	73.4355	107.066
-0.04958	-0.9257	-1.02844	0.02035	1.12305	3.96729	15.8183	29.1545	73.7305	107.086
-0.05095	-0.99691	-1.08439	-0.16988	1.15662	3.91235	15.8081	29.0731	73.7101	107.066
-0.05233	-0.80363	-1.02844	-0.07121	1.12	3.90625	15.8997	29.2765	74.2289	107.188
-0.0537	-0.84432	-1.03455	-0.22176	1.12915	3.80452	15.9098	29.2664	74.2188	107.117
-0.05507	-0.82397	-1.08134	-0.23193	1.08846	3.91642	15.859	29.3884	74.1577	107.137
-0.05645	-0.82397	-1.00403	-0.18616	1.08948	3.90116	15.8997	29.3477	74.3408	107.168
-0.05782	-0.89518	-1.07015	0.01017	1.08439	4.00798	15.8793	29.4495	74.6358	107.066
-0.05919	-0.87484	-0.98572	-0.25431	1.06303	4.09953	16.0624	29.5207	74.8596	107.178
-0.06057	-0.89518	-1.02132	-0.13123	1.11084	3.94694	15.9912	29.4698	74.6663	107.157
-0.06194	-0.8138	-1.03658	-0.21057	1.14543	3.94694	16.0319	29.48	74.9206	107.188
-0.06331	-0.8138	-0.97555	-0.13224	1.1322	3.92558	16.1845	29.6224	75.0529	107.269
-0.06469	-0.84432	-1.03861	-0.295	1.14848	4.08936	15.9607	29.7241	75.2767	107.218
-0.06606	-0.87484	-0.9491	-0.2065	1.11898	3.97746	16.154	29.6733	75.4089	107.249
-0.06743	-0.94604	-1.02946	-0.08138	1.13831	4.02832	16.0624	29.8869	75.4903	107.188
-0.06881	-0.90535	-1.04675	-0.21464	1.10881	4.05884	16.1336	29.8564	75.6226	107.279
-0.07018	-0.98674	-1.00301	-0.06104	1.28174	4.00798	16.154	29.7953	75.9277	107.361
-0.07155	-0.97656	-1.08236	-0.21261	1.1027	3.9978	16.1031	29.8462	75.9583	107.31
-0.07293	-1.0376	-1.00505	-0.01017	1.15662	4.14022	16.1845	29.8462	76.1007	107.361
-0.0743	-1.01725	-1.07117	-0.33773	1.17798	3.8859	16.154	29.775	76.1007	107.259
-0.07567	-0.86466	-1.14237	-0.17293	1.08643	4.00798	16.2659	29.9581	76.1312	107.3
-0.07704	-0.85449	-1.07829	0.03052	1.07422	4.11987	16.2455	30.07	76.3346	107.279
-0.07842	-0.99691	-1.15865	-0.24821	1.15458	4.09953	16.1743	29.9276	76.3855	107.3
-0.07979	-0.90535	-1.0498	-0.19023	1.13729	4.14022	16.2354	29.9377	76.7619	107.269
-0.08116	-0.9257	-1.0376	-0.22583	1.17798	4.16056	16.1234	29.8665	76.7009	107.127
-0.08254	-1.00708	-1.05998	-0.01017	1.11084	4.15039	16.2455	30.0802	76.772	107.096
-0.08391	-0.95622	-1.04065	-0.23193	1.12712	4.05884	16.2964	29.9072	76.9043	107.045
-0.08528	-0.9257	-1.07931	-0.27568	1.18103	4.08936	16.2659	29.9886	76.9348	106.893
-0.08666	-0.86466	-0.99386	-0.14445	1.08744	4.05884	16.2964	30.0293	76.8331	106.852
-0.08803	-0.9257	-1.03861	-0.10173	1.11694	4.05884	16.2659	30.1717	76.945	106.75
-0.0894	-0.91553	-0.98267	-0.29907	1.09049	4.1097	16.3676	30.2531	76.8331	106.628
-0.09078	-0.94604	-1.00301	-0.10173	1.16475	4.00798	16.3981	30.0903	77.0467	106.394
-0.09215	-0.93587	-1.08948	-0.2299	1.20544	3.95711	16.2964	30.1412	76.945	106.262
-0.09352	-0.93587	-1.02743	0.02035	1.19425	4.02832	16.3778	30.2022	77.2807	106.099
-0.0949	-0.89518	-1.08032	-0.13936	1.18612	4.05884	16.1641	30.1005	77.1688	105.896
-0.09627	-0.93587	-1.1027	-0.03052	1.16272	4.07918	16.3371	30.426	77.0569	105.723
-0.09764	-0.91553	-1.08643	-0.18311	1.14644	4.08936	16.2862	30.2022	77.006	105.459
-0.09902	-0.90535	-1.1261	-0.28178	1.14644	4.05884	16.276	30.3548	76.9348	105.337
-0.10039	-0.90535	-1.09049	-0.07121	1.11796	4.21143	16.3879	30.365	76.8636	105.011
-0.10176	-1.04777	-1.12101	-0.05086	1.0498	4.15039	16.3472	30.1514	76.8738	104.645
-0.10314	-0.98674	-1.07422	-0.27364	1.09863	4.00798	16.3676	30.1412	76.7212	104.421
-0.10451	-0.99691	-1.09049	-0.30518	1.15051	4.02832	16.3371	30.0802	76.7822	104.116
-0.10588	-0.89518	-1.15356	-0.33671	1.10881	4.15039	16.3066	30.2938	76.5279	103.841
-0.10726	-0.9257	-1.04879	-0.19633	1.09965	4.03849	16.4286	30.1514	76.6093	103.444
-0.10863	-0.91553	-1.07524	-0.27771	1.13627	3.98865	16.2964	30.2327	76.6296	103.129
-0.11	-0.91553	-1.05286	-0.21769	1.1495	3.91439	16.4083	30.2836	76.3143	102.783
-0.11138	-0.93587	-1.07422	-0.1119	1.16882	3.96729	16.3472	30.1717	76.3753	102.417
-0.11275	-1.00708	-1.06303	-0.236	1.12305	4.05884	16.3574	30.1819	76.1108	101.929
-0.11412	-0.95622	-1.00911	-0.19633	1.11186	3.9917	16.2862	30.1819	76.06	101.593
-0.1155	-1.02743	-1.07931	-0.35604	1.15763	3.96118	16.276	30.2022	75.8769	101.115
-0.11687	-1.09863	-1.03658	-0.03052	1.10372	3.95711	16.3574	30.1209	75.8362	100.769
-0.11824	-0.88501	-1.09253	-0.31331	1.08439	3.9683	16.3879	30.1005	75.8972	100.271
-0.11962	-0.95622	-1.18815	-0.20345	1.07829	3.89811	16.3879	30.1921	75.3072	99.8942
-0.12099	-1.01725	-1.08337	-0.18311	1.10067	4.11987	16.2252	30.2022	75.3988	99.4364
-0.12236	-1.09863	-1.18917	-0.31738	1.14848	4.01815	16.3472	30.1514	75.2157	98.9075
-0.12374	-1.04777	-1.13729	-0.29195	1.06405	4.01815	16.2862	30.1209	75.2563	98.4904
-0.12511	-0.96639	-1.12915	-0.1119	1.17594	3.99272	16.2455	30.07	74.7782	98.0123
-0.12648	-1.08846	-1.2085	-0.3774	1.02641	4.17074	16.2964	30.07	74.8189	97.5342
-0.12786	-0.93587	-1.15662	-0.24618	1.12203	3.93677	16.3167	30.0598	74.5341	97.0255
-0.12923	-0.87484	-1.16475	-0.45064	1.11186	4.06901	16.2964	30.1107	74.1272	96.4966
-0.1306	-1.00708	-1.10881	-0.32756	1.08439	3.9622	16.2252	30.3548	74.1374	96.0388
-0.13198	-1.05794	-1.10474	-0.33976	1.09355	3.87166	16.2557	29.9886	73.995	95.4692
-0.13335	-1.0376	-1.13729	-0.31942	1.04777	4.00187	16.2557	30.131	73.5982	94.9605
-0.13472	-1.00708	-1.08846	-0.31331	1.08948	3.91235	16.4083	30.0496	73.3032	94.3807
-0.1361	-1.00708	-1.10474	-0.31535	1.0437	3.98763	16.3167	29.9683	73.3337	93.8517
-0.13747	-1.09558	-1.03861	-0.2828	1.03149	3.93677	16.1336	30.2531	73.171	93.3024
-0.13884	-0.98674	-1.12406	-0.34587	1.11287	3.98763	16.2557	30.0395	72.7742	92.7124
-0.14022	-0.94604	-1.15662	-0.33875	1.04777	3.88489	16.2252	29.9683	72.4487	92.2139
-0.14159	-0.98674	-1.11491	-0.20345	1.09151	4.05884	16.2659	29.8258	72.1944	91.5731
-0.14296	-1.01725	-1.18205	-0.34688	1.11593	4.07918	16.1947	29.9784	71.9299	90.9831
-0.14434	-1.08846	-1.10677	-0.16276	1.05998	3.97339	16.215	29.9479	71.7977	90.4643
-0.14571	-1.05794	-1.14441	-0.37231	1.08948	3.86353	16.1438	29.9886	71.401	89.8031
-0.14708	-1.21053	-1.24308	-0.2238	1.08439	4.05884	16.1641	29.9479	71.1873	89.2334
-0.14846	-0.95622	-1.12915	-0.30314	1.07524	3.8859	16.1438	29.8055	70.9432	88.5925
-0.14983	-0.99691	-1.22986	-0.19328	1.00606	3.97441	16.2557	29.8665	70.6075	87.9618
-0.1512	-0.91553	-1.15255	-0.34892	1.06201	3.90116	16.1031	30.07	70.5261	87.3413
-0.15258	-1.02743	-1.13017	-0.35604	1.04065	3.95711	16.0523	30.0395	69.9361	86.6699
-0.15395	-1.05794	-1.19019	-0.12207	1.00403	3.94185	16.1234	29.8157	69.5902	86.0697
-0.15532	-1.0376	-1.16272	-0.33366	1.1261	3.97746	16.2659	29.8055	69.3258	85.4085
-0.1567	-1.12915	-1.21358	-0.36112	1.04675	3.98763	16.0421	29.8767	68.9494	84.8084
-0.15807	-1.01725	-1.08846	-0.31942	1.07117	3.85539	16.2048	29.836	68.5628	84.0454
-0.15944	-0.95622	-1.1617	-0.25431	1.03353	4.03849	16.1743	29.6631	68.3187	83.3028
-0.16082	-1.13932	-1.15153	-0.32857	1.01522	3.9622	16.0523	29.6631	67.8508	82.6213
-0.16219	-0.97656	-1.14034	-0.295	1.08134	4.00798	16.1234	29.5512	67.5252	81.8685
-0.16356	-1.01725	-1.14034	-0.33366	1.03455	3.94694	16.2048	29.5919	67.1285	81.1666
-0.16494	-1.05794	-1.10372	-0.27466	1.00301	3.97746	16.0929	29.7038	66.7928	80.4647
-0.16631	-1.05794	-1.15255	-0.41707	1.05489	3.8859	15.9709	29.6427	66.2537	79.6916
-0.16768	-1.08846	-1.18103	-0.30518	1.04472	4.01815	16.0828	29.5919	65.8061	78.9897
-0.16906	-1.13932	-1.15255	-0.32959	1.09863	3.79435	16.0624	29.5207	65.4297	78.2267
-0.17043	-1.07829	-1.25427	-0.2238	1.04065	4.04867	15.8997	29.4901	64.9109	77.4841
-0.1718	-1.00708	-1.21562	-0.39164	1.09151	3.9978	15.981	29.4088	64.4531	76.711
-0.17318	-1.04777	-1.18713	-0.45369	0.99996	3.89608	15.8793	29.3071	63.9852	75.9277
-0.17455	-1.06812	-1.238	-0.36112	0.99182	4.08936	15.8895	29.4189	63.5783	75.1546
-0.17592	-1.10881	-1.22681	-0.41911	0.97656	3.95711	15.9404	29.3783	63.2019	74.3612
-0.1773	-1.02743	-1.27157	-0.44352	0.98368	3.87573	15.9607	29.1646	62.5204	73.5779
-0.17867	-1.15967	-1.18815	-0.3418	1.04574	3.80452	16.0116	29.2664	62.1236	72.7844
-0.18004	-1.12915	-1.21663	-0.4598	0.97961	4.01815	15.9404	29.1545	61.5845	71.9604
-0.18142	-1.02743	-1.1851	-0.33875	0.96944	3.95711	16.0929	29.2257	60.9945	71.1466
-0.18279	-1.0376	-1.17594	-0.31535	0.98775	3.8859	15.9302	29.1748	60.4553	70.2413
-0.18416	-1.01725	-1.2207	-0.37333	0.93892	3.96729	15.8793	29.0934	59.845	69.4478
-0.18553	-1.10881	-1.12406	-0.39673	1.00708	3.8859	15.8895	29.0629	59.2957	68.5526
-0.18691	-1.1495	-1.18815	-0.46692	0.94808	3.95711	15.7979	29.0324	58.6955	67.6982
-0.18828	-1.12915	-1.15356	-0.26449	0.96842	3.80452	15.7776	28.89	58.0343	66.8538
-0.18965	-1.13932	-1.19425	-0.38249	1.02743	3.93677	15.7165	28.8289	57.546	65.9078
-0.19103	-1.30208	-1.21867	-0.30518	0.97249	3.91541	15.7369	28.7476	56.7932	65.0838
-0.1924	-1.12915	-1.22681	-0.47302	0.98572	3.87573	15.859	28.7476	56.2032	64.1785
-0.19377	-1.04777	-1.24919	-0.48218	0.97961	3.9978	15.6759	28.6255	55.4606	63.2731
-0.19515	-1.05794	-1.27055	-0.44861	0.93079	4.03849	15.7369	28.6153	54.8299	62.3678
-0.19652	-1.0376	-1.26241	-0.42114	0.97555	3.78418	15.6962	28.4831	54.0772	61.4522
-0.19789	-1.1495	-1.31836	-0.43945	0.93486	3.9266	15.6657	28.4932	53.4058	60.557
-0.19927	-1.11898	-1.23189	-0.40995	0.93486	3.77401	15.5945	28.4831	52.7751	59.5907
-0.20064	-1.21053	-1.28377	-0.48828	0.91451	3.96729	15.686	28.3712	51.9206	58.665
-0.20201	-1.21053	-1.23291	-0.46895	0.91451	3.91642	15.6148	28.1779	51.239	57.7189
-0.20339	-1.04777	-1.27055	-0.40792	0.95215	3.82487	15.4724	28.1474	50.5473	56.7525
-0.20476	-1.08846	-1.27767	-0.48523	0.88298	3.85539	15.4622	27.8625	49.7437	55.8472
-0.20613	-1.11898	-1.22172	-0.47913	0.90841	3.93677	15.5233	27.8625	48.9705	54.8604
-0.20751	-1.12915	-1.2502	-0.57983	0.85144	3.9266	15.3809	27.7608	48.1974	53.8839
-0.20888	-1.06812	-1.19222	-0.46183	0.86568	3.86556	15.391	27.6794	47.3226	52.9175
-0.21025	-1.07829	-1.21257	-0.42826	0.87687	3.9266	15.3503	27.476	46.5495	51.9002
-0.21163	-1.28174	-1.28174	-0.4425	0.86263	3.93677	15.3198	27.476	45.7357	50.9542
-0.213	-1.21053	-1.26038	-0.32552	0.91451	3.8147	15.1571	27.2522	44.9829	49.9268
-0.21437	-1.12915	-1.26241	-0.50049	0.84229	3.82487	15.1571	27.0793	44.0877	48.9909
-0.21575	-1.09863	-1.2502	-0.32552	0.9196	3.84521	15.2079	26.9267	43.3451	47.994
-0.21712	-1.12915	-1.28479	-0.51575	0.92367	3.73332	15.0452	26.7436	42.4093	46.9767
-0.21849	-1.16984	-1.38652	-0.53609	0.90841	3.74654	15.0655	26.6724	41.5751	46.0714
-0.21987	-1.16984	-1.26241	-0.51982	0.90535	3.62142	15.0146	26.3468	40.7308	44.9829
-0.22124	-1.16984	-1.39262	-0.6073	0.80973	3.8147	14.9333	26.2756	39.8153	44.0369
-0.22261	-1.04777	-1.30819	-0.54321	0.85347	3.58887	14.8722	25.9806	38.9506	43.0298
-0.22399	-1.16984	-1.26343	-0.6602	0.84229	3.66211	14.7705	25.8586	38.147	42.0227
-0.22536	-1.24105	-1.35803	-0.46285	0.77413	3.63057	14.7095	25.6144	37.2416	41.0258
-0.22673	-1.05794	-1.33158	-0.50761	0.9023	3.6204	14.5264	25.2686	36.3566	39.978
-0.22811	-1.08846	-1.38143	-0.57678	0.79651	3.64583	14.5772	25.116	35.4919	39.0523
-0.22948	-1.11898	-1.29903	-0.5127	0.83516	3.74349	14.4552	24.8515	34.6476	38.0554
-0.23085	-1.20036	-1.26343	-0.52592	0.80058	3.63668	14.2822	24.5361	33.8033	37.0585
-0.23223	-1.20036	-1.33464	-0.50456	0.78939	3.538	14.3636	24.2106	32.9793	36.0921
-0.2336	-1.31226	-1.29903	-0.56864	0.81075	3.64176	14.1602	23.9054	32.0943	35.085
-0.23497	-1.3326	-1.32446	-0.61137	0.7487	3.54818	14.0584	23.5596	31.25	34.1797
-0.23635	-1.08846	-1.26953	-0.58492	0.80872	3.50342	13.8753	23.3053	30.3853	33.2133
-0.23772	-1.1495	-1.34074	-0.55847	0.78939	3.57056	13.7431	22.9289	29.5614	32.2571
-0.23909	-1.25122	-1.34277	-0.5127	0.78227	3.47697	13.6414	22.5627	28.717	31.3619
-0.24047	-1.18001	-1.32446	-0.56254	0.77311	3.42204	13.4684	22.1049	27.8727	30.3955
-0.24184	-1.25122	-1.43941	-0.61951	0.71411	3.479	13.3463	21.7997	26.9979	29.5207
-0.24321	-1.30208	-1.356	-0.59408	0.74259	3.42	13.1632	21.3216	26.2146	28.5746
-0.24459	-1.37329	-1.40584	-0.61849	0.71818	3.60107	12.9903	20.874	25.411	27.71
-0.24596	-1.18001	-1.46993	-0.60527	0.7487	3.33761	12.8479	20.4671	24.526	26.8453
-0.24733	-1.3326	-1.43738	-0.62459	0.73751	3.32031	12.6546	20.0195	23.763	25.9501
-0.24871	-1.23088	-1.46383	-0.65409	0.65206	3.33455	12.5529	19.4906	22.9696	25.1261
-0.25008	-1.16984	-1.41805	-0.62052	0.65816	3.18909	12.2782	18.9616	22.2371	24.2615
-0.25145	-1.21053	-1.40177	-0.69987	0.63273	3.26538	12.085	18.6056	21.4844	23.3968
-0.25283	-1.27157	-1.4211	-0.62561	0.63375	3.13924	11.9019	18.2088	20.7113	22.583
-0.2542	-1.32243	-1.39465	-0.62968	0.62561	3.26538	11.556	17.6086	20.05	21.759
-0.25557	-1.23088	-1.44145	-0.61951	0.56966	3.07414	11.3831	17.0695	19.2057	20.9961
-0.25695	-1.15967	-1.35498	-0.61442	0.59611	3.07109	11.1084	16.6016	18.6157	20.1925
-0.25832	-1.15967	-1.45162	-0.70699	0.51371	3.09245	10.8134	16.1641	17.8223	19.4295
-0.25969	-1.18001	-1.39058	-0.62764	0.56966	2.89917	10.6099	15.5843	17.1916	18.6768
-0.26107	-1.27157	-1.44145	-0.71411	0.53711	2.95003	10.3149	15.0452	16.4897	17.9138
-0.26244	-1.34277	-1.45874	-0.67749	0.48625	2.94698	10.0403	14.5569	15.7776	17.2221
-0.26381	-1.43433	-1.39669	-0.67546	0.50151	2.76184	9.74528	13.9771	15.1977	16.4795
-0.26519	-1.25122	-1.47807	-0.71106	0.4659	2.889	9.42993	13.5193	14.4348	15.8488
-0.26656	-1.27157	-1.47603	-0.71716	0.49845	2.65605	9.23665	12.9089	13.8855	15.2079
-0.26793	-1.37329	-1.48417	-0.75684	0.42419	2.67843	8.79924	12.4715	13.3057	14.4959
-0.26931	-1.24105	-1.55843	-0.76294	0.3774	2.61739	8.6263	11.9324	12.7462	13.8855
-0.27068	-1.3326	-1.49231	-0.75378	0.37638	2.46073	8.08207	11.3525	12.207	13.265
-0.27205	-1.34277	-1.55538	-0.81278	0.30009	2.41089	7.85319	10.9151	11.4949	12.6546
-0.27343	-1.39364	-1.50655	-0.76294	0.31331	2.31934	7.56836	10.4879	10.9965	12.0544
-0.2748	-1.32243	-1.52283	-0.82601	0.2889	2.37427	7.07092	9.94873	10.5184	11.4238
-0.27617	-1.47502	-1.54928	-0.79142	0.23702	2.18709	6.75252	9.54183	9.9589	10.9558
-0.27755	-1.39364	-1.52181	-0.79447	0.22176	2.15658	6.69352	9.07389	9.46045	10.3556
-0.27892	-1.38346	-1.55334	-0.9023	0.118	2.05485	6.17167	8.5144	8.92131	9.85718
-0.28029	-1.34277	-1.46179	-0.85856	0.13936	1.89209	5.97229	8.16854	8.60596	9.32821
-0.28167	-1.36312	-1.49841	-0.8901	0.06917	1.89616	5.60099	7.71077	7.89795	8.83993
-0.28304	-1.37329	-1.54215	-0.92672	0.02543	1.81274	5.45247	7.30387	7.46257	8.27026
-0.28441	-1.48519	-1.48214	-0.93079	0.01424	1.82088	4.97945	6.86646	7.03023	7.76164
-0.28579	-1.38346	-1.55029	-0.93892	-0.06714	1.63778	4.77702	6.56128	6.58264	7.35474
-0.28716	-1.32243	-1.46383	-0.90129	-0.04679	1.47807	4.59798	6.1849	6.21338	6.86646
-0.28853	-1.5564	-1.57674	-1.03048	-0.11902	1.43433	4.1331	5.65592	5.79325	6.48092
-0.28991	-1.40381	-1.61336	-0.9847	-0.19226	1.22579	3.94491	5.39144	5.5898	6.11064
-0.29128	-1.43433	-1.54928	-1.0437	-0.2065	1.18103	3.63668	5.09644	5.16561	5.6956
-0.29265	-1.46484	-1.65202	-1.11491	-0.30314	1.09863	3.48612	4.64884	4.84721	5.33956
-0.29402	-1.43433	-1.63981	-1.15865	-0.30924	1.10881	3.12398	4.31315	4.54102	5.01811
-0.2954	-1.54622	-1.62252	-1.20138	-0.41809	0.9257	2.94596	4.04867	4.1748	4.68343
-0.29677	-1.60726	-1.67542	-1.15051	-0.40995	0.76701	2.73539	3.75366	3.86454	4.35791
-0.29814	-1.43433	-1.64897	-1.17696	-0.49337	0.65816	2.40479	3.51969	3.67635	3.99373
-0.29952	-1.40381	-1.70288	-1.15967	-0.59306	0.61849	2.2878	3.22469	3.24097	3.75264
-0.30089	-1.46484	-1.66829	-1.18103	-0.60832	0.38656	1.98161	3.0009	3.03955	3.41797
-0.30226	-1.41398	-1.61133	-1.27462	-0.70292	0.49845	2.02433	2.68453	2.78015	3.18705
-0.30364	-1.50553	-1.6805	-1.26038	-0.74565	0.45776	1.60522	2.38647	2.56246	2.89408
-0.30501	-1.48519	-1.62557	-1.32548	-0.77209	0.28483	1.50452	2.21049	2.34273	2.62248
-0.30638	-1.46484	-1.71305	-1.3265	-0.85042	0.15259	1.34684	2.005	2.11487	2.44954
-0.30776	-1.58691	-1.63167	-1.38245	-0.83923	-0.02543	1.11694	1.74357	1.93583	2.14437
-0.30913	-1.57674	-1.69678	-1.45365	-0.96232	-0.12716	1.02437	1.54724	1.64897	2.00399
-0.3105	-1.48519	-1.74154	-1.41805	-0.93994	-0.13123	0.86975	1.38855	1.54826	1.77002
-0.31188	-1.58691	-1.74357	-1.50452	-1.01318	-0.24109	0.79041	1.15865	1.44958	1.54928
-0.31325	-1.50553	-1.82088	-1.45976	-1.08337	-0.30619	0.51778	1.05286	1.2085	1.38957
-0.31462	-1.51571	-1.77714	-1.48722	-1.11389	-0.38554	0.43945	0.81889	1.00403	1.22274
-0.316	-1.61743	-1.82699	-1.55741	-1.20748	-0.47506	0.36112	0.73039	0.77922	1.07524
-0.31737	-1.54622	-1.87276	-1.5269	-1.19527	-0.51066	0.18005	0.57983	0.72632	0.88298
-0.31874	-1.6276	-1.87683	-1.70085	-1.28072	-0.61239	0.07731	0.40588	0.54626	0.73954
-0.32012	-1.65812	-1.99178	-1.6571	-1.34583	-0.59509	0.00102	0.29093	0.33976	0.62154
-0.32149	-1.60726	-1.88802	-1.67033	-1.33158	-0.7487	-0.10681	0.12614	0.3418	0.46794
-0.32286	-1.57674	-1.92057	-1.77409	-1.41296	-0.7609	-0.17395	0.08748	0.25024	0.35197
-0.32424	-1.65812	-1.95821	-1.65609	-1.42619	-0.80058	-0.33773	-0.07121	0.15869	0.23804
-0.32561	-1.63778	-1.97042	-1.84937	-1.45976	-0.89417	-0.44047	-0.1709	0.06205	0.09766
-0.32698	-1.72933	-2.01213	-1.72017	-1.5391	-0.86263	-0.44657	-0.21362	-0.13529	0.00916
-0.32836	-1.71916	-1.89921	-1.75985	-1.51672	-1.01929	-0.49337	-0.37028	-0.10885	-0.11902
-0.32973	-1.71916	-1.91956	-1.78324	-1.65507	-0.96842	-0.58492	-0.41199	-0.30111	-0.16581
-0.3311	-1.83105	-1.98771	-1.80155	-1.62659	-1.04675	-0.63171	-0.50049	-0.30009	-0.27669
-0.33248	-1.46484	-1.9755	-1.85242	-1.63269	-1.10881	-0.7314	-0.55135	-0.44454	-0.38045
-0.33385	-1.71916	-2.05078	-1.87378	-1.68864	-1.15458	-0.83008	-0.60832	-0.54016	-0.43132
-0.33522	-1.72933	-1.98669	-1.90735	-1.68152	-1.11287	-0.82296	-0.77922	-0.63782	-0.52795
-0.3366	-1.72933	-2.02535	-1.9399	-1.72933	-1.12915	-0.8667	-0.74361	-0.74565	-0.56763
-0.33797	-1.84123	-2.07214	-1.92362	-1.71204	-1.21155	-0.9613	-0.85144	-0.53202	-0.62256
-0.33934	-1.7395	-2.09351	-2.01721	-1.77409	-1.23088	-1.11287	-0.90332	-0.67952	-0.68258
-0.34072	-1.86157	-2.19625	-1.97754	-1.77104	-1.21867	-0.99589	-0.91553	-0.78735	-0.74056
-0.34209	-1.84123	-2.12097	-1.97347	-1.79443	-1.15967	-1.01624	-1.03353	-0.8077	-0.78023
-0.34346	-1.81071	-2.18099	-1.98466	-1.87174	-1.22172	-1.18205	-0.98572	-0.87382	-0.81889
-0.34484	-1.70898	-2.20439	-1.99992	-1.85038	-1.28682	-1.06201	-1.10575	-0.91451	-0.87382
-0.34621	-1.79036	-2.20744	-2.08333	-1.89921	-1.30208	-1.13118	-1.08337	-1.0142	-0.91451
-0.34758	-1.80054	-2.26847	-2.01314	-1.88599	-1.30412	-1.1495	-1.14237	-0.92672	-0.94401
-0.34896	-1.91243	-2.21049	-2.08944	-1.91345	-1.42619	-1.238	-1.16679	-1.05998	-1.03048
-0.35033	-1.91243	-2.26542	-2.07825	-1.95821	-1.16984	-1.2207	-1.2085	-1.07117	-1.00199
-0.3517	-1.88192	-2.25321	-2.06197	-1.93685	-1.28174	-1.18001	-1.25326	-1.09863	-1.10372
-0.35308	-1.90226	-2.22677	-2.11995	-1.98059	-1.25122	-1.32548	-1.22579	-1.0966	-1.0966
-0.35445	-1.86157	-2.28271	-2.09961	-1.97652	-1.43534	-1.30615	-1.28682	-1.20951	-1.12101
-0.35582	-1.8514	-2.21252	-2.14539	-2.00195	-1.47298	-1.33769	-1.38652	-1.1322	-1.16475
-0.3572	-1.88192	-2.30815	-2.11487	-2.01721	-1.37329	-1.39872	-1.28174	-1.21867	-1.16679
-0.35857	-2.02433	-2.2522	-2.1108	-1.99992	-1.3326	-1.42008	-1.34989	-1.13424	-1.19832
-0.35994	-2.08537	-2.32442	-2.21761	-2.05078	-1.34277	-1.44348	-1.3682	-1.24105	-1.19629
-0.36132	-1.95312	-2.39461	-2.13928	-2.01518	-1.28174	-1.28479	-1.36312	-1.25529	-1.22782
-0.36269	-1.93278	-2.32646	-2.18608	-2.06197	-1.39364	-1.43738	-1.26139	-1.33769	-1.26038
-0.36406	-2.12606	-2.41292	-2.20133	-2.06095	-1.4679	-1.37329	-1.42415	-1.31022	-1.22477
-0.36544	-1.92261	-2.37834	-2.19218	-2.06502	-1.45467	-1.37939	-1.30208	-1.25732	-1.27462
-0.36681	-1.94295	-2.42004	-2.24609	-2.1108	-1.50452	-1.48112	-1.23088	-1.27055	-1.28479
-0.36818	-2.03451	-2.47294	-2.21456	-2.09249	-1.52791	-1.40686	-1.3326	-1.27665	-1.28886
-0.36956	-1.99382	-2.41089	-2.28678	-2.10673	-1.56352	-1.51265	-1.27157	-1.2797	-1.34481
-0.37093	-1.94295	-2.5238	-2.24508	-2.1403	-1.51978	-1.42212	-1.2207	-1.33972	-1.33158
-0.3723	-1.99382	-2.46582	-2.2817	-2.14132	-1.66524	-1.47705	-1.27157	-1.37634	-1.38041
-0.37368	-2.00399	-2.42615	-2.29797	-2.19218	-1.4445	-1.39364	-1.23088	-1.38346	-1.35701
-0.37505	-2.02433	-2.50448	-2.26847	-2.15658	-1.53605	-1.49231	-1.45467	-1.25631	-1.36312
-0.37642	-2.03451	-2.46989	-2.30306	-2.18913	-1.62048	-1.51672	-1.54622	-1.36719	-1.40788
-0.3778	-2.09554	-2.5116	-2.30611	-2.21659	-1.64591	-1.47502	-1.29191	-1.45976	-1.40076
-0.37917	-2.13623	-2.47498	-2.33866	-2.19727	-1.68254	-1.53707	-1.5859	-1.37634	-1.42212
-0.38054	-2.12606	-2.53499	-2.3702	-2.23897	-1.62964	-1.45671	-1.28174	-1.42517	-1.40177
-0.38192	-2.40072	-2.53805	-2.33154	-2.2288	-1.60726	-1.48112	-1.63879	-1.42314	-1.43738
-0.38329	-2.13623	-2.50142	-2.3641	-2.21659	-1.65304	-1.52995	-1.60726	-1.474	-1.43229
-0.38466	-2.17692	-2.54415	-2.32747	-2.23592	-1.60421	-1.49943	-1.50553	-1.40889	-1.40381
-0.38604	-2.13623	-2.49837	-2.40173	-2.22575	-1.73442	-1.54928	-1.57674	-1.37227	-1.46383
-0.38741	-2.23796	-2.59094	-2.4231	-2.28271	-1.49536	-1.49231	-1.46484	-1.43331	-1.4445
-0.38878	-2.1464	-2.6652	-2.37528	-2.24101	-1.57674	-1.58081	-1.50553	-1.46586	-1.46077
-0.39016	-2.12606	-2.61129	-2.41191	-2.29594	-1.62455	-1.54114	-1.52588	-1.46891	-1.4445
-0.39153	-2.09554	-2.68962	-2.40682	-2.29594	-1.38346	-1.49536	-1.41398	-1.38245	-1.45365
-0.3929	-2.22778	-2.65706	-2.44242	-2.29492	-1.42415	-1.57471	-1.50553	-1.4211	-1.50045
-0.39428	-2.12606	-2.65503	-2.43835	-2.32747	-1.52588	-1.52181	-1.61031	-1.45772	-1.45671
-0.39565	-2.23796	-2.69063	-2.43022	-2.32849	-1.58691	-1.63371	-1.51571	-1.42517	-1.50452
-0.39702	-2.18709	-2.71098	-2.50142	-2.37122	-1.53605	-1.59302	-1.70593	-1.47807	-1.4974
-0.3984	-2.22778	-2.7181	-2.45667	-2.33663	-1.72933	-1.62455	-1.67847	-1.48214	-1.48824
-0.39977	-2.26847	-2.67131	-2.47803	-2.33663	-1.66829	-1.62048	-1.47502	-1.46179	-1.51876
-0.40114	-2.19727	-2.69674	-2.24813	-2.40072	-1.64795	-1.6744	-1.70085	-1.50655	-1.51367
-0.40251	-2.36003	-2.71301	-2.47803	-2.36511	-1.50553	-1.63167	-1.74357	-1.52486	-1.55945
-0.40389	-2.28882	-2.71403	-2.49227	-2.42106	-1.53605	-1.59403	-1.48519	-1.52791	-1.51876
-0.40526	-2.28882	-2.70996	-2.47904	-2.41191	-1.80054	-1.65405	-1.71712	-1.4384	-1.54622
-0.40663	-2.34985	-2.73132	-2.53601	-2.41292	-1.58691	-1.651	-1.73645	-1.49536	-1.56352
-0.40801	-2.22778	-2.77608	-2.56755	-2.45463	-1.74866	-1.66016	-1.6805	-1.62354	-1.54114
-0.40938	-2.23796	-2.76489	-2.52584	-2.41089	-1.71916	-1.65609	-1.76493	-1.54521	-1.57267
-0.41075	-2.27865	-2.77405	-2.57772	-2.45972	-1.71509	-1.70797	-1.74866	-1.51672	-1.55436
-0.41213	-2.2583	-2.92257	-2.56551	-2.44446	-1.60726	-1.74154	-1.75578	-1.52893	-1.56047
-0.4135	-2.26847	-2.83407	-2.63875	-2.43937	-1.70898	-1.6866	-1.78324	-1.61133	-1.5981
-0.41487	-2.34985	-2.82389	-2.60111	-2.49227	-1.73645	-1.72628	-1.76799	-1.61336	-1.55945
-0.41625	-2.44141	-2.8656	-2.60213	-2.48718	-1.85343	-1.69881	-1.82597	-1.58183	-1.59403
-0.41762	-2.45158	-2.9012	-2.64689	-2.53601	-1.67847	-1.67847	-1.78121	-1.62557	-1.58488
-0.41899	-2.29899	-2.94393	-2.60518	-2.51872	-1.89311	-1.66728	-1.81376	-1.56148	-1.57166
-0.42037	-2.24813	-2.91951	-2.67029	-2.52279	-1.78019	-1.75476	-1.769	-1.56047	-1.64083
-0.42174	-2.30916	-2.95003	-2.63774	-2.55127	-1.82088	-1.7924	-1.76493	-1.57471	-1.62964
-0.42311	-2.36003	-2.93986	-2.66317	-2.55941	-1.82699	-1.71916	-1.87785	-1.49536	-1.65405
-0.42449	-2.32951	-2.94088	-2.70691	-2.59501	-1.61743	-1.71916	-1.61743	-1.6449	-1.61641
-0.42586	-2.34985	-2.99072	-2.63875	-2.55941	-1.80054	-1.63472	-1.85852	-1.63371	-1.63879
-0.42723	-2.45158	-2.87476	-2.71708	-2.60213	-1.67847	-1.84631	-1.70898	-1.61031	-1.66931
-0.42861	-2.47192	-2.98157	-2.68962	-2.60518	-1.67847	-1.7395	-1.65812	-1.65507	-1.65812
-0.42998	-2.2583	-2.9246	-2.73743	-2.58586	-1.77002	-1.71509	-1.68864	-1.67745	-1.66016
-0.43135	-2.32951	-2.99784	-2.73641	-2.6123	-1.8809	-1.83716	-1.87378	-1.65812	-1.66931
-0.43273	-2.32951	-3.01717	-2.71606	-2.61332	-1.86157	-1.71204	-1.95719	-1.66219	-1.66524
-0.4341	-2.44141	-2.99988	-2.7771	-2.64689	-1.72933	-1.80969	-1.9104	-1.67542	-1.69576
-0.43547	-2.40072	-3.03853	-2.73743	-2.67131	-1.68864	-1.72933	-1.90125	-1.65609	-1.64083
-0.43685	-2.50244	-3.04769	-2.77405	-2.65808	-1.77002	-1.7924	-1.95007	-1.63981	-1.71305
-0.43822	-2.47192	-3.10059	-2.82898	-2.72522	-1.90125	-1.80664	-1.94906	-1.83512	-1.7039
-0.43959	-2.4821	-3.21757	-2.82898	-2.69267	-1.96025	-1.76697	-1.95618	-1.72526	-1.68559
-0.44097	-2.44141	-3.125	-2.86662	-2.71098	-1.98364	-1.91345	-1.81071	-1.64286	-1.74154
-0.44234	-2.43123	-3.20943	-2.83712	-2.71403	-2.00094	-1.76799	-1.7395	-1.72831	-1.70898
-0.44371	-2.43123	-3.1606	-2.88696	-2.72013	-1.92159	-1.89311	-1.82088	-1.74764	-1.75781
-0.44509	-2.44141	-3.18197	-2.85746	-2.75777	-1.93176	-1.84428	-1.6276	-1.79342	-1.70797
-0.44646	-2.47192	-3.20638	-2.83101	-2.74556	-2.02332	-1.86361	-1.82088	-1.71611	-1.78324
-0.44783	-2.54313	-3.18298	-2.99072	-2.79541	-1.98466	-1.92668	-1.65812	-1.65812	-1.77409
-0.44921	-2.51261	-3.243	-3.01107	-2.76082	-1.94804	-1.84835	-1.84123	-1.75069	-1.76697
-0.45058	-2.39054	-3.17078	-2.89917	-2.80762	-1.91243	-1.95007	-1.81071	-1.74764	-1.7924
-0.45195	-2.40072	-3.21452	-2.36003	-2.83407	-1.97347	-1.92261	-1.66829	-1.72526	-1.78324
-0.45333	-2.34985	-3.2725	-2.91341	-2.81474	-2.02128	-1.97144	-1.90226	-1.78731	-1.78223
-0.4547	-2.45158	-3.21045	-2.83813	-2.84831	-1.83105	-1.89616	-1.86157	-1.74764	-1.79443
-0.45607	-2.5533	-3.27555	-3.15348	-2.82593	-2.04061	-1.90226	-2.07418	-1.77104	-1.78324
-0.45745	-2.58382	-3.23486	-2.78727	-2.84831	-1.88192	-1.89209	-2.14945	-1.82088	-1.83512
-0.45882	-2.57365	-3.30302	-2.64486	-2.90222	-1.92261	-1.88192	-2.14539	-1.79952	-1.77917
-0.46019	-2.60417	-3.33862	-3.01107	-2.85339	-1.98364	-1.96838	-2.18608	-1.80969	-1.80969
-0.46157	-2.43123	-3.29793	-2.62451	-2.9012	-2.02942	-1.96533	-2.09045	-1.80868	-1.81783
-0.46019	-2.36003	-3.22978	-1.42415	-2.71708	-1.80054	-1.7568	-1.94906	-1.592	-1.63472
-0.45882	-2.15658	-2.96021	-2.60417	-2.55636	-1.7395	-1.81478	-1.83411	-1.41093	-1.57064
-0.45745	-2.08537	-2.90426	-3.46883	-2.47803	-1.67745	-1.49841	-1.67948	-1.37939	-1.44653
-0.45607	-1.97347	-2.84424	-2.22778	-2.34782	-1.63371	-1.49841	-1.70186	-1.21358	-1.41805
-0.4547		-1.20036
-0.45333		-1.05794
-0.45195		-0.96639
-0.45058		-1.06812
-0.44921		-0.91553
-0.44783		-0.98674
-0.44646		-1.01725
-0.44509		-0.90535
-0.44371		-0.80363
-0.44234		-0.79346
-0.44097		-0.79346
-0.43959		-0.59001
-0.43822		-0.75277
-0.43685		-0.6307
-0.43547		-0.6307
-0.4341		-0.68156
-0.43273		-0.59001
-0.43135		-0.50863
-0.42998		-0.42725
-0.42861		-0.54932
-0.42723		-0.50863
-0.42586		-0.50863
-0.42449		-0.53914
-0.42311		-0.4069
-0.42174		-0.48828
-0.42037		-0.37638
-0.41899		-0.35604
-0.41762		-0.34587
-0.41625		-0.2238
-0.41487		-0.32552
-0.4135		-0.50863
-0.41213		-0.33569
-0.41075		-0.38656
-0.40938		-0.295
		-0.20345
		-0.21362
		-0.2238
		-0.32552
		-0.30518
		-0.25431
		-0.20345
		-0.21362
		-0.32552
		-0.13224
		-0.27466
		-0.2238
		-0.19328
		-0.19328
		-0.1119
		0.01017
		-0.18311
		-0.09155
		-0.06103
		-0.03052
		-0.2238
		-0.12207
		0.02035
		0.01017
		-0.03052
		0.04069
		-0.02035
		-0.28483
		-0.04069
		-0.02035
		0.07121
		-0.08138
		0.06103
		0.02035
		-0.02035
		-0.1119
		-0.02035
		0.01017
		0.03052
		0.19328
		0.14242
		0.08138
		-0.02035
		-0.04069
		-0.05086
		0.03052
		-0.02035
		0.08138
		0.02035
		0.01017
		0.04069
		-0.02035
		0.10173
		0.1119
		0.13224
		0.23397
		0.14242
		0.09155
		0.13224
		0.17293
		0.1119
		0.09155
		0.20345
		0.18311
		0.15259
		0.20345
		0.16276
		0.06103
		0.13224
		0.18311
		0.13224
		0.13224
		0.14242
		0.17293
		0.15259
		0.1119
		0.12207
		0.2238
		0.24414
		0.2238
		0.24414
		0.15259
		0.10173
		0.08138
		0.21362
		0.24414
		0.2238
		0.17293
		0.24414
		0.16276
		0.34587
		0.25431
		0.32552
		0.23397
		0.33569
		0.15259
		0.18311
		0.26449
		0.16276
		0.28483
		0.27466
		0.32552
		0.26449
		0.30518
		0.33569
		0.19328
		0.27466
		0.15259
		0.24414
		0.32552
		0.35604
		0.21362
		0.26449
		0.18311
		0.23397
		0.23397
		0.26449
		0.295
		0.43742
		0.27466
		0.25431
		0.37638
		0.295
		0.4069
		0.32552
		0.44759
		0.20345
		0.21362
		0.25431
		0.33569
		0.34587
		0.41707
		0.28483
		0.36621
		0.30518
		0.34587
		0.23397
		0.27466
		0.31535
		0.36621
		0.27466
		0.4069
		0.39673
		0.37638
		0.37638
		0.43742
		0.35604
		0.36621
		0.36621
		0.36621
		0.26449
		0.2238
		0.31535
		0.36621
		0.44759
		0.50863
		0.37638
		0.39673
		0.41707
		0.43742
		0.4069
		0.43742
		0.31535
		0.36621
		0.38656
		0.4069
		0.31535
		0.42725
		0.33569
		0.43742
		0.46794
		0.41707
		0.38656
		0.38656
		0.33569
		0.5188
		0.49845
		0.46794
		0.41707
		0.54932
		0.36621
		0.41707
		0.5188
		0.49845
		0.37638
		0.5188
		0.32552
		0.39673
		0.31535
		0.32552
		0.53914
		0.43742
		0.65104
		0.4069
		0.33569
		0.49845
		0.53914
		0.44759
		0.46794
		0.57983
		0.56966
		0.43742
		0.52897
		0.65104
		0.48828
		0.54932
		0.56966
		0.56966
		0.49845
		0.46794
		0.52897
		0.69173
		0.55949
		0.52897
		0.52897
		0.55949
		0.6307
		0.53914
		0.56966
		0.55949
		0.54932
		0.6307
		0.44759
		0.66121
		0.54932
		0.59001
		0.68156
		0.80363
		0.60018
		0.65104
		0.54932
		0.55949
		0.5188
		0.61035
		0.68156
		0.79346
		0.69173
		0.62052
		0.60018
		0.61035
		0.72225
		0.75277
		0.65104
		0.76294
		0.68156
		0.68156
		0.68156
		0.67139
		0.72225
		0.73242
		0.75277
		0.7019
		0.68156
		0.65104
		0.53914
		0.79346
		0.72225
		0.68156
		0.77311
		0.75277
		0.69173
		0.80363
		0.87484
		0.86466
		0.83415
		0.85449
		0.68156
		0.77311
		0.71208
		0.76294
		0.80363
		0.86466
		0.85449
		0.74259
		0.85449
		0.77311
		0.76294
		0.90535
		0.93587
		0.88501
		0.90535
		0.73242
		0.89518
		0.89518
		0.87484
		0.87484
		1.01725
		0.97656
		0.82397
		0.86466
		0.71208
		0.79346
		0.89518
		0.89518
		0.96639
		0.87484
		0.99691
		0.87484
		0.95622
		0.96639
		1.05794
		1.06812
		1.0376
		0.9257
		0.98674
		0.94604
		1.05794
		1.08846
		0.98674
		1.02743
		0.91553
		1.06812
		1.00708
		1.01725
		1.11898
		1.09863
		1.07829
		0.96639
		1.09863
		0.96639
		1.05794
		1.09863
		1.10881
		1.0376
		1.0376
		0.9257
		1.06812
		1.08846
		1.13932
		1.09863
		1.00708
		1.1495
		1.05794
		1.12915
		0.96639
		1.11898
		1.18001
		1.21053
		1.2207
		1.1495
		1.08846
		1.01725
		1.05794
		1.25122
		1.16984
		1.16984
		1.13932
		1.1495
		1.18001
		1.19019
		1.34277
		1.35295
		1.27157
		1.23088
		1.11898
		1.25122
		1.16984
		1.27157
		1.21053
		1.18001
		1.35295
		1.28174
		1.16984
		1.29191
		1.28174
		1.37329
		1.32243
		1.31226
		1.27157
		1.30208
		1.27157
		1.1495
		1.28174
		1.38346
		1.30208
		1.29191
		1.38346
		1.39364
		1.23088
		1.4445
		1.35295
		1.38346
		1.42415
		1.30208
		1.29191
		1.48519
		1.4445
		1.47502
		1.45467
		1.51571
		1.35295
		1.40381
		1.49536
		1.31226
		1.57674
		1.48519
		1.39364
		1.43433
		1.39364
		1.37329
		1.50553
		1.45467
		1.54622
		1.50553
		1.56657
		1.52588
		1.59709
		1.48519
		1.54622
		1.6276
		1.52588
		1.6276
		1.58691
		1.51571
		1.51571
		1.54622
		1.60726
		1.63778
		1.60726
		1.58691
		1.57674
		1.71916
		1.68864
		1.78019
		1.72933
		1.60726
		1.72933
		1.67847
		1.7395
		1.72933
		1.71916
		1.75985
		1.67847
		1.70898
		1.71916
		1.74967
		1.75985
		1.67847
		1.80054
		1.91243
		1.84123
		1.86157
		1.75985
		1.87174
		1.79036
		1.86157
		1.82088
		1.84123
		2.00399
		1.71916
		1.70898
		1.80054
		1.84123
		1.91243
		1.97347
		1.93278
		1.75985
		1.94295
		1.89209
		1.98364
		2.00399
		2.10571
		1.93278
		1.91243
		1.93278
		1.94295
		1.87174
		2.01416
		1.99382
		2.12606
		1.95313
		2.02433
		1.99382
		2.02433
		2.1464
		2.05485
		2.04468
		2.15658
		1.9633
		2.09554
		2.11589
		2.12606
		2.13623
		2.13623
		2.0752
		2.16675
		2.12606
		2.0752
		2.20744
		2.2583
		2.16675
		2.24813
		2.05485
		2.11589
		2.15658
		2.17692
		2.19727
		2.24813
		2.26847
		2.27865
		2.29899
		2.16675
		2.20744
		2.38037
		2.33968
		2.38037
		2.24813
		2.39054
		2.41089
		2.46175
		2.42106
		2.36003
		2.36003
		2.46175
		2.38037
		2.39054
		2.32951
		2.47192
		2.44141
		2.49227
		2.43123
		2.54313
		2.50244
		2.45158
		2.3702
		2.65503
		2.57365
		2.60417
		2.49227
		2.47192
		2.5533
		2.64486
		2.65503
		2.52279
		2.61434
		2.57365
		2.61434
		2.53296
		2.54313
		2.73641
		2.69572
		2.71606
		2.64486
		2.80762
		2.67537
		2.83813
		2.75675
		2.87882
		2.76693
		2.81779
		2.80762
		2.84831
		2.79744
		2.89917
		2.85848
		2.84831
		2.87882
		2.86865
		2.93986
		2.91951
		2.86865
		3.09245
		2.98055
		2.97038
		3.03141
		3.0721
		3.06193
		3.05176
		3.0721
		3.05176
		3.10262
		3.12297
		3.01107
		3.13314
		3.12297
		3.14331
		3.2959
		3.10262
		3.30607
		3.184
		3.28573
		3.19417
		3.22469
		3.35693
		3.3366
		3.3366
		3.31624
		3.2959
		3.3366
		3.2959
		3.35693
		3.52987
		3.54003
		3.5197
		3.49933
		3.52987
		3.54003
		3.5197
		3.67227
		3.62143
		3.69263
		3.67227
		3.64177
		3.61123
		3.67227
		3.79437
		3.83503
		3.8147
		3.69263
		3.79437
		3.6316
		3.94693
		3.79437
		3.90627
		3.9571
		4.02833
		3.9571
		4.00797
		4.00797
		4.02833
		4.07917
		3.98763
		3.87573
		3.67227
		3.5502
		3.58073
		3.46883
		3.52987
		3.37727
		3.45867
		3.23486
		3.11279
		3.14331
		3.12297
		3.16366
		3.0721
		3.01107
		2.96021
		2.84831
		2.81779
		2.74658
		2.70589
		2.68555
		2.68555
		2.65503
[truncated: 3,306 more rows]

## Sheet: Panel B Hyd2
Blank	No H2	50 ppm	300 ppm	0.001	0.005	0.01	0.03	0.05
-1.62455	-28.5645	-24.8006	-10.8948	-7.54801	-5.65592	-5.19816	-3.67228	-3.68245
-1.51265	-28.1372	-24.5361	-10.8032	-7.43612	-5.71696	-4.96419	-3.55021	-3.45866
-1.41398	-27.7405	-24.0885	-10.4675	-7.46663	-5.49316	-4.91333	-3.42814	-3.37728
-1.36515	-27.2115	-23.7122	-10.3963	-7.22249	-5.52368	-4.83195	-3.43831	-3.13314
-1.34481	-26.8046	-23.2442	-10.2437	-7.15129	-5.3304	-4.83195	-3.39762	-3.26538
-1.29598	-26.4994	-22.8678	-9.96908	-7.01904	-5.38127	-4.65902	-3.12297	-3.10262
-1.22477	-26.062	-22.2677	-9.75545	-7.03939	-5.23885	-4.65902	-3.11279	-3.0721
-1.22477	-25.6551	-22.0439	-9.53166	-6.85628	-5.18799	-4.49626	-3.09245	-3.0009
-1.14237	-25.2686	-21.6573	-9.53166	-6.79525	-5.19816	-4.47591	-3.12297	-2.76693
-1.08948	-24.7599	-21.2809	-9.27734	-6.73421	-4.95402	-4.29281	-2.81779	-2.71606
-1.03455	-24.4242	-21.0978	-9.15527	-6.61214	-4.82178	-4.18091	-2.82796	-2.51261
-1.03556	-23.9461	-20.7316	-8.962	-6.53076	-4.65902	-4.17074	-2.72624	-2.54313
-1.0203	-23.6003	-20.5282	-8.81958	-6.24593	-4.63867	-4.15039	-2.65503	-2.50244
-0.95215	-23.1323	-20.1721	-8.76872	-6.26628	-4.56746	-3.90625	-2.56348	-2.4821
-0.97758	-22.6847	-19.7856	-8.55509	-6.08317	-4.55729	-3.73332	-2.52279	-2.42106
-0.86263	-22.2473	-19.3787	-8.57544	-5.92041	-4.43522	-3.69263	-2.47192	-2.22778
-0.83008	-21.9015	-19.2261	-8.29061	-5.75765	-4.03849	-3.479	-2.33968	-2.0752
-0.81787	-21.6573	-18.9412	-8.24992	-5.77799	-3.95711	-3.52987	-2.29899	-2.03451
-0.80668	-21.2504	-18.5343	-7.9244	-5.65592	-3.82487	-3.38745	-2.29899	-1.9633
-0.80465	-20.8435	-18.2292	-7.46663	-5.49316	-3.9266	-3.36711	-2.13623	-1.93278
-0.75989	-20.2637	-17.7104	-7.67008	-5.43213	-3.83504	-3.21452	-2.10571	-2.03451
-0.75378	-19.9992	-17.4764	-7.37508	-5.24902	-3.66211	-3.17383	-2.12606	-1.71916
-0.67952	-19.5007	-16.9576	-7.31405	-5.08626	-3.69263	-3.06193	-2.00399	-1.74967
-0.65002	-19.0938	-16.7135	-7.23267	-5.09644	-3.48918	-2.97038	-1.92261	-1.75985
-0.65409	-18.6259	-16.2354	-6.95801	-4.94385	-3.4078	-2.87882	-1.75985	-1.49536
-0.65816	-18.3105	-15.981	-6.78507	-5.09644	-3.34676	-2.78727	-1.84123	-1.52588
-0.66121	-17.9342	-15.5843	-6.60197	-4.78109	-3.26538	-2.68555	-1.71916	-1.53605
-0.61646	-17.5069	-15.269	-6.57145	-4.77091	-3.43831	-2.79744	-1.60726	-1.54622
-0.66121	-16.9067	-14.8824	-6.31714	-4.60815	-3.19417	-2.68555	-1.6276	-1.18001
-0.55542	-16.6117	-14.5467	-6.23576	-4.38436	-3.12297	-2.45158	-1.47502	-1.26139
-0.56864	-16.276	-14.2721	-6.11369	-4.37419	-3.14331	-2.36003	-1.5564	-1.10881
-0.57576	-15.8691	-13.9058	-5.85938	-4.16056	-3.13314	-2.38037	-1.29191	-1.09863
-0.5127	-15.6352	-13.7024	-5.68644	-4.14022	-2.86865	-2.18709	-1.26139	-0.98674
-0.51982	-15.1164	-13.3972	-5.59489	-4.19108	-2.65503	-2.20744	-1.16984	-1.11898
-0.49337	-14.6993	-13.2039	-5.5542	-3.87573	-2.69572	-2.04468	-1.12915	-1.00708
-0.53202	-14.3636	-12.797	-5.46265	-3.58073	-2.64486	-2.08537	-1.16984	-0.86466
-0.46285	-14.0279	-12.5427	-5.45247	-3.64176	-2.43123	-1.90226	-0.98674	-0.72225
-0.46997	-13.6515	-12.3596	-5.21851	-3.50952	-2.36003	-1.86157	-0.90535	-0.73242
-0.43844	-13.2345	-11.8205	-5.07609	-3.37728	-1.98364	-1.70898	-0.80363	-0.47811
-0.41911	-12.8581	-11.5662	-4.86247	-3.39762	-1.99382	-1.67847	-0.76294	-0.6307
-0.45573	-12.502	-11.1796	-4.69971	-3.42814	-1.90226	-1.61743	-0.76294	-0.59001
-0.40792	-12.0544	-11.0982	-4.57764	-3.42814	-1.99382	-1.54622	-0.57983	-0.39673
-0.42013	-11.6882	-10.4879	-4.46574	-3.22469	-1.82088	-1.49536	-0.52897	-0.23397
-0.38961	-11.2508	-10.2539	-4.26229	-3.03141	-1.82088	-1.36312	-0.68156	-0.26449
-0.38961	-10.7625	-9.82666	-4.07918	-3.02124	-1.89209	-1.37329	-0.41707	-0.02035
-0.42216	-10.498	-9.50114	-4.07918	-2.7771	-1.66829	-1.21053	-0.27466	-0.08138
-0.38757	-10.2437	-9.26717	-3.97746	-2.86865	-1.59709	-1.08846	-0.28483	-0.09155
-0.41606	-9.84701	-8.78906	-3.71297	-2.68555	-1.46484	-1.12915	-0.19328	0.02035
-0.31637	-9.48079	-8.59578	-3.43831	-2.71606	-1.41398	-0.89518	0.01017	0.14242
-0.33162	-9.18579	-8.34147	-3.43831	-2.43123	-1.65812	-1.01725	-0.19328	0.20345
-0.29806	-8.69751	-8.14819	-3.41797	-2.40072	-1.43433	-0.85449	-0.1119	0.31535
-0.33976	-8.41268	-7.9244	-3.39762	-2.16675	-1.37329	-0.8138	0.07121	0.46794
-0.32959	-8.22957	-7.73112	-3.34676	-2.34985	-1.27157	-0.6307	0.1119	0.44759
-0.27771	-7.91423	-7.41577	-3.14331	-1.98364	-1.05794	-0.67139	0.36621	0.47811
-0.34281	-7.63957	-6.95801	-3.03141	-1.9633	-0.90535	-0.60018	0.46794	0.53914
-0.27669	-7.28353	-6.81559	-2.7771	-1.90226	-0.82397	-0.46794	0.26449	0.56966
-0.26245	-7.05973	-6.663	-2.78727	-1.9633	-0.82397	-0.31535	0.50863	0.77311
-0.25024	-6.72404	-6.50024	-2.67537	-1.7395	-0.76294	-0.30518	0.48828	0.83415
-0.25126	-6.34766	-6.22559	-2.53296	-1.74967	-0.6307	-0.2238	0.54932	1.0376
-0.2533	-6.13403	-5.95093	-2.46175	-1.66829	-0.54932	-0.20345	0.71208	1.02743
-0.2889	-5.79834	-5.58472	-2.29899	-1.52588	-0.33569	-0.10173	0.75277	1.02743
-0.27568	-5.46265	-5.41178	-2.18709	-1.48519	-0.38656	0.15259	0.95622	1.07829
-0.21464	-5.3304	-5.16764	-2.0752	-1.4445	-0.39673	0.05086	0.97656	1.23088
-0.25024	-4.88281	-4.93368	-2.02433	-1.47502	-0.24414	0.12207	0.99691	1.45467
-0.2533	-4.7404	-4.69971	-1.89209	-1.45467	-0.20345	0.23397	1.08846	1.34277
-0.20549	-4.48608	-4.44539	-1.83105	-1.3326	-0.34587	0.34587	1.13932	1.56657
-0.23905	-4.25212	-4.42505	-1.83105	-1.20036	-0.295	0.39673	1.31226	1.67847
-0.2065	-4.03849	-4.26229	-1.50553	-1.01725	-0.14242	0.39673	1.35295	1.71916
-0.23905	-3.97746	-4.03849	-1.53605	-0.94604	-0.06104	0.52897	1.37329	1.81071
-0.16988	-3.56038	-3.71297	-1.37329	-0.95622	-0.03052	0.49845	1.52588	1.78019
-0.14547	-3.479	-3.49935	-1.30208	-0.89518	0.05086	0.71208	1.51571	1.99382
-0.17192	-3.23486	-3.46883	-1.3326	-0.76294	0.14242	0.79346	1.61743	2.1464
-0.17598	-3.0721	-3.44849	-1.32243	-0.60018	0.16276	0.9257	1.70898	2.15658
-0.18412	-2.89917	-3.36711	-1.32243	-0.46794	0.24414	1.05794	1.91243	2.2583
-0.17192	-2.78727	-3.19417	-1.12915	-0.49845	0.38656	0.97656	1.99382	2.41089
-0.16988	-2.4821	-3.01107	-1.12915	-0.34587	0.4069	1.0376	2.0752	2.40072
-0.11088	-2.51261	-2.71606	-1.06812	-0.34587	0.61035	1.28174	2.10571	2.40072
-0.12919	-2.19727	-2.6652	-0.85449	-0.49845	0.85449	1.13932	2.19727	2.65503
-0.15259	-1.99382	-2.51261	-0.69173	-0.32552	0.89518	1.46484	2.38037	2.73641
-0.13936	-1.86157	-2.31934	-0.60018	-0.31535	0.87484	1.38346	2.33968	2.84831
-0.13224	-1.69881	-2.16675	-0.54932	-0.21362	0.90535	1.50553	2.47192	2.96021
-0.12512	-1.61743	-2.0752	-0.46794	-0.23397	0.91553	1.59709	2.4821	2.98055
-0.15767	-1.45467	-1.82088	-0.48828	-0.12207	1.13932	1.57674	2.54313	3.11279
-0.1119	-1.42415	-1.72933	-0.44759	-0.02035	1.15967	1.71916	2.78727	3.30607
-0.13021	-1.2207	-1.60726	-0.2238	0.08138	1.21053	1.70898	2.90934	3.36711
-0.12919	-1.15967	-1.50553	-0.14242	0.1119	1.26139	1.82088	2.99072	3.43831
-0.08647	-0.96639	-1.2207	-0.08138	0.04069	1.26139	1.95312	3.12297	3.67228
-0.12207	-0.89518	-1.30208	-0.15259	0.07121	1.16984	2.03451	3.14331	3.69263
-0.08647	-0.75277	-1.45467	-0.15259	0.17293	1.24105	2.17692	3.23486	3.71297
-0.06002	-0.77311	-1.36312	-0.04069	0.35604	1.4445	2.31934	3.38745	3.78418
-0.05086	-0.80363	-1.37329	-0.01017	0.53914	1.61743	2.2583	3.51969	3.97746
-0.09155	-0.80363	-1.28174	0.12207	0.42725	1.58691	2.45158	3.54004	4.04867
-0.10478	-0.64087	-1.19019	0.2238	0.48828	1.81071	2.4821	3.56038	4.30298
-0.07731	-0.5188	-0.98674	0.08138	0.39673	1.69881	2.61434	3.60107	4.27246
-0.08545	-0.42725	-1.25122	0.04069	0.66121	1.84123	2.67537	3.7028	4.3335
-0.06917	-0.46794	-1.12915	0.25431	0.7019	1.9633	2.78727	3.93677	4.44539
-0.02747	-0.34587	-1.00708	0.32552	0.68156	2.05485	2.86865	4.03849	4.61833
-0.03662	-0.24414	-0.87484	0.4069	0.76294	2.26847	2.95003	4.17074	4.67936
-0.0651	-0.26449	-0.76294	0.57983	0.73242	2.21761	3.10262	4.27246	4.83195
-0.0824	-0.24414	-0.79346	0.36621	0.89518	2.10571	3.15348	4.32332	4.86247
-0.06002	-0.12207	-0.54932	0.55949	0.77311	2.2583	3.16366	4.4047	5.20833
-0.07324	-0.12207	-0.54932	0.62052	0.83415	2.43123	3.2959	4.42505	5.10661
-0.03153	-0.09155	-0.42725	0.61035	0.96639	2.4821	3.4078	4.60815	5.27954
-0.01322	-0.01017	-0.65104	0.78328	0.93587	2.47192	3.44849	4.67936	5.2592
-0.03255	-0.02035	-0.4069	0.6307	0.94604	2.61434	3.50952	4.93368	5.39144
-0.03967	0	-0.47811	0.75277	1.05794	2.57365	3.67228	5.01506	5.56437
-0.03764	-0.07121	-0.49845	0.75277	1.25122	2.68555	3.77401	4.98454	5.6661
-0.05188	0.01017	-0.49845	0.80363	1.27157	2.80762	3.76383	5.04557	5.71696
-0.04374	0.19328	-0.37638	0.96639	1.25122	2.78727	3.9266	5.23885	5.80851
-0.02136	0.12207	-0.4069	1.05794	1.21053	2.87882	4.03849	5.34058	5.8492
0.02136	0.15259	-0.4069	0.8138	1.48519	3.09245	4.07918	5.45247	6.08317
0.0061	0.23397	-0.50863	0.80363	1.50553	3.0009	4.13005	5.69661	6.13403
0.00509	0.09155	-0.56966	0.93587	1.59709	3.17383	4.32332	5.6661	6.19507
-0.01729	-0.04069	-0.57983	0.82397	1.47502	3.23486	4.44539	5.6661	6.42904
0.01424	0.12207	-0.46794	1.09863	1.52588	3.41797	4.38436	5.75765	6.64266
-0.01526	0.19328	-0.24414	0.87484	1.37329	3.33659	4.5166	5.93058	6.41886
0.05086	0.15259	-0.30518	1.04777	1.39364	3.44849	4.56746	5.97127	6.82576
0.01729	0.13224	-0.36621	0.98674	1.40381	3.479	4.60815	6.01196	6.56128
-0.00102	0.28483	-0.28483	0.96639	1.63778	3.52987	4.76074	6.12386	6.93766
0.0234	0.24414	-0.14242	1.1495	1.54622	3.61125	4.89299	6.34766	7.09025
-0.01729	0.19328	-0.14242	1.2207	1.60726	3.78418	4.99471	6.30697	7.1106
-0.03357	0.31535	-0.24414	1.2207	1.64795	3.71297	4.87264	6.38835	7.25301
-0.0234	0.20345	-0.14242	1.2207	1.68864	3.67228	5.00488	6.57145	7.21232
0.059	0.295	-0.09155	1.32243	1.65812	3.77401	4.99471	6.67318	7.33439
0.04476	0.34587	-0.1119	1.25122	1.7395	3.84521	5.18799	6.70369	7.46663
0.00814	0.4069	-0.04069	1.19019	1.66829	3.89608	5.21851	6.85628	7.7006
0.05595	0.32552	-0.37638	1.20036	1.70898	4.02832	5.37109	6.9987	7.7006
0.02848	0.14242	-0.27466	1.32243	1.83105	3.91642	5.4423	7.00887	7.72095
0.05391	0.27466	-0.2238	1.24105	1.81071	4.1097	5.46265	7.28353	7.96509
0.01119	0.19328	-0.24414	1.24105	2.05485	4.20125	5.65592	7.31405	7.93457
0.04883	0.26449	-0.25431	1.36312	2.12606	4.16056	5.69661	7.32422	7.97526
0.05188	0.35604	-0.16276	1.32243	1.89209	4.38436	5.7373	7.43612	8.13802
0.04272	0.18311	-0.19328	1.24105	2.09554	4.44539	5.81868	7.47681	8.17871
0.06307	0.35604	-0.15259	1.26139	1.88192	4.47591	5.8492	7.56836	8.39233
0.00712	0.28483	-0.06104	1.20036	2.08537	4.56746	6.00179	7.62939	8.58561
0.0529	0.28483	-0.12207	1.36312	2.02433	4.63867	6.08317	7.80233	8.4432
0.0946	0.32552	-0.18311	1.38346	2.04468	4.67936	6.11369	7.86336	8.57544
0.09867	0.295	-0.02035	1.43433	2.19727	4.38436	6.15438	7.90405	8.68734
0.04171	0.43742	0.18311	1.5564	2.12606	4.7404	6.21541	8.00578	8.83993
0.02747	0.43742	0.09155	1.58691	2.03451	4.56746	6.27645	8.14819	8.91113
0.05086	0.44759	0.06104	1.53605	1.90226	4.65902	6.2561	8.08716	9.00269
0.05595	0.38656	-0.03052	1.4445	2.0752	4.72005	6.46973	8.2194	9.0332
0.06307	0.47811	0.10173	1.40381	1.93278	4.8116	6.57145	8.35164	9.06372
0.07019	0.43742	0.03052	1.61743	2.21761	4.98454	6.4799	8.3313	9.08407
0.08748	0.33569	0.01017	1.53605	2.16675	4.90316	6.65283	8.45337	9.33838
0.07935	0.37638	-0.09155	1.53605	2.15658	4.95402	6.71387	8.55509	9.41976
0.06307	0.38656	0.06104	1.56657	2.22778	4.91333	6.78507	8.68734	9.53166
0.10376	0.39673	-0.04069	1.49536	2.16675	4.98454	6.94784	8.74837	9.56217
0.04476	0.30518	-0.08138	1.49536	2.21761	5.02523	6.90715	8.83993	9.64355
0.10986	0.36621	0.03052	1.52588	2.31934	5.15747	6.97835	8.88062	9.69442
0.12512	0.33569	-0.1119	1.45467	2.36003	5.22868	6.94784	8.92131	9.73511
0.11088	0.45776	-0.19328	1.48519	2.30916	5.34058	7.09025	9.0332	9.79614
0.10681	0.45776	-0.14242	1.49536	2.30916	5.29989	7.17163	9.20614	9.9589
0.08341	0.4069	0.09155	1.46484	2.44141	5.45247	7.33439	9.30786	10.0301
0.07324	0.38656	0.21362	1.58691	2.40072	5.31006	7.2937	9.30786	10.203
0.03357	0.33569	0.13224	1.5564	2.09554	5.41178	7.21232	9.32821	10.3353
0.11597	0.34587	0.1119	1.5564	2.23796	5.4423	7.41577	9.42993	10.2641
0.10478	0.44759	0.08138	1.49536	2.16675	5.48299	7.43612	9.39941	10.3455
0.09257	0.31535	0.16276	1.52588	2.38037	5.48299	7.44629	9.63338	10.4167
0.11698	0.37638	0.06104	1.72933	2.47192	5.58472	7.50732	9.63338	10.5794
0.09664	0.45776	0.24414	1.80054	2.43123	5.56437	7.5175	9.78597	10.6506
0.12614	0.44759	0.16276	1.69881	2.23796	5.63558	7.5887	9.75545	10.7117
0.09359	0.50863	0.15259	1.60726	2.19727	5.58472	7.69043	9.94873	10.9151
0.14547	0.46794	0.17293	1.65812	2.36003	5.52368	7.60905	9.94873	10.8439
0.1241	0.45776	0.15259	1.74967	2.36003	5.58472	7.68026	9.93856	10.9049
0.09969	0.44759	-0.01017	1.65812	2.38037	5.74748	7.78198	10.1318	11.0067
0.13936	0.41707	0.12207	1.64795	2.33968	5.83903	7.91423	10.1929	11.1898
0.12614	0.295	-0.13224	1.6276	2.47192	5.83903	7.98543	10.3353	11.2915
0.12207	0.46794	0.01017	1.70898	2.32951	5.85938	8.01595	10.3251	11.322
0.13326	0.35604	0.04069	1.56657	2.40072	5.90007	8.06681	10.3862	11.3424
0.20345	0.43742	0.07121	1.56657	2.57365	5.94076	8.08716	10.3862	11.4339
0.13428	0.39673	0.14242	1.52588	2.53296	5.87972	8.11768	10.5387	11.4543
0.10783	0.39673	0.17293	1.7395	2.58382	6.12386	8.17871	10.5184	11.5865
0.13631	0.49845	0.07121	1.6276	2.47192	6.11369	8.35164	10.6608	11.5763
0.1119	0.50863	0.04069	1.67847	2.50244	6.04248	8.37199	10.671	11.6882
0.15361	0.45776	0.41707	1.69881	2.21761	6.12386	8.23975	10.671	11.6984
0.14038	0.46794	0.34587	1.69881	2.42106	5.99162	8.4432	10.8439	11.79
0.15361	0.52897	0.45776	1.69881	2.46175	6.05265	8.42285	10.7829	11.9019
0.1475	0.55949	0.30518	1.72933	2.31934	6.03231	8.46354	10.9863	11.9527
0.12716	0.38656	0.295	1.67847	2.3702	6.19507	8.54492	11.0168	12.146
0.15869	0.32552	0.295	1.7395	2.46175	6.27645	8.46354	11.0575	12.2681
0.13021	0.35604	0.26449	1.74967	2.56348	6.2561	8.5144	11.1694	12.207
0.16988	0.43742	0.30518	1.70898	2.64486	6.19507	8.6263	11.2101	12.3494
0.15971	0.47811	0.07121	1.65812	2.53296	6.15438	8.63647	11.3017	12.2579
0.17395	0.50863	0.03052	1.75985	2.39054	6.03231	8.59578	11.322	12.4105
0.17192	0.50863	0.12207	1.82088	2.43123	6.12386	8.68734	11.5051	12.38
0.12817	0.45776	0.23397	1.69881	2.4821	6.30697	8.78906	11.4339	12.5122
0.17497	0.48828	0.17293	1.65812	2.69572	6.26628	8.80941	11.4848	12.675
0.12207	0.34587	0.15259	1.72933	2.69572	6.41886	8.93148	11.556	12.6648
0.1943	0.41707	0.18311	1.66829	2.79744	6.28662	9.00269	11.7086	12.7563
0.17904	0.5188	0	1.68864	2.59399	6.45955	9.01286	11.7086	12.8072
0.19328	0.45776	0.15259	1.65812	2.50244	6.54093	9.00269	11.79	12.6343
0.15157	0.60018	0.39673	1.75985	2.54313	6.42904	9.02303	11.9731	12.8479
0.10579	0.47811	0.37638	1.69881	2.50244	6.54093	9.06372	11.8205	13.0412
0.16785	0.55949	0.37638	1.79036	2.64486	6.58162	9.08407	11.851	13.1022
0.10986	0.41707	0.32552	1.77002	2.72624	6.37817	9.1451	12.0239	13.1124
0.15767	0.42725	0.33569	1.88192	2.42106	6.51042	9.19596	12.085	13.2345
0.19023	0.49845	0.24414	1.75985	2.60417	6.62231	9.19596	12.0036	13.1734
0.18717	0.55949	0.30518	1.94295	2.46175	6.54093	9.21631	12.2681	13.2345
0.18921	0.49845	0.24414	1.80054	2.5533	6.64266	9.22648	12.2477	13.3362
0.16785	0.5188	0.20345	1.84123	2.59399	6.72404	9.24683	12.3189	13.5091
0.18209	0.5188	0.32552	1.82088	2.73641	6.51042	9.27734	12.2782	13.5396
0.177	0.45776	0.28483	1.86157	2.62451	6.67318	9.38924	12.4715	13.6312
0.18717	0.47811	0.295	1.7395	2.63468	6.67318	9.39941	12.5834	13.5803
0.19938	0.295	0.23397	1.82088	2.65503	6.73421	9.45028	12.5122	13.6922
0.20243	0.56966	0.15259	1.86157	2.54313	6.69352	9.56217	12.6851	13.7126
0.20447	0.52897	0.01017	1.82088	2.81779	6.69352	9.54183	12.7157	13.7329
0.16683	0.46794	0.09155	1.83105	2.60417	6.83594	9.59269	12.6546	13.855
0.19328	0.46794	0.15259	1.72933	2.89917	6.81559	9.71476	12.6445	14.0076
0.17497	0.49845	0.20345	1.74967	2.69572	6.86646	9.64355	12.8174	14.0788
0.22481	0.43742	0.34587	1.69881	2.72624	6.96818	9.67407	12.8988	14.0584
0.1943	0.56966	0.19328	1.90226	2.74658	6.95801	9.80632	12.8886	14.0076
0.177	0.53914	0.24414	1.79036	2.59399	6.94784	9.76562	12.9293	14.2212
0.2065	0.54932	0.19328	1.93278	2.69572	6.8868	9.74528	12.8988	14.2009
0.15462	0.59001	0.54932	1.94295	2.58382	6.90715	9.81649	13.0513	14.4348
0.18717	0.67139	0.44759	1.86157	2.69572	6.91732	9.86735	13.1226	14.2619
0.20447	0.59001	0.50863	1.84123	2.53296	7.04956	9.92839	13.1836	14.3026
0.22888	0.54932	0.33569	1.88192	2.71606	6.96818	9.96908	13.1836	14.4857
0.19836	0.50863	0.47811	1.74967	2.96021	6.95801	9.92839	13.387	14.4552
0.16174	0.57983	0.48828	1.92261	2.68555	6.87663	9.9589	13.3158	14.5569
0.25635	0.61035	0.25431	1.90226	2.73641	6.98853	9.97925	13.4277	14.5976
0.20752	0.39673	0.18311	1.83105	2.61434	6.89697	10.0708	13.3972	14.5772
0.25024	0.61035	0.06104	1.84123	2.70589	6.90715	10.1115	13.5396	14.679
0.236	0.45776	0.25431	1.91243	2.78727	7.09025	10.2234	13.5905	14.8824
0.24821	0.49845	0.21362	1.89209	2.93986	7.02922	10.2641	13.7431	14.801
0.24618	0.44759	0.18311	1.8514	2.95003	7.12077	10.2234	13.5295	14.7909
0.2065	0.44759	0.24414	1.7395	2.92969	7.00887	10.3149	13.6922	14.8214
0.25024	0.54932	0.04069	1.78019	2.85848	7.08008	10.2336	13.7227	14.9434
0.1943	0.60018	0.12207	1.77002	2.74658	7.10042	10.3658	13.8651	15.0146
0.20955	0.66121	0.12207	1.93278	2.62451	7.1818	10.3251	13.8855	15.1164
0.25228	0.55949	0.32552	1.87174	2.78727	7.10042	10.376	13.794	15.1977
0.25024	0.47811	0.21362	1.89209	2.80762	7.31405	10.437	13.9058	15.1774
0.22074	0.55949	0.44759	1.81071	2.85848	7.30387	10.3455	13.916	15.1672
0.19531	0.66121	0.39673	1.88192	2.75675	7.17163	10.376	13.9771	15.3402
0.23499	0.69173	0.30518	1.87174	2.79744	7.24284	10.3862	13.9872	15.3707
0.19531	0.65104	0.36621	1.94295	2.70589	7.31405	10.4268	14.089	15.4521
0.23905	0.66121	0.33569	2.02433	2.68555	7.12077	10.498	14.1907	15.4826
0.21973	0.71208	0.32552	1.99382	2.67537	7.16146	10.498	14.1398	15.5131
0.25126	0.45776	0.37638	1.92261	2.76693	7.17163	10.5998	14.1602	15.5436
0.23499	0.42725	0.26449	1.81071	2.7771	7.2937	10.6506	14.3127	15.5436
0.22074	0.64087	0.15259	2.01416	2.87882	7.25301	10.6405	14.3433	15.6962
0.26245	0.53914	0.2238	1.9633	2.85848	7.22249	10.6405	14.3433	15.7979
0.22786	0.5188	0.13224	1.86157	2.76693	7.36491	10.6099	14.4857	15.9302
0.2594	0.55949	0.25431	1.92261	2.82796	7.32422	10.6812	14.4755	15.8895
0.29297	0.50863	0.12207	1.97347	2.90934	7.34456	10.6608	14.5264	16.0319
0.24923	0.49845	0.21362	1.90226	3.10262	7.44629	10.6506	14.3636	15.9404
0.25431	0.5188	0.2238	1.98364	2.95003	7.43612	10.8134	14.7196	16.0116
0.24109	0.56966	0.21362	1.92261	3.02124	7.50732	10.8643	14.7095	15.92
0.24109	0.52897	0.39673	1.8514	2.91951	7.49715	10.9151	14.74	16.0014
0.2004	0.53914	0.38656	1.97347	2.79744	7.45646	10.7727	14.7705	16.1947
0.25228	0.56966	0.37638	1.88192	2.889	7.38525	10.8236	14.7095	16.3472
0.27161	0.59001	0.36621	2.01416	2.82796	7.39543	10.8948	14.8214	16.3167
0.25635	0.71208	0.35604	2.00399	2.84831	7.59888	11.0168	14.7095	16.2252
0.24007	0.68156	0.43742	1.94295	3.0009	7.41577	10.9151	14.9638	16.3269
0.21973	0.53914	0.61035	1.97347	2.78727	7.57853	11.0372	15.0553	16.3981
0.24618	0.60018	0.44759	1.88192	2.84831	7.48698	10.9762	15.0248	16.5202
0.2299	0.62052	0.5188	1.95312	2.81779	7.42594	10.9762	15.0553	16.6626
0.26957	0.7019	0.42725	1.98364	2.83813	7.41577	11.0881	14.9333	16.6423
0.27568	0.68156	0.32552	2.02433	2.74658	7.44629	11.0982	15.1469	16.6016
0.26754	0.68156	0.18311	2.05485	2.90934	7.53784	11.0372	15.0553	16.6524
0.33976	0.50863	0.17293	1.98364	2.889	7.50732	11.0474	15.2588	16.6626
0.24109	0.53914	0.27466	1.99382	3.02124	7.60905	11.0982	15.4012	16.6931
0.25228	0.47811	0.295	2.09554	2.82796	7.55819	11.2508	15.2588	16.8762
0.25736	0.61035	0.33569	2.00399	2.92969	7.7006	11.1593	15.391	16.8762
0.28076	0.49845	0.295	1.90226	2.86865	7.74129	11.322	15.2791	16.8559
0.27161	0.56966	0.28483	1.93278	3.02124	7.60905	11.2813	15.4928	16.9067
0.24312	0.68156	0.31535	1.93278	3.0721	7.7006	11.3118	15.4622	16.9678
0.27262	0.56966	0.23397	1.98364	2.87882	7.74129	11.4543	15.5843	16.8661
0.22583	0.6307	0.35604	1.86157	2.90934	7.83285	11.3932	15.6657	16.9779
0.29399	0.7019	0.46794	2.04468	2.98055	7.78198	11.3118	15.6046	17.1916
0.23702	0.66121	0.47811	2.02433	3.01107	7.62939	11.4136	15.6352	17.2017
0.28178	0.64087	0.45776	2.00399	2.91951	7.61922	11.3729	15.625	17.2933
0.24923	0.73242	0.55949	2.05485	3.02124	7.63957	11.4949	15.7267	17.2119
0.24312	0.55949	0.41707	2.10571	3.22469	7.78198	11.5356	15.7572	17.3747
0.27669	0.68156	0.26449	2.12606	2.86865	7.71077	11.5255	15.8895	17.3238
0.23804	0.64087	0.34587	2.10571	2.85848	7.49715	11.5051	15.8488	17.4459
0.29907	0.65104	0.30518	2.01416	2.95003	7.77181	11.4949	15.8793	17.5578
0.29907	0.57983	0.36621	2.00399	2.97038	7.76164	11.4746	16.0014	17.4764
0.33569	0.56966	0.35604	1.95312	2.93986	7.64974	11.5255	16.0014	17.3645
0.31026	0.60018	0.27466	2.09554	2.89917	7.67008	11.6577	16.0624	17.5273
0.27669	0.6307	0.36621	1.99382	3.0009	7.8125	11.6781	16.1845	17.5985
0.3245	0.72225	0.34587	2.02433	2.89917	7.76164	11.5763	16.1743	17.6595
0.28687	0.67139	0.16276	2.21761	3.04159	8.00578	11.7188	16.154	17.6798
0.31738	0.60018	0.43742	2.05485	3.10262	7.91423	11.6781	16.2048	17.9138
0.29195	0.48828	0.26449	2.04468	2.90934	7.9244	11.6781	16.276	17.8019
0.27669	0.57983	0.30518	1.92261	3.20435	7.83285	11.6679	16.1133	17.8426
0.29399	0.72225	0.35604	1.9633	3.12297	7.90405	11.7391	16.1743	17.863
0.29093	0.59001	0.48828	2.11589	2.96021	8.04647	11.8612	16.2455	17.9342
0.26855	0.71208	0.41707	2.03451	2.98055	7.84302	11.8001	16.3981	17.9443
0.26754	0.65104	0.45776	2.11589	2.98055	7.9244	11.8815	16.3371	18.0054
0.34688	0.60018	0.5188	2.19727	2.98055	7.94474	11.8917	16.4083	18.1987
0.31637	0.53914	0.26449	2.0752	3.15348	7.88371	11.851	16.449	18.2292
0.31535	0.62052	0.38656	2.02433	3.09245	7.82267	11.79	16.4388	18.0867
0.31331	0.6307	0.53914	2.13623	2.89917	7.8125	11.8917	16.4897	18.2393
0.30212	0.75277	0.6307	2.15658	2.91951	7.80233	11.9324	16.5609	18.1987
0.30111	0.71208	0.49845	2.09554	3.09245	8.00578	11.9934	16.51	18.3818
0.29704	0.71208	0.19328	2.16675	2.99072	7.90405	11.8815	16.5507	18.3309
0.38554	0.72225	0.27466	2.10571	2.91951	7.95492	11.9222	16.6931	18.453
0.36011	0.57983	0.20345	2.19727	3.03141	7.95492	12.0036	16.6829	18.5038
0.32247	0.66121	0.37638	2.11589	3.10262	7.90405	12.0951	16.8355	18.4631
0.3418	0.64087	0.41707	2.04468	3.0009	7.99561	12.1257	16.8559	18.4123
0.32552	0.66121	0.32552	2.06502	2.95003	8.04647	11.9731	16.9271	18.575
0.33976	0.62052	0.30518	2.12606	3.26538	7.95492	12.0951	16.8661	18.6361
0.28687	0.67139	0.4069	2.10571	3.0721	8.0363	12.0748	16.8762	18.6564
0.33569	0.61035	0.30518	2.11589	3.09245	8.13802	12.1053	16.9474	18.6971
0.32247	0.60018	0.25431	2.20744	3.06193	8.0363	12.2681	16.9881	18.6361
0.32552	0.69173	0.44759	2.09554	2.89917	8.06681	12.2172	17.0085	18.8192
0.33569	0.6307	0.37638	1.95312	3.04159	8.0363	12.1867	17.0593	18.809
0.33061	0.79346	0.55949	2.06502	2.93986	8.08716	12.1562	17.039	18.9005
0.36825	0.69173	0.49845	2.0752	3.17383	8.07699	12.2986	17.0797	18.9311
0.32349	0.78328	0.45776	2.20744	3.09245	8.15837	12.2477	17.1204	18.9921
0.3774	0.69173	0.50863	2.23796	3.0721	8.13802	12.1765	17.1814	18.9209
0.30721	0.64087	0.55949	2.10571	3.11279	8.00578	12.2884	17.3442	19.0226
0.29704	0.54932	0.38656	2.21761	2.99072	8.08716	12.3189	17.2526	19.0328
0.34688	0.61035	0.25431	2.17692	3.03141	8.09733	12.2986	17.2424	19.1549
0.3418	0.7019	0.30518	2.15658	3.0721	8.01595	12.4105	17.3543	19.2668
0.39571	0.71208	0.43742	2.18709	3.13314	8.0363	12.3088	17.3849	19.2159
0.36621	0.7019	0.48828	2.22778	3.19417	8.1075	12.3291	17.5374	19.2464
0.41707	0.73242	0.35604	2.15658	3.05176	8.17871	12.4003	17.6188	19.4092
0.37333	0.65104	0.14242	2.1464	3.27555	8.22957	12.4919	17.5883	19.3583
0.31128	0.64087	0.295	2.1464	3.22469	8.13802	12.4105	17.629	19.3583
0.354	0.6307	0.39673	2.02433	3.32642	8.28044	12.502	17.5985	19.4092
0.31942	0.6307	0.39673	2.0752	3.06193	8.32113	12.502	17.5273	19.3176
0.36112	0.73242	0.4069	2.03451	3.184	8.29061	12.5122	17.5781	19.4499
0.35604	0.73242	0.53914	2.03451	3.09245	8.29061	12.4817	17.7002	19.5516
0.34688	0.64087	0.54932	2.10571	3.04159	8.27026	12.4919	17.9036	19.5516
0.34892	0.75277	0.62052	2.17692	3.184	8.35164	12.6139	17.7816	19.6838
0.354	0.62052	0.56966	2.19727	3.184	8.4432	12.5834	17.7918	19.7652
0.36214	0.6307	0.55949	2.22778	3.15348	8.64665	12.5326	17.7002	19.7449
0.32959	0.77311	0.48828	2.22778	3.03141	8.26009	12.5631	17.8324	19.6737
0.36112	0.73242	0.56966	2.29899	3.03141	8.15837	12.6241	17.8121	19.7449
0.33976	0.65104	0.55949	2.24813	3.09245	8.24992	12.6546	17.9138	19.6635
0.38859	0.82397	0.64087	2.36003	2.99072	8.36182	12.5834	18.0359	19.9585
0.36112	0.88501	0.68156	2.30916	3.33659	8.28044	12.8072	18.0766	19.9382
0.34892	0.62052	0.55949	2.28882	3.20435	8.35164	12.6445	18.0257	20.0094
0.37028	0.76294	0.42725	2.30916	3.15348	8.37199	12.6953	17.985	19.9788
0.35909	0.76294	0.36621	2.10571	3.30607	8.20923	12.6953	18.1071	19.928
0.41199	0.79346	0.47811	2.13623	3.11279	8.24992	12.7869	18.1681	20.1416
0.38961	0.82397	0.41707	2.09554	3.21452	8.41268	12.8276	18.1987	19.9788
0.36214	0.71208	0.46794	2.22778	3.15348	8.40251	12.8886	18.2292	20.05
0.38961	0.83415	0.48828	2.12606	3.32642	8.46354	12.797	18.219	20.2026
0.3479	0.74259	0.4069	2.11589	3.35693	8.40251	12.8581	18.2088	20.2637
0.36112	0.69173	0.45776	2.0752	3.22469	8.36182	12.8072	18.3004	20.2738
0.34078	0.64087	0.41707	2.13623	3.24504	8.45337	13.0005	18.2088	20.1518
0.3713	0.68156	0.54932	2.12606	3.30607	8.46354	12.8581	18.28	20.223
0.41606	0.73242	0.5188	2.0752	3.14331	8.48389	12.9598	18.4326	20.3349
0.37842	0.75277	0.47811	2.24813	3.21452	8.53475	12.9191	18.3512	20.4264
0.39978	0.85449	0.62052	2.31934	3.20435	8.47371	12.9801	18.4631	20.4468
0.4069	0.78328	0.62052	2.39054	3.11279	8.41268	12.9598	18.3614	20.4366
0.38961	0.67139	0.59001	2.38037	3.24504	8.41268	12.9801	18.3716	20.4671
0.33468	0.66121	0.45776	2.32951	3.36711	8.34147	12.9801	18.6869	20.5587
0.39673	0.6307	0.55949	2.26847	3.22469	8.34147	13.0208	18.4631	20.5994
0.40283	0.85449	0.44759	2.31934	3.11279	8.40251	13.0107	18.6869	20.7316
0.40588	0.66121	0.34587	2.18709	3.32642	8.47371	13.0005	18.575	20.7011
0.43233	0.84432	0.43742	2.17692	3.0721	8.52458	13.0208	18.6666	20.8638
0.39978	0.90535	0.47811	2.26847	3.0009	8.41268	13.0005	18.7276	20.7418
0.42318	0.71208	0.50863	2.28882	3.16366	8.42285	13.0513	18.809	20.8638
0.39469	0.69173	0.42725	2.28882	3.22469	8.42285	13.1429	18.809	20.7418
0.40283	0.80363	0.5188	2.41089	3.36711	8.46354	13.1938	18.8904	20.7825
0.40385	0.77311	0.4069	2.10571	3.24504	8.49406	13.1836	18.87	20.9758
0.37944	0.79346	0.5188	2.1464	3.23486	8.67716	13.1938	18.9107	20.9656
0.37638	0.90535	0.48828	2.1464	3.23486	8.6263	13.2446	18.9005	21.0063
0.36519	0.90535	0.68156	2.24813	3.34676	8.54492	13.1734	19.0226	21.0673
0.41199	0.68156	0.73242	2.33968	3.32642	8.52458	13.1938	18.9514	21.0164
0.44047	0.69173	0.69173	2.30916	3.38745	8.60596	13.2243	18.9616	21.1283
0.41809	0.75277	0.79346	2.34985	3.19417	8.53475	13.265	19.0531	21.1792
0.41707	0.85449	0.68156	2.2583	3.19417	8.6263	13.2752	19.0328	21.0877
0.39266	0.93587	0.72225	2.26847	3.31624	8.66699	13.1531	19.0125	21.2606
0.39978	0.82397	0.80363	2.49227	3.35693	8.57544	13.2345	19.1752	21.2504
0.36926	0.83415	0.68156	2.32951	3.32642	8.59578	13.2853	19.165	21.3013
0.41707	0.73242	0.55949	2.42106	3.38745	8.5144	13.2853	19.1243	21.4233
0.43844	0.76294	0.54932	2.33968	3.34676	8.55509	13.2752	19.1956	21.4335
0.45268	0.65104	0.60018	2.32951	3.34676	8.52458	13.387	19.3176	21.464
0.44454	0.72225	0.57983	2.03451	3.34676	8.52458	13.2446	19.2464	21.4335
0.4008	0.79346	0.48828	2.15658	3.28573	8.68734	13.326	19.3278	21.5047
0.45573	0.84432	0.43742	2.3702	3.22469	8.61613	13.4176	19.4194	21.4233
0.38045	0.69173	0.43742	2.23796	3.28573	8.59578	13.4786	19.5007	21.4437
0.4364	0.87484	0.45776	2.22778	3.2959	8.6263	13.5193	19.5211	21.6471
0.45369	0.74259	0.52897	2.22778	3.39762	8.68734	13.4481	19.4804	21.5759
0.46285	0.80363	0.54932	2.20744	3.39762	8.65682	13.4684	19.4295	21.7082
0.43844	0.82397	0.52897	2.24813	3.41797	8.64665	13.5803	19.5618	21.5047
0.39266	0.72225	0.36621	2.21761	3.44849	8.67716	13.5803	19.5923	21.6166
0.38656	0.82397	0.67139	2.24813	3.30607	8.71785	13.5803	19.633	21.7489
0.38757	0.83415	0.66121	2.16675	3.22469	8.87044	13.5193	19.5516	21.9218
0.4598	0.88501	0.72225	2.3702	3.17383	8.7382	13.5396	19.694	21.8608
0.47506	0.71208	0.7019	2.39054	3.25521	8.78906	13.5498	19.6228	21.8709
0.43132	0.72225	0.61035	2.45158	3.46883	8.77889	13.5295	19.6635	21.9727
0.44556	0.82397	0.7019	2.32951	3.44849	8.59578	13.56	19.6126	21.8099
0.42114	0.7019	0.64087	2.42106	3.42814	8.7382	13.5295	19.7957	21.9523
0.44759	0.88501	0.62052	2.27865	3.4078	8.7382	13.4888	19.9382	21.9727
0.4069	0.88501	0.48828	2.32951	3.19417	8.77889	13.5193	19.8364	22.0846
0.48726	0.83415	0.37638	2.30916	3.42814	8.78906	13.6414	19.9076	22.1558
0.49947	0.76294	0.46794	2.30916	3.24504	8.67716	13.6515	19.8263	22.1252
0.46895	0.7019	0.53914	2.3702	3.36711	8.68734	13.5905	19.8669	22.1252
0.4954	0.74259	0.57983	2.38037	3.32642	8.67716	13.56	19.9382	22.1456
0.45573	0.79346	0.56966	2.39054	3.46883	8.71785	13.5498	20.0399	22.2066
0.45268	0.85449	0.38656	2.28882	3.27555	8.82975	13.7024	20.1009	22.2677
0.46488	0.86466	0.43742	2.19727	3.36711	8.90096	13.7838	20.1518	22.349
0.50252	0.85449	0.5188	2.27865	3.39762	9.02303	13.8346	20.0806	22.3796
0.46183	0.9257	0.75277	2.18709	3.38745	8.72803	13.8753	19.9687	22.2575
0.44149	0.8138	0.66121	2.33968	3.44849	8.86027	13.6719	20.0399	22.3897
0.47709	0.75277	0.84432	2.33968	3.4078	8.78906	13.7736	20.2637	22.4508
0.44556	0.95622	0.80363	2.40072	3.28573	8.94165	13.9058	20.1009	22.3287
0.4598	0.91553	0.77311	2.22778	3.35693	8.962	13.8753	20.1009	22.5423
0.4659	0.76294	0.84432	2.36003	3.37728	8.80941	13.8041	20.1823	22.6135
0.47811	0.83415	0.71208	2.36003	3.44849	8.90096	13.855	20.162	22.5932
0.44352	0.95622	0.74259	2.38037	3.34676	8.78906	13.8651	20.1314	22.6542
0.44149	0.75277	0.66121	2.52279	3.68245	8.81958	13.8143	20.2331	22.5322
0.44963	0.85449	0.77311	2.34985	3.35693	8.86027	13.9872	20.1721	22.644
0.42928	0.85449	0.54932	2.50244	3.479	8.82975	13.855	20.4163	22.6847
0.49845	0.84432	0.55949	2.32951	3.31624	8.94165	13.8041	20.4061	22.6746
0.50761	0.82397	0.61035	2.33968	3.2959	8.81958	13.8448	20.4468	22.7254
0.51778	0.71208	0.56966	2.2583	3.42814	8.99251	13.7838	20.3654	22.7254
0.49438	0.9257	0.44759	2.34985	3.184	8.82975	13.9364	20.4061	22.8678
0.47099	0.88501	0.43742	2.24813	3.41797	8.94165	14.0076	20.4976	22.8678
0.51473	0.72225	0.54932	2.45158	3.4078	8.88062	14.0076	20.5282	22.8271
0.43132	0.78328	0.60018	2.43123	3.45866	8.94165	14.1195	20.6095	22.9085
0.49337	0.82397	0.62052	2.41089	3.63159	8.962	14.0788	20.752	22.9594
0.49744	0.85449	0.7019	2.28882	3.61125	8.86027	14.2009	20.579	22.9492
0.49947	0.90535	0.7019	2.23796	3.42814	9.02303	14.1296	20.5689	23.0611
0.48828	0.86466	0.6307	2.24813	3.41797	9.09424	14.15	20.5892	23.0408
0.46387	0.91553	0.78328	2.26847	3.479	8.98234	14.15	20.752	23.1018
0.54321	0.87484	0.77311	2.39054	3.46883	8.95182	14.1398	20.7621	23.2035
0.47099	0.72225	0.56966	2.56348	3.56038	8.94165	14.2212	20.8333	23.2849
0.51371	0.77311	0.80363	2.49227	3.48918	8.83993	14.2009	20.752	23.1628
0.51778	0.82397	0.69173	2.46175	3.58073	9.01286	14.1703	20.7418	23.1934
0.51371	0.91553	0.41707	2.45158	3.37728	9.11458	14.15	20.8638	23.2747
0.48726	0.75277	0.45776	2.41089	3.48918	8.90096	14.1195	20.9249	23.4273
0.48116	0.90535	0.56966	2.41089	3.2959	8.962	14.1296	20.8638	23.3358
0.51778	0.88501	0.56966	2.51261	3.35693	8.91113	14.2822	20.9045	23.4375
0.5188	0.84432	0.57983	2.52279	3.34676	8.83993	14.1602	20.9859	23.4273
0.52999	0.77311	0.46794	2.53296	3.49935	8.99251	14.1296	21.047	23.4375
0.50151	0.93587	0.50863	2.46175	3.56038	9.08407	14.0686	21.108	23.4782
0.54321	0.95622	0.61035	2.24813	3.44849	9.01286	14.1093	21.108	23.4985
0.53711	0.86466	0.7019	2.3702	3.4078	9.05355	14.2009	21.1792	23.6003
0.50964	0.96639	0.55949	2.36003	3.52987	9.05355	14.1907	21.1589	23.5392
0.53914	1.00708	0.55949	2.26847	3.5909	9.01286	14.2619	21.2199	23.6613
0.50863	0.84432	0.65104	2.5533	3.43831	9.17562	14.2619	21.1589	23.641
0.52999	0.90535	0.67139	2.40072	3.67228	9.11458	14.3331	21.108	23.6511
0.52999	0.91553	0.7019	2.41089	3.72314	9.07389	14.3127	21.2504	23.5799
0.53406	0.85449	0.86466	2.40072	3.68245	9.05355	14.3738	21.3725	23.7325
0.5544	0.87484	0.73242	2.40072	3.41797	9.16545	14.4246	21.2911	23.8342
0.52389	0.95622	0.7019	2.40072	3.55021	9.0332	14.2924	21.1894	23.9258
0.54118	1.01725	0.73242	2.34985	3.49935	8.95182	14.3331	21.2402	23.7732
0.52694	1.02743	0.76294	2.53296	3.5909	9.11458	14.3738	21.3216	23.6613
0.58289	0.85449	0.73242	2.64486	3.68245	9.08407	14.4043	21.4437	23.8648
0.55644	0.79346	0.69173	2.50244	3.48918	9.09424	14.384	21.3827	23.8444
0.53101	0.76294	0.73242	2.4821	3.57056	9.09424	14.3229	21.5047	24.0072
0.55745	0.91553	0.8138	2.41089	3.44849	9.15527	14.2822	21.4742	24.058
0.55339	0.9257	0.66121	2.38037	3.36711	9.19596	14.3941	21.4233	23.9563
0.59611	0.9257	0.48828	2.29899	3.35693	8.97217	14.384	21.4335	23.9868
0.55949	0.93587	0.62052	2.47192	3.46883	9.05355	14.384	21.4946	23.9461
0.59408	0.85449	0.53914	2.44141	3.5909	9.04338	14.3941	21.6573	24.058
0.56152	0.83415	0.59001	2.52279	3.79435	9.0332	14.4246	21.6573	24.058
0.52795	0.9257	0.66121	2.45158	3.65194	9.05355	14.4857	21.5251	24.2004
0.56966	0.88501	0.76294	2.45158	3.7028	9.257	14.5976	21.6471	24.1903
0.51371	0.91553	0.74259	2.28882	3.57056	9.16545	14.5976	21.5759	24.2513
0.57271	0.88501	0.79346	2.39054	3.44849	9.21631	14.5467	21.5556	24.2208
0.56254	0.95622	0.73242	2.4821	3.66211	9.29769	14.5162	21.6675	24.1903
0.58289	0.87484	0.80363	2.46175	3.51969	9.19596	14.5772	21.7285	24.2717
0.56763	0.91553	0.78328	2.45158	3.76383	9.11458	14.5365	21.8506	24.3123
0.56458	0.96639	0.85449	2.68555	3.57056	9.21631	14.6688	21.7489	24.4954
0.59001	0.91553	0.82397	2.60417	3.35693	9.257	14.5874	21.7489	24.4344
0.54423	0.89518	0.82397	2.54313	3.56038	9.30786	14.6077	21.7794	24.3835
0.60018	1.0376	0.85449	2.53296	3.56038	9.23665	14.6077	21.7997	24.526
0.60323	1.04777	0.72225	2.56348	3.52987	9.17562	14.7196	21.9625	24.4853
0.62154	0.98674	0.67139	2.60417	3.63159	8.97217	14.7502	21.9727	24.6073
0.61442	0.83415	0.72225	2.56348	3.55021	8.99251	14.6688	22.0337	24.587
0.58289	0.80363	0.6307	2.56348	3.36711	9.18579	14.5467	22.1151	24.6175
0.66732	0.8138	0.73242	2.45158	3.57056	9.23665	14.679	21.932	24.6989
0.59408	0.85449	0.6307	2.42106	3.57056	9.20614	14.74	21.9421	24.648
0.65104	0.91553	0.65104	2.50244	3.7028	9.34855	14.6077	21.993	24.7701
0.67139	0.98674	0.61035	2.57365	3.66211	9.21631	14.7095	22.0744	24.6684
0.61239	1.0376	0.76294	2.46175	3.56038	9.16545	14.679	22.2168	24.7192
0.6073	0.93587	0.67139	2.50244	3.78418	9.24683	14.6281	22.1354	24.8617
0.59408	0.97656	0.64087	2.47192	3.62142	9.27734	14.8112	22.227	24.8718
0.57983	0.9257	0.68156	2.54313	3.75366	9.32821	14.7298	22.1456	24.8515
0.5839	0.88501	0.71208	2.40072	3.63159	9.4401	14.801	22.054	24.9125
0.67647	0.95622	0.88501	2.43123	3.65194	9.24683	14.8722	22.2982	24.9125
0.66732	0.96639	1.01725	2.42106	3.5909	9.32821	14.8722	22.2575	24.9735
0.66325	0.96639	0.85449	2.52279	3.55021	9.23665	14.8214	22.349	25.0651
0.65308	0.97656	0.90535	2.58382	3.63159	9.35872	14.9027	22.2168	25.0651
0.63171	0.99691	0.80363	2.69572	3.79435	9.42993	14.9638	22.3084	25.0753
0.65816	0.94604	0.88501	2.73641	3.75366	9.34855	14.801	22.3999	25.0651
0.61849	0.95622	0.74259	2.52279	3.68245	9.21631	14.8926	22.3287	25.1058
0.67342	1.0376	0.96639	2.5533	3.64176	9.30786	14.8417	22.3897	25.1567
0.69071	0.94604	0.82397	2.56348	3.479	9.29769	14.8214	22.4202	25.1974
0.68054	1.01725	0.78328	2.61434	3.56038	9.4401	14.9434	22.522	25.1974
0.69071	1.01725	0.73242	2.56348	3.65194	9.30786	14.7807	22.5627	25.1668
0.67647	0.88501	0.82397	2.53296	3.7028	9.37907	14.9333	22.4711	25.238
0.67444	1.0376	0.74259	2.69572	3.69263	9.48079	14.9536	22.6644	25.238
0.67037	0.91553	0.62052	2.60417	3.78418	9.29769	14.8926	22.6135	25.411
0.71615	1.06812	0.73242	2.50244	3.73332	9.41976	15.0045	22.6033	25.3804
0.6897	1.09863	0.75277	2.47192	3.56038	9.39941	15.0248	22.6847	25.4313
0.68461	0.97656	0.83415	2.45158	3.78418	9.53166	15.0045	22.644	25.4008
0.67952	1.06812	0.89518	2.61434	3.75366	9.42993	15.0248	22.6949	25.3499
0.71208	1.00708	0.88501	2.64486	3.76383	9.45028	15.1164	22.644	25.5025
0.72937	1.04777	0.91553	2.58382	3.87573	9.50114	15.035	22.7661	25.5737
0.72123	0.9257	0.8138	2.63468	3.71297	9.41976	15.0655	22.5932	25.5941
0.73547	0.99691	0.91553	2.53296	3.65194	9.42993	15.1062	22.7559	25.5127
0.71615	0.95622	0.88501	2.57365	3.63159	9.47062	15.1164	22.8373	25.6653
0.68766	1.13932	0.94604	2.68555	3.80452	9.39941	15.096	22.7559	25.6551
0.72835	1.10881	0.90535	2.68555	3.98763	9.40959	15.1571	22.878	25.6144
0.69071	1.10881	0.90535	2.6652	3.74349	9.42993	15.1977	22.9594	25.8382
0.74565	1.18001	0.83415	2.60417	3.71297	9.45028	15.0655	22.9492	25.8484
0.73039	1.12915	0.75277	2.72624	3.86556	9.39941	15.0655	22.817	25.8586
0.78125	1.08846	0.84432	2.57365	3.73332	9.552	15.1265	23.0509	25.8687
0.76803	1.00708	0.84432	2.63468	3.65194	9.41976	15.1062	23.0102	25.8687
0.73242	1.06812	0.84432	2.61434	3.69263	9.3689	15.0045	22.9899	25.8484
0.75887	1.06812	0.75277	2.58382	3.75366	9.42993	15.0655	22.9594	25.8586
0.66121	1.0376	0.79346	2.51261	3.77401	9.34855	15.0757	23.1222	26.0213
0.74361	0.94604	0.96639	2.50244	3.85539	9.42993	15.1265	23.173	26.0518
0.77616	0.96639	1.06812	2.64486	3.8147	9.58252	15.2893	23.0306	25.9501
0.73242	1.10881	0.91553	2.57365	3.68245	9.65373	15.2283	23.1323	26.0315
0.73751	1.02743	0.75277	2.56348	3.75366	9.67407	15.2181	23.1018	26.0112
0.73039	1.2207	0.90535	2.49227	3.65194	9.53166	15.2588	23.0916	26.0824
0.76192	1.16984	1.19019	2.61434	3.74349	9.49097	15.1571	23.234	26.1943
0.74666	1.07829	1.09863	2.59399	3.78418	9.56217	15.2791	23.2646	26.1739
0.80261	1.16984	1.08846	2.63468	3.84521	9.65373	15.2588	23.2747	26.2349
0.8016	1.11898	1.00708	2.82796	3.79435	9.552	15.2995	23.2747	26.1434
0.81482	0.96639	1.00708	2.69572	3.79435	9.50114	15.2283	23.1934	26.3061
0.77209	1.12915	0.89518	2.85848	3.80452	9.57235	15.2486	23.2747	26.2248
0.79244	1.12915	0.9257	2.62451	3.75366	9.51131	15.2893	23.2747	26.357
0.77311	1.08846	0.88501	2.67537	3.72314	9.58252	15.2486	23.4477	26.296
0.78125	1.06812	0.78328	2.68555	3.95711	9.64355	15.3402	23.3968	26.3163
0.86365	1.2207	0.89518	2.61434	3.85539	9.52148	15.3198	23.4273	26.4384
0.85653	1.10881	0.85449	2.62451	3.93677	9.62321	15.2486	23.4477	26.3061
0.82601	1.04777	0.91553	2.69572	3.82487	9.59269	15.1977	23.407	26.5503
0.85144	1.0376	0.89518	2.68555	3.85539	9.60286	15.3809	23.3459	26.5096
0.8433	1.01725	0.91553	2.64486	3.8147	9.58252	15.391	23.4579	26.4689
0.85042	1.1495	0.77311	2.62451	3.76383	9.50114	15.391	23.641	26.5299
0.80058	1.16984	0.94604	2.54313	3.78418	9.61304	15.3707	23.5392	26.5503
0.85449	1.24105	0.93587	2.56348	3.90625	9.68424	15.3809	23.6206	26.4587
0.85754	1.23088	1.05794	2.62451	4.03849	9.58252	15.4521	23.5291	26.5198
0.87484	1.25122	1.08846	2.59399	3.96729	9.80632	15.4724	23.5697	26.7029
0.8901	1.21053	1.24105	2.73641	3.91642	9.7758	15.5029	23.5291	26.6724
0.90129	1.16984	1.09863	2.84831	3.79435	9.69442	15.4928	23.6918	26.7029
0.89111	1.08846	0.97656	2.76693	3.8147	9.56217	15.5029	23.7528	26.7436
0.88399	1.2207	0.93587	2.72624	3.97746	9.72493	15.5131	23.7122	26.7436
0.95622	1.15967	1.13932	2.78727	3.90625	9.61304	15.5335	23.7223	26.8453
0.92468	1.23088	1.0376	2.84831	3.9266	9.60286	15.4826	23.6613	26.9368
0.90535	1.18001	1.21053	2.74658	3.84521	9.63338	15.5843	23.6206	26.9572
0.95825	1.25122	0.91553	2.83813	3.90625	9.49097	15.5131	23.8241	27.0182
0.95622	1.34277	0.99691	2.79744	3.83504	9.75545	15.5131	23.8546	26.9674
0.95113	1.16984	0.85449	2.83813	3.80452	9.6639	15.5741	23.9766	26.9267
0.93384	1.30208	0.87484	2.75675	3.85539	9.67407	15.5538	23.9868	26.947
0.97758	1.19019	0.93587	2.80762	3.80452	9.59269	15.6352	23.9258	27.0487
0.96232	1.2207	1.02743	2.76693	3.95711	9.62321	15.4622	23.9665	27.1505
0.9318	1.27157	0.9257	2.76693	3.95711	9.68424	15.5843	23.997	27.1708
0.97148	1.20036	0.91553	2.63468	4.02832	9.8877	15.564	23.9868	27.1403
0.98572	1.26139	0.95622	2.6652	4.06901	9.80632	15.7471	23.9258	27.0487
0.98572	1.3326	0.96639	2.74658	4.00798	9.85718	15.6148	24.0784	27.2013
0.96944	1.29191	1.13932	2.90934	3.9978	9.7758	15.7267	24.0682	27.1708
1.0142	1.32243	1.04777	2.75675	3.94694	9.7758	15.6454	24.0987	27.2522
1.02336	1.34277	1.18001	2.69572	4.04867	9.80632	15.7165	23.997	27.3641
1.01217	1.39364	1.26139	2.76693	4.00798	9.80632	15.7267	24.0173	27.2827
1.02641	1.3326	1.26139	2.99072	4.08936	9.87752	15.7165	24.0275	27.3539
0.98775	1.35295	1.24105	2.84831	4.04867	9.87752	15.7165	24.3123	27.415
1.07117	1.3326	1.29191	3.03141	3.9266	9.81649	15.6046	24.2513	27.3946
1.05286	1.34277	1.09863	2.89917	3.95711	9.83683	15.6962	24.2513	27.5065
1.0671	1.18001	1.01725	2.86865	3.85539	9.72493	15.7776	24.1699	27.5167
1.05082	1.30208	0.95622	2.85848	4.23177	9.65373	15.8285	24.0885	27.5269
1.02844	1.3326	0.99691	2.96021	3.93677	9.93856	15.7267	24.1699	27.4963
1.0671	1.43433	1.11898	2.91951	4.11987	9.82666	15.7878	24.2208	27.6082
1.0732	1.25122	1.15967	2.87882	4.04867	9.92839	15.7471	24.3937	27.6489
1.0966	1.25122	1.01725	2.96021	3.90625	9.79614	15.7776	24.4751	27.7303
1.12	1.26139	0.9257	2.92969	3.94694	9.79614	15.8488	24.3835	27.6082
1.09355	1.38346	0.93587	2.85848	3.9266	9.7758	15.8386	24.4242	27.5676
1.07829	1.39364	1.15967	2.78727	4.16056	9.93856	15.8488	24.353	27.771
1.06913	1.34277	1.07829	2.82796	4.00798	9.93856	15.7674	24.3835	27.6693
1.08337	1.36312	1.19019	2.89917	4.13005	9.86735	15.8793	24.4548	27.7405
1.04065	1.38346	1.16984	2.84831	4.08936	10.0403	15.9098	24.5666	27.8117
1.12101	1.32243	1.23088	2.89917	3.8147	9.96908	15.9607	24.5565	27.9439
1.16781	1.40381	0.88501	2.87882	3.97746	9.85718	15.9505	24.5972	27.8727
1.17696	1.38346	1.24105	2.97038	4.1097	10.0098	15.9912	24.5056	27.8219
1.12406	1.50553	1.23088	2.98055	4.08936	9.99959	15.9404	24.5666	27.8524
1.13424	1.49536	1.21053	2.90934	4.05884	9.91821	16.0319	24.5463	27.9643
1.16475	1.40381	1.32243	2.87882	4.14022	9.99959	16.0421	24.6684	28.0253
1.10982	1.51571	1.21053	3.01107	4.16056	9.90804	15.92	24.6379	28.1677
1.18713	1.48519	1.27157	3.0721	3.95711	10.1217	15.9302	24.7091	27.9846
1.19425	1.36312	1.20036	3.0721	3.97746	9.91821	15.8895	24.8413	28.1169
1.18205	1.3326	1.04777	3.05176	4.04867	9.85718	16.0319	24.6582	28.127
1.1851	1.36312	1.09863	3.03141	3.95711	9.92839	15.9302	24.6786	28.1881
1.18713	1.4445	0.96639	2.86865	3.98763	9.84701	16.0217	24.8413	28.2898
1.21867	1.42415	1.26139	2.93986	4.06901	9.93856	16.0624	24.9329	28.1474
1.1617	1.59709	1.12915	2.93986	4.11987	10.0403	15.9607	25.0142	28.2593
1.22884	1.49536	1.20036	2.86865	4.23177	9.96908	16.0014	25.0346	28.2491
1.22681	1.30208	1.24105	2.86865	4.16056	10.081	15.9302	24.9735	28.2084
1.20544	1.37329	1.36312	2.96021	4.18091	10.0912	16.1438	24.9634	28.3
1.17594	1.49536	1.1495	2.93986	3.9978	10.0505	16.0828	24.9939	28.4017
1.21358	1.50553	1.34277	3.01107	3.93677	9.99959	16.1438	24.9227	28.4526
1.21562	1.5564	1.46484	2.98055	4.24194	10.1115	16.1234	25.0244	28.3915
1.19527	1.47502	1.40381	2.87882	4.27246	10.1522	16.1947	25.1363	28.4424
1.23901	1.53605	1.46484	3.01107	4.16056	10.2132	16.2659	25.0142	28.5645
1.22986	1.51571	1.39364	2.92969	4.19108	10.2234	16.2354	25.0753	28.6357
1.21358	1.52588	1.31226	3.01107	4.09953	10.142	16.154	25.0346	28.656
1.26038	1.51571	1.41398	3.10262	3.96729	10.0606	16.2455	24.9329	28.7069
1.25631	1.5564	1.31226	3.09245	4.21143	10.0301	16.2048	25.0041	28.6255
1.24817	1.61743	1.26139	3.12297	4.19108	10.142	16.2455	25.2075	28.5848
1.26851	1.48519	1.20036	2.98055	4.2216	10.2132	16.3066	25.1872	28.7476
1.31734	1.5564	1.25122	3.10262	4.2216	10.2336	16.2455	25.3703	28.8493
1.28988	1.59709	1.24105	3.03141	4.06901	10.1115	16.1438	25.3194	28.7781
1.30717	1.57674	1.18001	3.0009	4.09953	10.1623	16.2455	25.1567	28.7781
1.32751	1.5564	1.16984	3.02124	4.17074	10.0708	16.2048	25.2584	28.7984
1.28581	1.46484	1.25122	3.10262	4.17074	10.1827	16.154	25.2889	28.7883
1.29496	1.72933	1.19019	3.05176	4.24194	10.2539	16.3066	25.3703	28.89
1.33057	1.4445	1.11898	2.82796	4.21143	10.2132	16.276	25.3499	28.8696
1.33057	1.70898	1.24105	2.99072	4.08936	10.3658	16.3574	25.4415	29.0222
1.31734	1.67847	1.43433	2.96021	4.38436	10.2946	16.4693	25.4313	29.0629
1.31124	1.60726	1.51571	3.05176	4.16056	10.2641	16.4693	25.3092	29.0222
1.37634	1.6276	1.47502	3.03141	4.35384	10.4268	16.5202	25.4313	28.9815
1.31226	1.79036	1.35295	3.08228	4.19108	10.1929	16.3778	25.4211	29.0324
1.35498	1.79036	1.41398	3.13314	4.25212	10.2743	16.4083	25.5941	29.0731
1.34481	1.69881	1.34277	3.12297	4.32332	10.3556	16.5507	25.4923	29.2053
1.40686	1.66829	1.50553	3.184	4.26229	10.4268	16.5507	25.4415	29.1545
1.39974	1.70898	1.39364	3.27555	4.32332	10.3048	16.5405	25.6856	29.2053
1.36617	1.71916	1.36312	3.06193	4.18091	10.1623	16.4693	25.4618	29.3376
1.38957	1.60726	1.40381	3.15348	4.18091	10.1217	16.5202	25.5534	29.2765
1.35091	1.60726	1.28174	3.19417	4.09953	10.2234	16.4897	25.6449	29.3477
1.42822	1.66829	1.3326	3.25521	4.44539	10.2132	16.5914	25.7568	29.5207
1.45874	1.66829	1.29191	3.17383	4.18091	10.2539	16.6423	25.7263	29.2664
1.43331	1.59709	1.32243	3.24504	4.36401	10.3556	16.5202	25.7975	29.3884
1.46586	1.80054	1.31226	3.0009	4.38436	10.1929	16.5609	25.6755	29.3986
1.41907	1.58691	1.34277	3.19417	4.19108	10.3353	16.5202	25.7873	29.5105
1.41907	1.68864	1.47502	3.17383	4.3335	10.3251	16.5914	25.8687	29.5614
1.42924	1.79036	1.26139	3.14331	4.44539	10.3149	16.6728	25.9094	29.6427
1.43026	1.81071	1.48519	3.09245	4.34367	10.4268	16.6117	26.0213	29.714
1.45264	1.71916	1.46484	3.09245	4.53695	10.4472	16.5812	25.9806	29.5715
1.46586	1.84123	1.56657	3.20435	4.58781	10.4675	16.5303	25.8891	29.6631
1.47298	1.80054	1.48519	3.30607	4.47591	10.4675	16.6524	25.9501	29.602
1.47196	1.75985	1.51571	3.08228	4.43522	10.3963	16.7236	25.9094	29.8564
1.49434	1.75985	1.6276	3.24504	4.3335	10.5286	16.7745	25.8687	29.6427
1.48824	1.75985	1.71916	3.20435	4.28263	10.4472	16.6626	26.1129	29.7953
1.55945	1.78019	1.66829	3.21452	4.3335	10.5286	16.7541	26.1637	29.775
1.55436	1.82088	1.31226	3.34676	4.31315	10.3556	16.805	26.0417	29.7953
1.53097	1.81071	1.42415	3.30607	4.39453	10.4472	16.7236	26.1129	29.9886
1.55436	1.82088	1.49536	3.23486	4.42505	10.5998	16.8966	26.0213	30.07
1.55741	1.84123	1.51571	3.32642	4.34367	10.4675	16.7643	25.9196	30.0802
1.59607	1.80054	1.49536	3.15348	4.17074	10.498	16.7033	26.2756	30.0089
1.54012	1.70898	1.51571	3.23486	4.23177	10.4167	16.7135	26.1943	29.9784
1.61641	1.82088	1.48519	3.24504	4.27246	10.6201	16.805	26.3061	30.0903
1.61031	1.80054	1.47502	3.31624	4.45557	10.4879	16.805	26.3367	30.0191
1.58285	1.89209	1.59709	3.32642	4.54712	10.4777	16.7541	26.357	30.0802
1.6215	1.83105	1.48519	3.26538	4.48608	10.5896	16.8254	26.1841	30.1514
1.58997	1.92261	1.57674	3.2959	4.41488	10.6405	16.8559	26.3977	30.2429
1.60624	1.91243	1.52588	3.27555	4.5166	10.6608	16.9067	26.3163	30.3141
1.61438	1.8514	1.72933	3.14331	4.53695	10.5693	16.9474	26.4486	30.2938
1.6866	1.80054	1.77002	3.23486	4.57764	10.6506	16.9678	26.4587	30.2734
1.67338	1.91243	1.82088	3.23486	4.61833	10.6913	16.9881	26.4791	30.3447
1.65507	1.91243	1.81071	3.41797	4.66919	10.7727	16.9983	26.4587	30.3853
1.71916	1.90226	1.87174	3.4078	4.6285	10.732	17.0695	26.4282	30.304
1.6866	2.1464	1.70898	3.36711	4.57764	10.7727	16.9474	26.5299	30.5278
1.71509	2.00399	1.80054	3.4078	4.49626	10.7218	17.1102	26.6113	30.4769
1.75273	1.92261	1.68864	3.48918	4.58781	10.5998	17.0593	26.652	30.5074
1.75273	1.95312	1.83105	3.39762	4.31315	10.7422	17.1814	26.5808	30.5379
1.68559	1.91243	1.74967	3.33659	4.4047	10.8439	17.039	26.7232	30.6498
1.54826	1.78019	1.60726	3.26538	4.34367	10.5896	16.9271	26.4689	30.4057
1.46688	1.70898	1.43433	3.14331	4.19108	10.4472	16.7033	26.3265	30.2734
1.32955	1.56657	1.29191	3.0721	4.04867	10.3353	16.6728	26.2146	30.07
1.24512	1.60726	1.15967	3.05176	3.95711	10.0606	16.4286	26.0824	30.0089
1.16577	1.47502	1.11898	2.95003	4.02832	9.94873	16.3371	26.1332	29.8564
1.15051	1.30208	1.1495	2.75675	3.9266	10.0505	16.3676	26.062	29.9072
1.04574	1.29191	0.95622	2.7771	4.00798	10.0505	16.3879	25.8484	29.836
0.97046	1.28174	0.98674	2.64486	3.89608	9.94873	16.2557	25.7772	29.6427
0.95317	1.26139	1.02743	2.47192	3.97746	10.1318	16.154	25.6551	29.5003
0.88501	1.25122	0.91553	2.58382	3.93677	9.89787	16.154	25.5636	29.4189
0.8606	1.21053	0.82397	2.51261	3.80452	9.78597	16.1031	25.5127	29.5207
0.86161	0.95622	0.86466	2.61434	3.77401	9.61304	16.215	25.3194	29.4596
0.82296	1.12915	0.96639	2.57365	3.72314	9.84701	15.8997	25.411	29.246
0.75378	1.0376	0.83415	2.5533	3.52987	9.76562	15.9709	25.4008	29.2257
0.72327	0.97656	0.86466	2.38037	3.479	9.71476	15.981	25.1465	29.0426
0.68766	0.95622	0.83415	2.49227	3.55021	9.62321	15.8895	25.0651	28.9815
0.64697	0.95622	0.77311	2.45158	3.51969	9.552	15.8997	25.0956	29.0426
0.67851	1.0376	0.78328	2.45158	3.75366	9.52148	15.7267	24.943	28.9714
0.62663	1.01725	0.52897	2.36003	3.35693	9.47062	15.6352	24.9837	28.8696
0.59204	0.77311	0.53914	2.34985	3.16366	9.56217	15.5945	24.882	28.7679
0.5778	0.76294	0.50863	2.47192	3.12297	9.38924	15.6454	24.7091	28.7476
0.53914	0.76294	0.64087	2.31934	3.06193	9.29769	15.6555	24.7294	28.5848
0.52185	0.8138	0.47811	2.27865	3.39762	9.34855	15.4826	24.6582	28.4729
0.48523	0.75277	0.46794	2.20744	3.44849	9.31803	15.3198	24.6277	28.4932
0.51982	0.73242	0.41707	2.32951	3.2959	9.24683	15.3605	24.648	28.4831
0.39978	0.76294	0.36621	2.21761	3.184	9.08407	15.3402	24.6175	28.3407
0.40588	0.67139	0.48828	2.03451	3.0721	9.27734	15.391	24.526	28.2694
0.42013	0.7019	0.60018	2.08537	3.22469	9.30786	15.3402	24.4242	28.3
0.36723	0.67139	0.57983	2.05485	3.42814	9.26717	15.2283	24.2106	28.2491
0.35807	0.72225	0.5188	2.06502	3.36711	9.24683	15.2791	24.231	28.1169
0.354	0.64087	0.50863	1.91243	3.31624	9.0332	15.2384	24.292	28.0965
0.39469	0.65104	0.54932	1.98364	3.39762	9.12476	15.2384	24.1699	28.0863
0.33468	0.76294	0.55949	1.98364	3.03141	9.257	15.1265	24.2411	27.9032
0.33366	0.46794	0.41707	2.1464	3.06193	8.91113	15.0655	24.0987	27.9948
0.30518	0.48828	0.24414	2.11589	3.12297	9.08407	15.1062	24.0173	27.8117
0.25533	0.46794	0.36621	2.08537	2.90934	9.01286	14.9638	23.9868	27.8117
0.31433	0.46794	0.31535	1.98364	3.03141	9.00269	15.0655	23.8749	27.7201
0.26143	0.5188	0.36621	2.04468	3.19417	8.90096	14.9841	23.8648	27.7608
0.27364	0.54932	0.32552	1.91243	3.03141	8.87044	14.9536	23.9563	27.5574
0.20752	0.47811	0.21362	1.98364	2.97038	8.82975	14.9333	23.7325	27.6286
0.18616	0.42725	-0.02035	2.02433	2.74658	8.81958	14.9027	23.8037	27.5879
0.23905	0.38656	0.01017	2.06502	2.85848	8.90096	14.801	23.7528	27.5472
0.16785	0.41707	0.06104	2.04468	3.01107	8.87044	14.8214	23.6511	27.3539
0.19531	0.50863	0.15259	1.81071	2.93986	8.90096	14.6688	23.6206	27.3132
0.18819	0.54932	0.1119	1.81071	3.04159	8.79924	14.6383	23.6003	27.2827
0.16683	0.46794	0.1119	1.79036	2.99072	8.7382	14.7298	23.6308	27.2217
0.11393	0.31535	0.30518	1.84123	2.79744	8.88062	14.6281	23.5087	27.2929
0.11902	0.38656	0.32552	1.7395	2.96021	8.79924	14.7196	23.5291	27.1912
0.13428	0.34587	0.28483	1.77002	3.05176	8.71785	14.6586	23.3866	27.1912
0.09562	0.36621	0.27466	1.81071	3.13314	8.80941	14.5976	23.2239	27.0691
0.11292	0.33569	0.18311	1.8514	3.06193	8.71785	14.5467	23.2849	27.0284
0.0946	0.37638	0.24414	1.90226	2.92969	8.76872	14.5569	23.2239	26.9063
0.12004	0.46794	0.28483	1.74967	2.7771	8.63647	14.5467	23.2137	26.9267
0.05086	0.41707	0.18311	1.79036	2.85848	8.68734	14.5671	23.2442	26.8351
0.03459	0.43742	0.31535	1.75985	2.82796	8.46354	14.4246	23.0204	26.8453
0.07019	0.36621	0.19328	1.84123	2.81779	8.5144	14.3738	23.1222	26.8148
0.01729	0.24414	0.05086	1.77002	2.80762	8.52458	14.3026	22.9391	26.8758
0.06307	0.13224	0.07121	1.93278	2.67537	8.50423	14.2822	22.9696	26.7944
0.07019	0.25431	0.19328	1.92261	2.65503	8.56527	14.2314	22.9899	26.6317
0.03866	0.28483	0.21362	1.52588	2.7771	8.5144	14.3127	22.8678	26.6317
0.0061	0.24414	0.06104	1.63778	2.74658	8.34147	14.0991	22.8068	26.5706
-0.05595	0.25431	0.02035	1.58691	2.73641	8.38216	14.0483	22.8475	26.4689
-0.07019	0.24414	0.09155	1.59709	2.68555	8.22957	14.1398	22.8577	26.4791
-0.07121	0.16276	0.14242	1.56657	2.49227	8.4432	14.2314	22.583	26.2553
-0.00102	0.16276	-0.04069	1.60726	2.5533	8.45337	14.0381	22.7051	26.3875
-0.03357	0.32552	0	1.49536	2.75675	8.5144	14.1093	22.6949	26.3061
-0.06409	0.26449	0.05086	1.50553	2.889	8.36182	14.0483	22.5322	26.2858
-0.01221	0.19328	0.23397	1.53605	2.87882	8.3313	14.0686	22.5728	26.062
-0.06612	0.16276	0.16276	1.51571	2.73641	8.24992	14.089	22.3796	26.1129
-0.06816	0.21362	0.18311	1.50553	2.59399	8.3313	13.9465	22.3694	26.0417
-0.12716	0.14242	0.17293	1.50553	2.56348	8.41268	13.9771	22.4711	26.0722
-0.07324	0.19328	0.02035	1.65812	2.60417	8.20923	13.8957	22.3185	26.0518
-0.04272	0.09155	0	1.61743	2.71606	8.32113	14.0279	22.3287	26.0213
-0.09867	0.10173	-0.12207	1.6276	2.63468	8.29061	13.8753	22.3999	26.0417
-0.08952	0.15259	-0.04069	1.57674	2.65503	8.15837	13.8041	22.1558	25.7467
-0.13224	0.10173	-0.14242	1.54622	2.50244	8.32113	13.8753	22.1761	25.9094
-0.13835	0.10173	-0.01017	1.61743	2.36003	8.14819	13.7329	22.1354	25.8179
-0.15259	0.16276	0.01017	1.53605	2.38037	8.1075	13.7126	22.1151	25.7263
-0.09766	-0.06104	-0.19328	1.47502	2.50244	8.11768	13.7533	22.0744	25.7873
-0.15869	-0.02035	-0.23397	1.54622	2.38037	8.02612	13.8041	22.0947	25.6348
-0.17293	0	-0.18311	1.54622	2.61434	8.18888	13.7634	22.1659	25.7161
-0.16378	0.07121	-0.25431	1.46484	2.68555	7.97526	13.6312	21.932	25.5229
-0.20752	0.16276	-0.10173	1.43433	2.64486	8.20923	13.6007	21.9727	25.6144
-0.17293	0.13224	-0.17293	1.40381	2.51261	8.14819	13.4888	21.8709	25.4415
-0.22074	0.08138	0.03052	1.35295	2.57365	7.96509	13.56	21.7997	25.4415
-0.19938	0.06104	-0.19328	1.37329	2.58382	8.0363	13.5498	21.8302	25.4618
-0.22685	0.09155	-0.18311	1.41398	2.6652	7.93457	13.4684	21.7895	25.5025
-0.22278	0.09155	-0.07121	1.37329	2.57365	8.04647	13.4684	21.7489	25.3601
-0.18514	-0.13224	-0.15259	1.35295	2.53296	8.0363	13.5701	21.7082	25.3296
-0.24821	0.01017	-0.08138	1.4445	2.56348	7.96509	13.5193	21.7082	25.2482
-0.06104	0.02035	-0.27466	1.41398	2.38037	7.9244	13.4176	21.5759	25.1261
-0.20854	0.01017	-0.01017	1.35295	2.50244	7.82267	13.326	21.5759	25.116
-0.22685	0.09155	-0.09155	1.42415	2.41089	7.79215	13.265	21.4132	25.2177
-0.27161	-0.08138	-0.03052	1.43433	2.39054	7.76164	13.3769	21.4946	25.0244
-0.25736	-0.18311	-0.38656	1.39364	2.39054	7.73112	13.3158	21.464	25.0142
-0.2655	-0.08138	-0.33569	1.45467	2.31934	7.82267	13.2345	21.4742	24.9837
-0.32654	-0.16276	-0.295	1.43433	2.42106	7.78198	13.1836	21.4844	24.882
-0.12207	-0.13224	-0.33569	1.39364	2.21761	7.64974	13.2039	21.4335	24.8311
-0.24821	-0.07121	-0.32552	1.32243	2.31934	7.72095	13.1226	21.3216	24.9125
-0.2655	-0.03052	-0.17293	1.26139	2.21761	7.79215	13.1531	21.2504	24.8922
-0.3418	-0.02035	-0.23397	1.31226	2.31934	7.74129	13.2039	21.3216	24.7701
-0.34078	-0.17293	-0.20345	1.32243	2.28882	7.65991	13.031	21.1894	24.6989
-0.31942	-0.05086	-0.31535	1.23088	2.34985	7.82267	13.0513	21.3114	24.648
-0.38757	-0.07121	-0.20345	1.29191	2.56348	7.68026	12.9496	21.1385	24.5565
-0.32247	-0.03052	-0.32552	1.28174	2.45158	7.62939	13.1734	21.1385	24.5768
-0.30314	-0.02035	-0.09155	1.25122	2.30916	7.71077	13.1734	21.0571	24.6175
-0.30212	-0.02035	-0.12207	1.19019	2.29899	7.69043	13.0107	20.9961	24.4751
-0.4008	0.04069	-0.10173	1.29191	2.32951	7.59888	12.9801	20.9249	24.587
-0.37333	-0.05086	-0.30518	1.24105	2.32951	7.63957	12.8784	20.874	24.6073
-0.33366	-0.18311	-0.20345	1.32243	2.41089	7.7006	12.8886	20.9758	24.5056
-0.39062	-0.27466	-0.19328	1.2207	2.38037	7.56836	12.9089	20.8028	24.4548
-0.38554	-0.21362	-0.31535	1.30208	2.3702	7.63957	12.97	20.8028	24.3022
-0.3418	-0.07121	-0.35604	1.35295	2.32951	7.54801	12.8682	20.8232	24.292
-0.42725	-0.14242	-0.53914	1.26139	2.16675	7.49715	12.7869	20.7316	24.292
-0.38452	-0.16276	-0.35604	1.20036	2.18709	7.59888	12.8072	20.7113	24.2208
-0.39571	-0.13224	-0.30518	1.30208	2.16675	7.45646	12.7869	20.7214	24.292
-0.39876	-0.26449	-0.35604	1.24105	2.02433	7.37508	12.8174	20.7113	24.2106
-0.48218	-0.2238	-0.46794	1.32243	2.3702	7.34456	12.7157	20.6197	24.2208
-0.44759	-0.18311	-0.57983	1.34277	2.2583	7.44629	12.736	20.6502	23.997
-0.39775	-0.21362	-0.41707	1.19019	2.08537	7.44629	12.5834	20.5587	23.9868
-0.46285	-0.09155	-0.38656	1.2207	2.05485	7.36491	12.7157	20.4875	23.9461
-0.47302	-0.10173	-0.33569	1.06812	2.26847	7.34456	12.5834	20.5485	23.9563
-0.46488	-0.17293	-0.20345	1.02743	2.27865	7.31405	12.6953	20.5282	23.8037
-0.45878	-0.19328	-0.18311	1.08846	2.22778	7.38525	12.7258	20.5282	23.8648
-0.47404	-0.20345	-0.20345	1.13932	2.29899	7.54801	12.5631	20.4569	23.8953
-0.42928	-0.2238	-0.33569	1.21053	2.21761	7.38525	12.5326	20.3756	23.8444
-0.44861	-0.27466	-0.25431	1.27157	2.17692	7.34456	12.6851	20.4264	23.8342
-0.48726	-0.26449	-0.31535	1.09863	2.13623	7.36491	12.6241	20.2637	23.8037
-0.49438	-0.18311	-0.18311	1.10881	2.15658	7.28353	12.502	20.3247	23.7223
-0.49032	-0.295	-0.31535	1.13932	2.08537	7.33439	12.4715	20.162	23.702
-0.47099	-0.14242	-0.31535	1.09863	2.43123	7.24284	12.4919	20.3756	23.6206
-0.52287	-0.30518	-0.17293	1.10881	2.09554	7.36491	12.4512	20.2128	23.6003
-0.34587	-0.33569	-0.21362	1.15967	2.01416	7.31405	12.5529	20.2128	23.5494
-0.47404	-0.35604	-0.35604	1.15967	2.05485	7.25301	12.4308	20.1518	23.641
-0.53507	-0.27466	-0.36621	1.13932	1.91243	7.21232	12.38	20.1213	23.5494
-0.50252	-0.21362	-0.54932	1.15967	1.98364	7.12077	12.2986	20.1111	23.4884
-0.55542	-0.24414	-0.30518	1.07829	1.97347	7.17163	12.3698	20.0602	23.5189
-0.53406	-0.32552	-0.33569	1.01725	2.00399	7.19198	12.2986	20.1213	23.5291
-0.54423	-0.295	-0.32552	1.05794	2.1464	7.14111	12.2986	20.1721	23.4985
-0.50049	-0.17293	-0.28483	1.01725	2.13623	7.1818	12.3596	20.0806	23.4273
-0.54626	-0.33569	-0.32552	1.15967	2.1464	7.15129	12.207	19.928	23.3053
-0.60527	-0.07121	-0.30518	1.11898	2.16675	7.09025	12.2579	19.8771	23.2747
-0.55542	-0.25431	-0.41707	1.02743	2.01416	7.26318	12.2274	19.989	23.112
-0.61137	-0.26449	-0.30518	1.01725	2.04468	7.21232	12.3901	19.8364	23.2747
-0.54321	-0.19328	-0.20345	0.97656	2.01416	7.25301	12.2274	19.9382	23.1628
-0.52999	-0.19328	-0.28483	1.06812	2.12606	7.26318	12.207	19.8771	23.2137
-0.50964	-0.19328	-0.34587	1.10881	2.20744	7.21232	12.2782	19.8161	23.1934
-0.51778	-0.33569	-0.41707	0.98674	2.04468	7.05973	12.2681	19.7144	23.2035
-0.57983	-0.23397	-0.48828	1.08846	2.29899	7.08008	12.1969	19.7042	23.1832
-0.51168	-0.33569	-0.54932	1.1495	1.92261	7.01904	12.2172	19.7754	23.0916
-0.5778	-0.295	-0.52897	1.13932	2.02433	7.08008	12.1358	19.8263	23.1222
-0.52999	-0.30518	-0.49845	1.23088	2.03451	6.94784	12.1663	19.694	23.0916
-0.54932	-0.24414	-0.4069	1.07829	1.92261	6.98853	12.1562	19.7449	22.9289
-0.63375	-0.28483	-0.45776	1.04777	2.08537	7.12077	12.146	19.6635	22.878
-0.56559	-0.30518	-0.53914	0.95622	2.01416	6.92749	12.0544	19.5821	22.9492
-0.61035	-0.295	-0.44759	1.01725	1.87174	6.92749	12.0748	19.633	22.8373
-0.58492	-0.33569	-0.49845	0.95622	1.93278	6.85628	11.9731	19.6533	22.878
-0.59408	-0.26449	-0.59001	1.11898	2.04468	6.90715	12.0748	19.6838	22.8678
-0.54932	-0.19328	-0.49845	1.04777	2.03451	6.85628	12.0137	19.6431	22.8577
-0.55237	-0.295	-0.41707	0.98674	2.18709	7.00887	11.9832	19.6228	22.7356
-0.58187	-0.26449	-0.23397	0.94604	2.0752	7.02922	12.0443	19.5516	22.7458
-0.5839	-0.27466	-0.23397	0.85449	2.11589	7.13094	12.0036	19.4906	22.7865
-0.59102	-0.35604	-0.42725	1.05794	2.15658	7.06991	11.9324	19.46	22.7763
-0.61747	-0.36621	-0.20345	1.02743	2.02433	6.83594	12.0239	19.4397	22.7254
-0.60221	-0.295	-0.38656	0.89518	2.06502	6.9987	12.0137	19.4906	22.6847
-0.57271	-0.20345	-0.54932	1.00708	1.98364	6.96818	11.9019	19.4804	22.6847
-0.55542	-0.23397	-0.53914	0.93587	1.90226	6.97835	11.9832	19.338	22.6033
-0.58085	-0.33569	-0.39673	1.00708	2.03451	6.9987	12.0341	19.3278	22.644
-0.5717	-0.295	-0.42725	1.02743	1.95312	7.02922	11.8917	19.3074	22.6644
-0.60425	-0.32552	-0.4069	0.88501	1.9633	6.8868	11.9222	19.2668	22.6339
-0.57576	-0.35604	-0.53914	0.86466	1.93278	6.81559	11.8612	19.2159	22.4813
-0.63375	-0.31535	-0.56966	0.91553	1.74967	6.86646	11.7696	19.2261	22.3999
-0.6602	-0.43742	-0.61035	0.94604	1.92261	6.70369	11.9222	19.2159	22.4813
-0.61951	-0.295	-0.53914	0.95622	1.89209	6.81559	11.7289	19.3685	22.3999
-0.63985	-0.30518	-0.52897	1.05794	1.8514	6.81559	11.8001	19.1752	22.4406
-0.63578	-0.27466	-0.48828	0.97656	1.92261	6.89697	11.6577	19.1243	22.3287
-0.63375	-0.27466	-0.39673	0.93587	1.88192	6.7749	11.6679	19.2362	22.4406
-0.64189	-0.34587	-0.46794	0.93587	1.93278	6.73421	11.8408	19.1854	22.2575
-0.64901	-0.39673	-0.44759	0.91553	1.88192	6.7749	11.7391	19.043	22.3287
-0.61239	-0.4069	-0.30518	1.02743	1.82088	6.74438	11.7391	19.0735	22.2066
-0.63578	-0.36621	-0.43742	0.95622	1.88192	6.87663	11.8612	19.1345	22.1863
-0.63578	-0.4069	-0.41707	0.89518	1.90226	6.86646	11.7289	19.0938	22.0846
-0.65816	-0.31535	-0.24414	0.86466	2.01416	6.80542	11.8001	19.0023	22.1354
-0.67342	-0.21362	-0.30518	0.89518	2.03451	6.87663	11.6882	18.9005	22.1659
-0.61239	-0.35604	-0.34587	0.88501	2.00399	6.84611	11.5865	18.9209	22.1354
-0.66732	-0.39673	-0.28483	0.93587	1.88192	6.78507	11.7798	18.8802	22.1761
-0.62154	-0.42725	-0.46794	0.77311	1.9633	6.72404	11.7188	18.8599	22.0642
-0.62561	-0.48828	-0.55949	0.95622	1.81071	6.68335	11.6577	18.9412	21.8811
-0.66223	-0.32552	-0.65104	0.96639	1.84123	6.70369	11.6374	18.8599	21.8709
-0.62663	-0.45776	-0.47811	0.99691	1.84123	6.70369	11.556	18.8904	21.8201
-0.68054	-0.41707	-0.45776	1.00708	1.92261	6.84611	11.4644	18.809	22.0439
-0.64087	-0.36621	-0.55949	0.89518	1.64795	6.70369	11.5356	18.7378	21.8811
-0.62968	-0.33569	-0.68156	0.89518	1.68864	6.58162	11.5458	18.6971	21.8811
-0.67952	-0.295	-0.56966	0.89518	1.69881	6.76473	11.6068	18.7785	21.8201
-0.6429	-0.35604	-0.54932	0.89518	1.7395	6.60197	11.5153	18.7581	21.6268
-0.65409	-0.38656	-0.60018	0.8138	1.7395	6.60197	11.5255	18.6768	21.6268
-0.64901	-0.28483	-0.49845	0.93587	1.87174	6.72404	11.617	18.7378	21.6471
-0.71309	-0.32552	-0.27466	0.8138	1.92261	6.7749	11.4339	18.6462	21.7183
-0.67139	-0.33569	-0.34587	0.79346	2.09554	6.67318	11.4543	18.4733	21.698
-0.68258	-0.27466	-0.41707	0.74259	1.78019	6.663	11.4339	18.6157	21.5861
-0.67444	-0.38656	-0.50863	0.9257	1.95312	6.5918	11.3424	18.6259	21.5047
-0.68258	-0.4069	-0.52897	0.87484	1.91243	6.65283	11.3424	18.6157	21.5149
-0.70597	-0.43742	-0.43742	0.6307	1.95312	6.75456	11.4644	18.4733	21.6064
-0.6724	-0.38656	-0.41707	0.79346	2.0752	6.72404	11.4644	18.5343	21.5251
-0.68461	-0.32552	-0.55949	0.87484	1.77002	6.78507	11.3831	18.3512	21.5251
-0.64596	-0.295	-0.56966	0.87484	1.72933	6.55111	11.4238	18.3004	21.4132
-0.67851	-0.33569	-0.55949	0.93587	1.75985	6.51042	11.322	18.3512	21.4742
-0.69987	-0.46794	-0.62052	0.86466	1.72933	6.54093	11.4441	18.4123	21.4437
-0.69173	-0.35604	-0.65104	0.83415	1.81071	6.5918	11.3729	18.4835	21.3928
-0.72123	-0.36621	-0.66121	0.99691	1.7395	6.5918	11.1999	18.3919	21.3521
-0.69377	-0.38656	-0.69173	0.84432	1.80054	6.65283	11.2203	18.2699	21.1487
-0.74361	-0.42725	-0.69173	0.90535	1.88192	6.51042	11.2406	18.1885	21.2301
-0.67647	-0.41707	-0.62052	0.9257	1.6276	6.4799	11.3017	18.158	21.1589
-0.69682	-0.45776	-0.43742	0.86466	1.65812	6.39852	11.3017	18.2088	21.0978
-0.71411	-0.38656	-0.42725	0.76294	1.7395	6.45955	11.2203	18.3004	21.0978
-0.67444	-0.45776	-0.36621	0.78328	1.67847	6.52059	11.1084	18.2902	21.1283
-0.70292	-0.37638	-0.44759	0.87484	1.77002	6.39852	11.1999	18.0664	21.0673
-0.69987	-0.48828	-0.46794	0.77311	1.88192	6.43921	11.2508	18.2292	20.9961
-0.7253	-0.34587	-0.49845	0.77311	1.81071	6.53076	11.0982	17.9952	20.8944
-0.71716	-0.37638	-0.38656	0.83415	1.9633	6.46973	11.1491	17.9443	20.8944
-0.71208	-0.30518	-0.39673	0.79346	1.8514	6.63249	11.2101	18.0155	20.9859
-0.73751	-0.45776	-0.36621	0.80363	1.83105	6.60197	11.0677	17.9545	20.9758
-0.69275	-0.37638	-0.57983	0.87484	1.87174	6.51042	11.1694	17.8426	20.9045
-0.69071	-0.53914	-0.62052	0.91553	1.79036	6.37817	11.1084	17.863	20.8028
-0.71818	-0.50863	-0.6307	0.90535	1.64795	6.45955	11.0982	17.8528	20.6807
-0.70089	-0.46794	-0.6307	0.88501	1.71916	6.44938	11.0168	17.8121	20.8537
-0.68054	-0.42725	-0.45776	1.00708	1.79036	6.46973	10.9762	17.8019	20.874
-0.72123	-0.39673	-0.44759	0.85449	1.66829	6.39852	10.9558	17.8019	20.8028
-0.74666	-0.43742	-0.59001	0.91553	1.71916	6.32731	11.1389	17.7409	20.7316
-0.71818	-0.38656	-0.61035	0.86466	1.71916	6.22559	10.9965	17.7409	20.5689
-0.7487	-0.52897	-0.67139	0.74259	1.79036	6.09334	10.9456	17.7612	20.5078
-0.73751	-0.35604	-0.62052	0.75277	1.57674	6.24593	11.027	17.629	20.4569
-0.76192	-0.28483	-0.48828	0.68156	1.7395	6.27645	10.9863	17.5985	20.4875
-0.70903	-0.43742	-0.57983	0.82397	1.70898	6.37817	10.9558	17.6493	20.5282
-0.75582	-0.42725	-0.46794	0.82397	1.69881	6.41886	10.8032	17.5171	20.3654
-0.79447	-0.38656	-0.50863	0.75277	1.6276	6.37817	10.793	17.6086	20.5078
-0.73242	-0.36621	-0.45776	0.77311	1.79036	6.28662	10.793	17.5679	20.3451
-0.76803	-0.4069	-0.47811	0.85449	1.95312	6.32731	10.793	17.4967	20.3349
-0.75887	-0.37638	-0.55949	0.72225	1.84123	6.368	10.7625	17.5476	20.3044
-0.73344	-0.5188	-0.64087	0.65104	1.91243	6.368	10.8541	17.4967	20.3654
-0.72327	-0.52897	-0.65104	0.78328	1.68864	6.31714	10.8032	17.4052	20.1416
-0.73039	-0.52897	-0.73242	0.67139	1.5564	6.30697	10.8032	17.3238	20.2535
-0.72327	-0.35604	-0.55949	0.74259	1.67847	6.29679	10.8032	17.273	20.2331
-0.72021	-0.44759	-0.53914	0.84432	1.53605	6.13403	10.7524	17.2933	20.1721
-0.74768	-0.33569	-0.56966	0.82397	1.61743	6.26628	10.732	17.4052	20.1111
-0.71716	-0.37638	-0.69173	0.86466	1.69881	6.16455	10.7117	17.3136	20.1721
-0.73954	-0.57983	-0.74259	0.80363	1.67847	6.13403	10.6201	17.2323	20.1009
-0.75684	-0.65104	-0.77311	0.56966	1.75985	6.16455	10.6812	17.1305	20.0602
-0.78328	-0.49845	-0.80363	0.78328	1.45467	6.13403	10.7218	17.0898	20.0399
-0.80363	-0.39673	-0.61035	0.67139	1.48519	6.16455	10.6303	17.0695	19.8771
-0.74463	-0.49845	-0.55949	0.78328	1.60726	6.26628	10.671	17.2017	19.8364
-0.77413	-0.53914	-0.52897	0.82397	1.37329	6.09334	10.5286	17.1712	19.8975
-0.72734	-0.37638	-0.61035	0.77311	1.66829	6.08317	10.4777	17.1814	19.928
-0.73446	-0.47811	-0.62052	0.74259	1.6276	6.08317	10.4574	17.1204	19.8161
-0.73954	-0.44759	-0.54932	0.71208	1.64795	6.11369	10.4879	16.9373	19.6533
-0.77616	-0.60018	-0.33569	0.59001	1.61743	6.19507	10.5082	16.9067	19.7449
-0.80363	-0.5188	-0.62052	0.5188	1.57674	6.073	10.5387	16.8457	19.7042
-0.79447	-0.44759	-0.46794	0.59001	1.7395	6.12386	10.4574	16.8661	19.7449
-0.80363	-0.46794	-0.57983	0.60018	1.60726	6.05265	10.4065	16.8254	19.7144
-0.78023	-0.48828	-0.49845	0.6307	1.66829	6.05265	10.4675	16.805	19.5618
-0.75785	-0.39673	-0.75277	0.76294	1.70898	6.08317	10.4268	16.7541	19.4397
-0.75277	-0.52897	-0.59001	0.72225	1.77002	6.03231	10.4268	16.7948	19.399
-0.75887	-0.6307	-0.8138	0.69173	1.65812	6.04248	10.4167	16.744	19.3481
-0.77718	-0.5188	-0.6307	0.77311	1.57674	6.00179	10.3251	16.6728	19.5211
-0.76497	-0.53914	-0.77311	0.7019	1.53605	5.93058	10.2946	16.6829	19.4906
-0.74565	-0.55949	-0.57983	0.76294	1.58691	5.88989	10.3251	16.5202	19.3278
-0.76599	-0.47811	-0.6307	0.71208	1.52588	5.8492	10.4167	16.5507	19.3583
-0.77922	-0.4069	-0.62052	0.72225	1.53605	5.92041	10.3048	16.5405	19.1752
-0.79854	-0.56966	-0.72225	0.74259	1.65812	5.81868	10.2132	16.6423	19.2057
-0.79041	-0.56966	-0.87484	0.7019	1.49536	6.02214	10.2539	16.4693	19.2261
-0.7843	-0.55949	-0.79346	0.65104	1.47502	5.79834	10.2743	16.4286	19.2159
-0.80058	-0.5188	-0.54932	0.67139	1.40381	5.91024	10.1318	16.4998	19.2362
-0.77311	-0.52897	-0.62052	0.61035	1.57674	5.87972	10.1827	16.3167	19.1345
-0.72632	-0.49845	-0.6307	0.48828	1.65812	5.85938	10.142	16.3574	19.0023
-0.78125	-0.5188	-0.46794	0.48828	1.6276	5.91024	10.1013	16.4592	18.9514
-0.79142	-0.45776	-0.41707	0.5188	1.70898	5.79834	10.0708	16.3472	19.0125
-0.80872	-0.56966	-0.73242	0.64087	1.53605	5.91024	10.1013	16.4083	18.9616
-0.83516	-0.60018	-0.78328	0.57983	1.52588	5.95093	10.1318	16.1234	18.8802
-0.78023	-0.47811	-0.54932	0.47811	1.5564	5.78817	9.99959	16.2048	18.748
-0.78634	-0.57983	-0.55949	0.46794	1.49536	5.98145	10.0199	16.1133	18.87
-0.76192	-0.5188	-0.62052	0.49845	1.6276	5.8492	9.99959	16.2354	18.8395
-0.81278	-0.56966	-0.60018	0.60018	1.59709	5.8492	10.0098	16.1845	18.748
-0.81075	-0.53914	-0.67139	0.56966	1.50553	5.72713	9.98942	16.1336	18.7887
-0.78328	-0.43742	-0.71208	0.65104	1.35295	5.91024	9.97925	16.0421	18.7174
-0.80363	-0.67139	-0.89518	0.61035	1.29191	5.7373	9.9589	15.859	18.6564
-0.78532	-0.62052	-0.91553	0.47811	1.30208	5.64575	9.82666	16.0319	18.5445
-0.82906	-0.54932	-0.84432	0.55949	1.45467	5.54403	9.89787	15.9912	18.5852
-0.78939	-0.50863	-0.75277	0.56966	1.35295	5.6661	9.85718	15.8895	18.6157
-0.81889	-0.54932	-0.72225	0.56966	1.4445	5.54403	9.92839	15.92	18.4835
-0.84127	-0.45776	-0.79346	0.5188	1.43433	5.54403	9.85718	15.7979	18.4733
-0.8138	-0.54932	-0.7019	0.61035	1.56657	5.75765	9.75545	15.92	18.5038
-0.81177	-0.56966	-0.68156	0.57983	1.28174	5.63558	9.56217	15.8997	18.2597
-0.79447	-0.62052	-0.68156	0.49845	1.31226	5.59489	9.71476	15.7471	18.3411
-0.80872	-0.61035	-0.72225	0.55949	1.35295	5.51351	9.73511	15.7064	18.3411
-0.7843	-0.60018	-0.46794	0.45776	1.41398	5.67627	9.64355	15.6555	18.2393
-0.8372	-0.52897	-0.60018	0.39673	1.53605	5.68644	9.70459	15.6148	18.2495
-0.85042	-0.52897	-0.71208	0.39673	1.43433	5.5542	9.69442	15.5131	18.1071
-0.82804	-0.59001	-0.64087	0.59001	1.23088	5.58472	9.60286	15.5538	18.1071
-0.8138	-0.56966	-0.69173	0.49845	1.42415	5.51351	9.72493	15.564	18.0562
-0.79753	-0.62052	-0.79346	0.53914	1.35295	5.47282	9.60286	15.4826	17.9647
-0.78837	-0.59001	-0.79346	0.55949	1.39364	5.57454	9.61304	15.4826	18.0054
-0.79346	-0.68156	-0.76294	0.44759	1.31226	5.45247	9.552	15.2791	17.9647
-0.82804	-0.46794	-0.79346	0.5188	1.36312	5.57454	9.50114	15.2893	17.9545
-0.8433	-0.56966	-0.7019	0.60018	1.46484	5.54403	9.51131	15.33	17.8426
-0.80973	-0.73242	-0.97656	0.49845	1.37329	5.42196	9.39941	15.3503	17.863
-0.87077	-0.57983	-0.84432	0.44759	1.25122	5.39144	9.50114	15.2791	17.7612
-0.83415	-0.71208	-0.75277	0.52897	1.19019	5.24902	9.35872	15.1977	17.863
-0.81787	-0.77311	-0.80363	0.43742	1.35295	5.22868	9.38924	15.1672	17.8121
-0.85754	-0.53914	-0.79346	0.45776	1.45467	5.43213	9.28752	15.1977	17.7205
-0.86975	-0.60018	-0.53914	0.41707	1.25122	5.38127	9.3689	15.2079	17.69
-0.8372	-0.53914	-0.69173	0.33569	1.34277	5.37109	9.31803	15.1367	17.5374
-0.84839	-0.61035	-0.76294	0.30518	1.34277	5.34058	9.21631	15.0859	17.5578
-0.83822	-0.50863	-0.65104	0.32552	1.37329	5.3304	9.30786	15.0553	17.4357
-0.80973	-0.65104	-0.64087	0.28483	1.36312	5.38127	9.16545	15.035	17.4357
-0.83211	-0.64087	-0.77311	0.4069	1.13932	5.40161	9.23665	15.0045	17.4357
-0.84025	-0.68156	-0.93587	0.35604	1.24105	5.3304	9.20614	14.9841	17.3543
-0.8311	-0.7019	-0.84432	0.41707	1.36312	5.40161	9.13493	14.8722	17.4357
-0.82296	-0.68156	-0.78328	0.25431	1.35295	5.4423	9.20614	14.8519	17.2424
-0.82296	-0.69173	-0.79346	0.25431	1.32243	5.41178	9.20614	14.8417	17.2017
-0.83822	-0.5188	-0.76294	0.39673	1.15967	5.23885	9.16545	14.7298	17.3136
-0.73242	-0.66121	-0.64087	0.39673	1.21053	5.28971	9.08407	14.8315	17.1916
-0.84025	-0.7019	-0.82397	0.35604	1.40381	5.22868	9.07389	14.679	17.1204
-0.87687	-0.76294	-0.96639	0.43742	1.2207	5.19816	9.05355	14.5569	17.161
-0.80872	-0.80363	-0.94604	0.39673	1.12915	5.15747	9.09424	14.5874	17.0695
-0.86365	-0.8138	-0.98674	0.35604	1.15967	5.13713	9.05355	14.5772	17.1102
-0.87992	-0.64087	-0.79346	0.38656	1.27157	5.23885	9.02303	14.5671	17.0186
-0.88501	-0.65104	-0.75277	0.28483	1.21053	5.15747	9.02303	14.5874	16.9678
-0.84432	-0.66121	-0.85449	0.45776	0.99691	5.0354	8.8501	14.506	16.8254
-0.8667	-0.72225	-0.95622	0.30518	0.90535	5.08626	8.93148	14.4246	16.9474
-0.85856	-0.7019	-0.83415	0.27466	1.04777	5.08626	8.87044	14.4348	16.8152
-0.83211	-0.75277	-0.7019	0.23397	1.24105	5.1473	8.83993	14.4348	16.8355
-0.88704	-0.65104	-0.68156	0.30518	1.23088	5.13713	8.87044	14.3941	16.7338
-0.84534	-0.57983	-0.75277	0.26449	1.29191	5.1473	8.70768	14.4857	16.7338
-0.88399	-0.64087	-0.86466	0.09155	1.2207	5.17782	8.71785	14.2314	16.6117
-0.86466	-0.7019	-0.85449	0.16276	1.02743	5.10661	8.79924	14.211	16.5812
-0.90332	-0.77311	-1.05794	0.24414	1.07829	5.16764	8.71785	14.089	16.4897
-0.87585	-0.73242	-1.0376	0.21362	1.15967	4.98454	8.67716	14.0584	16.6626
-0.86772	-0.79346	-0.96639	0.23397	1.19019	4.99471	8.76872	14.1296	16.5914
-0.88501	-0.74259	-0.93587	0.32552	1.23088	4.9235	8.72803	14.15	16.3778
-0.84025	-0.6307	-0.9257	0.30518	1.12915	5.01506	8.69751	14.0279	16.3472
-0.86772	-0.77311	-0.90535	0.36621	0.95622	4.86247	8.77889	13.8448	16.3167
-0.84432	-0.72225	-0.88501	0.20345	0.94604	4.99471	8.69751	13.8651	16.2862
-0.87585	-0.73242	-0.93587	0.20345	0.99691	4.93368	8.68734	13.916	16.1743
-0.91756	-0.86466	-1.00708	0.31535	0.94604	4.75057	8.60596	13.9465	16.2252
-0.90434	-0.74259	-1.05794	0.35604	0.90535	4.76074	8.58561	13.8957	16.154
-0.94604	-0.8138	-1.01725	0.23397	1.11898	4.96419	8.5144	13.7227	16.1845
-0.87484	-0.75277	-0.93587	0.27466	1.09863	4.83195	8.58561	13.7736	16.0116
-0.88196	-0.69173	-0.83415	0.28483	0.98674	4.87264	8.45337	13.8143	16.0014
-0.83516	-0.62052	-0.76294	0.19328	0.91553	4.96419	8.5144	13.8245	16.0726
-0.87891	-0.65104	-0.80363	0.14242	1.06812	4.79126	8.40251	13.7126	15.981
-0.90942	-0.65104	-0.89518	0.1119	0.94604	4.67936	8.42285	13.6719	15.92
-0.8901	-0.8138	-0.96639	0.13224	1.0376	4.8116	8.42285	13.621	15.7674
-0.94299	-0.66121	-0.98674	0.06104	1.2207	4.84212	8.31095	13.4379	15.8386
-0.90129	-0.83415	-0.87484	0.18311	0.98674	4.90316	8.28044	13.6821	15.9404
-0.84635	-0.75277	-0.91553	0.27466	1.19019	4.89299	8.30078	13.5295	15.7572
-0.87992	-0.76294	-0.79346	0.25431	0.97656	4.78109	8.27026	13.4989	15.7878
-0.88603	-0.68156	-0.8138	0.15259	1.09863	4.68953	8.26009	13.4786	15.5843
-0.90739	-0.76294	-0.82397	0.16276	0.91553	4.68953	8.23975	13.2853	15.6352
-0.91146	-0.80363	-1.05794	0.20345	0.91553	4.73022	8.2194	13.3158	15.5029
-0.93892	-0.9257	-0.98674	0.1119	1.02743	4.73022	8.29061	13.2345	15.6454
-0.87077	-0.80363	-1.06812	0.21362	0.91553	4.54712	8.18888	13.2752	15.5741
-0.89315	-0.85449	-1.0376	0.18311	0.89518	4.5166	8.15837	13.2345	15.4826
-0.88908	-0.71208	-0.90535	0.16276	0.78328	4.58781	8.07699	13.1734	15.4724
-0.92367	-0.84432	-0.99691	0.07121	0.85449	4.64884	8.14819	13.0717	15.4317
-0.93791	-0.84432	-0.90535	0.07121	0.82397	4.52677	7.98543	13.1022	15.3605
-0.93282	-0.86466	-1.07829	0.09155	0.79346	4.61833	7.98543	13.092	15.2893
-0.93994	-0.80363	-1.00708	0.01017	1.00708	4.47591	8.0363	13.092	15.2283
-0.88094	-0.73242	-0.82397	-0.02035	0.93587	4.48608	8.04647	13.0717	15.1774
-0.88399	-0.85449	-1.08846	0.13224	0.86466	4.53695	7.93457	12.9293	15.2283
-0.9023	-0.75277	-0.84432	0.04069	0.82397	4.55729	7.85319	12.8377	15.1672
-0.90535	-0.83415	-0.97656	0.08138	0.82397	4.60815	7.91423	12.8682	15.0655
-0.95317	-0.90535	-0.93587	0.06104	0.87484	4.5166	7.93457	12.8784	14.9638
-0.94401	-0.74259	-1.02743	0.15259	0.85449	4.50643	7.9244	12.7462	15.035
-0.9491	-0.87484	-0.98674	0.07121	0.9257	4.48608	7.80233	12.7462	14.9027
-0.87585	-0.88501	-1.11898	0.08138	0.85449	4.4047	7.83285	12.8072	14.974
-0.91451	-0.93587	-1.10881	0.02035	0.94604	4.58781	7.76164	12.5936	14.9129
-0.93892	-0.82397	-1.09863	0.05086	0.86466	4.46574	7.72095	12.7258	14.7909
-0.93282	-0.87484	-1.11898	0.17293	0.64087	4.45557	7.74129	12.6851	14.7196
-0.9613	-0.75277	-1.1495	0	0.68156	4.5166	7.76164	12.4919	14.7095
-0.90942	-0.89518	-1.08846	0.03052	0.9257	4.41488	7.75146	12.5122	14.6993
-0.92875	-0.88501	-1.24105	0.05086	0.78328	4.4047	7.62939	12.4919	14.7196
-0.91654	-0.93587	-1.30208	0.03052	0.76294	4.29281	7.61922	12.5224	14.6383
-0.95011	-0.87484	-1.19019	-0.06104	0.76294	4.32332	7.57853	12.502	14.6179
-0.98368	-0.77311	-1.0376	-0.06104	0.62052	4.34367	7.57853	12.3901	14.384
-0.94401	-0.73242	-1.04777	-0.02035	0.7019	4.27246	7.54801	12.2986	14.4653
-0.98368	-0.93587	-0.9257	-0.04069	0.59001	4.28263	7.53784	12.2681	14.4755
-0.92672	-0.77311	-0.94604	-0.04069	0.60018	4.24194	7.38525	12.2274	14.3026
-0.97656	-0.9257	-1.11898	-0.12207	0.89518	4.21143	7.57853	12.2376	14.3026
-0.93689	-0.96639	-1.11898	-0.15259	0.7019	4.23177	7.56836	12.3088	14.3229
-0.9552	-0.90535	-0.96639	-0.15259	0.79346	4.17074	7.41577	12.1765	14.2314
-0.98674	-0.88501	-0.9257	-0.08138	0.86466	4.1097	7.41577	12.1867	14.2415
-0.97555	-0.86466	-1.02743	-0.06104	0.78328	4.19108	7.30387	12.0341	14.1093
-1.0081	-0.91553	-1.0376	0.04069	0.80363	4.2216	7.43612	12.0341	14.1195
-0.96334	-0.95622	-1.10881	-0.03052	0.77311	4.30298	7.34456	12.0239	14.0381
-0.95622	-0.86466	-1.35295	0.03052	0.67139	4.29281	7.36491	11.8917	14.0177
-0.95622	-0.96639	-1.19019	-0.08138	0.80363	4.2216	7.35474	11.8713	14.0076
-0.99386	-0.96639	-1.2207	-0.17293	0.78328	4.20125	7.30387	11.8713	13.9262
-1.01013	-0.9257	-1.2207	-0.04069	0.55949	4.05884	7.30387	11.8408	13.9058
-0.99182	-0.95622	-1.28174	-0.05086	0.49845	4.13005	7.21232	11.6781	13.7227
-0.99792	-0.97656	-1.13932	-0.07121	0.47811	4.04867	7.14111	11.7798	13.8245
-0.9786	-0.96639	-1.06812	-0.03052	0.66121	4.07918	7.04956	11.8001	13.8041
-0.98572	-0.96639	-1.1495	-0.10173	0.60018	3.90625	7.14111	11.5967	13.7329
-0.98063	-0.96639	-1.11898	-0.10173	0.64087	3.9266	7.09025	11.5865	13.6515
-1.02336	-1.05794	-1.2207	-0.15259	0.56966	3.8859	7.13094	11.5763	13.6312
-1.01725	-0.91553	-1.25122	-0.14242	0.56966	3.93677	7.04956	11.5967	13.4582
-0.99996	-0.91553	-1.31226	-0.21362	0.48828	3.85539	7.05973	11.5153	13.5396
-1.04879	-0.93587	-1.06812	-0.23397	0.55949	3.87573	7.00887	11.4441	13.4786
-0.99589	-0.93587	-1.06812	-0.31535	0.53914	3.89608	6.90715	11.4034	13.3667
-0.95825	-0.86466	-1.00708	-0.17293	0.68156	4.08936	7.00887	11.4339	13.3463
-0.99284	-0.95622	-1.01725	-0.17293	0.75277	3.94694	7.02922	11.3831	13.3769
-1.00505	-1.06812	-1.06812	-0.30518	0.74259	3.78418	6.90715	11.322	13.3463
-1.0376	-0.96639	-1.21053	-0.23397	0.44759	3.91642	6.92749	11.3118	13.265
-0.99691	-1.13932	-1.30208	-0.21362	0.52897	3.85539	6.83594	11.2406	13.2039
-1.02844	-1.01725	-1.12915	-0.25431	0.64087	3.89608	6.90715	11.1694	13.1531
-0.98775	-0.90535	-1.18001	-0.18311	0.52897	3.86556	6.82576	11.2203	13.1836
-0.97148	-0.91553	-1.21053	-0.16276	0.57983	3.84521	6.84611	11.0881	12.97
-1.00505	-0.87484	-1.32243	-0.10173	0.6307	3.80452	6.78507	11.0982	13.0717
-1.0203	-1.00708	-1.37329	-0.14242	0.6307	3.96729	6.70369	11.027	12.9801
-1.00098	-1.04777	-1.29191	-0.08138	0.6307	3.79435	6.70369	10.9863	12.9089
-1.0203	-0.98674	-1.32243	-0.24414	0.38656	3.73332	6.65283	10.9456	12.9089
-1.07625	-0.96639	-1.05794	-0.17293	0.38656	3.67228	6.82576	10.8541	12.7767
-1.01522	-0.95622	-1.04777	-0.2238	0.41707	3.65194	6.69352	10.8643	12.7258
-1.0142	-0.94604	-1.23088	-0.14242	0.53914	3.69263	6.62231	10.8948	12.6851
-1.01725	-0.89518	-1.18001	-0.14242	0.49845	3.5909	6.57145	10.6913	12.7563
-0.99894	-0.99691	-1.05794	-0.24414	0.32552	3.8147	6.65283	10.671	12.6241
-1.04675	-1.07829	-1.25122	-0.295	0.56966	3.74349	6.57145	10.7218	12.5529
-1.03963	-1.04777	-1.18001	-0.35604	0.39673	3.65194	6.50024	10.7218	12.6445
-1.06913	-1.00708	-1.28174	-0.38656	0.44759	3.68245	6.44938	10.5896	12.4715
-0.99792	-0.9257	-1.07829	-0.38656	0.54932	3.65194	6.42904	10.6608	12.4105
-1.02437	-0.97656	-1.23088	-0.20345	0.42725	3.61125	6.38835	10.4675	12.3494
-1.05794	-0.95622	-1.39364	-0.30518	0.60018	3.63159	6.52059	10.5082	12.4919
-1.0203	-1.01725	-1.2207	-0.24414	0.54932	3.67228	6.54093	10.498	12.2884
-1.07015	-1.08846	-1.27157	-0.24414	0.37638	3.7028	6.50024	10.5591	12.2986
-1.01013	-1.02743	-1.40381	-0.24414	0.54932	3.65194	6.368	10.5794	12.1053
-1.06913	-1.08846	-1.37329	-0.28483	0.48828	3.56038	6.42904	10.4167	12.1562
-1.02539	-1.0376	-0.97656	-0.19328	0.38656	3.56038	6.43921	10.2844	12.1867
-1.02743	-1.07829	-1.28174	-0.23397	0.54932	3.52987	6.37817	10.2539	12.1663
-1.06506	-0.95622	-1.27157	-0.2238	0.43742	3.45866	6.40869	10.1623	12.0951
-1.0437	-1.12915	-1.26139	-0.32552	0.43742	3.48918	6.30697	10.1217	11.9426
-1.09965	-0.97656	-1.27157	-0.12207	0.36621	3.46883	6.31714	10.2437	11.9629
-1.08134	-0.9257	-1.31226	-0.21362	0.295	3.51969	6.29679	10.1115	11.912
-1.03963	-1.02743	-1.24105	-0.27466	0.295	3.36711	6.26628	10.142	11.8103
-1.04472	-0.82397	-1.19019	-0.17293	0.33569	3.43831	6.19507	10.142	11.9019
-1.07931	-1.08846	-1.13932	-0.36621	0.35604	3.49935	6.11369	10.0708	11.7696
-1.0732	-0.93587	-1.07829	-0.30518	0.36621	3.49935	6.11369	10.1217	11.7798
-1.04472	-0.93587	-1.1495	-0.37638	0.49845	3.57056	6.12386	10.0708	11.6577
-1.07117	-1.01725	-1.30208	-0.27466	0.52897	3.55021	6.14421	9.92839	11.6272
-1.0437	-1.12915	-1.40381	-0.295	0.46794	3.49935	6.17472	9.91821	11.5763
-1.01115	-1.16984	-1.3326	-0.21362	0.53914	3.55021	6.15438	9.90804	11.5763
-1.03251	-1.07829	-1.40381	-0.21362	0.39673	3.54004	6.11369	9.83683	11.5763
-1.06913	-1.05794	-1.46484	-0.35604	0.57983	3.56038	6.08317	9.80632	11.3627
-1.12203	-1.04777	-1.37329	-0.26449	0.39673	3.58073	6.05265	9.74528	11.3322
-1.05794	-1.02743	-1.41398	-0.23397	0.53914	3.49935	6.16455	9.78597	11.3932
-1.09456	-1.08846	-1.37329	-0.30518	0.50863	3.58073	6.073	9.71476	11.3831
-1.05896	-1.12915	-1.57674	-0.27466	0.50863	3.48918	6.08317	9.65373	11.4238
-1.03658	-1.11898	-1.4445	-0.19328	0.33569	3.50952	6.13403	9.62321	11.3118
-1.06405	-0.98674	-1.51571	-0.1119	0.32552	3.55021	6.01196	9.6639	11.2712
-1.07625	-1.09863	-1.42415	-0.15259	0.61035	3.43831	6.073	9.48079	11.0779
-1.12203	-1.01725	-1.4445	-0.16276	0.39673	3.41797	6.05265	9.54183	11.0779
-1.10474	-1.09863	-1.1495	-0.26449	0.43742	3.46883	6.01196	9.50114	11.0575
-1.1322	-1.07829	-1.23088	-0.2238	0.55949	3.35693	5.91024	9.47062	11.0677
-1.07625	-1.02743	-1.1495	-0.26449	0.37638	3.41797	5.9611	9.48079	11.027
-1.04879	-1.09863	-1.28174	-0.24414	0.36621	3.60107	5.99162	9.35872	11.027
-1.09355	-1.06812	-1.30208	-0.18311	0.36621	3.51969	5.97127	9.32821	10.8032
-1.08134	-1.09863	-1.36312	-0.27466	0.55949	3.49935	5.98145	9.41976	10.7727
-1.10982	-1.02743	-1.42415	-0.295	0.4069	3.46883	5.85938	9.35872	10.6812
-1.07931	-0.98674	-1.27157	-0.35604	0.57983	3.54004	5.94076	9.28752	10.8541
-1.14543	-1.2207	-1.32243	-0.18311	0.56966	3.60107	5.91024	9.29769	10.7218
-1.06608	-1.24105	-1.41398	-0.26449	0.5188	3.5909	5.97127	9.07389	10.7015
-1.0498	-1.08846	-1.35295	-0.24414	0.48828	3.65194	5.9611	9.15527	10.6201
-1.11694	-1.18001	-1.46484	-0.31535	0.4069	3.55021	5.94076	9.07389	10.5184
-1.10881	-1.00708	-1.40381	-0.21362	0.62052	3.50952	5.95093	9.1451	10.4472
-1.07829	-1.18001	-1.48519	-0.14242	0.60018	3.58073	5.90007	9.06372	10.5286
-1.12813	-1.18001	-1.5564	-0.10173	0.68156	3.479	5.87972	9.06372	10.498
-1.14237	-1.15967	-1.46484	-0.20345	0.47811	3.57056	5.91024	9.05355	10.4167
-1.06201	-1.07829	-1.57674	-0.20345	0.45776	3.60107	5.97127	8.90096	10.3658
-1.10677	-1.19019	-1.37329	-0.20345	0.45776	3.41797	5.85938	8.98234	10.2743
-1.14746	-1.10881	-1.3326	-0.20345	0.34587	3.51969	5.85938	8.91113	10.2844
-1.13831	-1.15967	-1.41398	-0.08138	0.43742	3.58073	5.85938	8.8501	10.203
-1.13017	-1.20036	-1.31226	-0.02035	0.6307	3.57056	5.98145	8.89079	10.203
-1.0966	-1.20036	-1.31226	-0.17293	0.59001	3.56038	5.88989	8.86027	10.1522
-1.14136	-1.11898	-1.19019	-0.15259	0.52897	3.62142	5.8492	8.82975	10.1318
-1.11389	-1.18001	-1.18001	-0.20345	0.50863	3.54004	5.78817	8.72803	9.98942
-1.13424	-1.19019	-1.32243	-0.18311	0.54932	3.65194	5.74748	8.83993	9.92839
-1.14339	-1.13932	-1.21053	-0.16276	0.65104	3.77401	5.8492	8.75854	9.99959
-1.13627	-1.24105	-1.41398	-0.26449	0.50863	3.71297	5.83903	8.65682	9.93856
-1.16272	-1.26139	-1.4445	-0.23397	0.75277	3.76383	5.79834	8.56527	9.81649
-1.14034	-1.06812	-1.45467	-0.09155	0.69173	3.85539	5.83903	8.63647	9.7758
-1.15763	-1.15967	-1.39364	-0.07121	0.71208	3.72314	5.90007	8.56527	9.62321
-1.10779	-1.16984	-1.48519	0	0.45776	3.71297	5.81868	8.46354	9.54183
-1.1617	-1.2207	-1.38346	-0.13224	0.48828	3.66211	5.78817	8.4432	9.64355
-1.1495	-1.31226	-1.40381	-0.14242	0.69173	3.66211	5.92041	8.31095	9.49097
-1.13118	-1.15967	-1.51571	-0.04069	0.57983	3.7028	5.77799	8.26009	9.50114
-1.18713	-1.1495	-1.46484	-0.18311	0.53914	3.76383	5.75765	8.27026	9.41976
-1.16475	-1.08846	-1.48519	0.02035	0.60018	3.7028	5.78817	8.26009	9.21631
-1.16577	-1.18001	-1.54622	0.05086	0.56966	3.69263	5.85938	8.23975	9.33838
-1.18001	-1.09863	-1.52588	-0.04069	0.56966	3.60107	5.69661	8.15837	9.33838
-1.21053	-1.25122	-1.38346	-0.08138	0.56966	3.68245	5.70679	8.13802	9.15527
-1.22274	-1.23088	-1.42415	-0.13224	0.67139	3.48918	5.61523	8.09733	9.10441
-1.16679	-1.27157	-1.31226	-0.06104	0.61035	3.56038	5.56437	7.94474	8.98234
-1.20544	-1.07829	-1.31226	-0.1119	0.56966	3.55021	5.6661	7.97526	8.82975
-1.18205	-1.23088	-1.31226	-0.13224	0.61035	3.62142	5.58472	7.93457	8.76872
-1.18306	-1.19019	-1.53605	-0.16276	0.64087	3.71297	5.53385	7.87354	8.76872
-1.15255	-1.07829	-1.30208	-0.18311	0.7019	3.7028	5.54403	7.84302	8.75854
-1.17493	-1.21053	-1.40381	-0.06104	0.67139	3.65194	5.5542	7.68026	8.71785
-1.24512	-1.28174	-1.36312	-0.13224	0.62052	3.76383	5.4423	7.72095	8.66699
-1.19731	-1.26139	-1.47502	-0.16276	0.59001	3.85539	5.40161	7.64974	8.49406
-1.23291	-1.31226	-1.45467	-0.17293	0.68156	3.56038	5.38127	7.5887	8.34147
-1.22274	-1.26139	-1.4445	-0.12207	0.71208	3.69263	5.32023	7.55819	8.38216
-1.18408	-1.30208	-1.70898	-0.15259	0.72225	3.56038	5.2592	7.47681	8.37199
-1.23291	-1.21053	-1.58691	-0.05086	0.56966	3.55021	5.27954	7.28353	8.29061
-1.20036	-1.39364	-1.69881	-0.02035	0.49845	3.49935	5.28971	7.30387	8.19906
-1.24003	-1.21053	-1.6276	0.02035	0.50863	3.35693	5.17782	7.26318	8.12785
-1.24003	-1.36312	-1.54622	-0.05086	0.59001	3.37728	5.16764	7.19198	8.06681
-1.25427	-1.35295	-1.60726	-0.17293	0.59001	3.39762	4.98454	7.06991	7.89388
-1.23189	-1.26139	-1.57674	-0.17293	0.61035	3.24504	5.02523	7.02922	7.76164
-1.23393	-1.26139	-1.83105	-0.13224	0.50863	3.21452	4.88281	6.89697	7.72095
-1.24715	-1.29191	-1.64795	-0.14242	0.47811	3.12297	4.86247	6.93766	7.8125
-1.25631	-1.26139	-1.63778	-0.08138	0.4069	3.21452	4.8116	6.71387	7.5175
-1.26139	-1.15967	-1.58691	-0.21362	0.31535	3.14331	4.83195	6.74438	7.55819
-1.24512	-1.28174	-1.50553	-0.13224	0.45776	3.12297	4.73022	6.61214	7.36491
-1.28479	-1.26139	-1.38346	-0.15259	0.48828	3.12297	4.58781	6.43921	7.33439
-1.1912	-1.29191	-1.45467	-0.295	0.41707	3.02124	4.61833	6.38835	7.04956
-1.24919	-1.35295	-1.60726	-0.31535	0.48828	3.08228	4.4047	6.368	7.03939
-1.28377	-1.2207	-1.54622	-0.41707	0.31535	2.99072	4.34367	6.1849	6.95801
-1.25936	-1.26139	-1.69881	-0.41707	0.25431	2.92969	4.3335	6.27645	6.87663
-1.29395	-1.36312	-1.6276	-0.2238	0.28483	2.95003	4.32332	6.073	6.80542
-1.28276	-1.4445	-1.74967	-0.19328	0.4069	2.76693	4.38436	5.8492	6.64266
-1.29801	-1.42415	-1.81071	-0.31535	0.26449	2.7771	4.16056	5.7373	6.63249
-1.26546	-1.37329	-1.79036	-0.28483	0.2238	2.58382	4.11987	5.79834	6.50024
-1.29293	-1.4445	-1.72933	-0.295	0.36621	2.6652	4.04867	5.63558	6.34766
-1.32751	-1.3326	-1.78019	-0.33569	0.21362	2.51261	4.06901	5.56437	6.32731
-1.26953	-1.36312	-1.72933	-0.18311	0.05086	2.43123	3.95711	5.41178	6.21541
-1.33057	-1.39364	-1.83105	-0.36621	-0.02035	2.33968	3.8147	5.39144	6.11369
-1.33769	-1.45467	-1.93278	-0.27466	0.01017	2.31934	3.64176	5.32023	5.98145
-1.35396	-1.49536	-1.68864	-0.37638	0.08138	2.31934	3.60107	5.16764	5.92041
-1.28581	-1.43433	-1.81071	-0.50863	0	2.18709	3.479	5.17782	5.70679
-1.31938	-1.35295	-1.72933	-0.52897	0.08138	2.13623	3.34676	5.01506	5.7373
-1.35701	-1.40381	-1.65812	-0.46794	0.05086	1.95312	3.36711	5.00488	5.61523
-1.28988	-1.39364	-1.8514	-0.69173	-0.12207	1.94295	3.19417	4.82178	5.53385
-1.37024	-1.38346	-1.87174	-0.73242	-0.17293	1.91243	3.09245	4.84212	5.24902
-1.33667	-1.40381	-1.90226	-0.8138	-0.25431	1.91243	3.04159	4.54712	5.29989
-1.28377	-1.53605	-1.91243	-0.64087	-0.16276	1.94295	2.91951	4.54712	5.28971
-1.31022	-1.49536	-2.01416	-0.62052	-0.10173	1.7395	2.90934	4.41488	5.08626
-1.36007	-1.48519	-1.8514	-0.55949	-0.17293	1.6276	2.91951	4.25212	4.90316
-1.37329	-1.57674	-1.91243	-0.68156	-0.19328	1.50553	2.70589	4.16056	4.76074
-1.34074	-1.54622	-1.89209	-0.80363	-0.33569	1.6276	2.6652	4.06901	4.82178
-1.37024	-1.51571	-2.24813	-0.75277	-0.28483	1.56657	2.52279	4.03849	4.5166
-1.34074	-1.67847	-2.22778	-0.79346	-0.67139	1.52588	2.54313	3.8859	4.6285
-1.33464	-1.61743	-2.12606	-0.66121	-0.31535	1.35295	2.45158	3.73332	4.4047
-1.36515	-1.74967	-2.22778	-0.69173	-0.35604	1.30208	2.26847	3.58073	4.26229
-1.38652	-1.68864	-2.1464	-0.85449	-0.45776	1.11898	2.33968	3.50952	4.13005
-1.43941	-1.64795	-2.18709	-0.82397	-0.47811	1.02743	2.09554	3.45866	4.15039
-1.40788	-1.67847	-2.21761	-0.79346	-0.74259	1.1495	2.00399	3.2959	3.97746
-1.43534	-1.72933	-2.21761	-1.00708	-0.79346	0.87484	1.88192	3.14331	3.91642
-1.42517	-1.70898	-2.33968	-1.16984	-0.68156	0.74259	1.89209	3.28573	3.73332
-1.38855	-1.8514	-2.31934	-1.13932	-0.64087	0.73242	1.70898	3.10262	3.68245
-1.41296	-1.93278	-2.32951	-1.26139	-0.76294	0.66121	1.69881	2.93986	3.5909
-1.41602	-1.94295	-2.39054	-1.19019	-0.78328	0.65104	1.54622	2.87882	3.479
-1.4506	-2.01416	-2.3702	-1.20036	-0.83415	0.61035	1.57674	2.7771	3.34676
-1.45162	-2.0752	-2.46175	-1.31226	-0.93587	0.52897	1.41398	2.72624	3.23486
-1.48722	-2.05485	-2.4821	-1.34277	-1.02743	0.34587	1.26139	2.50244	3.12297
-1.42721	-2.03451	-2.51261	-1.54622	-0.74259	0.42725	1.1495	2.42106	3.10262
-1.41703	-2.1464	-2.69572	-1.49536	-0.90535	0.31535	1.08846	2.38037	2.99072
-1.4445	-2.32951	-2.91951	-1.46484	-1.04777	0.26449	1.07829	2.20744	2.86865
-1.46077	-2.44141	-2.91951	-1.46484	-0.95622	0.295	1.05794	2.00399	2.68555
-1.47502	-2.60417	-2.74658	-1.46484	-1.2207	0.15259	0.85449	1.9633	2.59399
-1.474	-2.51261	-2.97038	-1.52588	-1.37329	0	0.88501	1.87174	2.5533
-1.4974	-2.69572	-2.97038	-1.51571	-1.37329	-0.01017	0.67139	1.90226	2.3702
-1.4679	-2.68555	-3.31624	-1.52588	-1.20036	-0.07121	0.64087	1.67847	2.24813
-1.47909	-2.98055	-3.33659	-1.74967	-1.43433	0.01017	0.42725	1.69881	2.15658
-1.49231	-2.90934	-3.54004	-1.82088	-1.58691	-0.295	0.46794	1.46484	2.04468
-1.49434	-3.05176	-3.48918	-1.93278	-1.48519	-0.38656	0.42725	1.36312	1.93278
-1.51367	-3.184	-3.56038	-2.0752	-1.77002	-0.44759	0.30518	1.20036	1.87174
-1.54012	-3.16366	-3.5909	-1.98364	-1.86157	-0.44759	0.16276	1.13932	1.72933
-1.55029	-3.39762	-3.71297	-2.06502	-1.90226	-0.5188	0.13224	1.05794	1.7395
-1.48315	-3.65194	-3.82487	-2.18709	-1.71916	-0.64087	0.07121	1.06812	1.51571
-1.50452	-3.62142	-4.00798	-2.18709	-1.78019	-0.78328	-0.17293	1.00708	1.49536
-1.54215	-3.89608	-4.15039	-2.33968	-1.93278	-0.76294	-0.18311	0.89518	1.35295
-1.54419	-4.09953	-4.34367	-2.46175	-1.97347	-0.88501	-0.32552	0.72225	1.2207
-1.59403	-4.37419	-4.59798	-2.54313	-2.12606	-0.82397	-0.33569	0.52897	1.12915
-1.54724	-4.39453	-4.9235	-2.53296	-2.26847	-0.83415	-0.39673	0.41707	0.97656
-1.57979	-4.50643	-4.80143	-2.62451	-2.28882	-0.95622	-0.45776	0.47811	1.01725
-1.52283	-4.76074	-4.85229	-2.85848	-2.36003	-1.10881	-0.42725	0.39673	0.87484
-1.5564	-4.83195	-5.16764	-2.74658	-2.13623	-1.18001	-0.55949	0.27466	0.67139
-1.60726	-5.13713	-5.32023	-2.87882	-2.30916	-1.30208	-0.65104	0.10173	0.7019
-1.592	-5.40161	-5.63558	-2.97038	-2.45158	-1.32243	-0.83415	0.04069	0.56966
-1.66931	-5.53385	-5.98145	-3.0009	-2.71606	-1.40381	-0.80363	-0.12207	0.54932
-1.60319	-5.86955	-6.11369	-2.92969	-2.75675	-1.48519	-0.82397	-0.15259	0.44759
-1.63269	-6.14421	-6.13403	-3.14331	-2.64486	-1.58691	-0.95622	-0.295	0.41707
-1.60522	-6.29679	-6.34766	-3.19417	-2.98055	-1.6276	-1.07829	-0.28483	0.32552
-1.63269	-6.53076	-6.368	-3.24504	-2.76693	-1.69881	-1.18001	-0.2238	0.14242
-1.63066	-6.75456	-6.72404	-3.48918	-2.95003	-1.88192	-1.24105	-0.37638	0.02035
-1.60319	-7.02922	-7.03939	-3.39762	-3.11279	-2.01416	-1.38346	-0.53914	0.01017
-1.69576	-7.34456	-7.05973	-3.66211	-3.05176	-2.00399	-1.49536	-0.67139	-0.25431
-1.64185	-7.60905	-7.20215	-3.82487	-3.30607	-2.01416	-1.57674	-0.78328	-0.10173
-1.65202	-7.85319	-7.48698	-3.8147	-3.19417	-2.06502	-1.57674	-0.66121	-0.43742
-1.62862	-8.07699	-7.69043	-3.97746	-3.30607	-2.23796	-1.6276	-0.82397	-0.39673
-1.6805	-8.34147	-8.01595	-4.08936	-3.48918	-2.13623	-1.68864	-0.88501	-0.46794
-1.6866	-8.66699	-8.22957	-4.19108	-3.50952	-2.31934	-1.74967	-0.96639	-0.57983
-1.66117	-8.99251	-8.76872	-4.24194	-3.54004	-2.31934	-1.81071	-1.24105	-0.61035
-1.70898	-9.30786	-8.99251	-4.29281	-3.56038	-2.47192	-1.93278	-1.28174	-0.68156
-1.71611	-9.69442	-9.15527	-4.47591	-3.67228	-2.45158	-1.92261	-1.20036	-0.72225
-1.68457	-10.0301	-9.48079	-4.6285	-3.84521	-2.38037	-1.99382	-1.43433	-0.93587
-1.72933	-10.3353	-9.60286	-4.70988	-3.80452	-2.58382	-2.11589	-1.47502	-0.93587
-1.71407	-10.5591	-9.85718	-4.72005	-3.96729	-2.6652	-2.08537	-1.54622	-1.00708
-1.78731	-10.9355	-10.2437	-4.7404	-4.16056	-2.80762	-2.27865	-1.51571	-1.07829
-1.75883	-11.2813	-10.5184	-4.91333	-4.19108	-2.95003	-2.3702	-1.74967	-1.13932
-1.79342	-11.6577	-10.8439	-5.02523	-4.43522	-2.889	-2.33968	-1.7395	-1.27157
-1.75883	-11.8408	-11.1287	-5.22868	-4.43522	-2.79744	-2.51261	-1.88192	-1.28174
-1.72221	-12.1867	-11.4644	-5.39144	-4.54712	-3.10262	-2.53296	-2.03451	-1.37329
-1.77409	-12.5529	-11.4136	-5.51351	-4.57764	-3.20435	-2.69572	-1.9633	-1.42415
-1.77612	-12.9293	-11.79	-5.58472	-4.80143	-3.19417	-2.74658	-1.90226	-1.54622
-1.77816	-13.2345	-11.9934	-5.76782	-4.85229	-3.24504	-2.81779	-2.10571	-1.68864
-1.80461	-13.6617	-12.1969	-5.95093	-4.77091	-3.38745	-2.78727	-2.13623	-1.59709
-1.84326	-13.9058	-12.4512	-6.06283	-4.98454	-3.56038	-2.95003	-2.20744	-1.77002
-1.7985	-14.2721	-12.7869	-6.09334	-5.21851	-3.61125	-3.05176	-2.2583	-1.80054
-1.80359	-14.74	-13.2752	-6.30697	-5.15747	-3.54004	-3.11279	-2.29899	-2.00399
-1.80359	-15.1062	-13.5295	-6.42904	-5.29989	-3.55021	-3.24504	-2.31934	-2.01416
-1.85445	-15.3402	-13.6515	-6.64266	-5.39144	-3.69263	-3.23486	-2.46175	-2.00399
-1.82393	-15.7674	-14.2009	-6.64266	-5.39144	-3.79435	-3.31624	-2.61434	-2.08537
-1.85649	-16.276	-14.6077	-6.81559	-5.45247	-3.9266	-3.36711	-2.56348	-2.11589
-1.89718	-16.5303	-14.9434	-6.83594	-5.70679	-3.9978	-3.45866	-2.69572	-2.24813
-1.83105	-16.9881	-15.1367	-6.93766	-5.76782	-3.9978	-3.38745	-2.89917	-2.28882
-1.87683	-17.4255	-15.686	-7.10042	-5.98145	-4.25212	-3.62142	-2.90934	-2.3702
-1.89209	-17.6697	-16.0116	-7.19198	-6.05265	-4.14022	-3.68245	-2.98055	-2.46175
-1.91243	-18.1478	-16.1743	-7.28353	-6.073	-4.39453	-3.79435	-3.09245	-2.44141
-1.94194	-18.3105	-16.51	-7.42594	-6.17472	-4.37419	-3.93677	-3.184	-2.58382
-1.95923	-18.6666	-16.8661	-7.61922	-6.12386	-4.52677	-3.86556	-3.15348	-2.51261
-1.96635	-19.0938	-16.9881	-7.68026	-6.32731	-4.5166	-3.95711	-3.21452	-2.58382
-1.90837	-19.5821	-17.4357	-7.78198	-6.61214	-4.65902	-4.14022	-3.38745	-2.76693
-1.95211	-19.9687	-17.5781	-7.93457	-6.79525	-4.82178	-4.1097	-3.49935	-2.889
-1.98059	-20.3349	-18.0562	-8.0363	-6.70369	-4.96419	-4.14022	-3.479	-2.79744
-1.9989	-20.7113	-18.2292	-8.2194	-6.84611	-4.91333	-4.32332	-3.46883	-2.81779
-1.99382	-20.9554	-18.5445	-8.60596	-6.86646	-4.90316	-4.45557	-3.41797	-2.93986
-1.9989	-21.3114	-18.7683	-8.67716	-6.9987	-5.06592	-4.39453	-3.60107	-3.03141
-2.00704	-21.7489	-19.0531	-8.74837	-6.84611	-5.04557	-4.54712	-3.61125	-3.10262
-1.99178	-22.1863	-19.6025	-8.95182	-7.16146	-5.07609	-4.58781	-3.77401	-3.19417
-2.02637	-22.5525	-19.8364	-8.81958	-7.37508	-5.07609	-4.69971	-3.87573	-3.26538
-2.04366	-23.0102	-20.2331	-8.98234	-7.4056	-5.2592	-4.86247	-3.87573	-3.35693
-2.03857	-23.2035	-20.4976	-9.19596	-7.4056	-5.28971	-4.72005	-3.93677	-3.35693
-2.11589	-23.6104	-20.7926	-9.23665	-7.54801	-5.32023	-4.88281	-4.05884	-3.31624
-2.0813	-23.8851	-21.1182	-9.28752	-7.8125	-5.46265	-4.93368	-4.06901	-3.48918
-2.09452	-24.292	-21.4946	-9.41976	-7.55819	-5.5542	-4.89299	-4.25212	-3.43831
-2.0874	-24.648	-21.7489	-9.63338	-7.83285	-5.72713	-5.01506	-4.31315	-3.50952
-2.10876	-24.9634	-22.0846	-9.69442	-8.1075	-5.71696	-5.00488	-4.3335	-3.57056
-2.16471	-25.3601	-22.2473	-9.8877	-8.1075	-5.83903	-5.13713	-4.46574	-3.58073
-2.14233	-25.6043	-22.6339	-9.85718	-8.16854	-5.99162	-5.21851	-4.35384	-3.78418
-2.18404	-25.8891	-22.8678	-9.92839	-8.26009	-6.05265	-5.27954	-4.39453	-3.73332
-2.12809	-26.357	-23.0611	-10.081	-8.52458	-6.01196	-5.43213	-4.61833	-3.76383
-2.13928	-26.5706	-23.2239	-10.3353	-8.32113	-6.22559	-5.5542	-4.57764	-3.83504
-2.13725	-26.8046	-23.5596	-10.3963	-8.42285	-6.17472	-5.48299	-4.64884	-3.94694
-2.17387	-27.3031	-23.6511	-10.5387	-8.80941	-6.11369	-5.67627	-4.68953	-3.93677
-2.23694	-27.7608	-23.9563	-10.6099	-8.82975	-6.22559	-5.76782	-4.73022	-4.11987
-2.18404	-27.9643	-24.353	-10.8134	-8.8501	-6.30697	-5.69661	-4.82178	-4.15039
-2.24711	-28.3915	-24.6989	-11.0168	-8.87044	-6.50024	-5.83903	-4.85229	-4.2216
-2.20439	-28.5746	-24.8311	-11.2101	-9.07389	-6.50024	-5.86955	-4.95402	-4.18091
-2.23287	-28.7577	-25.2075	-11.1999	-8.94165	-6.53076	-5.9611	-4.95402	-4.25212
-2.24202	-28.9714	-25.472	-11.2305	-9.1451	-6.52059	-6.073	-5.05575	-4.32332
-2.29085	-29.541	-25.7873	-11.3017	-9.257	-6.663	-6.10352	-5.13713	-4.35384
-2.08537	-29.0527	-25.1058	-10.9558	-8.97217	-6.37817	-5.75765	-4.93368	-4.09953
-1.90938	-28.4322	-24.7599	-10.9253	-8.77889	-6.16455	-5.62541	-4.87264	-3.87573
-1.8575	-28.1067	-24.5056	-10.5794	-8.5144	-6.20524	-5.34058	-4.60815	-3.8147
-1.67033	-27.5981	-24.2004	-10.2946	-8.42285	-6.01196	-5.27954	-4.38436	-3.5909

## Sheet: Panel C
Potential (vs. SHE)	No H2	50 ppm	300 ppm	0.001	0.005	0.01	0.03	0.05	No H2	50 ppm	200 ppm	0.001	0.005	0.01	0.03	0.05	0.05	0.01	0.005	0.001	300 ppm	50 ppm	No
	Hyd2	Hyd2	Hyd2	Hyd2	Hyd2	Hyd2	Hyd2	Hyd2	Hyd1	Hyd1	Hyd1	Hyd1	Hyd1	Hyd1	Hyd1	Hyd1	Huc	Huc	Huc	Huc	Huc	Huc	Huc
-0.4547	-28.5645	-24.8006	-10.8948	-7.54801	-5.65592	-5.19816	-3.67228	-3.68245	-2.71505	-2.34985	-2.30408	-1.50757	-1.4384	-1.27157	-1.20544	-1.32751	-2.1464	-1.53503	-1.33565	-1.41195	-1.3916	-1.24105	-0.61442
-0.45333	-28.1372	-24.5361	-10.8032	-7.43612	-5.71696	-4.96419	-3.55021	-3.45866	-2.59603	-2.1464	-2.22575	-1.34277	-1.39669	-1.26139	-1.20341	-1.23393	-1.99483	-1.50859	-1.31022	-1.28682	-1.30208	-1.25529	-0.61442
-0.45195	-27.7405	-24.0885	-10.4675	-7.46663	-5.49316	-4.91333	-3.42814	-3.37728	-2.4943	-2.04468	-2.19116	-1.44348	-1.34074	-1.45264	-1.11389	-1.19731	-1.66219	-1.37838	-1.22375	-1.30615	-1.30005	-1.15967	-0.56864
-0.45058	-27.2115	-23.7122	-10.3963	-7.22249	-5.52368	-4.83195	-3.43831	-3.13314	-2.42716	-2.08537	-2.06197	-1.30208	-1.24003	-1.36922	-1.13322	-1.12203	-1.95414	-1.30819	-1.1322	-1.18713	-1.2797	-1.20646	-0.55542
-0.44921	-26.8046	-23.2442	-10.2437	-7.15129	-5.3304	-4.83195	-3.39762	-3.26538	-2.41394	-1.93278	-2.03857	-1.06812	-1.11084	-1.27869	-1.01115	-1.0437	-1.36312	-1.24817	-1.1556	-1.19629	-1.24919	-1.19731	-0.57271
-0.44783	-26.4994	-22.8678	-9.96908	-7.01904	-5.38127	-4.65902	-3.12297	-3.10262	-2.36104	-1.95312	-1.96533	-1.12915	-1.14543	-1.30412	-0.95723	-1.07931	-1.73442	-1.1495	-1.04777	-1.0376	-1.18815	-1.1261	-0.28483
-0.44646	-26.062	-22.2677	-9.75545	-7.03939	-5.23885	-4.65902	-3.11279	-3.0721	-2.18913	-1.95312	-1.91142	-1.01725	-1.08744	-1.22782	-0.9613	-0.9847	-1.34379	-1.16475	-1.07218	-0.87484	-1.05693	-1.04675	-0.52592
-0.44509	-25.6551	-22.0439	-9.53166	-6.85628	-5.18799	-4.49626	-3.09245	-3.0009	-2.06604	-1.81071	-1.88293	-1.05794	-1.06201	-1.23901	-0.92977	-0.99792	-1.47196	-0.88501	-0.98063	-0.93587	-1.03251	-1.04777	-0.44657
-0.44371	-25.2686	-21.6573	-9.53166	-6.79525	-5.19816	-4.47591	-3.12297	-2.76693	-2.14233	-1.72933	-1.83919	-0.99691	-1.05489	-1.16679	-0.97555	-0.92163	-1.4506	-1.05184	-0.9491	-0.90535	-0.96944	-0.91553	-0.51168
-0.44234	-24.7599	-21.2809	-9.27734	-6.73421	-4.95402	-4.29281	-2.81779	-2.71606	-2.0518	-1.6276	-1.84224	-0.96639	-0.96741	-1.14034	-0.8728	-0.87077	-1.26444	-0.97656	-0.85449	-0.90535	-0.90535	-0.9552	-0.58085
-0.44097	-24.4242	-21.0978	-9.15527	-6.61214	-4.82178	-4.18091	-2.82796	-2.51261	-1.98568	-1.69881	-1.74357	-0.97656	-0.8606	-1.08846	-0.81685	-0.87585	-1.61438	-0.92163	-0.85449	-0.85449	-0.66121	-0.82703	-0.36112
-0.43959	-23.9461	-20.7316	-8.962	-6.53076	-4.65902	-4.17074	-2.72624	-2.54313	-1.94804	-1.48519	-1.73645	-0.84432	-0.88298	-1.1261	-0.8138	-0.83008	-1.09456	-0.82397	-0.86466	-0.93587	-0.88298	-0.83618	-0.37028
-0.43822	-23.6003	-20.5282	-8.81958	-6.24593	-4.63867	-4.15039	-2.65503	-2.50244	-1.96838	-1.63778	-1.69169	-1.04472	-0.91146	-0.90535	-0.72632	-0.84941	-1.58691	-0.82397	-0.69682	-0.82397	-0.80363	-0.79854	-0.27262
-0.43685	-23.1323	-20.1721	-8.76872	-6.26628	-4.56746	-3.90625	-2.56348	-2.4821	-1.83818	-1.67847	-1.65202	-0.97555	-0.91553	-1.01827	-0.71818	-0.76497	-1.20544	-0.93892	-0.88501	-0.65104	-0.76192	-0.78023	-0.30924
-0.43547	-22.6847	-19.7856	-8.55509	-6.08317	-4.55729	-3.73332	-2.52279	-2.42106	-1.83309	-1.7395	-1.65812	-0.92468	-0.80566	-0.77311	-0.6134	-0.75684	-1.3031	-0.84635	-0.7314	-0.66121	-0.76701	-0.7548	-0.37638
-0.4341	-22.2473	-19.3787	-8.57544	-5.92041	-4.43522	-3.69263	-2.47192	-2.22778	-1.95719	-1.53605	-1.62252	-0.99386	-0.81278	-0.84432	-0.69173	-0.72835	-1.28377	-0.85449	-0.74158	-0.57983	-0.74056	-0.69071	-0.33569
-0.43273	-21.9015	-19.2261	-8.29061	-5.75765	-4.03849	-3.479	-2.33968	-2.0752	-1.72526	-1.41398	-1.59505	-0.87077	-0.89213	-0.86568	-0.63985	-0.68359	-0.90637	-0.79346	-0.73344	-0.76396	-0.71411	-0.69478	-0.30009
-0.43135	-21.6573	-18.9412	-8.24992	-5.77799	-3.95711	-3.52987	-2.29899	-2.03451	-1.80461	-1.42415	-1.52079	-0.8606	-0.72835	-0.89111	-0.56661	-0.69682	-1.3092	-0.76192	-0.66427	-0.64799	-0.68054	-0.61849	-0.25126
-0.42998	-21.2504	-18.5343	-7.9244	-5.65592	-3.82487	-3.38745	-2.29899	-1.9633	-1.75069	-1.43433	-1.48417	-0.87484	-0.76497	-0.94604	-0.64799	-0.66427	-0.8016	-0.8138	-0.71716	-0.68359	-0.7019	-0.64596	-0.19023
-0.42861	-20.8435	-18.2292	-7.46663	-5.49316	-3.9266	-3.36711	-2.13623	-1.93278	-1.74255	-1.38346	-1.49434	-0.67139	-0.71004	-0.84025	-0.5839	-0.62561	-1.06405	-0.65104	-0.62256	-0.60628	-0.7253	-0.53711	-0.24312
-0.42723	-20.2637	-17.7104	-7.67008	-5.43213	-3.83504	-3.21452	-2.10571	-2.03451	-1.8219	-1.40381	-1.39465	-0.60018	-0.7548	-0.81482	-0.67037	-0.60933	-0.80566	-0.79447	-0.69682	-0.36621	-0.64697	-0.58085	-0.22074
-0.42586	-19.9992	-17.4764	-7.37508	-5.24902	-3.66211	-3.17383	-2.12606	-1.71916	-1.69983	-1.30208	-1.41805	-0.6307	-0.70801	-0.7782	-0.56661	-0.5778	-0.83822	-0.62459	-0.59713	-0.61442	-0.60018	-0.70597	-0.19124
-0.42449	-19.5007	-16.9576	-7.31405	-5.08626	-3.69263	-3.06193	-2.00399	-1.74967	-1.62455	-1.41398	-1.40076	-0.73242	-0.58187	-0.78328	-0.60018	-0.62154	-0.85653	-0.62256	-0.64494	-0.60933	-0.48828	-0.60425	-0.26652
-0.42311	-19.0938	-16.7135	-7.23267	-5.09644	-3.48918	-2.97038	-1.92261	-1.75985	-1.52995	-1.48519	-1.31226	-0.62052	-0.71411	-0.78735	-0.63477	-0.55542	-0.62256	-0.57576	-0.56763	-0.62459	-0.63477	-0.63883	-0.20447
-0.42174	-18.6259	-16.2354	-6.95801	-4.94385	-3.4078	-2.87882	-1.75985	-1.49536	-1.54215	-1.20036	-1.36312	-0.66121	-0.66427	-0.70597	-0.57475	-0.54932	-0.96842	-0.55237	-0.53304	-0.52897	-0.59408	-0.56763	-0.20955
-0.42037	-18.3105	-15.981	-6.78507	-5.09644	-3.34676	-2.78727	-1.84123	-1.52588	-1.57878	-1.26139	-1.27767	-0.49845	-0.63171	-0.49845	-0.57068	-0.53711	-0.50354	-0.56356	-0.58187	-0.54321	-0.57678	-0.53406	-0.23499
-0.41899	-17.9342	-15.5843	-6.60197	-4.78109	-3.26538	-2.68555	-1.71916	-1.53605	-1.49434	-1.21053	-1.30005	-0.54932	-0.59611	-0.68258	-0.53304	-0.50863	-0.89823	-0.45369	-0.48218	-0.38656	-0.5544	-0.49845	-0.14445
-0.41762	-17.5069	-15.269	-6.57145	-4.77091	-3.43831	-2.79744	-1.60726	-1.54622	-1.44043	-1.25122	-1.27462	-0.41707	-0.60832	-0.6897	-0.49032	-0.53304	-0.60425	-0.55745	-0.57373	-0.53507	-0.41504	-0.4598	-0.30009
-0.41625	-16.9067	-14.8824	-6.31714	-4.60815	-3.19417	-2.68555	-1.6276	-1.18001	-1.35498	-1.20036	-1.238	-0.67139	-0.63578	-0.69377	-0.44352	-0.45776	-0.70903	-0.47099	-0.45064	-0.52185	-0.46285	-0.46285	-0.22786
-0.41487	-16.6117	-14.5467	-6.23576	-4.38436	-3.12297	-2.45158	-1.47502	-1.26139	-1.46383	-1.29903	-1.27157	-0.53914	-0.5249	-0.65511	-0.39164	-0.45878	-0.86263	-0.48218	-0.48523	-0.51575	-0.26449	-0.41402	-0.14445
-0.4135	-16.276	-14.2721	-6.11369	-4.37419	-3.14331	-2.36003	-1.5564	-1.10881	-1.43738	-1.08846	-1.21053	-0.5188	-0.55745	-0.68665	-0.43233	-0.45369	-0.55237	-0.46387	-0.42013	-0.34587	-0.41504	-0.50557	-0.20345
-0.41213	-15.8691	-13.9058	-5.85938	-4.16056	-3.13314	-2.38037	-1.29191	-1.09863	-1.33565	-1.04777	-1.2146	-0.49845	-0.60323	-0.61951	-0.37944	-0.44047	-0.9908	-0.43233	-0.40283	-0.43844	-0.42623	-0.35095	-0.09562
-0.41075	-15.6352	-13.7024	-5.68644	-4.14022	-2.86865	-2.18709	-1.26139	-0.98674	-1.35193	-1.26648	-1.18408	-0.54932	-0.50557	-0.62866	-0.35604	-0.44657	-0.50354	-0.48218	-0.42521	-0.44759	-0.41199	-0.42521	-0.25635
-0.40938	-15.1164	-13.3972	-5.59489	-4.19108	-2.65503	-2.20744	-1.16984	-1.11898	-1.31836	-1.29293	-1.15051	-0.59001	-0.59306	-0.57068	-0.39978	-0.43945	-0.87382	-0.4303	-0.34587	-0.36214	-0.43742	-0.38045	-0.18921
-0.40801	-14.6993	-13.2039	-5.5542	-3.87573	-2.69572	-2.04468	-1.12915	-1.00708	-1.2675	-1.19832	-1.18306	-0.37638	-0.46082	-0.57373	-0.29704	-0.39978	-0.57475	-0.53202	-0.45268	-0.34688	-0.3774	-0.26347	-0.02645
-0.40663	-14.3636	-12.797	-5.46265	-3.58073	-2.64486	-2.08537	-1.16984	-0.86466	-1.30208	-0.94604	-1.09151	-0.37638	-0.63375	-0.56152	-0.3835	-0.37435	-0.54423	-0.44759	-0.38757	-0.38045	-0.43233	-0.33162	-0.08545
-0.40526	-14.0279	-12.5427	-5.45247	-3.64176	-2.43123	-1.90226	-0.98674	-0.72225	-1.24308	-1.09863	-1.03556	-0.4069	-0.45369	-0.5249	-0.37333	-0.35299	-0.6602	-0.4303	-0.36519	-0.34587	-0.33162	-0.29704	-0.08952
-0.40389	-13.6515	-12.3596	-5.21851	-3.50952	-2.36003	-1.86157	-0.90535	-0.73242	-1.39872	-1.15458	-1.04574	-0.47811	-0.4303	-0.56559	-0.36519	-0.37231	-0.295	-0.39063	-0.38961	-0.35604	-0.4069	-0.39775	-0.06307
-0.40251	-13.2345	-11.8205	-5.07609	-3.37728	-1.98364	-1.70898	-0.80363	-0.47811	-1.34277	-0.93587	-1.04675	-0.48421	-0.43945	-0.51371	-0.4069	-0.33671	-0.70496	-0.32349	-0.2889	-0.23397	-0.295	-0.29399	-0.08748
-0.40114	-12.8581	-11.5662	-4.86247	-3.39762	-1.99382	-1.67847	-0.76294	-0.6307	-1.21969	-0.94604	-1.01217	-0.45776	-0.48218	-0.50151	-0.34587	-0.33468	-0.25228	-0.37537	-0.38249	-0.30721	-0.40181	-0.34078	-0.01526
-0.39977	-12.502	-11.1796	-4.69971	-3.42814	-1.90226	-1.61743	-0.76294	-0.59001	-1.26546	-1.01725	-0.98165	-0.47811	-0.46082	-0.49337	-0.28687	-0.32145	-0.46082	-0.26143	-0.295	-0.27974	-0.4008	-0.32247	-0.03357
-0.3984	-12.0544	-11.0982	-4.57764	-3.42814	-1.99382	-1.54622	-0.57983	-0.39673	-1.17493	-0.90535	-0.99996	-0.43742	-0.33162	-0.45471	-0.31433	-0.27873	-0.24821	-0.36011	-0.37537	-0.27059	-0.32043	-0.31535	-0.07019
-0.39702	-11.6882	-10.4879	-4.46574	-3.22469	-1.82088	-1.49536	-0.52897	-0.23397	-1.22884	-0.98674	-1.01624	-0.31535	-0.45471	-0.50354	-0.33671	-0.31331	-0.35095	-0.25838	-0.30212	-0.3123	-0.27873	-0.34892	-0.02747
-0.39565	-11.2508	-10.2539	-4.26229	-3.03141	-1.82088	-1.36312	-0.68156	-0.26449	-1.0732	-0.94604	-0.94299	-0.31535	-0.28788	-0.47404	-0.28788	-0.30314	-0.42928	-0.29806	-0.32145	-0.30518	-0.33061	-0.25838	-0.08036
-0.39428	-10.7625	-9.82666	-4.07918	-3.02124	-1.89209	-1.37329	-0.41707	-0.02035	-1.13627	-0.79346	-0.97656	-0.34587	-0.28687	-0.44047	-0.12817	-0.29399	-0.26449	-0.2299	-0.28992	-0.36214	-0.21362	-0.30009	-0.12207
-0.3929	-10.498	-9.50114	-4.07918	-2.7771	-1.66829	-1.21053	-0.27466	-0.08138	-1.16475	-0.91553	-0.92977	-0.295	-0.27161	-0.45776	-0.20345	-0.29297	-0.62459	-0.19836	-0.23804	-0.32857	-0.29195	-0.21464	-0.02747
-0.39153	-10.2437	-9.26717	-3.97746	-2.86865	-1.59709	-1.08846	-0.28483	-0.09155	-1.04065	-0.84432	-0.92672	-0.32552	-0.33875	-0.41504	-0.24821	-0.26652	-0.236	-0.23397	-0.295	-0.34587	-0.2065	-0.23499	-0.15767
-0.39016	-9.84701	-8.78906	-3.71297	-2.68555	-1.46484	-1.12915	-0.19328	0.02035	-1.12508	-0.86466	-0.89111	-0.32552	-0.41504	-0.44759	-0.236	-0.27262	-0.58594	-0.15666	-0.19124	-0.24821	-0.30823	-0.20549	-0.03967
-0.38878	-9.48079	-8.59578	-3.43831	-2.71606	-1.41398	-0.89518	0.01017	0.14242	-1.03963	-0.89518	-0.84229	-0.27466	-0.28178	-0.36316	-0.17192	-0.23397	-0.33366	-0.31637	-0.2889	-0.24821	-0.18311	-0.20955	-0.0356
-0.38741	-9.18579	-8.34147	-3.43831	-2.43123	-1.65812	-1.01725	-0.19328	0.20345	-1.07931	-0.89518	-0.89111	-0.42725	-0.295	-0.3418	-0.19633	-0.21566	-0.40792	-0.21362	-0.20142	-0.30721	-0.21769	-0.2238	-0.06103
-0.38604	-8.69751	-8.14819	-3.41797	-2.40072	-1.43433	-0.85449	-0.1119	0.31535	-1.03455	-0.95622	-0.89111	-0.12207	-0.33875	-0.42928	-0.26652	-0.20345	-0.56458	-0.25533	-0.18209	-0.27364	-0.03052	-0.18107	-0.04781
-0.38466	-8.41268	-7.9244	-3.39762	-2.16675	-1.37329	-0.8138	0.07121	0.46794	-0.9552	-0.69173	-0.86161	-0.18311	-0.26042	-0.31637	-0.17293	-0.15767	-0.20243	-0.14242	-0.18311	-0.22481	-0.18616	-0.24719	-0.1414
-0.38329	-8.22957	-7.73112	-3.34676	-2.34985	-1.27157	-0.6307	0.1119	0.44759	-1.04675	-0.93282	-0.83313	-0.2238	-0.34281	-0.35807	-0.20142	-0.21464	-0.59408	-0.17904	-0.15971	-0.10173	-0.21362	-0.13835	0.00407
-0.38192	-7.91423	-7.41577	-3.14331	-1.98364	-1.05794	-0.67139	0.36621	0.47811	-1.05387	-0.74259	-0.86975	-0.14242	-0.25533	-0.27568	-0.17497	-0.13326	-0.1414	-0.26855	-0.21057	-0.1241	-0.24312	-0.1709	0.02543
-0.38054	-7.63957	-6.95801	-3.03141	-1.9633	-0.90535	-0.60018	0.46794	0.53914	-1.00199	-0.69173	-0.77413	-0.42826	-0.23905	-0.31026	-0.15462	-0.18005	-0.42216	-0.17192	-0.15564	-0.14242	-0.16581	-0.15259	0.0529
-0.37917	-7.28353	-6.81559	-2.7771	-1.90226	-0.82397	-0.46794	0.26449	0.56966	-1.05286	-0.74259	-0.78125	-0.24414	-0.23295	-0.32654	-0.16378	-0.15767	-0.21566	-0.28076	-0.25533	-0.14242	-0.18412	-0.118	0.04476
-0.3778	-7.05973	-6.663	-2.78727	-1.9633	-0.82397	-0.31535	0.50863	0.77311	-1.07524	-0.72225	-0.77311	-0.25431	-0.24516	-0.27262	-0.15564	-0.12817	-0.17293	-0.17904	-0.16276	-0.24414	-0.18311	0	0.0234
-0.37642	-6.72404	-6.50024	-2.67537	-1.7395	-0.76294	-0.30518	0.48828	0.83415	-0.98877	-0.8138	-0.79651	-0.26449	-0.2655	-0.30721	-0.13428	-0.13631	-0.30619	-0.04069	-0.16988	-0.17293	-0.16378	0.04069	0.03866
-0.37505	-6.34766	-6.22559	-2.53296	-1.74967	-0.6307	-0.2238	0.54932	1.0376	-0.89315	-0.71208	-0.80465	-0.06104	-0.17192	-0.26042	-0.16479	-0.10478	-0.0061	-0.13936	-0.18921	-0.2238	-0.21667	-0.19735	0.08545
-0.37368	-6.13403	-5.95093	-2.46175	-1.66829	-0.54932	-0.20345	0.71208	1.02743	-0.98063	-0.80363	-0.73853	-0.20345	-0.20549	-0.28585	-0.05697	-0.12309	-0.36112	-0.07528	-0.10274	-0.1475	-0.25126	-0.17904	0.06002
-0.3723	-5.79834	-5.58472	-2.29899	-1.52588	-0.33569	-0.10173	0.75277	1.02743	-0.94198	-0.7019	-0.67444	-0.12207	-0.14343	-0.26042	-0.11088	-0.09766	0.01017	-0.1119	-0.18209	-0.12817	0.07121	-0.26347	0.00712
-0.37093	-5.46265	-5.41178	-2.18709	-1.48519	-0.38656	0.15259	0.95622	1.07829	-0.9023	-0.6307	-0.76497	-0.23397	-0.19328	-0.22583	-0.19938	-0.10986	-0.27059	-0.05391	-0.13733	0.03052	-0.18616	-0.14343	0.13835
-0.36956	-5.3304	-5.16764	-2.0752	-1.4445	-0.39673	0.05086	0.97656	1.23088	-0.86263	-0.73242	-0.68258	-0.16276	-0.19023	-0.24719	-0.16785	-0.09562	-0.1119	-0.12919	-0.19938	-0.03459	-0.1241	-0.13224	0.0824
-0.36818	-4.88281	-4.93368	-2.02433	-1.47502	-0.24414	0.12207	0.99691	1.45467	-0.85551	-0.78939	-0.61035	-0.13224	-0.11292	-0.19735	0.01526	-0.05391	-0.11088	-0.07935	-0.11088	-0.0885	-0.12919	-0.16174	0.02645
-0.36681	-4.7404	-4.69971	-1.89209	-1.45467	-0.20345	0.23397	1.08846	1.34277	-0.80668	-0.74259	-0.66427	-0.25431	-0.11292	-0.20243	-0.04476	-0.04578	-0.31026	-0.08748	-0.11597	-0.06103	-0.08036	-0.10274	-0.0234
-0.36544	-4.48608	-4.44539	-1.83105	-1.3326	-0.34587	0.34587	1.13932	1.56657	-0.85246	-0.55949	-0.43742	-0.18412	-0.15564	-0.16886	-0.05391	-0.01221	-0.05697	-0.0885	-0.10885	-0.13021	-0.09257	-0.14445	-0.0295
-0.36406	-4.25212	-4.42505	-1.83105	-1.20036	-0.295	0.39673	1.31226	1.67847	-0.81889	-0.52897	-0.54932	-0.22583	-0.1943	-0.11088	-0.00407	-0.00102	-0.52083	-0.04374	-0.07121	-0.07019	-0.12105	-0.09359	0.05391
-0.36269	-4.03849	-4.26229	-1.50553	-1.01725	-0.14242	0.39673	1.35295	1.71916	-0.77209	-0.64087	-0.20345	-0.21871	-0.08443	-0.18412	0.06409	0.0061	-0.09257	-0.12716	-0.10173	-0.06002	-0.0946	-0.07426	0.03052
-0.36132	-3.97746	-4.03849	-1.53605	-0.94604	-0.06104	0.52897	1.37329	1.81071	-0.7487	-0.55949	-0.65002	-0.15259	-0.07528	-0.09766	0.17598	0.04883	-0.40181	-0.03764	-0.00712	-0.08341	-0.1414	-0.08647	0.06714
-0.35994	-3.56038	-3.71297	-1.37329	-0.95622	-0.03052	0.49845	1.52588	1.78019	-0.81787	-0.61035	-0.46794	-0.28178	-0.07528	-0.11495	0.01119	0.03662	-0.13428	-0.03052	-0.15564	-0.1119	-0.08748	-0.05595	0.03153
-0.35857	-3.479	-3.49935	-1.30208	-0.89518	0.05086	0.71208	1.51571	1.99382	-0.76497	-0.71615	-0.53813	-0.11292	-0.02035	-0.06307	0.07629	0.08545	-0.18921	-0.11902	-0.09359	-0.21362	-0.08748	-0.10173	-0.05188
-0.3572	-3.23486	-3.46883	-1.3326	-0.76294	0.14242	0.79346	1.61743	2.1464	-0.77515	-0.62052	-0.60221	-0.15157	-0.01831	-0.02747	0.03967	0.10986	-0.30924	-0.09766	-0.06714	-0.07833	-0.07528	-0.03764	0.04171
-0.35582	-3.0721	-3.44849	-1.32243	-0.60018	0.16276	0.9257	1.70898	2.15658	-0.80363	-0.45776	-0.53101	-0.16073	-0.03764	-0.04883	0.118	0.1414	0.12105	-0.10681	-0.06714	-0.04069	-0.08545	-0.06612	0.0885
-0.35445	-2.89917	-3.36711	-1.32243	-0.46794	0.24414	1.05794	1.91243	2.2583	-0.69478	-0.60018	-0.5717	-0.13021	0.00305	0.02645	0.11292	0.15971	-0.30721	-0.00509	-0.02645	-0.08545	-0.08138	0.01119	0.11698
-0.35308	-2.78727	-3.19417	-1.12915	-0.49845	0.38656	0.97656	1.99382	2.41089	-0.79854	-0.6307	-0.53101	-0.14242	0.07324	0.01831	0.17497	0.17598	0.0946	-0.09867	-0.0824	-0.15971	-0.08545	0.01628	0.15666
-0.3517	-2.4821	-3.01107	-1.12915	-0.34587	0.4069	1.0376	2.0752	2.40072	-0.72021	-0.50863	-0.45776	-0.118	0.01933	0.04679	0.14343	0.21871	-0.08748	0.00407	-0.02136	-0.02035	-0.05697	-0.02136	0.09359
-0.35033	-2.51261	-2.71606	-1.06812	-0.34587	0.61035	1.28174	2.10571	2.40072	-0.68766	-0.38656	-0.42725	-0.15767	0.05493	0.08748	0.12919	0.22685	0.01017	-0.07935	-0.11088	-0.05697	-0.00407	-0.0356	0.1475
-0.34896	-2.19727	-2.6652	-0.85449	-0.49845	0.85449	1.13932	2.19727	2.65503	-0.70496	-0.58085	-0.44861	-0.01831	0.11292	0.06205	0.25736	0.30314	0.05086	0.00203	-0.06103	-0.07935	-0.05086	-0.12919	0.11597
-0.34758	-1.99382	-2.51261	-0.69173	-0.32552	0.89518	1.46484	2.38037	2.73641	-0.68359	-0.54932	-0.41707	-0.10579	0.14242	0.15259	0.36011	0.30212	-0.15767	0.00102	-0.15666	-0.02035	-0.01424	-0.09867	0.07222
-0.34621	-1.86157	-2.31934	-0.60018	-0.31535	0.87484	1.38346	2.33968	2.84831	-0.66732	-0.34587	-0.32552	-0.07019	0.17192	0.15564	0.31942	0.32552	0.13428	0.0234	-0.03967	0.09155	-0.00203	-0.08138	0.13021
-0.34484	-1.69881	-2.16675	-0.54932	-0.21362	0.90535	1.50553	2.47192	2.96021	-0.61239	-0.4069	-0.50863	-0.02035	0.09562	0.20854	0.32145	0.39266	-0.25838	0.07324	0.02136	0.02238	-0.03153	-0.07121	0.21667
-0.34346	-1.61743	-2.0752	-0.46794	-0.23397	0.91553	1.59709	2.4821	2.98055	-0.58187	-0.33569	-0.37435	0.12207	0.23499	0.24719	0.51371	0.39775	0.15869	-0.04781	-0.04679	0.06103	-0.01221	-0.05391	0.03255
-0.34209	-1.45467	-1.82088	-0.48828	-0.12207	1.13932	1.57674	2.54313	3.11279	-0.58289	-0.38656	-0.23397	0.07121	0.28076	0.25736	0.45268	0.48116	-0.16276	0.07629	0.03967	0.06612	-0.0356	-0.00916	0.13733
-0.34072	-1.42415	-1.72933	-0.44759	-0.02035	1.15967	1.71916	2.78727	3.30607	-0.53101	-0.35604	-0.19328	0.17293	0.46794	0.35807	0.50557	0.54728	-0.02543	-0.05188	-0.04578	0.0295	0.00203	0.04171	0.01424
-0.33934	-1.2207	-1.60726	-0.2238	0.08138	1.21053	1.70898	2.90934	3.36711	-0.54728	-0.43538	-0.06104	0.059	0.31026	0.37944	0.51676	0.5839	-0.01322	0.0356	0.05798	0.00305	-0.03662	-0.02136	0.01017
-0.33797	-1.15967	-1.50553	-0.14242	0.1119	1.26139	1.82088	2.99072	3.43831	-0.51066	-0.45166	-0.09155	0.28483	0.33366	0.45776	0.54932	0.63985	-0.26449	0.02136	0.04578	0.02035	-0.02747	-0.01831	0.11698
-0.3366	-0.96639	-1.2207	-0.08138	0.04069	1.26139	1.95312	3.12297	3.67228	-0.52897	-0.413	-0.06104	0.23397	0.46997	0.53609	0.6602	0.6602	0.08748	-0.00712	0.06103	0.01831	-0.04069	-0.04374	0.06307
-0.33522	-0.89518	-1.30208	-0.15259	0.07121	1.16984	2.03451	3.14331	3.69263	-0.58695	-0.43233	-0.25736	0.26449	0.38961	0.56356	0.63375	0.7782	-0.33264	0.03459	0.09054	0.08443	-0.04985	0.00305	0.13021
-0.33385	-0.75277	-1.45467	-0.15259	0.17293	1.24105	2.17692	3.23486	3.71297	-0.49235	-0.34485	-0.24719	0.25431	0.48319	0.64494	0.7487	0.85856	0.12207	-0.04883	-0.00916	0.09664	-0.0356	0.02035	0.01017
-0.33248	-0.77311	-1.36312	-0.04069	0.35604	1.4445	2.31934	3.38745	3.78418	-0.49845	-0.2238	-0.21667	0.2238	0.55949	0.66325	0.72835	0.91451	-0.10783	0.02747	0.07731	0.08138	-0.05697	0.04272	0.15259
-0.3311	-0.80363	-1.37329	-0.01017	0.53914	1.61743	2.2583	3.51969	3.97746	-0.47913	-0.32552	-0.2238	0.23295	0.62561	0.79854	0.89213	1.0081	-0.00203	0.09155	-0.03662	-0.00814	-0.01526	0.09562	0.14954
-0.32973	-0.80363	-1.28174	0.12207	0.42725	1.58691	2.45158	3.54004	4.04867	-0.49642	-0.21362	-0.16276	0.37638	0.71615	0.87077	0.96944	1.05896	0.12105	0.02747	0.04781	-0.09054	0.02136	0.03866	0.15869
-0.32836	-0.64087	-1.19019	0.2238	0.48828	1.81071	2.4821	3.56038	4.30298	-0.53406	-0.28483	-0.03052	0.41707	0.7487	0.89925	1.02743	1.16475	-0.08952	0.05188	0.08341	-0.08748	-0.00203	0.07528	0.17497
-0.32698	-0.5188	-0.98674	0.08138	0.39673	1.69881	2.61434	3.60107	4.27246	-0.46082	-0.01017	-0.17293	0.34892	0.84127	1.00403	1.21663	1.23901	0.27466	0.0651	0.05798	-0.10173	0.05188	-0.00509	0.18107
-0.32561	-0.42725	-1.25122	0.04069	0.66121	1.84123	2.67537	3.7028	4.3335	-0.4659	-0.10173	0.04069	0.48726	0.8016	1.05693	1.26444	1.36617	-0.12614	0.13733	0.07528	0.1119	-0.00407	0.07121	0.16479
-0.32424	-0.46794	-1.12915	0.25431	0.7019	1.9633	2.78727	3.93677	4.44539	-0.39062	0.01017	0.17293	0.68156	0.99894	1.17289	1.32853	1.47909	0.28381	0.04171	0.15259	0.00814	0.05798	-0.01526	0.17904
-0.32286	-0.34587	-1.00708	0.32552	0.68156	2.05485	2.86865	4.03849	4.61833	-0.354	-0.05086	0.11698	0.56254	1.03353	1.26038	1.42517	1.52486	0.03357	0.08341	0.0824	0.05086	0.01322	-0.00203	0.1709
-0.32149	-0.24414	-0.87484	0.4069	0.76294	2.26847	2.95003	4.17074	4.67936	-0.38961	-0.08138	-0.24414	0.53406	1.14746	1.37024	1.52283	1.68457	0.15462	0.04781	0.00305	0.10783	0.08545	0.21362	0.10274
-0.32012	-0.26449	-0.76294	0.57983	0.73242	2.21761	3.10262	4.27246	4.83195	-0.31026	0	0.28483	0.82397	1.1851	1.51978	1.66423	1.82393	0.15157	0.11902	0.04374	0.07121	0.06103	0.15259	0.16479
-0.31874	-0.24414	-0.79346	0.36621	0.89518	2.10571	3.15348	4.32332	4.86247	-0.32756	-0.09664	0.33569	0.71208	1.33362	1.57572	1.73645	1.93481	-0.07935	0.08341	0.08952	0.0885	0.07324	0.06714	0.13224
-0.31737	-0.12207	-0.54932	0.55949	0.77311	2.2583	3.16366	4.4047	5.20833	-0.22685	0.18311	0.35604	0.89518	1.42924	1.77816	1.98466	2.09351	0.2065	0.0946	0.08952	0.26449	0.09664	-0.02136	0.10986
-0.316	-0.12207	-0.54932	0.62052	0.83415	2.43123	3.2959	4.42505	5.10661	-0.2889	0.1119	0.44759	0.90535	1.53707	1.89412	2.09656	2.21151	-0.19735	0.13021	0.12614	0.13936	0.02441	0.02747	0.17904
-0.31462	-0.09155	-0.42725	0.61035	0.96639	2.4821	3.4078	4.60815	5.27954	-0.26652	0.07121	0.44759	0.95622	1.64083	2.04061	2.09757	2.3936	0.21261	0.06409	0.21362	0.04578	0.09969	0.04883	0.07222
-0.31325	-0.01017	-0.65104	0.78328	0.93587	2.47192	3.44849	4.67936	5.2592	-0.20447	0.18311	0.41707	1.12915	1.75069	2.22168	2.41089	2.55229	-0.08341	0.11292	0.12207	0.27466	0.0356	0.09054	0.15462
-0.31188	-0.02035	-0.4069	0.6307	0.94604	2.61434	3.50952	4.93368	5.39144	-0.25736	0.1119	0.43335	1.13932	1.80257	2.31527	2.44039	2.75167	0.01221	-0.02035	0.02645	0.12919	0.08036	0.118	0.18412
-0.3105	0	-0.47811	0.75277	1.05794	2.57365	3.67228	5.01506	5.56437	-0.16276	0.17293	0.39164	1.35295	2.04366	2.5533	2.67232	2.91951	0.14547	0.06205	0.10173	0.059	0.02441	-0.00407	0.14038
-0.30913	-0.07121	-0.49845	0.75277	1.25122	2.68555	3.77401	4.98454	5.6661	-0.20243	0.19328	0.49337	1.41398	2.09147	2.69063	2.82389	3.09855	-0.14547	0.08443	0.09155	0.10274	0.01933	0.0946	0.12512
-0.30776	0.01017	-0.49845	0.80363	1.27157	2.80762	3.76383	5.04557	5.71696	-0.26754	0.31535	0.58085	1.5564	2.32239	2.88798	3.02938	3.32336	0.28483	0.05391	0.10986	0.10376	0.059	0.07019	0.07731
-0.30638	0.19328	-0.37638	0.96639	1.25122	2.78727	3.9266	5.23885	5.80851	-0.19023	0.32552	0.59814	1.50553	2.46582	3.07617	3.20231	3.51054	-0.15462	0.14343	0.14547	0.13123	0.01933	0.18412	0.177
-0.30501	0.12207	-0.4069	1.05794	1.21053	2.87882	4.03849	5.34058	5.8492	-0.2533	0.295	0.68563	1.65812	2.54924	3.24402	3.35897	3.75773	0.29195	0.04069	0.06307	0.07121	0.05697	0.15971	0.2299
-0.30364	0.15259	-0.4069	0.8138	1.48519	3.09245	4.07918	5.45247	6.08317	-0.13123	0.41707	0.65715	1.66829	2.84322	3.50647	3.5909	3.97949	0.10376	0.1536	0.13631	0.14242	0.04476	0.16581	0.18616
-0.30226	0.23397	-0.50863	0.80363	1.50553	3.0009	4.13005	5.69661	6.13403	-0.10579	0.39673	0.8138	1.67847	2.9012	3.70178	3.83606	4.18294	0.17497	0.04476	0.03662	0.08036	0.09664	0.14954	0.24007
-0.30089	0.09155	-0.56966	0.93587	1.59709	3.17383	4.32332	5.6661	6.19507	-0.14038	0.34587	0.82703	1.97347	3.17993	3.95101	4.13818	4.481	0.29195	0.18005	0.11597	0.02035	0.1414	0.12716	0.23092
-0.29952	-0.04069	-0.57983	0.82397	1.47502	3.23486	4.44539	5.6661	6.42904	-0.0946	0.36621	0.87484	2.02433	3.34269	4.18498	4.44234	4.74141	0.0529	0.16073	0.12716	0.10783	0.16073	0.08545	0.22583
-0.29814	0.12207	-0.46794	1.09863	1.52588	3.41797	4.38436	5.75765	6.64266	-0.118	0.49845	0.94503	2.08537	3.60514	4.43726	4.58781	5.03031	0.34688	0.15462	0.12716	0.0356	0.14343	-0.0295	0.236
-0.29677	0.19328	-0.24414	0.87484	1.37329	3.33659	4.5166	5.93058	6.41886	-0.00102	0.55949	0.93587	2.12606	3.82792	4.72819	4.8879	5.33752	-0.0529	0.21667	0.16886	0.09054	0.03967	0.05493	0.20549
-0.2954	0.15259	-0.30518	1.04777	1.39364	3.44849	4.56746	5.97127	6.82576	-0.04985	0.48828	1.03455	2.23796	4.04154	4.96114	5.16256	5.59489	0.46794	0.13733	0.07528	0.11292	0.1241	0.0651	0.18819
-0.29402	0.13224	-0.36621	0.98674	1.40381	3.479	4.60815	6.01196	6.56128	-0.02543	0.42725	1.07931	2.42106	4.27653	5.27242	5.49011	5.94788	0.14648	0.19938	0.15157	0.0885	0.11902	0.10986	0.30111
-0.29265	0.28483	-0.28483	0.96639	1.63778	3.52987	4.76074	6.12386	6.93766	-0.01119	0.40894	1.15356	2.39054	4.61833	5.59591	5.76681	6.25203	0.177	0.1241	0.07019	0.16988	0.1709	0.12817	0.18311
-0.29128	0.24414	-0.14242	1.1495	1.54622	3.61125	4.89299	6.34766	7.09025	0.00814	0.39062	1.23088	2.59399	4.76685	5.8787	6.04858	6.58976	0.23702	0.14343	0.15971	0.1709	0.13428	0.04374	0.18921
-0.28991	0.19328	-0.14242	1.2207	1.60726	3.78418	4.99471	6.30697	7.1106	0.07222	0.47099	1.32243	2.7771	5.05269	6.21745	6.38123	6.94682	-0.06103	0.16073	0.16174	0.13123	0.17497	0.13123	0.18717
-0.28853	0.31535	-0.24414	1.2207	1.64795	3.71297	4.87264	6.38835	7.25301	0.0356	0.46183	1.2736	2.79744	5.09644	6.49821	6.66809	7.28048	0.30212	0.15157	0.16479	0.10071	0.14547	0.08748	0.15462
-0.28716	0.20345	-0.14242	1.2207	1.68864	3.67228	5.00488	6.57145	7.21232	0.0295	0.5188	1.3092	2.93986	5.52063	6.89697	7.25301	7.71179	-0.15055	0.19226	0.20142	0.16276	0.11698	0.15259	0.29093
-0.28579	0.295	-0.09155	1.32243	1.65812	3.77401	4.99471	6.67318	7.33439	0.0651	0.5422	1.37533	2.93986	5.72713	7.23063	7.68026	8.08004	0.39673	0.09664	0.12614	0.22888	0.13021	0.09562	0.18209
-0.28441	0.34587	-0.1119	1.25122	1.7395	3.84521	5.18799	6.70369	7.46663	-0.04883	0.50659	1.37634	3.16366	6.15438	7.58057	7.85726	8.51949	0.05493	0.16988	0.18412	0.31535	0.05493	0.20142	0.20345
-0.28304	0.4069	-0.04069	1.19019	1.66829	3.89608	5.21851	6.85628	7.7006	0.04171	0.61035	1.37838	3.19417	6.2734	8.16854	8.28044	8.96606	0.13326	0.08647	0.13326	0.24923	0.09054	0.2065	0.16174
-0.28167	0.32552	-0.37638	1.20036	1.70898	4.02832	5.37109	6.9987	7.7006	0.04679	0.7019	1.51062	3.34676	6.61214	8.33333	8.82975	9.57235	0.33468	0.14547	0.18819	0.18412	0.11292	0.10579	0.12614
-0.28029	0.14242	-0.27466	1.32243	1.83105	3.91642	5.4423	7.00887	7.72095	0.0651	0.75277	1.50045	3.45866	6.82678	8.98234	9.26717	9.8704	-0.02441	0.16378	0.17904	0.18717	0.12817	0.21362	0.26855
-0.27892	0.27466	-0.2238	1.24105	1.81071	4.1097	5.46265	7.28353	7.96509	0.07426	0.64799	1.57267	3.58073	7.21232	9.37907	9.71476	10.2875	0.46387	0.1709	0.15971	0.11393	0.15157	0.17497	0.27873
-0.27755	0.19328	-0.24414	1.24105	2.05485	4.20125	5.65592	7.31405	7.93457	0.01831	0.61747	1.61743	3.65194	7.56836	9.7758	10.081	11.0372	0.1119	0.21973	0.20549	0.17395	0.12105	0.26754	0.25737
-0.27617	0.26449	-0.25431	1.36312	2.12606	4.16056	5.69661	7.32422	7.97526	0.09155	0.66732	1.62048	3.64176	7.96509	10.2539	10.7015	11.5458	0.37028	0.16988	0.13936	0.09766	0.19023	0.24618	0.26143
-0.2748	0.35604	-0.16276	1.32243	1.89209	4.38436	5.7373	7.43612	8.13802	0.09969	0.62561	1.67847	3.7028	8.22957	10.6506	11.0881	12.0544	0.33569	0.33569	0.19023	0.07324	0.1475	0.27059	0.26245
-0.27343	0.18311	-0.19328	1.24105	2.09554	4.44539	5.81868	7.47681	8.17871	0.13733	0.69071	1.71611	3.83504	8.45337	11.1287	11.6679	12.6038	0.31026	0.11902	0.24414	0.10071	0.16378	0.20549	0.26245
-0.27205	0.35604	-0.15259	1.26139	1.88192	4.47591	5.8492	7.56836	8.39233	0.11698	0.78328	1.76188	3.8859	8.80941	11.6068	12.1358	13.1429	0.37842	0.23804	0.22176	0.03764	0.16785	0.03967	0.30721
-0.27068	0.28483	-0.06104	1.20036	2.08537	4.56746	6.00179	7.62939	8.58561	0.1241	0.79346	1.76188	3.96729	9.16545	12.0951	12.736	13.7431	0.08647	0.2065	0.21261	0.17395	0.16276	0.18717	0.25533
-0.26931	0.28483	-0.12207	1.36312	2.02433	4.63867	6.08317	7.80233	8.4432	0.18717	0.87484	1.73035	4.07918	9.38924	12.5936	13.265	14.3127	0.43335	0.19124	0.17293	0.31535	0.19531	0.17293	0.27364
-0.26793	0.32552	-0.18311	1.38346	2.04468	4.67936	6.11369	7.86336	8.57544	0.14954	0.71208	1.83411	4.17074	9.75545	13.0513	13.855	14.9434	0.04578	0.24211	0.22074	0.21566	0.12817	0.18717	0.37231
-0.26656	0.295	-0.02035	1.43433	2.19727	4.38436	6.15438	7.90405	8.68734	0.19735	0.73242	1.8158	4.27246	10.0505	13.6007	14.4145	15.5843	0.40385	0.10681	0.17802	0.2533	0.16581	0.1414	0.18616
-0.26519	0.43742	0.18311	1.5564	2.12606	4.7404	6.21541	8.00578	8.83993	0.16174	0.76294	1.8575	4.28263	10.3658	14.0788	14.974	16.1743	0.08138	0.24414	0.2238	0.17904	0.20447	0.15055	0.24211
-0.26381	0.43742	0.09155	1.58691	2.03451	4.56746	6.27645	8.14819	8.91113	0.12817	0.72021	1.83818	4.36401	10.5693	14.5772	15.5131	16.8355	0.15157	0.14954	0.24414	0.1709	0.23702	0.24821	0.19836
-0.26244	0.44759	0.06104	1.53605	1.90226	4.65902	6.2561	8.08716	9.00269	0.17395	0.79041	1.94295	4.4047	10.9558	15.1062	16.1743	17.5069	0.3774	0.18005	0.24516	0.14343	0.23092	0.16378	0.19633
-0.26107	0.38656	-0.03052	1.4445	2.0752	4.72005	6.46973	8.2194	9.0332	0.10274	0.77515	1.96431	4.47591	11.2305	15.5436	16.8355	18.1987	-0.00102	0.15259	0.23804	0.17395	0.21973	0.2004	0.29297
-0.25969	0.47811	0.10173	1.40381	1.93278	4.8116	6.57145	8.35164	9.06372	0.17802	0.79041	1.89514	4.56746	11.5255	16.1641	17.4255	18.9412	0.40995	0.2065	0.22685	0.19633	0.18005	0.30518	0.14852
-0.25832	0.43742	0.03052	1.61743	2.21761	4.98454	6.4799	8.3313	9.08407	0.11495	0.83008	1.97347	4.52677	11.7493	16.6016	18.0766	19.6126	0.00102	0.22888	0.26754	0.22278	0.11597	0.2533	0.22176
-0.25695	0.33569	0.01017	1.53605	2.16675	4.90316	6.65283	8.45337	9.33838	0.10783	0.79346	1.99178	4.66919	12.0137	17.1305	18.809	20.3756	0.37537	0.15462	0.17192	0.27669	0.20142	0.25533	0.21057
-0.25557	0.37638	-0.09155	1.53605	2.15658	4.95402	6.71387	8.55509	9.41976	0.15055	0.83415	2.005	4.64884	12.2986	17.6595	19.5007	21.0978	0.21464	0.37638	0.22278	0.22685	0.16276	0.23905	0.29399
-0.2542	0.38656	0.06104	1.56657	2.22778	4.91333	6.78507	8.68734	9.53166	0.10071	0.80058	2.05485	4.72005	12.5834	18.1681	20.2026	21.8811	0.25838	0.16276	0.15971	0.21871	0.23092	0.29195	0.31026
-0.25283	0.39673	-0.04069	1.49536	2.16675	4.98454	6.94784	8.74837	9.56217	0.16174	0.84737	2.00704	4.70988	12.7563	18.6666	20.9045	22.6542	0.46387	0.22074	0.22481	0.14852	0.22583	0.16683	0.27262
-0.25145	0.30518	-0.08138	1.49536	2.21761	5.02523	6.90715	8.83993	9.64355	0.15259	1.01725	2.06502	4.72005	12.9191	19.1142	21.5963	23.4171	0.16174	0.30212	0.24007	0.39673	0.20447	0.15259	0.27568
-0.25008	0.36621	0.03052	1.52588	2.31934	5.15747	6.97835	8.88062	9.69442	0.1475	0.9257	2.08842	4.79126	13.326	19.6533	22.3592	24.2513	0.52795	0.23499	0.22685	0.17395	0.21566	0.16378	0.3245
-0.24871	0.33569	-0.1119	1.45467	2.36003	5.22868	6.94784	8.92131	9.73511	0.21057	0.93587	2.08944	4.82178	13.4379	20.1416	23.1323	25.0346	0.19226	0.33162	0.25024	0.24211	0.13224	0.23295	0.31128
-0.24733	0.45776	-0.19328	1.48519	2.30916	5.34058	7.09025	9.0332	9.79614	0.18412	0.80566	2.13114	4.94385	13.6719	20.579	23.7935	25.8992	0.51676	0.24923	0.21464	0.21667	0.21871	0.21667	0.36214
-0.24596	0.45776	-0.14242	1.49536	2.30916	5.29989	7.17163	9.20614	9.9589	0.25024	1.02743	2.19727	4.95402	13.8041	21.1182	24.6073	26.713	0.28483	0.29806	0.43742	0.1943	0.17598	0.16785	0.35807
-0.24459	0.4069	0.09155	1.46484	2.44141	5.45247	7.33439	9.30786	10.0301	0.21566	1.04777	2.17183	4.96419	13.9364	21.5149	25.3296	27.5472	0.27974	0.36621	0.32552	0.2594	0.2533	0.26347	0.25228
-0.24321	0.38656	0.21362	1.58691	2.40072	5.31006	7.2937	9.30786	10.203	0.18717	0.93587	2.15149	5.02523	14.1907	21.993	26.0824	28.4526	0.45268	0.30314	0.32857	0.13428	0.2655	0.13733	0.31637
-0.24184	0.33569	0.13224	1.5564	2.09554	5.41178	7.21232	9.32821	10.3353	0.24923	0.88094	2.17692	4.96419	14.2924	22.4202	27.0386	29.2664	0.11088	0.30009	0.29093	0.21261	0.19124	0.17904	0.2828
-0.24047	0.34587	0.1119	1.5564	2.23796	5.4423	7.41577	9.42993	10.2641	0.19124	0.9257	2.16777	5.04557	14.4653	22.8271	27.71	30.2022	0.50456	0.29806	0.27466	0.14445	0.24923	0.13529	0.22583
-0.23909	0.44759	0.08138	1.49536	2.16675	5.48299	7.43612	9.39941	10.3455	0.27669	0.97656	2.14335	5.04557	14.6484	23.2442	28.5848	31.1076	0.09054	0.33264	0.35807	0.26143	0.25126	0.2828	0.32145
-0.23772	0.31535	0.16276	1.52588	2.38037	5.48299	7.44629	9.63338	10.4167	0.22583	0.94706	2.16675	5.09644	14.7909	23.5799	29.3579	31.9824	0.38656	0.2533	0.27364	0.28992	0.27568	0.28483	0.28178
-0.23635	0.37638	0.06104	1.72933	2.47192	5.58472	7.50732	9.63338	10.5794	0.14242	0.9257	2.17082	5.17782	14.9943	24.0784	30.2531	32.9488	0.22685	0.25533	0.30619	0.2065	0.22278	0.25635	0.38961
-0.23497	0.45776	0.24414	1.80054	2.43123	5.56437	7.5175	9.78597	10.6506	0.21159	1.09863	2.15149	5.19816	15.096	24.3428	31.0465	33.8135	0.21973	0.21159	0.22481	0.25838	0.30619	0.28483	0.33671
-0.2336	0.44759	0.16276	1.69881	2.23796	5.63558	7.5887	9.75545	10.7117	0.16581	1.05794	2.20846	5.16764	15.1367	24.7192	31.8502	34.7595	0.53202	0.27669	0.33569	0.22481	0.2238	0.20549	0.13733
-0.23223	0.50863	0.15259	1.60726	2.19727	5.58472	7.69043	9.94873	10.9151	0.21566	1.07829	2.18811	5.12695	15.2486	25.0956	32.7759	35.7056	0.13123	0.29399	0.34587	0.29704	0.2004	0.29602	0.2889
-0.23085	0.46794	0.17293	1.65812	2.36003	5.52368	7.60905	9.94873	10.8439	0.21159	0.94299	2.24406	5.19816	15.3605	25.2991	33.5388	36.6211	0.57068	0.28483	0.30823	0.30416	0.26449	0.24923	0.26143
-0.22948	0.45776	0.15259	1.74967	2.36003	5.58472	7.68026	9.93856	10.9049	0.18514	0.94401	2.24711	5.20833	15.4114	25.6653	34.4137	37.5977	0.19633	0.35299	0.33773	0.34892	0.18311	0.32552	0.36011
-0.22811	0.44759	-0.01017	1.65812	2.38037	5.74748	7.78198	10.1318	11.0067	0.23295	0.97656	2.25423	5.16764	15.5335	25.9298	35.2376	38.5132	0.47607	0.24821	0.26143	0.28076	0.30009	0.30823	0.46082
-0.22673	0.41707	0.12207	1.64795	2.33968	5.83903	7.91423	10.1929	11.1898	0.18107	0.90535	2.24406	5.2592	15.625	26.1536	36.1735	39.5406	0.41402	0.33264	0.30518	0.24211	0.36621	0.31433	0.36011
-0.22536	0.295	-0.13224	1.6276	2.47192	5.83903	7.98543	10.3353	11.2915	0.25533	0.93587	2.26339	5.21851	15.7267	26.4689	36.967	40.4765	0.40385	0.25635	0.25838	0.26754	0.26347	0.31026	0.37944
-0.22399	0.46794	0.01017	1.70898	2.32951	5.85938	8.01595	10.3251	11.322	0.23804	0.9318	2.3112	5.36092	15.8285	26.7232	37.7502	41.4734	0.54321	0.34078	0.30518	0.15259	0.24923	0.20142	0.34993
-0.22261	0.35604	0.04069	1.56657	2.40072	5.90007	8.06681	10.3862	11.3424	0.23702	1.06812	2.24711	5.35075	15.859	27.0182	38.5946	42.4703	0.26754	0.3418	0.34688	0.24719	0.21667	0.22888	0.36621
-0.22124	0.43742	0.07121	1.56657	2.57365	5.94076	8.08716	10.3862	11.4339	0.26245	0.97453	2.27661	5.21851	16.0726	27.1403	39.5101	43.4265	0.63273	0.33162	0.3184	0.26652	0.30619	0.15259	0.34587
-0.21987	0.39673	0.14242	1.52588	2.53296	5.87972	8.11768	10.5387	11.4543	0.24821	0.97656	2.26847	5.36092	15.9607	27.3641	40.3341	44.4438	0.22888	0.38045	0.35502	0.28483	0.1943	0.2004	0.39978
-0.21849	0.39673	0.17293	1.7395	2.58382	6.12386	8.17871	10.5184	11.5865	0.29399	1.0376	2.22677	5.32023	16.1031	27.7201	41.3208	45.4203	0.50354	0.29704	0.4069	0.26449	0.23499	0.26347	0.37842
-0.21712	0.49845	0.07121	1.6276	2.47192	6.11369	8.35164	10.6608	11.5763	0.2655	1.09863	2.28271	5.27954	16.1336	27.6896	42.0736	46.4071	0.48828	0.40792	0.35909	0.27669	0.25126	0.25126	0.46183
-0.21575	0.50863	0.04069	1.67847	2.50244	6.04248	8.37199	10.671	11.6882	0.2828	0.9786	2.27966	5.41178	16.1947	27.9134	42.8772	47.4243	0.26245	0.27466	0.29093	0.2828	0.32959	0.29602	0.27873
-0.21437	0.45776	0.41707	1.69881	2.21761	6.12386	8.23975	10.671	11.6984	0.27873	1.1495	2.34985	5.29989	16.215	28.0863	43.7622	48.3398	0.54016	0.34587	0.37944	0.20243	0.31942	0.21464	0.26855
-0.213	0.46794	0.34587	1.69881	2.42106	5.99162	8.4432	10.8439	11.79	0.22888	1.06812	2.31323	5.40161	16.3371	28.2898	44.5658	49.3571	0.12512	0.38045	0.36519	0.2655	0.31433	0.32959	0.36316
-0.21163	0.52897	0.45776	1.69881	2.46175	6.05265	8.42285	10.7829	11.9019	0.28178	1.0142	2.2939	5.22868	16.2862	28.4424	45.3898	50.293	0.59102	0.29704	0.35095	0.26652	0.33569	0.27974	0.32756
-0.21025	0.55949	0.30518	1.72933	2.31934	6.03231	8.46354	10.9863	11.9527	0.25431	1.04777	2.33866	5.3304	16.3981	28.5746	46.1731	51.3102	0.20243	0.39164	0.41097	0.4069	0.29704	0.31942	0.40385
-0.20888	0.38656	0.295	1.67847	2.3702	6.19507	8.54492	11.0168	12.146	0.21057	1.2207	2.29492	5.42196	16.4388	28.8595	47.1293	52.2563	0.4303	0.26754	0.32857	0.5188	0.28483	0.31942	0.29195
-0.20751	0.32552	0.295	1.7395	2.46175	6.27645	8.46354	11.0575	12.2681	0.21261	1.16984	2.28678	5.36092	16.449	28.7577	47.8109	53.2125	0.39266	0.34485	0.34993	0.32552	0.27568	0.29195	0.3184
-0.20613	0.35604	0.26449	1.74967	2.56348	6.2561	8.5144	11.1694	12.207	0.16988	0.9847	2.35494	5.3304	16.6219	28.9714	48.6247	54.1891	0.29704	0.29297	0.28788	0.35197	0.33366	0.39775	0.32654
-0.20476	0.43742	0.30518	1.70898	2.64486	6.19507	8.6263	11.2101	12.3494	0.25635	1.18001	2.34172	5.22868	16.6321	29.012	49.4385	55.1148	0.65002	0.33875	0.4069	0.2828	0.29806	0.31433	0.32654
-0.20339	0.47811	0.07121	1.65812	2.53296	6.15438	8.63647	11.3017	12.2579	0.27466	1.09863	2.38647	5.29989	16.6931	29.1952	50.0997	56.1015	0.31433	0.4008	0.37537	0.31942	0.23397	0.24923	0.39571
-0.20201	0.50863	0.03052	1.75985	2.39054	6.03231	8.59578	11.322	12.4105	0.23804	1.04675	2.34172	5.3304	16.7745	29.2867	51.005	57.0374	0.72632	0.35604	0.33366	0.26957	0.32756	0.30924	0.39063
-0.20064	0.50863	0.12207	1.82088	2.43123	6.12386	8.68734	11.5051	12.38	0.2828	1.10881	2.36816	5.31006	16.6829	29.2969	51.7273	57.9427	0.37028	0.42318	0.41504	0.35909	-0.02645	0.48726	0.40487
-0.19927	0.45776	0.23397	1.69881	2.4821	6.30697	8.78906	11.4339	12.5122	0.27262	0.99589	2.34477	5.34058	16.7338	29.2664	52.3885	58.9396	0.61137	0.33976	0.33366	0.31128	0.34587	0.27669	0.42826
-0.19789	0.48828	0.17293	1.65812	2.69572	6.26628	8.80941	11.4848	12.675	0.30416	1.03048	2.38851	5.37109	16.8864	29.5207	53.1921	59.8551	0.50964	0.5188	0.40995	0.30518	0.26449	0.27974	0.35807
-0.19652	0.34587	0.15259	1.72933	2.69572	6.41886	8.93148	11.556	12.6648	0.29297	1.09863	2.42106	5.50334	16.7643	29.6529	53.8635	60.791	0.40283	0.34078	0.36621	0.31535	0.35807	0.27262	0.33061
-0.19515	0.41707	0.18311	1.66829	2.79744	6.28662	9.00269	11.7086	12.7563	0.33264	1.01115	2.33053	5.48299	16.8254	29.836	54.5553	61.7167	0.59916	0.48828	0.40487	0.29093	0.31942	0.18107	0.37028
-0.19377	0.5188	0	1.68864	2.59399	6.45955	9.01286	11.7086	12.8072	0.29907	1.21053	2.3641	5.46265	16.8762	29.7546	55.2165	62.5915	0.25431	0.44657	0.40385	0.32552	0.27873	0.30212	0.37435
-0.1924	0.45776	0.15259	1.65812	2.50244	6.54093	9.00269	11.79	12.6343	0.27873	1.02946	2.36206	5.43213	16.8864	29.8971	55.9286	63.5376	0.69885	0.41809	0.40894	0.25533	0.27669	0.26143	0.39978
-0.19103	0.60018	0.39673	1.75985	2.54313	6.42904	9.02303	11.9731	12.8479	0.28381	1.10881	2.35087	5.48299	16.8457	29.9377	56.6101	64.4023	0.28788	0.48116	0.43233	0.29907	0.2655	0.29399	0.47709
-0.18965	0.47811	0.37638	1.69881	2.50244	6.54093	9.06372	11.8205	13.0412	0.26042	1.01624	2.39258	5.47282	16.8966	30.0496	57.2713	65.3381	0.51778	0.53914	0.41504	0.21261	0.3418	0.30314	0.29195
-0.18828	0.55949	0.37638	1.79036	2.64486	6.58162	9.08407	11.851	13.1022	0.36214	1.27157	2.3468	5.47282	16.9678	30.1615	57.9631	66.2435	0.49133	0.49947	0.44454	0.27262	0.32756	0.30111	0.33875
-0.18691	0.41707	0.32552	1.77002	2.72624	6.37817	9.1451	12.0239	13.1124	0.27669	1.04777	2.40987	5.50334	16.8966	30.0903	58.5124	67.1183	0.32552	0.37231	0.34688	0.31738	0.38757	0.35909	0.4069
-0.18553	0.42725	0.33569	1.88192	2.42106	6.51042	9.19596	12.085	13.2345	0.18514	1.01624	2.38037	5.43213	16.9881	30.2734	59.2855	68.0237	0.68359	0.48014	0.48828	0.29602	0.30924	0.32043	0.35909
-0.18416	0.49845	0.24414	1.75985	2.60417	6.62231	9.19596	12.0036	13.1734	0.29195	1.10881	2.40173	5.50334	17.0288	30.2022	59.7839	68.807	0.23905	0.413	0.45268	0.32247	0.34281	0.38554	0.38859
-0.18279	0.55949	0.30518	1.94295	2.46175	6.54093	9.21631	12.2681	13.2345	0.26449	1.05286	2.40987	5.53385	17.0898	30.2836	60.3231	69.7327	0.67546	0.36926	0.44657	0.32857	0.37231	0.295	0.23804
-0.18142	0.49845	0.24414	1.80054	2.5533	6.64266	9.22648	12.2477	13.3362	0.28483	1.08948	2.36918	5.41178	17.0898	30.3243	60.9334	70.5465	0.39266	0.44657	0.45573	0.39673	0.2828	0.39063	0.39978
-0.18004	0.5188	0.20345	1.84123	2.59399	6.72404	9.24683	12.3189	13.5091	0.26143	1.03556	2.40784	5.49316	17.039	30.4362	61.4115	71.3806	0.56051	0.49845	0.40588	0.41504	0.35299	0.43335	0.42826
-0.17867	0.5188	0.32552	1.82088	2.73641	6.51042	9.27734	12.2782	13.5396	0.24211	1.24105	2.37732	5.54403	17.1	30.4769	62.0829	72.2249	0.6073	0.42013	0.46387	0.3713	0.35299	0.31738	0.41707
-0.1773	0.45776	0.28483	1.86157	2.62451	6.67318	9.38924	12.4715	13.6312	0.30518	1.04777	2.45158	5.50334	17.1204	30.5176	62.4898	72.9981	0.42928	0.36519	0.38961	0.41809	0.34892	0.43335	0.40181
-0.17592	0.47811	0.295	1.7395	2.63468	6.67318	9.39941	12.5834	13.5803	0.31128	1.13932	2.40885	5.54403	17.0797	30.5684	63.0798	73.8322	0.75175	0.46488	0.44149	0.31942	0.32247	0.34281	0.43844
-0.17455	0.295	0.23397	1.82088	2.65503	6.73421	9.45028	12.5122	13.6922	0.32247	1.05489	2.41903	5.43213	17.1407	30.5786	63.6698	74.6358	0.35604	0.48014	0.44047	0.39063	0.31942	0.34383	0.47099
-0.17318	0.56966	0.15259	1.86157	2.54313	6.69352	9.56217	12.6851	13.7126	0.32043	1.07625	2.53296	5.46265	17.1814	30.6905	64.1378	75.4191	0.83415	0.46285	0.44556	0.35706	0.29907	0.26245	0.47709
-0.1718	0.52897	0.01017	1.82088	2.81779	6.69352	9.54183	12.7157	13.7329	0.27364	1.05591	2.42411	5.56437	17.2119	30.7312	64.7074	76.2533	0.48523	0.53101	0.49947	0.39673	0.24211	0.33773	0.4303
-0.17043	0.46794	0.09155	1.83105	2.60417	6.83594	9.59269	12.6546	13.855	0.39469	1.06506	2.45972	5.54403	17.1509	30.7007	65.1347	77.006	0.68461	0.48319	0.3774	0.39978	0.31637	0.32654	0.43538
-0.16906	0.46794	0.15259	1.72933	2.89917	6.81559	9.71476	12.6445	14.0076	0.28687	1.19019	2.44751	5.47282	17.2221	30.8024	65.4907	77.8097	0.63273	0.51778	0.45369	0.36519	0.32756	0.31535	0.47607
-0.16768	0.49845	0.20345	1.74967	2.69572	6.86646	9.64355	12.8174	14.0788	0.40385	1.10881	2.3997	5.5542	17.2831	30.8024	66.0502	78.5624	0.48116	0.47099	0.40283	0.37028	0.38452	0.35807	0.41911
-0.16631	0.43742	0.34587	1.69881	2.72624	6.96818	9.67407	12.8988	14.0584	0.29907	1.04065	2.41191	5.65592	17.2424	30.7719	66.4368	79.3152	0.73344	0.52185	0.47302	0.50863	0.36723	0.25635	0.37028
-0.16494	0.56966	0.19328	1.90226	2.74658	6.95801	9.80632	12.8886	14.0076	0.27669	1.08744	2.40275	5.45247	17.334	30.8736	66.9556	80.0883	0.30416	0.55644	0.4893	0.3418	0.37537	0.33976	0.37944
-0.16356	0.53914	0.24414	1.79036	2.59399	6.94784	9.76562	12.9293	14.2212	0.31738	1.10168	2.40682	5.59489	17.2017	30.8838	67.3218	80.7902	0.74768	0.51371	0.50049	0.32247	0.39673	0.36621	0.3184
-0.16219	0.54932	0.19328	1.93278	2.69572	6.8868	9.74528	12.8988	14.2009	0.22481	1.09863	2.42411	5.58472	17.2424	31.1686	67.6575	81.5735	0.42216	0.54932	0.5127	0.37944	0.3774	0.3774	0.4659
-0.16082	0.59001	0.54932	1.94295	2.58382	6.90715	9.81649	13.0513	14.4348	0.35095	1.29191	2.42208	5.56437	17.2628	30.9143	68.1864	82.2347	0.6073	0.45573	0.61035	0.3713	0.43233	0.43844	0.40181
-0.15944	0.67139	0.44759	1.86157	2.69572	6.91732	9.86735	13.1226	14.2619	0.34383	1.21053	2.44853	5.6661	17.2221	30.9855	68.4204	82.9773	0.61442	0.48218	0.50456	0.38859	0.41606	0.39876	0.43437
-0.15807	0.59001	0.50863	1.84123	2.53296	7.04956	9.92839	13.1836	14.3026	0.27161	1.26139	2.39766	5.51351	17.3543	30.9143	68.9392	83.7504	0.41402	0.43233	0.43437	0.41199	0.47302	0.39673	0.38045
-0.1567	0.54932	0.33569	1.88192	2.71606	6.96818	9.96908	13.1836	14.4857	0.33569	1.30208	2.45463	5.56437	17.3645	30.9957	69.2749	84.4218	0.87891	0.5249	0.51168	0.52897	0.44657	0.31535	0.39571
-0.15532	0.50863	0.47811	1.74967	2.96021	6.95801	9.92839	13.387	14.4552	0.32552	1.29191	2.47396	5.63558	17.3849	31.1076	69.5496	85.1339	0.46692	0.54525	0.48014	0.46895	0.39775	0.42928	0.45878
-0.15395	0.57983	0.48828	1.92261	2.68555	6.87663	9.9589	13.3158	14.5569	0.33875	1.52588	2.46684	5.50334	17.3136	31.1584	69.9463	85.7747	0.89823	0.47404	0.4598	0.6307	0.39775	0.38452	0.50761
-0.15258	0.61035	0.25431	1.90226	2.73641	6.98853	9.97925	13.4277	14.5976	0.34993	1.11898	2.48515	5.57454	17.273	31.0465	70.1599	86.4461	0.64189	0.60425	0.71208	0.47302	0.34993	0.45675	0.43538
-0.1512	0.39673	0.18311	1.83105	2.61434	6.89697	10.0708	13.3972	14.5772	0.27974	1.40381	2.4587	5.54403	17.3747	31.1381	70.6787	87.1684	0.77616	0.44047	0.44149	0.4659	0.42521	0.44454	0.49337
-0.14983	0.61035	0.06104	1.84123	2.70589	6.90715	10.1115	13.5396	14.679	0.41911	1.25122	2.46073	5.63558	17.3136	31.1076	70.9534	87.7787	0.84737	0.55745	0.52795	0.41606	0.39673	0.42013	0.48116
-0.14846	0.45776	0.25431	1.91243	2.78727	7.09025	10.2234	13.5905	14.8824	0.33061	1.12915	2.46379	5.60506	17.273	31.0974	71.3196	88.4806	0.62968	0.47811	0.46082	0.413	0.4069	0.39978	0.45064
-0.14708	0.49845	0.21362	1.89209	2.93986	7.02922	10.2641	13.7431	14.801	0.42521	1.23088	2.45667	5.56437	17.4357	31.1584	71.5739	89.0808	0.95317	0.58289	0.48218	0.42725	0.37435	0.28483	0.44352
-0.14571	0.44759	0.18311	1.8514	2.95003	7.12077	10.2234	13.5295	14.7909	0.41504	1.18001	2.45158	5.60506	17.4459	31.2195	71.9096	89.7115	0.52795	0.61137	0.5544	0.44149	0.33468	0.34078	0.40283
-0.14434	0.44759	0.24414	1.7395	2.92969	7.00887	10.3149	13.6922	14.8214	0.36723	1.42415	2.41903	5.61523	17.4255	31.2398	72.2249	90.332	0.90637	0.59001	0.52389	0.46082	0.40181	0.32959	0.43437
-0.14296	0.54932	0.04069	1.78019	2.85848	7.08008	10.2336	13.7227	14.9434	0.36418	1.72933	2.52991	5.59489	17.3849	31.1788	72.3979	90.9627	0.59713	0.63782	0.55339	0.41707	0.3245	0.39063	0.57983
-0.14159	0.60018	0.12207	1.77002	2.74658	7.10042	10.3658	13.8651	15.0146	0.29399	1.12406	2.47904	5.60506	17.3747	31.545	72.7132	91.5731	0.74361	0.56254	0.50557	0.43742	0.41606	0.39266	0.43538
-0.14022	0.66121	0.12207	1.93278	2.62451	7.1818	10.3251	13.8855	15.1164	0.39164	1.16577	2.46989	5.60506	17.3849	31.3619	72.9574	92.1122	0.8077	0.65816	0.55339	0.4303	0.41504	0.38249	0.42521
-0.13884	0.55949	0.32552	1.87174	2.78727	7.10042	10.376	13.794	15.1977	0.35095	1.06506	2.50448	5.59489	17.3747	31.2704	73.171	92.7633	0.49032	0.56051	0.50354	0.39775	0.46794	0.43538	0.41911
-0.13747	0.47811	0.21362	1.89209	2.80762	7.31405	10.437	13.9058	15.1774	0.30314	1.17086	2.48311	5.58472	17.4662	31.3822	73.5372	93.3024	0.88704	0.63782	0.5839	0.3184	0.44047	0.35604	0.41402
-0.1361	0.55949	0.44759	1.81071	2.85848	7.30387	10.3455	13.916	15.1672	0.35807	1.14848	2.48617	5.65592	17.4357	31.3314	73.7813	93.8619	0.44149	0.64697	0.5778	0.42725	0.48319	0.42114	0.47302
-0.13472	0.66121	0.39673	1.88192	2.75675	7.17163	10.376	13.9771	15.3402	0.29602	1.24105	2.51058	5.64575	17.4967	31.3416	73.9543	94.4519	0.89823	0.58492	0.56051	0.42318	0.48421	0.44149	0.42725
-0.13335	0.69173	0.30518	1.87174	2.79744	7.24284	10.3862	13.9872	15.3707	0.38147	1.21053	2.49634	5.56437	17.4255	31.2907	74.1679	94.93	0.68665	0.76294	0.64189	0.47607	0.4069	0.41504	0.44759
-0.13198	0.65104	0.36621	1.94295	2.70589	7.31405	10.4268	14.089	15.4521	0.35706	1.12305	2.51363	5.60506	17.4255	31.4128	74.5646	95.5607	0.80872	0.56152	0.55644	0.48218	0.47506	0.45878	0.45471
-0.1306	0.66121	0.33569	2.02433	2.68555	7.12077	10.498	14.1907	15.4826	0.34383	1.17493	2.51261	5.62541	17.5273	31.4229	74.5646	96.1202	0.91858	0.62663	0.58085	0.46997	0.44352	0.40995	0.52083
-0.12923	0.71208	0.32552	1.99382	2.67537	7.16146	10.498	14.1398	15.5131	0.34892	1.11491	2.50854	5.61523	17.4866	31.4941	74.7375	96.6288	0.71309	0.55135	0.50659	0.50761	0.46387	0.48828	0.54626
-0.12786	0.45776	0.37638	1.92261	2.76693	7.17163	10.5998	14.1602	15.5436	0.32552	1.29191	2.52584	5.64575	17.4967	31.5552	75.1445	97.168	1.06303	0.59611	0.62663	0.43945	0.44454	0.39164	0.49337
-0.12648	0.42725	0.26449	1.81071	2.7771	7.2937	10.6506	14.3127	15.5436	0.4364	1.27157	2.50244	5.53385	17.4052	31.4941	75.1038	97.6257	0.67851	0.6602	0.60628	0.5127	0.42725	0.39368	0.46285
-0.12511	0.64087	0.15259	2.01416	2.87882	7.25301	10.6405	14.3433	15.6962	0.413	1.18001	2.52075	5.67627	17.4459	31.484	75.4394	98.175	1.14543	0.61035	0.59001	0.48116	0.45675	0.48218	0.5249
-0.12374	0.53914	0.2238	1.9633	2.85848	7.22249	10.6405	14.3433	15.7979	0.41606	1.17187	2.48006	5.62541	17.5069	31.5959	75.6022	98.7244	0.83923	0.69682	0.65816	0.54118	0.40181	0.44861	0.52185
-0.12236	0.5188	0.13224	1.86157	2.76693	7.36491	10.6099	14.4857	15.9302	0.39876	1.13118	2.53703	5.61523	17.4764	31.4331	75.8769	99.2432	0.95622	0.59814	0.57983	0.53813	0.4364	0.44149	0.5778
-0.12099	0.55949	0.25431	1.92261	2.82796	7.32422	10.6812	14.4755	15.8895	0.3713	1.16984	2.50041	5.65592	17.5578	31.5043	75.9684	99.7925	0.97249	0.68359	0.64799	0.4954	0.40792	0.39063	0.50659
-0.11962	0.50863	0.12207	1.97347	2.90934	7.34456	10.6608	14.5264	16.0319	0.46387	1.09863	2.60417	5.60506	17.4866	31.4941	76.1108	100.199	0.73344	0.65613	0.57983	0.50557	0.4425	0.36418	0.44556
-0.11824	0.49845	0.21362	1.90226	3.10262	7.44629	10.6506	14.3636	15.9404	0.40487	1.26139	2.51058	5.67627	17.5273	31.5043	76.4567	100.718	1.06303	0.74666	0.62154	0.48014	0.41402	0.36926	0.52083
-0.11687	0.5188	0.2238	1.98364	2.95003	7.43612	10.8134	14.7196	16.0116	0.43233	1.29191	2.49532	5.58472	17.5273	31.5755	76.5788	101.176	0.61239	0.72327	0.67342	0.49337	0.41402	0.4303	0.53711
-0.1155	0.56966	0.21362	1.92261	3.02124	7.50732	10.8643	14.7095	15.92	0.43233	1.25122	2.54211	5.64575	17.5679	31.4636	76.7314	101.644	1.0732	0.7253	0.64189	0.45166	0.46387	0.41402	0.39673
-0.11412	0.52897	0.39673	1.8514	2.91951	7.49715	10.9151	14.74	16.0014	0.3418	1.42314	2.67537	5.57454	17.5883	31.6162	76.8331	102.203	0.71004	0.79346	0.67342	0.4954	0.44861	0.47709	0.50964
-0.11275	0.53914	0.38656	1.97347	2.79744	7.45646	10.7727	14.7705	16.1947	0.38452	1.19222	2.55127	5.64575	17.4662	31.5247	77.1179	102.641	0.8667	0.69885	0.59509	0.42725	0.54016	0.51473	0.52083
-0.11138	0.56966	0.37638	1.88192	2.889	7.38525	10.8236	14.7095	16.3472	0.31637	1.14136	2.50956	5.70679	17.6798	31.5857	77.179	103.078	1.00505	0.78634	0.85449	0.48726	0.52592	0.47099	0.52185
-0.11	0.59001	0.36621	2.01416	2.82796	7.39543	10.8948	14.8214	16.3167	0.3774	1.19629	2.53194	5.58472	17.7205	31.5552	77.4027	103.536	0.70394	0.65816	0.64901	0.53101	0.5127	0.48726	0.54932
-0.10863	0.71208	0.35604	2.00399	2.84831	7.59888	11.0168	14.7095	16.2252	0.36926	1.16577	2.54313	5.67627	17.5069	31.6162	77.5553	103.984	1.1617	0.73446	0.71309	0.45064	0.53304	0.39978	0.35807
-0.10726	0.68156	0.43742	1.94295	3.0009	7.41577	10.9151	14.9638	16.3269	0.31433	1.20544	2.59399	5.67627	17.629	31.606	77.8198	104.451	0.79346	0.75785	0.71411	0.53304	0.53101	0.53202	0.49947
-0.10588	0.53914	0.61035	1.97347	2.78727	7.57853	11.0372	15.0553	16.3981	0.40995	1.16679	2.52279	5.6661	17.5781	31.5755	77.6672	104.858	1.18103	0.71716	0.67851	0.54321	0.54016	0.51778	0.49032
-0.10451	0.60018	0.44759	1.88192	2.84831	7.48698	10.9762	15.0248	16.5202	0.39469	1.15458	2.65503	5.67627	17.6392	31.6874	78.0335	105.347	0.99487	0.79346	0.77413	0.58492	0.46895	0.53406	0.5839
-0.10314	0.62052	0.5188	1.95312	2.81779	7.42594	10.9762	15.0553	16.6626	0.40283	1.2085	2.57365	5.57454	17.5781	31.5959	78.2674	105.743	1.0966	0.67546	0.61951	0.78328	0.54525	0.50252	0.56559
-0.10176	0.7019	0.42725	1.98364	2.83813	7.41577	11.0881	14.9333	16.6423	0.39368	1.12712	2.70589	5.6661	17.5069	31.6976	78.3997	106.191	1.17493	0.75785	0.71309	0.54932	0.47201	0.46692	0.56356
-0.10039	0.68156	0.32552	2.02433	2.74658	7.44629	11.0982	15.1469	16.6016	0.40487	1.22782	2.59399	5.68644	17.6798	31.7281	78.2064	106.689	0.97656	0.72327	0.68766	0.59102	0.51982	0.5249	0.54932
-0.09902	0.68156	0.18311	2.05485	2.90934	7.53784	11.0372	15.0553	16.6524	0.44149	1.19019	2.67537	5.65592	17.4561	31.7586	78.4709	107.056	1.27462	0.78328	0.71513	0.54728	0.48828	0.40283	0.5839
-0.09764	0.50863	0.17293	1.98364	2.889	7.50732	11.0474	15.2588	16.6626	0.43233	1.16577	2.64486	5.63558	17.6188	31.7078	78.6438	107.513	0.89518	0.81991	0.72225	0.63273	0.46488	0.5188	0.59916
-0.09627	0.53914	0.27466	1.99382	3.02124	7.60905	11.0982	15.4012	16.6931	0.48014	1.20443	2.73641	5.72713	17.6188	31.7484	78.5828	107.869	1.34379	0.77311	0.69275	0.57678	0.44556	0.42725	0.58085
-0.0949	0.47811	0.295	2.09554	2.82796	7.55819	11.2508	15.2588	16.8762	0.43538	0.91553	2.75675	5.70679	17.5069	31.6162	79.0303	108.287	1.01318	0.87891	0.7548	0.59713	0.45878	0.46183	0.58695
-0.09352	0.61035	0.33569	2.00399	2.92969	7.7006	11.1593	15.391	16.8762	0.35807	1.18815	2.73641	5.68644	17.5985	31.7281	79.2033	108.785	1.12101	0.78125	0.6724	0.60323	0.50456	0.46895	0.55135
-0.09215	0.49845	0.295	1.90226	2.86865	7.74129	11.322	15.2791	16.8559	0.43233	1.28174	2.75675	5.72713	17.5578	31.6569	79.2745	109.131	1.21155	0.84127	0.7782	0.49744	0.47607	0.41504	0.6012
-0.09078	0.56966	0.28483	1.93278	3.02124	7.60905	11.2813	15.4928	16.9067	0.40181	1.6276	2.70589	5.74748	17.629	31.7281	79.539	109.538	0.86975	0.84534	0.69173	0.55949	0.54932	0.48421	0.52795
-0.0894	0.68156	0.31535	1.93278	3.0721	7.7006	11.3118	15.4622	16.9678	0.45064	1.3326	2.57467	5.68644	17.6392	31.8298	79.6305	109.863	1.25224	0.87077	0.77006	0.48828	0.54321	0.44759	0.46285
-0.08803	0.56966	0.23397	1.98364	2.87882	7.74129	11.4543	15.5843	16.8661	0.38656	0.50863	2.54415	5.7373	17.7002	31.7586	79.5593	110.321	0.80465	0.90332	0.78735	0.57068	0.56356	0.52694	0.56356
-0.08666	0.6307	0.35604	1.86157	2.90934	7.83285	11.3932	15.6657	16.9779	0.3835	1.24308	2.55432	5.68644	17.7816	31.6874	79.7017	110.758	1.25224	0.85042	0.76701	0.54728	0.55237	0.46794	0.5483
-0.08528	0.7019	0.46794	2.04468	2.98055	7.78198	11.3118	15.6046	17.1916	0.4069	1.2146	2.56958	5.7373	17.5578	31.6773	79.6204	111.064	0.98267	0.9196	0.82397	0.6073	0.51676	0.5422	0.59713
-0.08391	0.66121	0.47811	2.02433	3.01107	7.62939	11.4136	15.6352	17.2017	0.3245	1.23189	2.5533	5.81868	17.7002	31.779	79.7221	111.552	1.0732	0.79142	0.73853	0.61239	0.60425	0.52999	0.5544
-0.08254	0.64087	0.45776	2.00399	2.91951	7.61922	11.3729	15.625	17.2933	0.43233	1.22579	2.58586	5.6661	17.7002	31.7484	80.0273	111.867	1.32446	0.85653	0.96639	0.58492	0.59102	0.54728	0.49438
-0.08116	0.73242	0.55949	2.05485	3.02124	7.63957	11.4949	15.7267	17.2119	0.47099	1.18612	2.61434	5.68644	17.6188	31.7484	80.19	112.264	0.99894	0.82092	0.78939	0.66325	0.59408	0.59102	0.55644
-0.07979	0.55949	0.41707	2.10571	3.22469	7.78198	11.5356	15.7572	17.3747	0.36519	1.22681	2.56348	5.68644	17.7307	31.8095	80.2511	112.651	1.44348	0.86568	0.81889	0.61442	0.55339	0.46794	0.52287
-0.07842	0.68156	0.26449	2.12606	2.86865	7.71077	11.5255	15.8895	17.3238	0.45064	1.15967	2.49227	5.67627	17.5985	31.8197	80.2917	113.098	1.09049	0.90332	0.83923	0.69071	0.59001	0.56051	0.59611
-0.07704	0.64087	0.34587	2.10571	2.85848	7.49715	11.5051	15.8488	17.4459	0.41402	1.2146	2.54924	5.67627	17.7205	31.9722	80.3833	113.352	1.43127	0.81584	0.77413	0.68665	0.56559	0.56763	0.6307
-0.07567	0.65104	0.30518	2.01416	2.95003	7.77181	11.4949	15.8793	17.5578	0.45776	1.24207	2.58484	5.67627	17.7002	31.8298	80.5257	113.647	1.24919	0.93892	0.85246	0.68156	0.52185	0.57678	0.60527
-0.0743	0.57983	0.36621	2.00399	2.97038	7.76164	11.4746	16.0014	17.4764	0.43335	1.179	2.60213	5.75765	17.6798	32.0028	80.8309	114.044	1.36007	0.80363	0.74666	0.68665	0.58187	0.60323	0.64901
-0.07293	0.56966	0.35604	1.95312	2.93986	7.64974	11.5255	16.0014	17.3645	0.44759	1.24715	2.70589	5.65592	17.7307	31.8298	80.6173	114.39	1.41703	0.90739	0.95622	0.63985	0.53813	0.49642	0.6134
-0.07155	0.60018	0.27466	2.09554	2.89917	7.67008	11.6577	16.0624	17.5273	0.4659	1.17594	2.61637	5.7373	17.6697	31.7484	80.9123	114.807	1.11694	0.99691	0.84432	0.65715	0.58899	0.53813	0.56966
-0.07018	0.6307	0.36621	1.99382	3.0009	7.8125	11.6781	16.1845	17.5985	0.44861	1.24207	2.5472	5.67627	17.7816	31.84	80.9835	115.184	1.4801	0.98267	0.86263	0.64392	0.52389	0.4364	0.58187
-0.06881	0.72225	0.34587	2.02433	2.89917	7.76164	11.5763	16.1743	17.6595	0.52083	1.26038	2.58687	5.68644	17.5985	31.8095	81.4209	115.509	1.08032	0.90942	0.82906	0.71208	0.54728	0.53101	0.59204
-0.06743	0.67139	0.16276	2.21761	3.04159	8.00578	11.7188	16.154	17.6798	0.45064	1.21562	2.74658	5.75765	17.8019	31.9214	81.2073	115.855	1.59709	0.90535	0.82296	0.63273	0.56966	0.50151	0.61951
-0.06606	0.60018	0.43742	2.05485	3.10262	7.91423	11.6781	16.2048	17.9138	0.38656	1.28174	2.57975	5.74748	17.7104	31.8909	81.1157	116.15	1.19934	1.02539	0.88908	0.68868	0.53813	0.53304	0.64392
-0.06469	0.48828	0.26449	2.04468	2.90934	7.9244	11.6781	16.276	17.8019	0.42216	1.23393	2.62756	5.70679	17.7002	31.9621	81.3497	116.628	1.27665	0.89417	0.8016	0.60425	0.59713	0.6073	0.5188
-0.06331	0.57983	0.30518	1.92261	3.20435	7.83285	11.6679	16.1133	17.8426	0.37944	1.28886	2.57263	5.77799	17.7307	31.8604	81.3802	116.913	1.43127	1.02437	0.91044	0.59916	0.60628	0.54423	0.54525
-0.06194	0.72225	0.35604	1.9633	3.12297	7.90405	11.7391	16.1743	17.863	0.4659	1.26139	2.61841	5.72713	17.7612	31.9519	81.4005	117.198	1.07727	0.96029	0.84635	0.61747	0.66223	0.6012	0.63782
-0.06057	0.59001	0.48828	2.11589	2.96021	8.04647	11.8612	16.2455	17.9342	0.44759	1.21765	2.62553	5.70679	17.7612	31.9417	81.2581	117.544	1.47196	0.99996	0.88298	0.6012	0.63985	0.57373	0.56458
-0.05919	0.71208	0.41707	2.03451	2.98055	7.84302	11.8001	16.3981	17.9443	0.38554	1.28174	2.63062	5.6661	17.7409	31.9214	81.3192	117.869	1.05082	1.03149	0.91349	0.6897	0.62459	0.59713	0.62764
-0.05782	0.65104	0.45776	2.11589	2.98055	7.9244	11.8815	16.3371	18.0054	0.43538	1.22375	2.64689	5.7373	17.6392	31.8197	81.6549	118.184	1.48824	0.92977	0.87687	0.69173	0.64494	0.64087	0.52694
-0.05645	0.60018	0.5188	2.19727	2.98055	7.94474	11.8917	16.4083	18.1987	0.38147	1.27258	2.58687	5.7373	17.7104	31.901	82.0312	118.54	1.3855	1.06608	0.97758	0.74259	0.61646	0.62256	0.6073
-0.05507	0.53914	0.26449	2.0752	3.15348	7.88371	11.851	16.449	18.2292	0.44759	1.24919	2.59501	5.6661	17.6392	31.8604	81.96	119.019	1.38855	0.79346	0.84534	0.77108	0.67851	0.59713	0.65613
-0.0537	0.62052	0.38656	2.02433	3.09245	7.82267	11.79	16.4388	18.0867	0.49032	1.21562	2.6652	5.75765	17.7205	31.9722	81.7566	119.334	1.60726	1.00708	0.93384	0.7253	0.63883	0.59102	0.62764
-0.05233	0.6307	0.53914	2.13623	2.89917	7.8125	11.8917	16.4897	18.2393	0.46285	1.28581	2.69572	5.79834	17.7511	31.8197	81.8176	119.578	1.31531	1.02132	0.8667	0.76396	0.63578	0.68156	0.61849
-0.05095	0.75277	0.6307	2.15658	2.91951	7.80233	11.9324	16.5609	18.1987	0.46794	1.21053	2.59806	5.82886	17.6086	31.8604	82.1228	119.985	1.71712	1.02437	0.97555	0.69987	0.65816	0.5422	0.62358
-0.04958	0.71208	0.49845	2.09554	3.09245	8.00578	11.9934	16.51	18.3818	0.44454	1.28276	2.58179	5.75765	17.8426	31.84	82.1432	120.29	1.37329	1.21053	0.98165	0.97656	0.63477	0.66325	0.65918
-0.04821	0.71208	0.19328	2.16675	2.99072	7.90405	11.8815	16.5507	18.3309	0.5127	1.26343	2.82796	5.71696	17.7205	31.8604	82.2347	120.544	1.70797	1.1495	0.91858	0.94604	0.60018	0.63477	0.70801
-0.04683	0.72225	0.27466	2.10571	2.91951	7.95492	11.9222	16.6931	18.453	0.45064	1.25631	2.67537	5.76782	17.69	31.901	82.2856	120.972	1.5269	1.23088	1.00505	0.77006	0.56458	0.77311	0.65104
-0.04546	0.57983	0.20345	2.19727	3.03141	7.95492	12.0036	16.6829	18.5038	0.51982	1.3031	2.61637	5.75765	17.8223	32.0536	82.2957	121.165	1.54928	1.13932	0.90434	0.78023	0.63883	0.63477	0.65409
-0.04409	0.66121	0.37638	2.11589	3.10262	7.90405	12.0951	16.8355	18.4631	0.51982	1.24003	2.76693	5.76782	17.7816	31.9417	82.4687	121.552	1.6866	1.15967	0.97555	0.73649	0.63375	0.53304	0.67952
-0.04271	0.64087	0.41707	2.04468	3.0009	7.99561	12.1257	16.8559	18.4123	0.40792	1.31938	2.75675	5.76782	17.7918	32.0638	82.5399	121.948	1.28988	1.31226	0.93587	0.74158	0.68359	0.55745	0.62459
-0.04134	0.66121	0.32552	2.06502	2.95003	8.04647	11.9731	16.9271	18.575	0.46082	1.28276	2.63468	5.77799	17.8324	31.8909	82.6009	122.111	1.67948	1.13932	1.01318	0.66325	0.66935	0.53304	0.64799
-0.03997	0.62052	0.30518	2.12606	3.26538	7.95492	12.0951	16.8661	18.6361	0.46692	1.30107	2.60824	5.79834	17.8121	32.0231	82.6009	122.457	1.26851	1.16984	1.00403	0.76803	0.63375	0.62154	0.66833
-0.03859	0.67139	0.4069	2.10571	3.0721	8.0363	12.0748	16.8762	18.6564	0.44963	1.29598	2.61332	5.68644	17.9036	31.9824	82.6416	122.772	1.58183	1.2207	1.0437	0.69173	0.68054	0.59509	0.56356
-0.03722	0.61035	0.30518	2.11589	3.09245	8.13802	12.1053	16.9474	18.6971	0.42521	1.26343	2.66317	5.83903	17.7714	32.0333	83.0383	123.098	1.43229	1.31226	1.09762	0.73649	0.65918	0.62866	0.68868
-0.03585	0.60018	0.25431	2.20744	3.06193	8.0363	12.2681	16.9881	18.6361	0.4069	1.31226	2.61739	5.69661	17.8324	31.9112	82.8552	123.362	1.45569	1.21053	1.00301	0.77311	0.77311	0.67546	0.6958
-0.03447	0.69173	0.44759	2.09554	2.89917	8.06681	12.2172	17.0085	18.8192	0.46895	1.28581	2.64689	5.75765	17.69	31.9112	82.8756	123.769	1.72017	1.24105	1.04675	0.73853	0.71818	0.62256	0.6429
-0.0331	0.6307	0.37638	1.95312	3.04159	8.0363	12.1867	17.0593	18.809	0.43437	1.29496	2.69877	5.75765	17.7918	32.0842	82.8654	123.993	1.39567	1.28174	1.00403	0.79244	0.73853	0.6663	0.61544
-0.03173	0.79346	0.55949	2.06502	2.93986	8.08716	12.1562	17.039	18.9005	0.46895	1.28784	2.73539	5.61523	17.69	31.9722	82.9163	124.329	1.8514	1.34277	1.09456	0.7487	0.69173	0.58187	0.48726
-0.03035	0.69173	0.49845	2.0752	3.17383	8.07699	12.2986	17.0797	18.9311	0.44759	1.25122	2.66927	5.85938	17.6595	32.0231	83.0994	124.685	1.54317	1.16984	1.08948	0.84839	0.68665	0.70292	0.69275
-0.02898	0.78328	0.45776	2.20744	3.09245	8.15837	12.2477	17.1204	18.9921	0.45471	1.29598	2.62146	5.78817	17.7307	31.9621	83.1808	124.949	1.82292	1.27157	1.0203	0.83313	0.72428	0.66325	0.69377
-0.02761	0.69173	0.50863	2.23796	3.0721	8.13802	12.1765	17.1814	18.9209	0.52083	1.2797	2.68555	5.78817	17.8121	31.8807	83.2418	125.203	1.70593	1.22274	1.10779	0.83923	0.66833	0.69478	0.72123
-0.02623	0.64087	0.55949	2.10571	3.11279	8.00578	12.2884	17.3442	19.0226	0.48625	1.29089	2.64689	5.77799	17.8426	32.0333	83.2825	125.671	1.71305	1.26139	1.01725	0.87179	0.76294	0.66223	0.76294
-0.02486	0.54932	0.38656	2.21761	2.99072	8.08716	12.3189	17.2526	19.0328	0.57678	1.32039	2.72624	5.78817	17.7714	31.9621	83.2519	125.885	1.88293	1.30208	1.08744	0.81685	0.6897	0.63985	0.7314
-0.02349	0.61035	0.25431	2.17692	3.03141	8.09733	12.2986	17.2424	19.1549	0.51575	1.2736	2.64282	5.75765	17.9138	31.9926	83.2825	126.241	1.59098	1.30208	1.04879	0.89315	0.6897	0.71615	0.73853
-0.02211	0.7019	0.30518	2.15658	3.0721	8.01595	12.4105	17.3543	19.2668	0.47709	1.32243	2.61332	5.80851	17.863	32.0028	83.5368	126.485	1.96533	1.21867	1.13118	0.80058	0.71208	0.56254	0.71411
-0.02074	0.71208	0.43742	2.18709	3.13314	8.0363	12.3088	17.3849	19.2159	0.52389	1.30107	2.68351	5.78817	17.8324	31.9926	83.4147	126.79	1.56453	1.30208	1.14441	0.86975	0.66935	0.64596	0.70089
-0.01937	0.7019	0.48828	2.22778	3.19417	8.1075	12.3291	17.5374	19.2464	0.49438	1.33464	2.84831	5.80851	17.8833	32.0435	83.4961	127.136	1.89514	1.21053	1.06099	0.84432	0.70597	0.64392	0.71615
-0.01799	0.73242	0.35604	2.15658	3.05176	8.17871	12.4003	17.6188	19.4092	0.50659	1.35498	2.68962	5.79834	17.8121	32.0129	83.5978	127.319	1.72933	1.3326	1.16781	0.81787	0.6602	0.5778	0.79346
-0.01662	0.65104	0.14242	2.1464	3.27555	8.22957	12.4919	17.5883	19.3583	0.47404	1.32039	2.68555	5.80851	17.7205	32.1655	83.5978	127.736	1.63269	1.38346	1.05693	0.84432	0.75887	0.70292	0.73039
-0.01525	0.64087	0.295	2.1464	3.22469	8.13802	12.4105	17.629	19.3583	0.43844	1.37126	2.6652	5.72713	17.8223	32.0943	83.9335	127.909	1.92261	1.30514	1.14339	0.7843	0.72835	0.63375	0.70292
-0.01387	0.6307	0.39673	2.02433	3.32642	8.28044	12.502	17.5985	19.4092	0.4659	1.3031	2.69267	5.80851	17.8121	31.9824	83.6283	128.143	1.46891	1.37329	1.13424	1.00708	0.79244	0.67647	0.65308
-0.0125	0.6307	0.39673	2.0752	3.06193	8.32113	12.502	17.5273	19.3176	0.4303	1.36312	2.66418	5.79834	17.8426	32.0536	84.0149	128.611	1.8809	1.36312	1.18001	0.78837	0.78227	0.63782	0.62358
-0.01113	0.73242	0.4069	2.03451	3.184	8.29061	12.5122	17.5781	19.4499	0.46895	1.34481	2.6947	5.71696	17.7307	32.0129	83.8521	128.784	1.54012	1.40381	1.17696	0.89925	0.78227	0.71411	0.73242
-0.00975	0.73242	0.53914	2.03451	3.09245	8.29061	12.4817	17.7002	19.5516	0.47506	1.31531	2.67537	5.77799	17.8121	32.1045	84.0047	129.12	1.88802	1.4445	1.12712	0.86568	0.78837	0.7192	0.72327
-0.00838	0.64087	0.54932	2.10571	3.04159	8.27026	12.4919	17.9036	19.5516	0.47201	1.35905	2.72217	5.83903	17.863	32.1045	84.1268	129.181	1.80054	1.32243	1.20748	0.87992	0.74259	0.7019	0.7609
-0.00701	0.75277	0.62052	2.17692	3.184	8.35164	12.6139	17.7816	19.6838	0.50049	1.31429	2.71098	5.82886	17.7511	32.0943	83.964	129.496	1.74357	1.34277	1.12712	0.92061	0.82906	0.73751	0.73039
-0.00563	0.62052	0.56966	2.19727	3.184	8.4432	12.5834	17.7918	19.7652	0.48116	1.3621	2.66825	5.77799	17.9138	32.3181	84.0861	129.842	2.10164	1.43433	1.16374	1.04777	0.81685	0.68563	0.70801
-0.00426	0.6307	0.55949	2.22778	3.15348	8.64665	12.5326	17.7002	19.7449	0.55949	1.32243	2.70589	5.77799	17.8121	32.2978	84.0963	130.168	1.75781	1.43433	1.12813	0.97656	0.83211	0.75378	0.78328
-0.00289	0.77311	0.48828	2.22778	3.03141	8.26009	12.5631	17.8324	19.6737	0.51982	1.32243	2.71708	5.77799	17.8528	32.2367	84.0861	130.422	2.21252	1.42415	1.21257	0.94096	0.79244	0.68461	0.81075
-0.00151	0.73242	0.56966	2.29899	3.03141	8.15837	12.6241	17.8121	19.7449	0.5422	1.34989	2.67232	5.81868	17.8019	32.1553	84.0251	130.666	1.87073	1.4384	1.27665	0.99691	0.75073	0.76904	0.8077
-0.00014	0.65104	0.55949	2.24813	3.09245	8.24992	12.6546	17.9138	19.6635	0.55542	1.28581	2.70487	5.7373	17.8528	32.0028	84.2082	131.012	2.26847	1.33972	1.20544	0.9908	0.78837	0.73649	0.82092
0.00123	0.82397	0.64087	2.36003	2.99072	8.36182	12.5834	18.0359	19.9585	0.52389	1.37227	2.80762	5.78817	17.8833	32.1452	84.432	131.368	2.04163	1.44246	1.24105	0.96944	0.73954	0.78735	0.75887
0.00261	0.88501	0.68156	2.30916	3.33659	8.28044	12.8072	18.0766	19.9382	0.58085	1.34786	2.69368	5.8492	17.8019	32.0842	84.2997	131.592	1.92566	1.31938	1.16679	0.96334	0.78837	0.7487	0.76803
0.00398	0.62052	0.55949	2.28882	3.20435	8.35164	12.6445	18.0257	20.0094	0.54118	1.35905	2.67436	5.83903	17.9443	32.0129	84.5439	131.887	2.16777	1.41195	1.24105	0.91349	0.78125	0.70903	0.7314
0.00535	0.76294	0.42725	2.30916	3.15348	8.37199	12.6953	17.985	19.9788	0.49133	1.40788	2.66825	5.76782	17.863	32.074	84.6659	132.192	1.78121	1.42314	1.20443	0.95622	0.79142	0.68868	0.63171
0.00673	0.76294	0.36621	2.10571	3.30607	8.20923	12.6953	18.1071	19.928	0.53406	1.34277	2.85848	5.80851	17.7714	32.0842	84.4523	132.395	2.3702	1.4801	1.30514	0.93486	0.80058	0.64901	0.66325
0.0081	0.79346	0.47811	2.13623	3.11279	8.24992	12.7869	18.1681	20.1416	0.46997	1.40788	2.69877	5.7373	17.8324	32.1248	84.6456	132.599	1.74154	1.47909	1.27055	0.96537	0.77311	0.72835	0.73853
0.00947	0.82397	0.41707	2.09554	3.21452	8.41268	12.8276	18.1987	19.9788	0.53202	1.38041	2.73743	5.7373	17.7612	32.1045	84.8694	132.853	2.0579	1.45976	1.2502	0.97249	0.82601	0.71411	0.66833
0.01085	0.71208	0.46794	2.22778	3.15348	8.40251	12.8886	18.2292	20.05	0.50761	1.36007	2.70996	5.80851	17.8223	32.1859	84.8897	133.077	1.92261	1.52791	1.36414	0.9196	0.82194	0.69885	0.74972
0.01222	0.83415	0.48828	2.12606	3.32642	8.46354	12.797	18.219	20.2026	0.49744	1.41703	2.74455	5.80851	17.9443	32.1248	85.0016	133.575	1.81173	1.38753	1.20646	0.93791	0.85449	0.75684	0.67444
0.01359	0.74259	0.4069	2.11589	3.35693	8.40251	12.8581	18.2088	20.2637	0.49947	1.37838	2.74556	5.92041	17.9342	32.0842	85.0016	133.728	2.20642	1.49536	1.35396	0.87992	0.83618	0.59001	0.74158
0.01497	0.69173	0.45776	2.0752	3.22469	8.36182	12.8072	18.3004	20.2738	0.45064	1.39465	2.74556	5.8492	17.9748	32.1859	84.8287	134.033	1.85242	1.474	1.26953	0.98979	0.87992	0.80363	0.85958
0.01634	0.64087	0.41707	2.13623	3.24504	8.45337	13.0005	18.2088	20.1518	0.52083	1.36617	2.78727	5.79834	17.7409	32.2469	84.6049	134.135	2.27153	1.4974	1.37431	0.93384	0.83211	0.71513	0.71716
0.01771	0.68156	0.54932	2.12606	3.30607	8.46354	12.8581	18.28	20.223	0.54118	1.3916	2.69572	5.85938	17.9036	32.2062	85.2559	134.532	1.98364	1.51978	1.41703	1.04879	0.83516	0.7843	0.83618
0.01909	0.73242	0.5188	2.0752	3.14331	8.48389	12.9598	18.4326	20.3349	0.52389	1.38855	2.79744	5.74748	17.9138	32.2062	85.1237	134.705	2.17387	1.42721	1.32955	1.03963	0.8138	0.73446	0.80363
0.02046	0.75277	0.47811	2.24813	3.21452	8.53475	12.9191	18.3512	20.4264	0.57983	1.34583	2.83813	5.82886	17.924	32.4097	85.2661	135.061	2.23694	1.49333	1.3916	1.0437	0.8372	0.78023	0.79549
0.02183	0.85449	0.62052	2.31934	3.20435	8.47371	12.9801	18.4631	20.4468	0.50761	1.37227	2.73641	5.7373	17.985	32.2672	85.1542	135.295	2.10368	1.43229	1.27563	1.03963	0.88603	0.83415	0.89417
0.02321	0.78328	0.62052	2.39054	3.11279	8.41268	12.9598	18.3614	20.4366	0.59408	1.3621	2.80762	5.82886	17.8121	32.0842	85.2051	135.376	2.39766	1.51164	1.37939	1.00403	0.85246	0.78125	0.87891
0.02458	0.67139	0.59001	2.38037	3.24504	8.41268	12.9801	18.3716	20.4671	0.55644	1.40381	2.85848	5.8492	17.985	32.1452	85.2966	135.569	2.04569	1.6276	1.33464	1.03963	0.87585	0.83008	0.80058
0.02595	0.66121	0.45776	2.32951	3.36711	8.34147	12.9801	18.6869	20.5587	0.56966	1.59709	2.90934	5.75765	17.7816	32.196	85.3272	136.098	2.46175	1.67847	1.39771	1.03861	0.86161	0.7314	0.83516
0.02733	0.6307	0.55949	2.26847	3.22469	8.34147	13.0208	18.4631	20.5994	0.54525	1.39364	2.77608	5.86955	17.8731	32.2266	85.2966	136.332	2.13725	1.59403	1.39465	1.0732	0.81482	0.77006	0.74666
0.0287	0.85449	0.44759	2.31934	3.11279	8.40251	13.0107	18.6869	20.7316	0.5127	1.61743	2.74353	5.87972	17.8731	32.2672	85.2152	136.414	2.31832	1.54215	1.34176	1.0966	0.85144	0.78634	0.73039
0.03007	0.66121	0.34587	2.18709	3.32642	8.47371	13.0005	18.575	20.7011	0.6073	1.5564	2.76388	5.80851	17.7612	32.2978	85.144	136.617	2.27661	1.74967	1.43534	1.06608	0.79753	0.79041	0.70903
0.03145	0.84432	0.43742	2.17692	3.0721	8.52458	13.0208	18.6666	20.8638	0.54525	1.5564	2.89917	5.87972	17.9342	32.3079	85.2763	137.278	2.10164	1.57572	1.34684	1.08134	0.85551	0.73954	0.67952
0.03282	0.90535	0.47811	2.26847	3.0009	8.41268	13.0005	18.7276	20.7418	0.54932	1.50553	2.75472	5.75765	17.8019	32.1655	85.2051	137.227	2.40072	1.6276	1.40381	0.9847	0.85246	0.6958	0.79244
0.03419	0.71208	0.50863	2.28882	3.16366	8.42285	13.0513	18.809	20.8638	0.52795	1.47502	2.76591	5.82886	17.8833	32.3181	85.734	137.4	1.96228	1.6276	1.38245	1.07727	0.88298	0.74972	0.74972
0.03556	0.69173	0.42725	2.28882	3.22469	8.42285	13.1429	18.809	20.7418	0.48014	1.49536	2.74658	5.79834	17.8833	32.3588	85.7035	137.705	2.40275	1.61947	1.48112	1.1495	0.89722	0.66121	0.70597
0.03694	0.80363	0.5188	2.41089	3.36711	8.46354	13.1938	18.8904	20.7825	0.53914	1.43433	2.79338	5.83903	17.8426	32.2978	85.6934	138.041	2.01823	1.65405	1.49536	1.06099	0.87077	0.79447	0.75887
0.03831	0.77311	0.4069	2.10571	3.24504	8.49406	13.1836	18.87	20.9758	0.5249	1.79036	2.68555	5.80851	17.9342	32.2367	85.7747	138.194	2.29187	1.6276	1.44043	1.01725	0.93587	0.76701	0.73954
0.03968	0.79346	0.5188	2.1464	3.23486	8.67716	13.1938	18.9107	20.9656	0.54016	1.5564	2.78117	5.81868	17.9545	32.1859	85.8663	138.346	2.30916	1.66321	1.53605	1.0498	0.91451	0.80261	0.82804
0.04106	0.90535	0.48828	2.1464	3.23486	8.6263	13.2446	18.9005	21.0063	0.56051	1.51571	2.7771	5.86955	17.9545	32.196	85.4797	138.641	2.13826	1.64795	1.42212	1.09762	0.98877	0.82601	0.91146
0.04243	0.90535	0.68156	2.24813	3.34676	8.54492	13.1734	19.0226	21.0673	0.52389	1.53605	2.80762	5.85938	17.9545	32.2672	85.8154	138.835	2.56856	1.63472	1.48519	1.05082	0.9257	0.82296	0.80058
0.0438	0.68156	0.73242	2.33968	3.32642	8.52458	13.1938	18.9514	21.0164	0.59408	1.47502	2.81779	5.76782	17.8528	32.3893	85.7239	139.384	2.2054	1.61031	1.46179	1.11898	0.91858	0.78125	0.82194
0.04518	0.69173	0.69173	2.30916	3.38745	8.60596	13.2243	18.9616	21.1283	0.60221	1.56657	2.76998	5.80851	17.924	32.2774	85.8358	139.506	2.57975	1.61336	1.49333	1.16577	0.96537	0.76396	0.77718
0.04655	0.75277	0.79346	2.34985	3.19417	8.53475	13.265	19.0531	21.1792	0.63171	1.56657	2.85848	5.87972	17.8324	32.2469	85.5916	139.445	2.32951	1.68966	1.5391	1.2085	0.88704	0.86568	0.85653
0.04792	0.85449	0.68156	2.2583	3.19417	8.6263	13.2752	19.0328	21.0877	0.60628	1.72933	2.96021	5.91024	17.8426	32.1757	85.7442	140.055	2.68555	1.60116	1.45772	1.15967	0.94198	0.88501	0.92672
0.0493	0.93587	0.72225	2.26847	3.31624	8.66699	13.1531	19.0125	21.2606	0.58492	1.61743	2.84831	5.81868	17.9443	32.2469	85.6323	140.116	2.51872	1.75578	1.54419	1.16374	0.88806	0.84941	0.85754
0.05067	0.82397	0.80363	2.49227	3.35693	8.57544	13.2345	19.1752	21.2504	0.62459	1.56657	2.78422	5.85938	17.9443	32.369	85.6832	140.472	2.51261	1.72933	1.46077	1.19222	0.96639	0.90434	0.84635
0.05204	0.83415	0.68156	2.32951	3.32642	8.59578	13.2853	19.165	21.3013	0.60323	1.50553	2.90934	5.83903	17.9545	32.2571	85.9375	140.472	2.73641	1.74967	1.51469	1.12	0.91654	0.82906	0.82296
0.05342	0.73242	0.55949	2.42106	3.38745	8.5144	13.2853	19.1243	21.4233	0.69377	1.94295	2.771	6.08317	17.8731	32.1452	86.3444	140.605	2.34985	1.72017	1.47705	1.17696	0.93079	0.89213	0.80058
0.05479	0.76294	0.54932	2.33968	3.34676	8.55509	13.2752	19.1956	21.4335	0.5717	1.7395	2.74455	5.88989	17.9036	32.3893	86.202	141.052	2.65706	1.78833	1.55436	1.15865	0.92061	0.75378	0.79346
0.05616	0.65104	0.60018	2.32951	3.34676	8.52458	13.387	19.3176	21.464	0.48421	1.51571	2.78422	5.72713	17.8935	32.1248	86.0799	141.388	2.31934	1.80562	1.57064	1.16882	0.8372	0.81278	0.83008
0.05754	0.72225	0.57983	2.03451	3.34676	8.52458	13.2446	19.2464	21.4335	0.62968	1.79036	2.82898	5.77799	17.924	32.3079	86.1613	141.713	2.52279	1.72729	1.52079	1.17798	0.92977	0.73242	0.76701
0.05891	0.79346	0.48828	2.15658	3.28573	8.68734	13.326	19.3278	21.5047	0.5483	1.56657	2.75879	5.83903	17.9138	32.3283	85.9782	141.683	2.62451	1.84326	1.63066	1.13932	0.87891	0.74463	0.91756
0.06028	0.84432	0.43742	2.3702	3.22469	8.61613	13.4176	19.4194	21.4233	0.56458	1.81071	2.82898	5.78817	17.7816	32.3588	86.2325	141.886	2.42106	1.75171	1.51367	1.13017	0.95418	0.8311	0.75582
0.06166	0.69173	0.43742	2.23796	3.28573	8.59578	13.4786	19.5007	21.4437	0.57983	1.6276	2.75675	5.81868	17.9748	32.43	86.436	142.151	2.6825	1.97347	1.59607	1.08134	0.97249	0.74259	0.69885
0.06303	0.87484	0.45776	2.22778	3.2959	8.6263	13.5193	19.5211	21.6471	0.56356	1.65812	2.80762	5.77799	17.9952	32.2672	86.3546	142.375	2.27153	1.80359	1.58997	1.14644	0.97961	0.81685	0.77311
0.0644	0.74259	0.52897	2.22778	3.39762	8.68734	13.4481	19.4804	21.5759	0.60425	1.43433	2.76998	5.82886	17.924	32.5012	86.1511	142.792	2.64893	1.74052	1.65914	1.13932	0.98877	0.72225	0.79447
0.06578	0.80363	0.54932	2.20744	3.39762	8.65682	13.4684	19.4295	21.7082	0.56559	1.54622	2.77507	5.85938	17.8833	32.2978	86.0596	143.066	2.41801	1.8514	1.63472	1.1912	0.96334	0.85653	0.95723
0.06715	0.82397	0.52897	2.24813	3.41797	8.64665	13.5803	19.5618	21.5047	0.60323	1.5564	2.80762	5.91024	17.8731	32.2978	86.0799	143.209	2.75675	1.72323	1.58895	1.17086	0.97046	0.87585	0.90332
0.06852	0.72225	0.36621	2.21761	3.44849	8.67716	13.5803	19.5923	21.6166	0.58797	1.70898	2.81474	5.88989	18.0054	32.3486	86.4461	143.443	2.70996	1.9633	1.66626	1.32243	0.95011	0.85856	0.8372
0.0699	0.82397	0.67139	2.24813	3.30607	8.71785	13.5803	19.633	21.7489	0.62459	1.57674	2.81474	5.80851	17.9138	32.2367	86.3342	143.545	2.65503	1.68864	1.57979	1.24308	1.02641	0.82906	0.80261
0.07127	0.83415	0.66121	2.16675	3.22469	8.87044	13.5193	19.5516	21.9218	0.64189	1.56657	2.79948	5.85938	17.9342	32.2469	86.5987	143.992	2.95003	1.81478	1.6571	1.19222	0.96029	0.82092	0.80363
0.07264	0.88501	0.72225	2.3702	3.17383	8.7382	13.5396	19.694	21.8608	0.59611	1.72933	2.95003	5.8492	18.0359	32.2876	86.6801	144.165	2.61434	1.93278	1.62354	1.25224	1.00708	0.89722	0.94401
0.07402	0.71208	0.7019	2.39054	3.25521	8.78906	13.5498	19.6228	21.8709	0.6724	1.58691	2.81372	5.82886	17.9036	32.2266	86.5275	144.257	2.93477	1.83004	1.65405	1.21867	0.9847	0.83618	0.91654
0.07539	0.72225	0.61035	2.45158	3.46883	8.77889	13.5295	19.6635	21.9727	0.62052	1.56657	2.78219	5.91024	17.9342	32.2672	86.4461	144.501	2.70691	1.91854	1.70186	1.26139	0.91553	0.90535	0.86263
0.07676	0.82397	0.7019	2.32951	3.44849	8.59578	13.56	19.6126	21.8099	0.59408	1.61743	2.80965	5.90007	17.924	32.2367	86.7615	144.674	2.78625	1.88192	1.63574	1.24308	0.9613	0.87382	0.89315
0.07814	0.7019	0.64087	2.42106	3.42814	8.7382	13.5295	19.7957	21.9523	0.64087	1.64795	2.83101	5.95093	17.8935	32.369	87.026	144.989	2.97038	2.05485	1.73035	1.20341	0.91248	0.89315	0.89518
0.07951	0.88501	0.62052	2.27865	3.4078	8.7382	13.4888	19.9382	21.9727	0.59102	1.69881	2.78931	5.82886	17.985	32.3079	86.3648	145.06	2.71606	1.9633	1.62354	1.25834	0.95825	0.91248	0.79753
0.08088	0.88501	0.48828	2.32951	3.19417	8.77889	13.5193	19.8364	22.0846	0.66528	1.65812	2.81677	5.83903	17.985	32.3486	86.4563	145.162	2.91748	2.11589	1.68254	1.17086	0.91349	0.82804	0.8138
0.08226	0.83415	0.37638	2.30916	3.42814	8.78906	13.6414	19.9076	22.1558	0.60832	1.70898	2.79643	5.87972	17.9443	32.2774	86.8937	145.386	2.47396	2.0752	1.69271	1.23596	0.9786	0.82194	0.74666
0.08363	0.76294	0.46794	2.30916	3.24504	8.67716	13.6515	19.8263	22.1252	0.51473	1.54622	2.84119	5.83903	17.8833	32.135	86.5784	145.813	2.89917	2.06502	1.7334	1.22782	0.95317	0.73344	0.82397
0.085	0.7019	0.53914	2.3702	3.36711	8.68734	13.5905	19.8669	22.1252	0.61747	1.5564	2.84831	5.88989	17.9443	32.2672	86.5987	145.742	2.60417	2.06502	1.76595	1.26139	0.91654	0.79651	0.9023
0.08638	0.74259	0.57983	2.38037	3.32642	8.67716	13.56	19.9382	22.1456	0.53609	1.70898	2.86255	5.86955	18.0867	32.2571	87.2396	146.057	2.75675	1.88192	1.69678	1.20239	0.98877	0.85754	0.70089
0.08775	0.79346	0.56966	2.39054	3.46883	8.71785	13.5498	20.0399	22.2066	0.62256	1.56657	2.85543	5.87972	18.0054	32.2876	86.7818	146.139	3.01107	1.9928	1.7985	1.16882	0.9491	0.84941	0.8433
0.08912	0.85449	0.38656	2.28882	3.27555	8.82975	13.7024	20.1009	22.2677	0.66935	1.75985	2.81474	5.82886	18.0054	32.2876	87.0158	146.464	2.71606	2.02433	1.67847	1.22375	1.02946	0.90027	0.86568
0.0905	0.86466	0.43742	2.19727	3.36711	8.90096	13.7838	20.1518	22.349	0.6368	1.72933	2.83712	5.90007	17.985	32.3283	86.731	146.912	3.06396	2.00399	1.77104	1.16882	1.01217	0.84737	0.87484
0.09187	0.85449	0.5188	2.27865	3.39762	9.02303	13.8346	20.0806	22.3796	0.6307	1.64795	2.85746	5.92041	17.9443	32.3283	86.7716	146.973	2.6886	1.94295	1.78426	1.27767	0.99691	0.91044	0.93791
0.09324	0.9257	0.75277	2.18709	3.38745	8.72803	13.8753	19.9687	22.2575	0.6012	1.63778	2.85238	5.83903	18.0867	32.2876	86.731	146.962	3.14331	2.12606	1.83411	1.25631	0.99691	0.85449	0.78023
0.09462	0.8138	0.66121	2.33968	3.44849	8.86027	13.6719	20.0399	22.3897	0.68461	1.61743	2.86153	5.88989	17.8935	32.2367	86.853	147.359	2.89307	2.13623	1.8158	1.34583	1.0081	0.94808	0.86365
0.09599	0.75277	0.84432	2.33968	3.4078	8.78906	13.7736	20.2637	22.4508	0.62866	1.82088	2.83	5.93058	18.1071	32.3385	86.9853	147.268	3.10262	2.00399	1.75273	1.31734	1.0203	0.87077	0.86772
0.09736	0.95622	0.80363	2.40072	3.28573	8.94165	13.9058	20.1009	22.3287	0.67647	1.67847	2.86662	5.85938	18.0155	32.4097	87.2905	147.563	3.11686	2.04468	1.8514	1.27563	1.0142	0.92265	0.90535
0.09874	0.91553	0.77311	2.22778	3.35693	8.962	13.8753	20.1009	22.5423	0.68563	1.48519	2.80863	5.91024	18.0054	32.3995	86.7004	147.878	2.96021	1.9633	1.71204	1.3387	1.0498	0.97961	0.92163
0.10011	0.76294	0.84432	2.36003	3.37728	8.80941	13.8041	20.1823	22.6135	0.65918	1.69881	2.85441	5.78817	17.9952	32.2571	86.853	147.909	3.20435	2.08537	1.81681	1.25326	1.04065	0.82906	0.87789
0.10148	0.83415	0.71208	2.36003	3.44849	8.90096	13.855	20.162	22.5932	0.69885	1.52588	2.8656	5.85938	17.9138	32.2672	87.0565	148.407	2.83203	2.15658	1.79749	1.34684	1.04167	0.90129	0.8728
0.10286	0.95622	0.74259	2.38037	3.34676	8.78906	13.8651	20.1314	22.6542	0.6602	1.67847	2.79744	5.94076	17.9545	32.2062	87.0565	148.183	3.23079	1.9633	1.82699	1.31632	1.03556	0.8433	0.93587
0.10423	0.75277	0.66121	2.52279	3.68245	8.81958	13.8143	20.2331	22.5322	0.63883	1.57674	2.84932	5.88989	17.9036	32.2469	87.1887	148.549	2.93579	2.27865	1.84631	1.33464	0.96639	0.92875	0.92163
0.1056	0.85449	0.77311	2.34985	3.35693	8.86027	13.9872	20.1721	22.644	0.65206	1.69881	2.85645	5.88989	17.8935	32.3181	87.2294	148.6	3.06091	2.16675	1.81274	1.34074	0.98572	0.87891	0.89722
0.10698	0.85449	0.54932	2.50244	3.479	8.82975	13.855	20.4163	22.6847	0.6012	1.70898	2.86458	5.88989	18.0054	32.4707	86.7716	148.824	3.11279	2.28882	1.88497	1.31124	0.97555	0.81889	0.89925
0.10835	0.84432	0.55949	2.32951	3.31624	8.94165	13.8041	20.4061	22.6746	0.66325	1.65812	2.90527	5.8492	17.985	32.2978	87.0463	149.109	3.0009	2.09351	1.79036	1.3092	1.01217	0.85653	0.81584
0.10972	0.82397	0.61035	2.33968	3.2959	8.81958	13.8448	20.4468	22.7254	0.6429	1.83105	2.84322	5.93058	17.9647	32.4198	87.443	149.211	3.3366	2.14945	1.86666	1.42415	0.99996	0.80566	0.87891
0.1111	0.71208	0.56966	2.2583	3.42814	8.99251	13.7838	20.3654	22.7254	0.61544	1.63778	2.91646	5.86955	17.9036	32.5216	87.026	149.302	2.75777	2.19727	1.88395	1.48519	1.03455	0.85347	0.87891
0.11247	0.9257	0.44759	2.34985	3.184	8.82975	13.9364	20.4061	22.8678	0.64087	1.78019	2.8595	5.91024	18.0359	32.2876	86.9649	149.668	3.2959	2.09554	1.91243	1.27563	1.03251	0.8433	0.77515
0.11384	0.88501	0.43742	2.24813	3.41797	8.94165	14.0076	20.4976	22.8678	0.60425	1.80054	2.89307	5.80851	17.985	32.2571	87.2905	149.77	3.05176	2.1464	1.93278	1.29496	1.00403	0.90942	0.90841
0.11522	0.72225	0.54932	2.45158	3.4078	8.88062	14.0076	20.5282	22.8271	0.66223	1.60726	2.90222	5.87972	17.9748	32.3995	86.9954	150.126	3.09245	2.11792	1.85954	1.30208	1.06608	0.94299	0.91451
0.11659	0.78328	0.60018	2.43123	3.45866	8.94165	14.1195	20.6095	22.9085	0.71208	1.70898	2.87577	5.82886	18.0155	32.4097	87.2701	150.269	3.25521	2.34985	1.94804	1.31734	1.02336	0.95825	0.92773
0.11796	0.82397	0.62052	2.41089	3.63159	8.962	14.0788	20.752	22.9594	0.66427	1.69881	2.86967	5.8492	17.8528	32.2978	86.9344	150.33	3.17383	2.09859	1.86869	1.30514	1.09456	0.94096	0.94808
0.11934	0.85449	0.7019	2.28882	3.61125	8.86027	14.2009	20.579	22.9492	0.71615	1.59709	2.79541	5.98145	17.924	32.2367	86.792	150.167	3.5502	2.21761	1.93278	1.30514	1.05591	0.88806	0.77413
0.12071	0.90535	0.7019	2.23796	3.42814	9.02303	14.1296	20.5689	23.0611	0.68766	1.75985	2.8717	5.93058	17.9545	32.2978	87.026	150.37	3.184	2.18913	1.95109	1.38245	1.03149	0.93079	0.87891
0.12208	0.86466	0.6307	2.24813	3.41797	9.09424	14.15	20.5892	23.0408	0.74565	1.54622	2.88798	6.01196	17.985	32.4198	87.2396	150.981	3.48917	2.18099	1.97144	1.39872	1.05489	1.00708	0.91858
0.12346	0.91553	0.78328	2.26847	3.479	8.98234	14.15	20.752	23.1018	0.69885	1.69881	2.85746	5.87972	17.9952	32.2266	87.1582	150.97	3.28573	2.24609	1.96838	1.42822	1.03861	1.06812	0.92875
0.12483	0.87484	0.77311	2.39054	3.46883	8.95182	14.1398	20.7621	23.2035	0.75887	1.64795	2.88391	5.92041	17.8731	32.3079	87.1277	151.265	3.37627	2.18709	1.94092	1.44246	1.07015	0.99691	0.96842
0.1262	0.72225	0.56966	2.56348	3.56038	8.94165	14.2212	20.8333	23.2849	0.72632	1.70898	2.81169	5.9611	18.0562	32.4707	87.148	151.316	3.4485	2.30611	1.98669	1.37939	1.05591	0.92875	0.93791
0.12758	0.77311	0.80363	2.49227	3.48918	8.83993	14.2009	20.752	23.1628	0.65816	1.64795	2.8717	5.86955	18.0054	32.3283	87.3413	151.215	3.15043	2.19625	1.90226	1.4445	1.10982	0.97453	0.95113
0.12895	0.82397	0.69173	2.46175	3.58073	9.01286	14.1703	20.7418	23.1934	0.70903	1.63778	2.90222	5.8492	18.0867	32.4707	87.4329	152.222	3.65193	2.30916	1.97449	1.35091	1.06506	0.90027	0.94401
0.13032	0.91553	0.41707	2.45158	3.37728	9.11458	14.15	20.8638	23.2747	0.67749	1.72933	2.89612	5.90007	18.0664	32.2164	87.5448	151.794	3.07821	2.30204	1.95821	1.40076	1.03861	0.90942	0.85144
0.1317	0.75277	0.45776	2.41089	3.48918	8.90096	14.1195	20.9249	23.4273	0.70292	1.56657	2.90833	6.02214	17.9647	32.369	87.3922	151.947	3.64177	2.32646	2.01518	1.39669	1.02234	0.8077	0.91553
0.13307	0.90535	0.56966	2.41089	3.2959	8.962	14.1296	20.8638	23.3358	0.6602	1.81071	2.87577	5.92041	17.9748	32.3995	87.2803	151.744	3.31624	2.39156	2.04569	1.41602	0.9613	0.85958	0.98775
0.13444	0.88501	0.56966	2.51261	3.35693	8.91113	14.2822	20.9045	23.4375	0.61646	1.7395	2.88493	5.8492	17.9036	32.3079	87.4125	152.293	3.32642	2.30408	1.96533	1.40584	1.02336	0.8962	0.88298
0.13582	0.84432	0.57983	2.52279	3.34676	8.83993	14.1602	20.9859	23.4273	0.67647	1.63778	2.9185	5.91024	17.9342	32.2571	87.4939	152.608	3.5258	2.39461	2.09757	1.36312	1.04574	0.8901	0.93282
0.13719	0.77311	0.46794	2.53296	3.49935	8.99251	14.1296	21.047	23.4375	0.61849	1.70898	2.8717	5.85938	17.9443	32.2367	87.6363	152.456	3.11279	2.27356	1.97856	1.34074	1.06099	0.95317	0.82296
0.13856	0.93587	0.50863	2.46175	3.56038	9.08407	14.0686	21.108	23.4782	0.69885	1.7395	2.91545	5.88989	17.8935	32.3079	87.1582	152.659	3.61123	2.40479	2.06401	1.33057	1.08236	0.84941	0.84534
0.13994	0.95622	0.61035	2.24813	3.44849	9.01286	14.1093	21.108	23.4985	0.71615	1.7395	2.88086	5.99162	18.1376	32.3995	87.3515	152.639	3.2959	2.40784	2.04671	1.38346	1.07625	0.9257	0.95723
0.14131	0.86466	0.7019	2.3702	3.4078	9.05355	14.2009	21.1792	23.6003	0.67952	1.69881	2.92969	5.87972	17.985	32.2978	87.6058	152.588	3.73333	2.37732	2.1169	1.35498	1.11491	0.90942	0.86263
0.14268	0.96639	0.55949	2.36003	3.52987	9.05355	14.1907	21.1589	23.5392	0.71411	1.71916	2.86764	6.03231	18.0155	32.5521	88.0737	152.954	3.54003	2.44141	2.11182	1.39262	1.0498	0.95215	0.9257
0.14405	1.00708	0.55949	2.26847	3.5909	9.01286	14.2619	21.2199	23.6613	0.71106	1.74967	2.92765	5.83903	18.0155	32.2266	87.3515	153.158	3.50953	2.34578	2.08028	1.40788	1.07625	0.95723	0.90332
0.14543	0.84432	0.65104	2.5533	3.43831	9.17562	14.2619	21.1589	23.641	0.77718	1.87174	2.89408	5.87972	18.0054	32.3995	87.3006	153.554	3.76383	2.4292	2.13318	1.4211	1.06099	0.94808	0.89722
0.1468	0.90535	0.67139	2.40072	3.67228	9.11458	14.3331	21.108	23.6511	0.70801	1.81071	2.8656	5.97127	17.9443	32.3995	87.5448	153.442	3.40983	2.31628	2.02026	1.45671	1.10575	0.93994	0.96639
0.14817	0.91553	0.7019	2.41089	3.72314	9.07389	14.3127	21.2504	23.5799	0.70903	1.69881	2.89815	5.90007	17.9342	32.3283	87.4329	153.463	4.00797	2.40072	2.07113	1.39364	1.12203	0.87789	0.95011
0.14955	0.85449	0.86466	2.40072	3.68245	9.05355	14.3738	21.3725	23.7325	0.72937	1.7395	2.88391	5.98145	17.985	32.2266	87.6567	153.442	3.62143	2.44954	2.11792	1.50757	1.08134	0.98775	0.9552
0.15092	0.87484	0.73242	2.40072	3.41797	9.16545	14.4246	21.2911	23.8342	0.73954	1.81071	2.89408	5.98145	17.9647	32.6436	87.8804	153.483	3.89607	2.42411	2.12199	1.45162	1.12813	0.92163	0.97453
0.15229	0.95622	0.7019	2.40072	3.55021	9.0332	14.2924	21.1894	23.9258	0.76192	1.80054	2.88086	5.88989	17.9138	32.4198	87.321	153.961	3.72313	2.5472	2.16166	1.66829	1.05387	0.9908	0.96537
0.15367	1.01725	0.73242	2.34985	3.49935	8.95182	14.3331	21.2402	23.7732	0.68359	1.63778	2.89408	5.88989	17.985	32.4402	87.6261	154.012	3.68143	2.45768	2.08944	1.4974	1.08948	0.99589	1.00403
0.15504	1.02743	0.76294	2.53296	3.5909	9.11458	14.3738	21.3216	23.6613	0.64087	1.79036	2.93783	5.88989	17.8731	32.2672	87.972	154.124	3.8452	2.54415	2.1698	1.40177	1.18001	0.9491	0.98267
0.15641	0.85449	0.73242	2.64486	3.68245	9.08407	14.4043	21.4437	23.8648	0.72632	1.66829	2.91748	5.95093	18.0664	32.2978	87.3006	154.266	3.6316	2.4882	2.06909	1.47095	1.1261	0.93994	0.91756
0.15779	0.79346	0.69173	2.50244	3.48918	9.09424	14.384	21.3827	23.8444	0.66325	1.77002	2.92155	5.82886	18.0359	32.4504	87.9008	154.368	4.02833	2.54415	2.14233	1.37634	1.03963	0.84941	0.96436
0.15916	0.76294	0.73242	2.4821	3.57056	9.09424	14.3229	21.5047	24.0072	0.7253	1.60726	2.95105	5.97127	18.0766	32.3079	87.3311	154.338	3.43323	2.56653	2.15149	1.474	1.10168	0.85246	0.95215
0.16053	0.91553	0.8138	2.41089	3.44849	9.15527	14.2822	21.4742	24.058	0.69071	1.75985	2.8951	5.91024	18.0461	32.3385	87.738	154.327	3.97747	2.57772	2.1993	1.48417	1.09049	0.86365	0.91349
0.16191	0.9257	0.66121	2.38037	3.36711	9.19596	14.3941	21.4233	23.9563	0.67647	1.84123	2.96021	5.99162	18.0155	32.3283	87.5956	154.582	3.73333	2.65706	2.22982	1.54724	1.04268	0.97961	0.97656
0.16328	0.9257	0.48828	2.29899	3.35693	8.97217	14.384	21.4335	23.9868	0.73446	1.64795	2.89612	6.01196	18.1071	32.4911	87.4634	154.928	3.78417	2.5472	2.17896	1.53097	1.08643	0.95215	0.85449
0.16465	0.93587	0.62052	2.47192	3.46883	9.05355	14.384	21.4946	23.9461	0.68359	1.72933	2.95308	5.86955	18.0257	32.3588	87.3413	154.612	3.98763	2.66012	2.25321	1.48824	1.09863	0.94604	0.97046
0.16603	0.85449	0.53914	2.44141	3.5909	9.04338	14.3941	21.6573	24.058	0.74972	1.74967	2.92053	5.94076	17.9443	32.4097	87.7991	154.633	3.61123	2.55025	2.15352	1.70898	1.15356	1.01013	0.95113
0.1674	0.83415	0.59001	2.52279	3.79435	9.0332	14.4246	21.6573	24.058	0.75378	1.72933	2.90324	5.80851	18.0359	32.4707	87.8296	155.457	4.0385	2.63163	2.23287	1.50146	1.17086	0.92875	0.88094
0.16877	0.9257	0.66121	2.45158	3.65194	9.05355	14.4857	21.5251	24.2004	0.75277	1.72933	2.94088	5.95093	18.0054	32.3792	87.6058	155.477	3.8859	2.61027	2.2349	1.592	1.12406	0.99487	1.09863
0.17015	0.88501	0.76294	2.45158	3.7028	9.257	14.5976	21.6471	24.1903	0.76192	1.68864	2.91748	5.95093	18.0359	32.3181	87.9618	155.528	4.20127	2.59705	2.25627	1.57267	1.11186	0.95317	1.02743
0.17152	0.91553	0.74259	2.28882	3.57056	9.16545	14.5976	21.5759	24.2513	0.74056	1.6276	2.9541	5.91024	18.0155	32.3486	88.0534	155.782	3.9978	2.63468	2.28678	1.54215	1.1261	0.98368	0.98368
0.17289	0.88501	0.79346	2.39054	3.44849	9.21631	14.5467	21.5556	24.2208	0.79753	1.67847	2.93172	6.02214	18.0054	32.5521	87.8601	155.467	4.01813	2.73641	2.20235	1.55436	1.17086	0.99487	1.03658
0.17427	0.95622	0.73242	2.4821	3.66211	9.29769	14.5162	21.6675	24.1903	0.7487	1.86157	2.90324	5.8492	17.9748	32.4198	88.2263	155.507	4.19107	2.66825	2.27458	1.47807	1.11084	0.9613	1.00911
0.17564	0.87484	0.80363	2.46175	3.51969	9.19596	14.5772	21.7285	24.2717	0.76803	1.74967	2.93986	5.95093	17.9647	32.3385	87.7482	155.538	3.8147	2.60518	2.18302	1.47807	1.14746	1.08337	0.96436
0.17701	0.91553	0.78328	2.45158	3.76383	9.11458	14.5365	21.8506	24.3123	0.78939	1.69881	2.89307	5.87972	18.0867	32.3995	88.4298	155.986	4.3335	2.67334	2.24915	1.38855	1.1495	0.94604	1.03455
0.17839	0.96639	0.85449	2.68555	3.57056	9.21631	14.6688	21.7489	24.4954	0.69885	1.81071	2.93884	5.95093	17.9748	32.3181	87.9415	155.874	3.94693	2.66215	2.2817	1.46484	1.14339	0.98877	1.04777
0.17976	0.91553	0.82397	2.60417	3.35693	9.257	14.5874	21.7489	24.4344	0.82296	1.70898	2.94495	5.95093	18.0969	32.3486	87.4736	156.301	4.30297	2.69267	2.3173	1.5035	1.21358	0.9613	1.00098
0.18113	0.89518	0.82397	2.54313	3.56038	9.30786	14.6077	21.7794	24.3835	0.78023	1.68864	2.948	5.95093	18.0969	32.369	87.8092	156.189	4.11987	2.76489	2.49227	1.51164	1.1617	1.01115	0.99894
0.18251	1.0376	0.85449	2.53296	3.56038	9.23665	14.6077	21.7997	24.526	0.73853	1.70898	2.99377	5.9611	17.924	32.3385	87.5142	156.006	4.17073	2.70589	2.42106	1.59709	1.14034	0.97249	0.96232
0.18388	1.04777	0.72225	2.56348	3.52987	9.17562	14.7196	21.9625	24.4853	0.71208	1.80054	2.93172	6.03231	18.0867	32.5419	87.7482	156.443	4.32333	2.91951	2.45158	1.53198	1.18001	0.88298	1.09151
0.18525	0.98674	0.67139	2.60417	3.63159	8.97217	14.7502	21.9727	24.6073	0.69478	1.86157	2.94698	5.88989	18.1376	32.3385	88.1246	156.911	3.86557	2.72115	2.41089	1.61031	1.16984	0.97046	0.9552
0.18663	0.83415	0.72225	2.56348	3.55021	8.99251	14.6688	22.0337	24.587	0.7609	1.66829	2.94698	5.97127	18.0461	32.5623	87.6974	156.769	4.30297	2.79744	2.42106	1.60726	1.17696	0.90739	0.91248
0.188	0.80363	0.6307	2.56348	3.36711	9.18579	14.5467	22.1151	24.6175	0.75684	1.75985	2.95105	5.92041	18.1274	32.4097	87.7686	156.708	3.86557	2.83101	2.36715	1.70186	1.16475	0.96842	0.94808
0.18937	0.8138	0.73242	2.45158	3.57056	9.23665	14.679	21.932	24.6989	0.74565	1.74967	2.97648	6.00179	18.1071	32.43	87.8194	156.453	4.35383	2.82186	2.41089	1.68254	1.18205	0.98979	0.93689
0.19075	0.85449	0.6307	2.42106	3.57056	9.20614	14.74	21.9421	24.648	0.79244	1.72933	2.96529	5.97127	18.0461	32.5419	87.7177	157.155	4.2928	2.88086	2.41089	1.65812	1.04675	1.00301	1.07422
0.19212	0.91553	0.65104	2.50244	3.7028	9.34855	14.6077	21.993	24.7701	0.78023	1.88192	2.99377	6.03231	18.0155	32.3792	88.0229	157.308	4.1504	2.75167	2.30916	1.69474	1.12406	1.06812	0.97656
0.19349	0.98674	0.61035	2.57365	3.66211	9.21631	14.7095	22.0744	24.6684	0.83923	1.65812	2.93274	6.04248	18.0562	32.4402	87.911	156.982	4.50643	2.85645	2.46684	1.63269	1.12508	1.03455	0.95011
0.19487	1.0376	0.76294	2.46175	3.56038	9.16545	14.679	22.2168	24.7192	0.82703	1.75985	2.96529	5.94076	18.0461	32.3792	88.0534	157.298	4.1097	2.76286	2.49227	1.62354	1.17086	1.09863	0.94198
0.19624	0.93587	0.67139	2.50244	3.78418	9.24683	14.6281	22.1354	24.8617	0.82296	1.57979	2.97852	5.9611	18.0257	32.3893	87.7177	157.552	4.5166	2.85441	2.4821	1.60421	1.1617	0.98267	0.91756
0.19761	0.97656	0.64087	2.47192	3.62142	9.27734	14.8112	22.227	24.8718	0.81075	1.83105	2.94902	5.95093	18.0664	32.4911	87.9415	157.399	4.14023	2.87272	2.43734	1.64693	1.10881	1.00098	1.04472
0.19899	0.9257	0.68156	2.54313	3.75366	9.32821	14.7298	22.1456	24.8515	0.78125	1.86157	2.97648	5.91024	18.0359	32.5826	87.9313	157.461	4.63867	2.82898	2.43123	1.63879	1.16984	1.09863	1.08846
0.20036	0.88501	0.71208	2.40072	3.63159	9.4401	14.801	22.054	24.9125	0.86466	1.78019	2.95817	6.01196	18.0867	32.4605	88.0229	157.379	4.46573	2.87069	2.46175	1.57674	1.12915	1.27157	1.05489
0.20173	0.95622	0.88501	2.43123	3.65194	9.24683	14.8722	22.2982	24.9125	0.81584	1.69881	3.00802	5.94076	18.0969	32.3995	87.7075	157.654	4.49627	2.82288	2.40072	1.55741	1.20443	1.21053	1.07117
0.20311	0.96639	1.01725	2.42106	3.5909	9.32821	14.8722	22.2575	24.9735	0.81584	1.75985	3.00191	5.93058	17.9647	32.2571	87.8601	157.664	4.65903	2.9185	2.46887	1.54826	1.2502	1.05693	1.06405
0.20448	0.96639	0.85449	2.52279	3.55021	9.23665	14.8214	22.349	25.0651	0.80566	1.77002	2.94393	5.97127	18.1478	32.3486	87.7584	157.817	4.31317	2.83203	2.52279	1.5625	1.26851	1.02743	1.06099
0.20585	0.97656	0.90535	2.58382	3.63159	9.35872	14.9027	22.2168	25.0651	0.7548	1.82088	2.99276	6.00179	18.0054	32.3486	87.5244	157.969	4.61833	2.9541	2.61434	1.5625	1.29191	0.92875	1.02641
0.20723	0.99691	0.80363	2.69572	3.79435	9.42993	14.9638	22.3084	25.0753	0.81991	1.80054	2.96021	5.99162	18.0969	32.3792	88.1042	158.488	4.17073	2.96529	2.58382	1.67033	1.22477	1.02132	1.02946
0.2086	0.94604	0.88501	2.73641	3.75366	9.34855	14.801	22.3999	25.0651	0.78023	1.8514	2.99988	5.90007	18.0562	32.3995	87.7177	158.193	4.46573	2.97648	2.48108	1.66219	1.26953	0.92265	1.07727
0.20997	0.95622	0.74259	2.52279	3.68245	9.21631	14.8926	22.3287	25.1058	0.8077	1.82088	3.00395	6.01196	18.0257	32.4911	87.8398	158	4.5573	3.03141	2.53296	1.67542	1.20951	0.97961	1.18408
0.21135	1.0376	0.96639	2.5533	3.64176	9.30786	14.8417	22.3897	25.1567	0.80973	1.77002	3.007	5.97127	18.1173	32.5216	88.206	158.59	4.41487	2.96326	2.49227	1.75069	1.19324	1.01725	0.96741
0.21272	0.94604	0.82397	2.56348	3.479	9.29769	14.8214	22.4202	25.1974	0.79854	1.66829	2.99479	6.01196	18.1681	32.43	87.9822	158.63	4.7709	3.05176	2.72624	1.64998	1.2207	0.99792	1.03048
0.21409	1.01725	0.78328	2.61434	3.56038	9.4401	14.9434	22.522	25.1974	0.8606	1.59709	2.97953	6.05265	18.1376	32.5623	88.2568	158.681	4.31317	2.95105	2.49939	1.769	1.22375	1.0732	1.02336
0.21547	1.01725	0.73242	2.56348	3.65194	9.30786	14.7807	22.5627	25.1668	0.82906	1.87174	2.99886	6.03231	18.0461	32.5114	87.8906	158.488	4.82177	3.09652	2.70589	1.69474	1.25224	0.91553	1.03658
0.21684	0.88501	0.82397	2.53296	3.7028	9.37907	14.9333	22.4711	25.238	0.90129	1.71916	3.04871	6.01196	18.0766	32.4707	87.8601	159.047	4.4454	3.07922	2.63468	1.70797	1.24919	1.0498	1.03963
0.21821	1.0376	0.74259	2.69572	3.69263	9.48079	14.9536	22.6644	25.238	0.87179	1.87174	3.01208	5.94076	18.1376	32.4605	88.267	159.159	4.63867	3.06193	2.61434	1.72323	1.24003	1.07117	0.9552
0.21959	0.91553	0.62052	2.60417	3.78418	9.29769	14.8926	22.6135	25.411	0.82397	1.69881	3.02429	6.03231	18.219	32.4198	88.0025	159.017	4.65903	3.10872	2.63672	1.89209	1.17594	1.09151	1.02844
0.22096	1.06812	0.73242	2.50244	3.73332	9.41976	15.0045	22.6033	25.3804	0.9257	1.90226	2.94596	6.04248	18.1987	32.369	88.267	158.62	4.6692	3.00395	2.73641	1.90226	1.23088	1.08236	1.05794
0.22233	1.09863	0.75277	2.47192	3.56038	9.39941	15.0248	22.6847	25.4313	0.86873	1.89209	2.98971	5.95093	18.0461	32.4504	88.1348	160.014	5.00487	3.10364	2.79744	1.73136	1.20443	1.08337	1.05693
0.22371	0.97656	0.83415	2.45158	3.78418	9.53166	15.0045	22.644	25.4008	0.91756	1.78019	2.99784	5.92041	18.1478	32.6131	88.0229	159.403	4.64883	2.98258	2.63468	1.74459	1.23901	1.26139	1.14644
0.22508	1.06812	0.89518	2.61434	3.75366	9.42993	15.0248	22.6949	25.3499	0.87077	1.94295	3.01514	5.99162	18.0562	32.4707	88.2975	159.403	5.06593	3.09448	2.70589	1.5981	1.23698	1.04268	1.05794
0.22645	1.00708	0.88501	2.64486	3.76383	9.45028	15.1164	22.644	25.5025	0.79854	1.97347	3.02226	6.01196	18.1071	32.3385	88.0127	158.976	4.64883	3.11788	2.7771	1.87174	1.21358	1.06608	1.09558
0.22783	1.04777	0.91553	2.58382	3.87573	9.50114	15.035	22.7661	25.5737	0.88399	1.8514	3.00395	6.03231	18.1376	32.4198	88.2772	159.292	4.83193	3.0894	2.6652	1.68355	1.3387	1.09863	1.16475
0.2292	0.9257	0.8138	2.63468	3.71297	9.41976	15.0655	22.5932	25.5941	0.82296	1.80054	3.04769	5.99162	18.0867	32.4504	88.0432	159.403	4.76073	3.19112	2.6652	1.72323	1.2502	1.13729	1.09049
0.23057	0.99691	0.91553	2.53296	3.65194	9.42993	15.1062	22.7559	25.5127	0.85754	1.86157	3.07821	5.98145	18.0461	32.5623	88.0025	160.014	4.80143	3.10262	2.61434	1.75476	1.35193	1.13932	1.10168
0.23195	0.95622	0.88501	2.57365	3.63159	9.47062	15.1164	22.8373	25.6653	0.83415	1.84123	3.066	6.09334	18.1376	32.5317	88.1042	159.709	5.06593	3.3366	2.82796	1.70593	1.32345	1.0671	1.11796
0.23332	1.13932	0.94604	2.68555	3.80452	9.39941	15.096	22.7559	25.6551	0.82601	1.82088	3.08228	5.97127	18.1681	32.4097	88.1348	159.607	4.6997	3.1779	2.71606	1.74662	1.356	1.08236	1.03048
0.23469	1.10881	0.90535	2.68555	3.98763	9.40959	15.1571	22.878	25.6144	0.87484	1.92261	3.02734	6.00179	18.1274	32.4911	88.8062	159.81	5.04557	3.22469	2.71606	1.73136	1.34074	0.99386	1.07625
0.23607	1.10881	0.90535	2.6652	3.74349	9.42993	15.1977	22.9594	25.8382	0.83516	1.89209	3.07719	6.03231	18.1274	32.4402	87.911	159.831	4.8116	3.28979	2.69877	1.85038	1.29293	1.04268	1.12305
0.23744	1.18001	0.83415	2.60417	3.71297	9.45028	15.0655	22.9492	25.8484	0.8728	1.82088	3.05176	6.00179	18.219	32.6131	88.1551	160.085	5.02523	3.23893	2.76082	1.90023	1.27563	1.07931	0.99386
0.23881	1.12915	0.75277	2.72624	3.86556	9.39941	15.0655	22.817	25.8586	0.9318	1.84123	3.06295	5.98145	18.0461	32.4605	88.328	160.522	4.893	3.32743	2.78117	1.89311	1.2797	1.07625	1.11898
0.24019	1.08846	0.84432	2.57365	3.73332	9.552	15.1265	23.0509	25.8687	0.88399	1.81071	3.06091	6.03231	18.1071	32.5623	88.3077	160.319	4.75057	3.24198	2.75981	2.06502	1.32345	1.12	0.97656
0.24156	1.00708	0.84432	2.63468	3.65194	9.41976	15.1062	23.0102	25.8687	0.94604	1.92261	3.05074	6.04248	18.1376	32.5114	88.4399	160.116	5.26937	3.48917	2.82389	1.78528	1.34379	1.11287	1.14543
0.24293	1.06812	0.84432	2.61434	3.69263	9.3689	15.0045	22.9899	25.8484	0.87992	1.93278	3.0721	6.02214	18.1987	32.4809	88.0839	160.116	4.94383	3.23079	2.71098	1.82902	1.34684	1.15356	1.11389
0.24431	1.06812	0.75277	2.58382	3.75366	9.42993	15.0655	22.9594	25.8586	0.96741	1.84123	3.03243	6.00179	18.0257	32.5114	88.206	160.014	5.20833	3.32845	2.7771	1.78528	1.28479	1.06405	1.02743
0.24568	1.0376	0.79346	2.51261	3.77401	9.34855	15.0757	23.1222	26.0213	0.91349	1.97347	3.06498	5.97127	18.1274	32.5724	88.2975	160.624	4.9642	3.27657	2.76794	1.85954	1.2441	1.11389	1.07015
0.24705	0.94604	0.96639	2.50244	3.85539	9.42993	15.1265	23.173	26.0518	0.86772	1.81071	3.066	6.05265	18.1478	32.6131	88.0839	160.726	5.11677	3.23792	2.80863	1.8514	1.26648	1.05387	1.11593
0.24843	0.96639	1.06812	2.64486	3.8147	9.58252	15.2893	23.0306	25.9501	0.93079	1.91243	3.03955	6.02214	18.1376	32.3893	88.328	161.031	5.11677	3.3559	2.8422	1.83818	1.17696	1.14746	1.12813
0.2498	1.10881	0.91553	2.57365	3.68245	9.65373	15.2283	23.1323	26.0315	0.89417	1.74967	3.0955	5.95093	18.1783	32.3893	88.1042	160.675	4.95403	3.23181	2.7771	1.87073	1.32345	1.17696	1.17391
0.25117	1.02743	0.75277	2.56348	3.75366	9.67407	15.2181	23.1018	26.0112	0.93587	1.83105	3.05481	6.03231	18.0969	32.5928	88.2263	161.235	5.38127	3.45867	2.84729	2.00399	1.3326	1.12508	1.15967
0.25254	1.2207	0.90535	2.49227	3.65194	9.53166	15.2588	23.0916	26.0824	0.86161	1.86157	3.10872	6.02214	18.0969	32.6233	88.6231	160.726	5.0354	3.27454	2.7415	1.84326	1.33972	1.16781	1.14644
0.25392	1.16984	1.19019	2.61434	3.74349	9.49097	15.1571	23.234	26.1943	0.85246	2.18709	3.0955	5.98145	18.0257	32.5012	88.4603	160.929	5.46263	3.35797	2.87882	1.7985	1.37634	1.09456	1.13729
0.25529	1.07829	1.09863	2.59399	3.78418	9.56217	15.2791	23.2646	26.1739	0.90332	1.99382	3.09143	6.01196	18.1173	32.5216	88.2874	161.031	5.1066	3.42	2.84831	1.88192	1.356	1.1261	1.09965
0.25666	1.16984	1.08846	2.63468	3.84521	9.65373	15.2588	23.2747	26.2349	0.82296	1.92261	3.12907	6.04248	18.0461	32.4402	88.4501	160.929	5.36093	3.4078	2.90934	1.84021	1.3916	1.14034	1.07218
0.25804	1.11898	1.00708	2.82796	3.79435	9.552	15.2995	23.2747	26.1434	0.91756	1.90226	3.09245	6.04248	18.1376	32.6741	88.6841	161.235	5.27953	3.46373	2.89917	1.8158	1.30208	1.13831	1.20544
0.25941	0.96639	1.00708	2.69572	3.79435	9.50114	15.2283	23.1934	26.3061	0.8901	1.89209	3.1545	5.9611	18.0867	32.4707	88.4298	161.845	5.02523	3.41287	2.82796	2.03451	1.34481	1.12305	1.12
0.26078	1.12915	0.89518	2.85848	3.80452	9.57235	15.2486	23.2747	26.2248	0.91146	1.88192	3.12907	6.08317	18.2902	32.5928	88.1958	161.438	5.31007	3.5207	3.02124	1.83818	1.3916	1.09863	1.17187
0.26216	1.12915	0.9257	2.62451	3.75366	9.51131	15.2893	23.2747	26.357	0.92061	1.94295	3.12093	6.04248	18.1885	32.6233	88.4298	161.438	5.09643	3.46273	2.93986	1.98669	1.34277	1.12305	1.08134
0.26353	1.08846	0.88501	2.67537	3.72314	9.58252	15.2486	23.4477	26.296	0.88399	1.93278	3.1545	6.03231	18.1885	32.4605	88.3992	161.031	5.5949	3.56343	3.04159	1.9755	1.38753	1.09355	1.05998
0.2649	1.06812	0.78328	2.68555	3.95711	9.64355	15.3402	23.3968	26.3163	0.99386	2.10571	3.11279	6.14421	18.219	32.7861	88.3179	161.54	5.19817	3.5909	3.0721	2.01518	1.34583	1.10372	1.16984
0.26628	1.2207	0.89518	2.61434	3.85539	9.52148	15.3198	23.4273	26.4384	1.00199	1.99382	3.14026	6.01196	18.2393	32.5012	88.4705	161.438	5.483	3.52477	3.04159	1.97652	1.38448	1.1495	1.13831
0.26765	1.10881	0.85449	2.62451	3.93677	9.62321	15.2486	23.4477	26.3061	0.97758	1.88192	3.15755	6.073	18.219	32.5521	88.2568	161.336	5.43213	3.62347	3.02124	1.93583	1.36617	1.21257	1.20443
0.26902	1.04777	0.91553	2.69572	3.82487	9.59269	15.1977	23.407	26.5503	0.98877	1.9633	3.13314	6.08317	18.2292	32.5928	88.2467	162.252	5.27953	3.49833	2.94698	1.95719	1.43636	1.21562	1.13729
0.2704	1.0376	0.89518	2.68555	3.85539	9.60286	15.3809	23.3459	26.5096	0.96436	1.97347	3.16162	6.06283	18.3207	32.5012	88.0432	162.862	5.8085	3.59397	3.13314	1.9043	1.3387	1.20748	1.06506
0.27177	1.01725	0.91553	2.64486	3.8147	9.58252	15.391	23.4579	26.4689	1.05489	2.11589	3.11178	6.073	18.1071	32.6538	88.7146	161.743	5.39143	3.52783	3.03141	2.02128	1.39364	1.17798	1.1495
0.27314	1.1495	0.77311	2.62451	3.76383	9.50114	15.391	23.641	26.5299	0.99691	2.02433	3.16772	6.00179	18.2088	32.5317	88.3586	161.743	5.8899	3.58887	3.11279	1.9633	1.38041	1.14543	1.17594
0.27452	1.16984	0.94604	2.54313	3.78418	9.61304	15.3707	23.5392	26.5503	1.00403	2.05485	3.15857	6.06283	18.219	32.5317	88.3179	162.455	5.54403	3.61123	3.13314	2.0813	1.39364	1.22375	1.21867
0.27589	1.24105	0.93587	2.56348	3.90625	9.68424	15.3809	23.6206	26.4587	0.98063	2.0752	3.16264	6.06283	18.2699	32.5826	88.501	162.048	5.72713	3.57563	3.06193	2.04061	1.36617	1.23189	1.23596
0.27726	1.23088	1.05794	2.62451	4.03849	9.58252	15.4521	23.5291	26.5198	0.94706	1.94295	3.20333	6.073	18.1173	32.5928	88.4399	162.557	5.67627	3.69363	3.05481	1.99788	1.38753	1.25732	1.34277
0.27864	1.25122	1.08846	2.59399	3.96729	9.80632	15.4724	23.5697	26.7029	1.01725	2.10571	3.18604	6.13403	18.2495	32.5521	88.2467	162.557	5.483	3.57463	2.97038	1.96431	1.56657	1.2797	1.25224
0.28001	1.21053	1.24105	2.73641	3.91642	9.7758	15.5029	23.5291	26.6724	0.96436	2.00399	3.21655	6.12386	18.1783	32.6436	88.8367	162.252	5.83903	3.68653	3.22469	1.94702	1.44145	1.20646	1.21562
0.28138	1.16984	1.09863	2.84831	3.79435	9.69442	15.4928	23.6918	26.7029	1.01624	1.92261	3.19112	6.12386	18.2902	32.6131	88.4908	162.659	5.31007	3.68857	3.08228	2.03145	1.45365	1.26953	1.179
0.28276	1.08846	0.97656	2.76693	3.8147	9.56217	15.5029	23.7528	26.7436	1.03455	2.09554	3.20943	6.03231	18.1681	32.725	88.4501	162.455	5.95093	3.75163	3.15348	1.99382	1.46993	1.16882	1.21155
0.28413	1.2207	0.93587	2.72624	3.97746	9.72493	15.5131	23.7122	26.7436	0.95622	1.93278	3.21248	6.13403	18.1987	32.4707	88.8163	162.15	5.61523	3.80047	3.22469	2.05892	1.43433	1.21358	1.25631
0.2855	1.15967	1.13932	2.78727	3.90625	9.61304	15.5335	23.7223	26.8453	1.0081	1.92261	3.184	6.12386	18.2597	32.5826	89.3555	162.354	5.79833	3.78113	3.20435	2.10368	1.47705	1.16781	1.19324
0.28688	1.23088	1.0376	2.84831	3.9266	9.60286	15.4826	23.6613	26.9368	1.02336	2.04468	3.20028	6.12386	18.2088	32.6233	88.9587	162.354	5.8187	3.8493	3.16366	2.07214	1.44653	1.21765	1.31836
0.28825	1.18001	1.21053	2.74658	3.84521	9.63338	15.5843	23.6206	26.9572	1.03455	1.8514	3.23181	6.19507	18.2088	32.6131	88.4399	162.252	5.54403	3.77807	3.12297	2.13318	1.58691	1.24207	1.15458
0.28962	1.25122	0.91553	2.83813	3.90625	9.49097	15.5131	23.8241	27.0182	1.07117	2.10571	3.22164	6.16455	18.2902	32.7962	88.5417	162.659	5.9611	3.85233	3.35693	2.20744	1.59709	1.20036	1.19527
0.291	1.34277	0.99691	2.79744	3.83504	9.75545	15.5131	23.8546	26.9674	1.02743	2.08537	3.25012	6.16455	18.219	32.7148	88.6536	162.557	5.5135	3.80047	3.22469	2.20744	1.47603	1.30615	1.2502
0.29237	1.16984	0.85449	2.83813	3.80452	9.6639	15.5741	23.9766	26.9267	1.11084	2.06502	3.21757	6.15438	18.219	32.6029	88.6434	163.269	6.17473	3.85843	3.35693	2.02128	1.56453	1.22579	1.19629
0.29374	1.30208	0.87484	2.75675	3.85539	9.67407	15.5538	23.9868	26.947	1.09355	2.15658	3.26029	6.09334	18.1783	32.6233	88.7146	162.862	5.93057	3.88793	3.3671	2.13114	1.53503	1.28479	1.24715
0.29512	1.19019	0.93587	2.80762	3.80452	9.59269	15.6352	23.9258	27.0487	1.17086	2.04468	3.22164	6.19507	18.2292	32.6741	88.6027	162.862	6.1035	3.8615	3.26538	2.10876	1.52384	1.30208	1.15153
0.29649	1.2207	1.02743	2.76693	3.95711	9.62321	15.4622	23.9665	27.1505	1.07829	2.0752	3.23792	6.13403	18.1478	32.6233	89.0808	163.676	6.16457	3.9266	3.30607	2.08028	1.44043	1.34786	1.26139
0.29786	1.27157	0.9257	2.76693	3.95711	9.68424	15.5843	23.997	27.1708	1.03048	2.01416	3.26945	6.16455	18.3207	32.6945	88.9079	163.371	5.93057	3.86047	3.19417	2.17692	1.54114	1.36312	1.32243
0.29924	1.20036	0.91553	2.63468	4.02832	9.8877	15.564	23.9868	27.1403	1.14034	2.13623	3.24402	6.11369	18.2902	32.6436	88.5417	163.269	6.28663	3.95	3.39763	2.15251	1.54521	1.33667	1.30107
0.30061	1.26139	0.95622	2.6652	4.06901	9.80632	15.7471	23.9258	27.0487	1.08032	2.24813	3.31421	6.19507	18.1681	32.5317	88.8367	163.066	5.86953	3.88997	3.3366	2.22473	1.56657	1.49536	1.35193
0.30198	1.3326	0.96639	2.74658	4.00798	9.85718	15.6148	24.0784	27.2013	1.12	2.06502	3.26131	6.17472	18.3004	32.8166	88.7451	162.964	6.20523	3.99067	3.39763	2.14945	1.5096	1.32243	1.31734
0.30336	1.29191	1.13932	2.90934	3.9978	9.7758	15.7267	24.0682	27.1708	1.09965	2.05485	3.2959	6.12386	18.3105	32.664	88.918	163.269	6.13403	4.01813	3.4078	2.19727	1.53707	1.36719	1.3092
0.30473	1.32243	1.04777	2.75675	3.94694	9.7758	15.6454	24.0987	27.2522	1.04879	1.91243	3.30302	6.19507	18.2495	32.6741	88.6332	163.371	6.27643	4.00493	3.34167	2.20235	1.58285	1.33769	1.38753
0.3061	1.34277	1.18001	2.69572	4.04867	9.80632	15.7165	23.997	27.3641	1.09253	2.16675	3.28878	6.24593	18.3207	32.5521	89.1215	164.083	6.2968	4.1158	3.42813	2.19014	1.53097	1.44958	1.3916
0.30748	1.39364	1.26139	2.76693	4.00798	9.80632	15.7267	24.0173	27.2827	1.06608	1.98364	3.32438	6.14421	18.2597	32.5826	89.2334	163.778	6.05267	4.03543	3.32642	2.24304	1.57674	1.42415	1.32751
0.30885	1.3326	1.26139	2.99072	4.08936	9.87752	15.7165	24.0275	27.3539	1.11389	2.16675	3.302	6.23576	18.28	32.898	88.9079	164.185	6.368	4.14837	3.5502	2.15352	1.592	1.36007	1.35396
0.31022	1.35295	1.24105	2.84831	4.04867	9.87752	15.7165	24.3123	27.415	1.11796	2.20744	3.31624	6.15438	18.2902	32.7657	88.7655	163.574	5.90007	4.10053	3.4383	2.29899	1.63371	1.37533	1.34176
0.3116	1.3326	1.29191	3.03141	3.9266	9.81649	15.6046	24.2513	27.3946	1.10575	2.11589	3.34371	6.22559	18.3207	32.8166	89.3962	163.574	6.35783	4.1799	3.5909	2.26339	1.61031	1.27055	1.297
0.31297	1.34277	1.09863	2.89917	3.95711	9.83683	15.6962	24.2513	27.5065	1.17289	1.87174	3.30098	6.19507	18.3614	32.8166	89.1215	163.167	6.17473	4.38437	3.54003	2.2939	1.59607	1.37024	1.39058
0.31434	1.18001	1.01725	2.86865	3.85539	9.72493	15.7776	24.1699	27.5167	1.16374	2.05485	3.35286	6.21541	18.2699	32.664	89.0198	163.778	6.37817	4.20533	3.48917	2.28271	1.59607	1.40889	1.26241
0.31572	1.30208	0.95622	2.85848	4.23177	9.65373	15.8285	24.0885	27.5269	1.23393	2.12606	3.31116	6.24593	18.2902	32.7861	89.0096	163.981	6.6223	4.32537	3.5502	2.28373	1.61235	1.4384	1.36007
0.31709	1.3326	0.99691	2.96021	3.93677	9.93856	15.7267	24.1699	27.4963	1.20748	2.11589	3.33659	6.21541	18.3411	32.7352	88.9282	164.185	6.2968	4.17887	3.54207	2.3702	1.72323	1.46077	1.39058
0.31846	1.43433	1.11898	2.91951	4.11987	9.82666	15.7878	24.2208	27.6082	1.1851	1.94295	3.32336	6.17472	18.2495	32.7047	89.0503	164.286	6.71387	4.29483	3.68247	2.26135	1.69271	1.43534	1.39974
0.31984	1.25122	1.15967	2.87882	4.04867	9.92839	15.7471	24.3937	27.6489	1.23596	2.10571	3.34066	6.21541	18.3105	32.6538	89.0096	164.083	6.34767	4.2277	3.6316	2.32035	1.72831	1.44145	1.35396
0.32121	1.25122	1.01725	2.96021	3.90625	9.79614	15.7776	24.4751	27.7303	1.23189	2.19727	3.37423	6.20524	18.3105	32.8776	88.8265	163.981	6.7749	4.3213	3.64177	2.35087	1.69576	1.3916	1.3031
0.32258	1.26139	0.9257	2.92969	3.94694	9.79614	15.8488	24.3835	27.6082	1.28886	2.09554	3.33252	6.26628	18.4224	32.6945	88.7858	164.388	6.61213	4.304	3.65193	2.44242	1.69373	1.53707	1.41602
0.32396	1.38346	0.93587	2.85848	3.9266	9.7758	15.8386	24.4242	27.5676	1.24207	2.04468	3.38745	6.20524	18.3004	32.7861	88.8468	164.083	6.76473	4.304	3.64177	2.43123	1.71407	1.48824	1.48112
0.32533	1.39364	1.15967	2.78727	4.16056	9.93856	15.8488	24.353	27.771	1.19222	2.12606	3.36405	6.23576	18.4224	32.664	88.9689	164.286	6.90713	4.41893	3.67227	2.47701	1.66524	1.54419	1.47705
0.3267	1.34277	1.07829	2.82796	4.00798	9.93856	15.7674	24.3835	27.6693	1.28174	2.06502	3.40068	6.30697	18.4224	32.8166	89.5691	164.286	6.5511	4.3335	3.5604	2.52279	1.74154	1.56657	1.52791
0.32808	1.36312	1.19019	2.89917	4.13005	9.86735	15.8793	24.4548	27.7405	1.19222	2.03451	3.43018	6.26628	18.2597	32.8267	89.1927	164.286	6.97837	4.43117	3.79437	2.4292	1.72323	1.54114	1.50757
0.32945	1.38346	1.16984	2.84831	4.08936	10.0403	15.9098	24.5666	27.8117	1.2441	2.24813	3.38236	6.32731	18.4428	32.8674	88.9384	164.286	6.49007	4.41893	3.774	2.44141	1.7568	1.57064	1.50452
0.33082	1.32243	1.23088	2.89917	3.8147	9.96908	15.9607	24.5565	27.9439	1.29496	2.26847	3.42306	6.24593	18.2393	32.7148	88.7756	164.693	6.8868	4.5288	3.79437	2.39563	1.75781	1.49841	1.49028
0.3322	1.40381	0.88501	2.87882	3.97746	9.85718	15.9505	24.5972	27.8727	1.20544	2.30916	3.3905	6.34766	18.3919	32.8267	89.0299	164.795	6.79523	4.55423	3.79437	2.51363	1.73543	1.6154	1.49129
0.33357	1.38346	1.24105	2.97038	4.1097	10.0098	15.9912	24.5056	27.8219	1.24308	2.45158	3.43018	6.21541	18.4326	32.8166	89.2537	164.795	6.87663	4.53593	3.79437	2.54313	1.75069	1.51571	1.46077
0.33494	1.50553	1.23088	2.98055	4.08936	9.99959	15.9404	24.5666	27.8524	1.22782	2.06502	3.45968	6.38835	18.3004	32.7047	88.7655	164.49	6.98853	4.63867	3.8452	2.50753	1.74255	1.55945	1.59302
0.33632	1.49536	1.21053	2.90934	4.05884	9.91821	16.0319	24.5463	27.9643	1.31734	2.23796	3.40576	6.29679	18.3614	32.7962	88.9994	164.897	6.72403	4.56137	3.8859	2.54822	1.82699	1.55436	1.66829
0.33769	1.40381	1.32243	2.87882	4.14022	9.99959	16.0421	24.6684	28.0253	1.34176	2.20744	3.4495	6.27645	18.4123	32.8674	89.5284	164.693	7.17163	4.658	3.98763	2.57365	1.78731	1.53198	1.55843
0.33906	1.51571	1.21053	3.01107	4.16056	9.90804	15.92	24.6379	28.1677	1.33769	2.06502	3.4139	6.32731	18.4936	33.02	89.2944	164.998	6.76473	4.63767	3.90627	2.55941	1.84937	1.60319	1.51978
0.34044	1.48519	1.27157	3.0721	3.95711	10.1217	15.9302	24.7091	27.9846	1.35905	2.26847	3.48104	6.43921	18.5445	32.7759	89.2232	165.304	7.23267	4.7058	3.97747	2.48617	1.85852	1.55233	1.48722
0.34181	1.36312	1.20036	3.0721	3.97746	9.91821	15.8895	24.8413	28.1169	1.356	2.15658	3.47799	6.28662	18.5343	32.7962	89.0808	165.71	7.00887	4.7455	3.98763	2.58382	1.8809	1.64795	1.57471
0.34318	1.3326	1.04777	3.05176	4.04867	9.85718	16.0319	24.6582	28.127	1.40177	2.21761	3.42102	6.32731	18.5343	32.8166	89.5894	165.1	7.19197	4.69563	3.97747	2.59298	1.90226	1.61743	1.56352
0.34456	1.36312	1.09863	3.03141	3.95711	9.92839	15.9302	24.6786	28.1881	1.31531	2.12606	3.47188	6.35783	18.453	32.8776	89.2029	164.897	7.4768	4.9235	3.9673	2.7771	1.90125	1.68152	1.59912
0.34593	1.4445	0.96639	2.86865	3.98763	9.84701	16.0217	24.8413	28.2898	1.32141	2.06706	3.44035	6.44938	18.5242	33.0404	89.4369	165.507	7.13093	4.70173	3.9378	2.67131	2.00399	1.67847	1.55843
0.3473	1.42415	1.26139	2.93986	4.06901	9.93856	16.0624	24.9329	28.1474	1.33769	2.26847	3.47595	6.368	18.514	32.9488	89.2029	164.897	7.6294	4.8055	4.13003	2.70589	1.92566	1.63066	1.51062
0.34868	1.59709	1.12915	2.93986	4.11987	10.0403	15.9607	25.0142	28.2593	1.26038	2.10571	3.46171	6.34766	18.4936	32.6843	89.0299	165.202	7.17163	4.78517	4.11987	2.72827	1.97245	1.73136	1.63472
0.35005	1.49536	1.20036	2.86865	4.23177	9.96908	16.0014	25.0346	28.2491	1.31327	2.26847	3.44137	6.43921	18.4835	32.8674	89.2843	165.405	7.61923	4.8645	4.1504	2.72624	1.96431	1.61947	1.66321
0.35142	1.30208	1.24105	2.86865	4.16056	10.081	15.9302	24.9735	28.2084	1.31327	2.19727	3.48104	6.35783	18.4224	32.9692	89.3453	165.1	7.35473	4.95607	4.13003	2.77201	1.94194	1.76595	1.67948
0.3528	1.37329	1.36312	2.96021	4.18091	10.0912	16.1438	24.9634	28.3	1.26953	2.15251	3.44747	6.39852	18.4733	32.9285	89.5996	165.304	7.49717	5.00487	4.11987	2.78931	1.97754	1.72628	1.71611
0.35417	1.49536	1.1495	2.93986	3.9978	10.0505	16.0828	24.9939	28.4017	1.28988	2.16675	3.49833	6.39852	18.4733	32.8471	89.3758	164.998	7.5887	5.03337	4.27247	2.79643	1.97144	1.74154	1.67033
0.35554	1.50553	1.34277	3.01107	3.93677	9.99959	16.1438	24.9227	28.4526	1.28174	2.19727	3.47799	6.44938	18.4936	32.8573	88.9587	165.609	7.3344	5.04557	4.09953	2.82898	2.00094	1.78223	1.72831
0.35692	1.5564	1.46484	2.98055	4.24194	10.1115	16.1234	25.0244	28.3915	1.3326	2.27865	3.44747	6.41886	18.575	32.959	89.3453	165.405	7.7718	5.09543	4.27247	2.74048	1.99992	1.79443	1.72221
0.35829	1.47502	1.40381	2.87882	4.27246	10.1522	16.1947	25.1363	28.4424	1.34176	2.19727	3.50647	6.45955	18.514	33.0709	89.2232	165.507	7.2937	5.19817	4.27247	2.82593	2.01111	1.80257	1.65609
0.35966	1.53605	1.46484	3.01107	4.16056	10.2132	16.2659	25.0142	28.5645	1.34583	2.29899	3.45256	6.43921	18.5649	32.9081	88.9791	166.117	7.73113	5.16663	4.28263	2.84932	2.01721	1.70797	1.71509
0.36103	1.51571	1.39364	2.92969	4.19108	10.2234	16.2354	25.0753	28.6357	1.35803	2.17692	3.50037	6.43921	18.6666	32.9183	89.9658	165.812	7.4768	5.1778	4.5166	2.85339	1.99483	1.80868	1.80562
0.36241	1.52588	1.31226	3.01107	4.09953	10.142	16.154	25.0346	28.656	1.32345	2.19727	3.48918	6.53076	18.5547	32.8776	89.5793	165.71	7.548	5.19307	4.50643	2.89408	2.03451	1.76188	1.86157
0.36378	1.51571	1.41398	3.10262	3.96729	10.0606	16.2455	24.9329	28.7069	1.42822	2.31934	3.49426	6.42904	18.575	32.9997	89.3351	166.219	7.84303	5.42197	4.54713	2.87374	2.05688	1.83716	1.79443
0.36515	1.5564	1.31226	3.09245	4.21143	10.0301	16.2048	25.0041	28.6255	1.40381	2.10571	3.50444	6.45955	18.4733	32.9183	89.3962	166.219	7.69043	5.1717	4.43523	2.89307	2.13826	1.82495	1.70492
0.36653	1.61743	1.26139	3.12297	4.19108	10.142	16.2455	25.2075	28.5848	1.44653	2.27865	3.45662	6.45955	18.5649	32.9895	89.8336	166.829	8.15837	5.32737	4.5878	2.87272	2.16573	1.79545	1.71
0.3679	1.48519	1.20036	2.98055	4.2216	10.2132	16.3066	25.1872	28.7476	1.42517	2.42106	3.51257	6.34766	18.5547	32.8573	89.7013	165.914	7.82267	5.26223	4.5166	2.94596	2.20133	1.86056	1.83512
0.36927	1.5564	1.25122	3.10262	4.2216	10.2336	16.2455	25.3703	28.8493	1.37939	2.32951	3.50037	6.45955	18.5547	33.0302	89.1622	166.931	8.2194	5.366	4.57763	2.98564	2.23083	1.82088	1.74255
0.37065	1.59709	1.24105	3.03141	4.06901	10.1115	16.1438	25.3194	28.7781	1.45874	2.56348	3.49935	6.51042	18.575	33.0505	89.8946	166.321	8.11767	5.56437	4.63867	3.04057	2.20947	1.96025	1.80664
0.37202	1.57674	1.18001	3.0009	4.09953	10.1623	16.2455	25.1567	28.7781	1.40889	2.33968	3.51868	6.45955	18.514	32.9997	88.8367	166.016	8.1075	5.36297	4.57763	3.07312	2.27254	1.93075	1.69983
0.37339	1.5564	1.16984	3.02124	4.17074	10.0708	16.2048	25.2584	28.7984	1.43636	2.29899	3.47595	6.56128	18.5547	33.1319	89.4063	166.321	8.41267	5.49213	4.5878	3.09652	2.23287	2.00297	1.84631
0.37477	1.46484	1.25122	3.10262	4.17074	10.1827	16.154	25.2889	28.7883	1.40788	2.31934	3.52173	6.41886	18.6157	32.9386	89.62	166.321	8.11767	5.41077	4.63867	3.18705	2.30815	1.99585	1.93176
0.37614	1.72933	1.19019	3.05176	4.24194	10.2539	16.3066	25.3703	28.89	1.36312	2.28882	3.53088	6.49007	18.5649	33.02	89.8844	166.931	8.57543	5.56437	4.80143	3.10465	2.27153	1.9694	1.91854
0.37751	1.4445	1.11898	2.82796	4.21143	10.2132	16.276	25.3499	28.8696	1.40788	2.30916	3.53902	6.50024	18.6768	32.9081	89.6098	166.524	8.19907	5.7068	4.6997	3.2074	2.31527	2.04468	1.90938
0.37889	1.70898	1.24105	2.99072	4.08936	10.3658	16.3574	25.4415	29.0222	1.37939	2.31934	3.58073	6.5918	18.6971	33.3557	89.5589	166.626	8.94167	5.6376	4.8523	3.15247	2.32951	1.9928	1.92871
0.38026	1.67847	1.43433	2.96021	4.38436	10.2946	16.4693	25.4313	29.0629	1.43026	2.33968	3.50952	6.57145	18.748	33.1116	90.0065	167.033	8.2428	5.74443	4.95403	3.23079	2.32035	2.26847	1.98873
0.38163	1.60726	1.51571	3.05176	4.16056	10.2641	16.4693	25.3092	29.0222	1.39974	2.18709	3.56445	6.50024	18.7378	32.9183	89.325	166.829	8.4432	5.67933	4.95403	3.25521	2.40377	2.1047	2.02332
0.38301	1.6276	1.47502	3.03141	4.35384	10.4268	16.5202	25.4313	28.9815	1.39465	2.20744	3.5319	6.60197	18.5954	33.1217	89.4165	166.626	8.5144	5.84003	5.01507	3.2959	2.33663	2.17692	1.97856
0.38438	1.79036	1.35295	3.08228	4.19108	10.1929	16.3778	25.4211	29.0324	1.45671	2.28882	3.5675	6.5918	18.6768	33.1828	89.5894	166.626	8.11767	5.79123	4.94383	3.35287	2.41394	2.11792	1.96635
0.38575	1.79036	1.41398	3.13314	4.25212	10.2743	16.4083	25.5941	29.0731	1.42314	2.33968	3.59599	6.68335	18.6157	33.02	89.5691	166.728	8.7789	5.89497	5.06593	3.30404	2.3997	2.03959	1.99992
0.38713	1.69881	1.34277	3.12297	4.32332	10.3556	16.5507	25.4923	29.2053	1.51164	2.27865	3.53394	6.60197	18.7887	33.0099	89.4674	167.44	8.3313	5.89497	5.02523	3.35797	2.46175	2.09961	1.9633
0.3885	1.66829	1.50553	3.184	4.26229	10.4268	16.5507	25.4415	29.1545	1.474	2.33968	3.58073	6.54093	18.6768	32.9997	89.5996	167.135	8.78907	6.1137	5.15747	3.34573	2.44548	2.10571	1.9928
0.38987	1.70898	1.39364	3.27555	4.32332	10.3048	16.5405	25.6856	29.2053	1.47502	2.26847	3.55835	6.64266	18.6564	33.3049	89.7318	166.626	8.72803	6.20523	5.26937	3.39763	2.45056	2.17082	2.07723
0.39125	1.71916	1.36312	3.06193	4.18091	10.1623	16.4693	25.4618	29.3376	1.51571	2.41089	3.58276	6.53076	18.7887	33.0302	89.4979	167.643	8.75853	6.01093	5.13713	3.41187	2.5116	2.17082	1.98771
0.39262	1.60726	1.40381	3.15348	4.18091	10.1217	16.5202	25.5534	29.2765	1.51876	2.23796	3.5848	6.55111	18.7276	33.1624	89.5487	168.152	9.04337	6.16963	5.3304	3.4729	2.55534	2.23185	2.10368
0.39399	1.60726	1.28174	3.19417	4.09953	10.2234	16.4897	25.6449	29.3477	1.56962	2.32951	3.5553	6.72404	18.748	32.9692	89.8234	168.355	8.79923	6.02113	5.27953	3.48613	2.6062	2.29085	2.12097
0.39537	1.66829	1.3326	3.25521	4.44539	10.2132	16.5914	25.7568	29.5207	1.48926	2.31934	3.58785	6.60197	18.6768	33.1421	90.3117	167.745	9.20613	6.20117	5.36093	3.4617	2.63977	2.20642	2.05994
0.39674	1.66829	1.29191	3.17383	4.18091	10.2539	16.6423	25.7263	29.2664	1.4801	2.50244	3.59294	6.5918	18.7378	33.1421	90.0472	167.135	9.06373	6.21033	5.32023	3.5909	2.70793	2.29085	2.08842
0.39811	1.59709	1.32243	3.24504	4.36401	10.3556	16.5202	25.7975	29.3884	1.55334	2.34985	3.62651	6.663	18.8192	33.0099	89.7725	167.44	9.4401	6.2683	5.49317	3.64177	2.71301	2.27559	2.01619
0.39949	1.80054	1.31226	3.0009	4.38436	10.1929	16.5609	25.6755	29.3986	1.45874	2.40072	3.63566	6.70369	18.6971	33.1421	89.8641	167.033	9.24683	6.51043	5.47283	3.7567	2.70081	2.34172	2.17997
0.40086	1.58691	1.34277	3.19417	4.19108	10.3353	16.5202	25.7873	29.5105	1.52893	2.53296	3.62447	6.60197	18.7887	33.2133	89.9963	168.05	9.3689	6.50023	5.43213	3.77603	2.76184	2.34884	2.27458
0.40223	1.68864	1.47502	3.17383	4.3335	10.3251	16.5914	25.8687	29.5614	1.53809	2.44141	3.66821	6.68335	18.7276	33.254	89.8234	166.931	9.552	6.53483	5.58473	3.77603	2.771	2.4353	2.21151
0.40361	1.79036	1.26139	3.14331	4.44539	10.3149	16.6728	25.9094	29.6427	1.50655	2.27865	3.62956	6.70369	18.8192	33.254	89.8438	167.643	9.19597	6.44837	5.56437	3.84013	2.82898	2.44242	2.23083
0.40498	1.81071	1.48519	3.09245	4.34367	10.4268	16.6117	26.0213	29.714	1.52588	2.49227	3.65601	6.65283	18.8395	33.254	89.9862	167.643	9.8165	6.61927	5.65593	3.8208	2.85543	2.37935	2.25932
0.40635	1.71916	1.46484	3.09245	4.53695	10.4472	16.5812	25.9806	29.5715	1.48315	2.16675	3.65702	6.69352	18.7174	33.1421	89.8438	167.745	9.35873	6.63657	5.67627	3.8859	2.86764	2.47396	2.39054
0.40773	1.84123	1.56657	3.20435	4.58781	10.4675	16.5303	25.8891	29.6631	1.56453	2.30916	3.62854	6.69352	18.7683	33.2438	90.3219	168.559	9.7351	6.73523	5.778	3.93983	2.92358	2.41903	2.32544
0.4091	1.80054	1.48519	3.30607	4.47591	10.4675	16.6524	25.9501	29.602	1.64083	2.36003	3.68856	6.73421	18.809	33.3761	90.3524	168.05	9.64357	6.83087	5.82887	3.9805	2.85848	2.56348	2.32747
0.41047	1.75985	1.51571	3.08228	4.43522	10.3963	16.7236	25.9094	29.8564	1.55131	2.01416	3.62345	6.74438	18.9819	33.3252	90.0269	167.948	9.6232	6.96817	5.82887	3.99883	2.92664	2.49227	2.27458
0.41185	1.75985	1.6276	3.24504	4.3335	10.5286	16.7745	25.8687	29.6427	1.63574	2.38037	3.68856	6.70369	18.7785	33.2642	89.681	167.745	9.96907	7.12077	5.87973	4.00493	2.90833	2.44141	2.38851
0.41322	1.75985	1.71916	3.20435	4.28263	10.4472	16.6626	26.1129	29.7953	1.60014	2.36003	3.67635	6.78507	18.7073	33.3659	90.4032	168.05	9.552	7.0292	5.9204	4.05883	3.05481	2.51668	2.33561
0.41459	1.78019	1.66829	3.21452	4.3335	10.5286	16.7541	26.1637	29.775	1.67338	2.45158	3.68245	6.7749	18.87	33.2845	90.0574	168.355	10.1013	7.04753	6.09333	4.06393	3.03141	2.50448	2.29594
0.41597	1.82088	1.31226	3.34676	4.31315	10.3556	16.805	26.0417	29.7953	1.63676	2.34985	3.71297	6.73421	18.9311	33.315	89.9455	168.457	9.89787	7.2225	6.06283	4.1392	3.11686	2.56246	2.30916
0.41734	1.81071	1.42415	3.30607	4.39453	10.4472	16.7236	26.1129	29.9886	1.64897	2.43123	3.64075	6.79525	18.9616	33.4168	90.0574	168.559	10.2844	7.28353	6.05267	4.2928	3.14026	2.49125	2.35291
0.41871	1.82088	1.49536	3.23486	4.42505	10.5998	16.8966	26.0213	30.07	1.66219	2.54313	3.72416	6.67318	18.7988	33.2133	90.3219	168.355	10.3353	7.25607	6.23577	4.24803	3.15552	2.63875	2.44446
0.42009	1.84123	1.51571	3.32642	4.34367	10.4675	16.7643	25.9196	30.0802	1.61641	2.4821	3.68856	6.83594	18.8395	33.193	89.6606	168.66	10.2844	7.35473	6.2561	4.27857	3.27352	2.64486	2.35494
0.42146	1.80054	1.49536	3.15348	4.17074	10.498	16.7033	26.2756	30.0089	1.69067	2.38037	3.69975	6.72404	18.9514	33.1014	90.1998	168.05	10.6608	7.53783	6.3273	4.38843	3.20536	2.6825	2.37732
0.42283	1.70898	1.51571	3.23486	4.23177	10.4167	16.7135	26.1943	29.9784	1.67135	2.56348	3.72518	6.82576	18.8294	33.2642	89.9963	167.948	10.3251	7.4361	6.37817	4.44233	3.31624	2.70589	2.34477
0.42421	1.82088	1.48519	3.24504	4.27246	10.6201	16.805	26.3061	30.0903	1.65405	2.49227	3.69771	6.83594	18.9718	33.4269	90.1998	168.762	10.8439	7.6294	6.5206	4.44337	3.32947	2.80762	2.37732
0.42558	1.80054	1.47502	3.31624	4.45557	10.4879	16.805	26.3367	30.0191	1.68457	2.42106	3.75468	6.86646	18.9819	33.4371	90.1082	168.05	10.5286	7.6701	6.44937	4.5817	3.37117	2.72827	2.53703
0.42695	1.89209	1.59709	3.32642	4.54712	10.4777	16.7541	26.357	30.0802	1.5981	2.43123	3.74552	6.93766	19.043	33.4066	90.1489	168.05	10.9253	7.6172	6.6223	4.6102	3.4078	2.67436	2.5411
0.42833	1.83105	1.48519	3.26538	4.48608	10.5896	16.8254	26.1841	30.1514	1.67643	2.56348	3.77197	6.84611	19.0735	33.3455	90.3829	168.152	10.8134	7.76163	6.663	4.82177	3.38133	2.89917	2.53601
0.4297	1.92261	1.57674	3.2959	4.41488	10.6405	16.8559	26.3977	30.2429	1.6744	2.30916	3.77096	6.92749	18.9921	33.5185	90.0574	168.355	10.7625	7.72707	6.6223	4.77803	3.43527	2.83407	2.59094
0.43107	1.91243	1.52588	3.27555	4.5166	10.6608	16.9067	26.3163	30.3141	1.67847	2.58382	3.74146	6.93766	19.0023	33.5286	90.2201	168.254	11.0881	8.077	6.86647	4.73733	3.45053	2.86764	2.73641
0.43245	1.8514	1.72933	3.14331	4.53695	10.5693	16.9474	26.4486	30.2938	1.71204	2.26847	3.78215	6.86646	19.0735	33.4168	90.1693	168.762	10.7015	7.86337	6.83593	4.83297	3.54003	2.85746	2.62451
0.43382	1.80054	1.77002	3.23486	4.57764	10.6506	16.9678	26.4587	30.2734	1.70695	2.45158	3.75773	6.95801	19.0531	33.5083	90.1286	169.271	11.2712	8.20923	6.958	4.84313	3.5268	2.80457	2.62146
0.43519	1.91243	1.82088	3.23486	4.61833	10.6913	16.9881	26.4791	30.3447	1.75883	2.50244	3.81978	6.96818	19.1549	33.6405	89.9862	169.067	10.8032	8.23973	6.97837	4.94383	3.5614	2.88289	2.59196
0.43657	1.91243	1.81071	3.41797	4.66919	10.7727	16.9983	26.4587	30.3853	1.83512	2.52279	3.83097	7.01904	19.043	33.549	90.0981	168.966	11.261	8.4025	7.10043	4.9764	3.58173	2.74963	2.70081
0.43794	1.90226	1.87174	3.4078	4.6285	10.732	17.0695	26.4282	30.304	1.82495	2.60417	3.76994	6.90715	19.165	33.7016	90.1591	168.966	11.2712	8.39233	7.1818	5.16763	3.61123	2.88188	2.78219
0.43931	2.1464	1.70898	3.36711	4.57764	10.7727	16.9474	26.5299	30.5278	1.82292	2.52279	3.82894	6.91732	19.1142	33.488	89.9658	169.474	11.2508	8.4839	7.2225	5.09643	3.65703	2.87272	2.44649
0.44069	2.00399	1.80054	3.4078	4.49626	10.7218	17.1102	26.6113	30.4769	1.81885	2.45158	3.77604	6.98853	19.1447	33.6304	90.271	169.169	11.7594	8.5856	7.38527	5.2185	3.70993	2.93477	2.70691
0.44206	1.92261	1.68864	3.48918	4.58781	10.5998	17.0593	26.652	30.5074	1.89412	2.61434	3.82385	6.94784	19.1549	33.4778	90.1998	169.474	11.4746	8.56527	7.38527	5.17577	3.77807	2.99479	2.7537
0.44343	1.95312	1.83105	3.39762	4.31315	10.7422	17.1814	26.5808	30.5379	1.80054	2.54313	3.81877	7.02922	19.0837	33.3964	90.3015	169.067	12.0138	8.74837	7.53783	5.1595	3.75773	2.93579	2.74251
0.44481	1.91243	1.74967	3.33659	4.4047	10.8439	17.039	26.7232	30.6498	1.89718	2.65503	3.82589	7.00887	19.2464	33.4676	90.0269	169.779	11.7391	8.78907	7.50733	5.33957	3.8503	3.02836	2.81576
0.44343	1.78019	1.60726	3.26538	4.34367	10.5896	16.9271	26.4689	30.4057	1.63269	2.41089	3.67126	6.80542	18.9209	33.2438	90.3219	169.373	11.6475	8.50423	7.4056	5.03133	3.5899	2.81067	2.44649
0.44206	1.70898	1.43433	3.14331	4.19108	10.4472	16.7033	26.3265	30.2734	1.46077	2.28882	3.49121	6.64266	18.8192	33.2438	89.742	168.762	11.3932	8.3618	7.12077	4.92757	3.37117	2.66622	2.3702
0.44069	1.56657	1.29191	3.0721	4.04867	10.3353	16.6728	26.2146	30.07	1.40483	2.22778	3.47087	6.45955	18.8497	33.0505	89.7217	168.355	11.0372	7.9549	6.9275	4.81467	3.27861	2.50244	2.29899
0.43931	1.60726	1.15967	3.05176	3.95711	10.0606	16.4286	26.0824	30.0089	1.28377	2.02433	3.42814	6.44938	18.87	32.9692	89.4775	168.152	11.1796	7.9244	6.86647	4.6702	3.15043	2.4353	2.21151
0.43794	1.47502	1.11898	2.95003	4.02832	9.94873	16.3371	26.1332	29.8564	1.22375	2.06502	3.25623	6.49007	18.6259	33.02	89.9251	167.847	10.5286	7.69043	6.6223	4.55017	3.10364	2.51261	2.16166
0.43657	1.30208	1.1495	2.75675	3.9266	10.0505	16.3676	26.062	29.9072	1.1556	2.01416	3.24605	6.39852	18.5038	32.8573	89.8946	168.355	10.8236	7.5236	6.5206	4.40267	2.97648	2.26542	1.97652
0.43519	1.29191	0.95622	2.7771	4.00798	10.0505	16.3879	25.8484	29.836	1.06099	1.91243	3.14331	6.35783	18.5445	32.8064	89.4572	168.05	10.3048	7.429	6.34767	4.34773	2.88696	2.25627	1.94397
0.43382	1.28174	0.98674	2.64486	3.89608	9.94873	16.2557	25.7772	29.6427	1.0376	1.91243	3.11178	6.2561	18.4733	32.6945	89.2232	168.05	10.3455	7.3649	6.31713	4.18293	2.81474	2.03552	1.90837
0.43245	1.26139	1.02743	2.47192	3.97746	10.1318	16.154	25.6551	29.5003	0.97351	1.81071	3.13212	6.23576	18.3614	32.725	89.2843	167.236	10.1318	7.38527	6.06283	4.1514	2.71912	2.20744	1.82292
0.43107	1.25122	0.91553	2.58382	3.93677	9.89787	16.154	25.5636	29.4189	0.96436	1.9633	3.03141	6.17472	18.3512	32.6843	88.9689	167.338	9.7758	7.19197	5.90007	4.02527	2.61637	1.97754	1.77104
0.4297	1.21053	0.82397	2.51261	3.80452	9.78597	16.1031	25.5127	29.5207	0.88298	1.82088	3.01005	6.01196	18.1376	32.6436	89.2436	167.033	10.0098	7.06483	5.8187	4.00797	2.52889	1.86666	1.65202
0.42833	0.95622	0.86466	2.61434	3.77401	9.61304	16.215	25.3194	29.4596	0.8433	1.78019	2.90629	6.19507	18.3105	32.6233	88.9791	167.033	9.3994	6.77797	5.75763	3.79437	2.4648	1.86259	1.60828
0.42695	1.12915	0.96639	2.57365	3.72314	9.84701	15.8997	25.411	29.246	0.87077	1.70898	2.88696	6.08317	18.158	32.43	88.7349	167.033	9.7351	6.85627	5.7068	3.6672	2.41292	1.61845	1.55436
0.42558	1.0376	0.83415	2.5533	3.52987	9.76562	15.9709	25.4008	29.2257	0.78023	1.56657	2.85238	6.073	18.1885	32.4402	88.857	167.135	9.20613	6.72403	5.57453	3.61227	2.35901	1.67338	1.50757
0.42421	0.97656	0.86466	2.38037	3.479	9.71476	15.981	25.1465	29.0426	0.81787	1.61743	2.82389	6.02214	18.1071	32.4707	88.6841	167.236	9.31803	6.53583	5.50333	3.44747	2.28984	1.54826	1.36515
0.42283	0.95622	0.83415	2.49227	3.55021	9.62321	15.8895	25.0651	28.9815	0.72225	1.13932	2.80253	5.86955	18.0562	32.43	88.7655	166.219	9.27733	6.61213	5.4016	3.39967	2.18608	1.61235	1.42822
0.42146	0.95622	0.77311	2.45158	3.51969	9.552	15.8997	25.0956	29.0426	0.64392	1.58691	2.74556	5.91024	17.9647	32.3893	88.6739	166.219	8.8806	6.38833	5.2185	3.31421	2.18709	1.57878	1.3855
0.42009	1.0376	0.78328	2.45158	3.75366	9.52148	15.7267	24.943	28.9714	0.65715	1.42415	2.74963	5.72713	17.9443	32.3893	88.9384	166.626	9.22647	6.27847	5.13713	3.24198	2.09656	1.52588	1.35295
0.41871	1.01725	0.52897	2.36003	3.35693	9.47062	15.6352	24.9837	28.8696	0.54525	1.40381	2.71098	5.83903	18.0867	32.5521	88.4399	166.016	8.78907	5.95397	5.04557	3.17891	2.14437	1.51164	1.21969
0.41734	0.77311	0.53914	2.34985	3.16366	9.56217	15.5945	24.882	28.7679	0.58594	1.45467	2.70996	5.79834	18.0257	32.2571	88.5925	165.914	9.1451	6.1137	5.0354	3.03752	2.03552	1.4384	1.07218
0.41597	0.76294	0.50863	2.47192	3.12297	9.38924	15.6454	24.7091	28.7476	0.50151	1.40381	2.70691	5.8492	17.9036	32.135	88.4908	165.71	8.6263	5.8736	4.90317	3.05278	1.9928	1.39465	1.18103
0.41459	0.76294	0.64087	2.31934	3.06193	9.29769	15.6555	24.7294	28.5848	0.39368	1.68864	2.67334	5.77799	17.8731	32.2469	88.8062	165.914	8.71787	5.7963	4.83193	2.97241	1.92769	1.3326	1.13627
0.41322	0.8138	0.47811	2.27865	3.39762	9.34855	15.4826	24.6582	28.4729	0.48421	1.35295	2.6652	5.68644	17.8223	32.1859	88.3382	165.812	8.5958	5.77493	4.68953	2.9307	1.83919	1.35396	1.12813
0.41185	0.75277	0.46794	2.20744	3.44849	9.31803	15.3198	24.6277	28.4932	0.49845	1.35295	2.60722	5.74748	17.9952	32.1248	88.4806	164.693	8.3313	5.74747	4.49627	2.86764	1.84123	1.297	1.11389
0.41047	0.73242	0.41707	2.32951	3.2959	9.24683	15.3605	24.648	28.4831	0.44556	1.36312	2.58687	5.70679	17.7714	32.135	88.6942	164.998	8.49407	5.57047	4.4759	2.76388	1.73238	1.2736	1.08337
0.4091	0.76294	0.36621	2.21761	3.184	9.08407	15.3402	24.6175	28.3407	0.42419	1.34277	2.59399	5.70679	17.7511	32.0028	88.4094	164.795	7.93457	5.52367	4.45557	2.72522	1.72119	1.297	1.04675
0.40773	0.67139	0.48828	2.03451	3.0721	9.27734	15.391	24.526	28.2694	0.35197	0.87484	2.50753	5.62541	17.7612	32.0943	88.5112	164.591	8.19907	5.54403	4.42503	2.62451	1.69271	1.16781	1.01217
0.40635	0.7019	0.60018	2.08537	3.22469	9.30786	15.3402	24.4242	28.3	0.40385	1.25122	2.52889	5.59489	17.6798	32.0333	88.7756	164.49	7.72093	5.24597	4.2521	2.63468	1.58488	1.17594	0.95825
0.40498	0.67139	0.57983	2.05485	3.42814	9.26717	15.2283	24.2106	28.2491	0.32349	1.00708	2.46379	5.64575	17.7714	31.9824	88.0229	165.507	7.8532	5.248	4.21143	2.53601	1.54012	1.06913	0.88298
0.40361	0.72225	0.5188	2.06502	3.36711	9.24683	15.2791	24.231	28.1169	0.39062	1.26139	2.49634	5.60506	17.629	31.9621	88.328	164.083	7.76163	5.1941	4.1097	2.46073	1.45162	1.07829	0.97351
0.40223	0.64087	0.50863	1.91243	3.31624	9.0332	15.2384	24.292	28.0965	0.33773	1.59709	2.46887	5.5542	17.7307	32.0028	87.9415	164.591	7.50733	5.07407	3.97137	2.38851	1.42619	0.99996	0.85449
0.40086	0.65104	0.54932	1.98364	3.39762	9.12476	15.2384	24.1699	28.0863	0.30721	1.29191	2.39461	5.56437	17.6595	32.0129	88.0839	164.286	7.83283	5.03947	4.009	2.26237	1.33972	0.89518	0.86466
0.39949	0.76294	0.55949	1.98364	3.03141	9.257	15.1265	24.2411	27.9032	0.25431	1.25122	2.41394	5.39144	17.5985	31.84	87.9313	163.981	7.31403	4.8879	3.83707	2.25016	1.37736	0.96232	0.75073
0.39811	0.46794	0.41707	2.1464	3.06193	8.91113	15.0655	24.0987	27.9948	0.27568	1.20036	2.38647	5.48299	17.7002	31.84	87.8601	163.676	7.6599	4.84923	3.8391	2.09045	1.3326	0.91553	0.70292
0.39674	0.48828	0.24414	2.11589	3.12297	9.08407	15.1062	24.0173	27.8117	0.33569	1.38346	2.41597	5.4423	17.6392	31.779	87.8804	164.083	7.35473	4.8116	3.714	2.11385	1.2736	0.88908	0.76904
0.39537	0.46794	0.36621	2.08537	2.90934	9.01286	14.9638	23.9868	27.8117	0.22685	1.01725	2.38444	5.49316	17.4866	31.7383	88.0025	163.778	7.3344	4.72717	3.70177	2.04773	1.27563	0.7253	0.69987
0.39399	0.46794	0.31535	1.98364	3.03141	9.00269	15.0655	23.8749	27.7201	0.19124	1.13932	2.33358	5.52368	17.6086	31.7586	87.8398	163.472	7.2937	4.70887	3.68347	2.05282	1.19019	0.91146	0.71818
0.39262	0.5188	0.36621	2.04468	3.19417	8.90096	14.9841	23.8648	27.7608	0.20345	1.09863	2.36918	5.39144	17.5374	31.84	87.5651	163.371	6.90713	4.52983	3.5502	1.9755	1.1851	0.86466	0.62256
0.39125	0.54932	0.32552	1.91243	3.03141	8.87044	14.9536	23.9563	27.5574	0.18311	1.15967	2.31323	5.40161	17.5679	31.8095	88.1348	163.472	7.1411	4.4983	3.55327	1.91854	1.13525	0.78023	0.62358
0.38987	0.47811	0.21362	1.98364	2.97038	8.82975	14.9333	23.7325	27.6286	0.17497	0.91553	2.33663	5.27954	17.5273	31.7383	87.8092	163.066	6.82577	4.3223	3.37627	1.94804	1.1556	0.78023	0.69071
0.3885	0.42725	-0.02035	2.02433	2.74658	8.81958	14.9027	23.8037	27.5879	0.12207	1.02743	2.34172	5.32023	17.4154	31.6569	87.6465	162.964	7.20213	4.3457	3.36303	1.83512	1.12305	0.72225	0.57882
0.38713	0.38656	0.01017	2.06502	2.85848	8.90096	14.801	23.7528	27.5472	0.10274	1.02743	2.28271	5.20833	17.4866	31.7891	87.7177	162.557	6.76473	4.4047	3.26131	1.89718	1.04574	0.7253	0.56559
0.38575	0.41707	0.06104	2.04468	3.01107	8.87044	14.8214	23.6511	27.3539	0.09257	0.99691	2.27153	5.22868	17.4764	31.8909	87.738	163.371	6.8461	4.17683	3.26029	1.80664	1.00199	0.65715	0.56152
0.38438	0.50863	0.15259	1.81071	2.93986	8.90096	14.6688	23.6206	27.3132	0.01831	1.88192	2.23592	5.31006	17.4255	31.6773	87.6363	162.862	6.71387	4.21957	3.22164	1.79036	0.93282	0.73751	0.55644
0.38301	0.54932	0.1119	1.81071	3.04159	8.79924	14.6383	23.6003	27.2827	0.10173	1.00708	2.27051	5.23885	17.4052	31.4433	87.4634	163.472	6.27543	4.0273	3.11584	1.74255	0.90739	0.69885	0.57576
0.38163	0.46794	0.1119	1.79036	2.99072	8.7382	14.7298	23.6308	27.2217	0.10579	1.13932	2.21965	5.26937	17.3035	31.5653	87.5041	162.15	6.56127	4.09443	3.125	1.65609	0.87585	0.62663	0.48319
0.38026	0.31535	0.30518	1.84123	2.79744	8.88062	14.6281	23.5087	27.2929	0.06205	1.01725	2.17997	5.23885	17.4561	31.5145	87.6668	162.354	6.1442	3.9215	2.98665	1.58895	0.90027	0.63578	0.44352
0.37889	0.38656	0.32552	1.7395	2.96021	8.79924	14.7196	23.5291	27.1912	0.09155	1.21053	2.18913	5.21851	17.2933	31.606	87.3311	162.15	6.5511	3.9622	2.97343	1.52791	0.80566	0.46387	0.42013
0.37751	0.34587	0.28483	1.77002	3.05176	8.71785	14.6586	23.3866	27.1912	0.02035	0.9257	2.13216	5.19816	17.273	31.7688	87.3311	162.048	6.16457	3.91947	2.8951	1.55945	0.73344	0.47913	0.42928
0.37614	0.36621	0.27466	1.81071	3.13314	8.80941	14.5976	23.2239	27.0691	0.09766	1.01725	2.15149	5.18799	17.2221	31.4229	87.0666	161.845	6.23577	3.8391	2.91239	1.48315	0.72327	0.40181	0.40283
0.37477	0.33569	0.18311	1.8514	3.06193	8.71785	14.5467	23.2849	27.0284	0.04171	0.61035	2.11589	5.16764	17.1916	31.5755	87.1684	162.048	6.20523	3.8686	2.86967	1.46179	0.68156	0.46183	0.40385
0.37339	0.37638	0.24414	1.90226	2.92969	8.76872	14.5569	23.2239	26.9063	0.0356	0.96639	2.14335	5.05575	17.1814	31.5145	87.0565	161.336	5.8492	3.70483	2.79134	1.37736	0.66427	0.45166	0.29195
0.37202	0.46794	0.28483	1.74967	2.7771	8.63647	14.5467	23.2137	26.9267	0.0061	0.96639	2.15454	5.12695	17.2017	31.3619	87.0056	161.235	6.27643	3.7618	2.8422	1.35295	0.65613	0.45878	0.35706
0.37065	0.41707	0.18311	1.79036	2.85848	8.68734	14.5671	23.2442	26.8351	-0.12512	0.93587	2.10571	5.12695	17.2119	31.484	87.1887	161.438	5.87973	3.52783	2.63977	1.27665	0.69071	0.4364	0.33875
0.36927	0.43742	0.31535	1.75985	2.82796	8.46354	14.4246	23.0204	26.8453	-0.02645	1.00708	2.15454	5.07609	17.1712	31.3212	87.0463	161.336	6.1849	3.58783	2.69979	1.23596	0.65816	0.35807	0.25737
0.3679	0.36621	0.19328	1.84123	2.81779	8.5144	14.3738	23.1222	26.8148	-0.08443	0.98674	2.09045	5.1473	17.334	31.25	86.8835	160.726	5.90007	3.52273	2.56246	1.27563	0.61442	0.43335	0.2299
0.36653	0.24414	0.05086	1.77002	2.80762	8.52458	14.3026	22.9391	26.8758	-0.07833	0.93587	2.12199	4.99471	17.2323	31.3212	86.9954	160.624	5.83903	3.43017	2.57467	1.20748	0.61544	0.3479	0.1475
0.36515	0.13224	0.07121	1.93278	2.67537	8.50423	14.2822	22.9696	26.7944	-0.12004	0.89518	2.07825	5.10661	17.2119	31.4128	87.0768	160.594	5.8604	3.42103	2.58484	1.22681	0.53609	0.37638	0.24516
0.36378	0.25431	0.19328	1.92261	2.65503	8.56527	14.2314	22.9899	26.6317	-0.16174	0.94604	2.06197	5.07609	17.1102	31.3721	86.9039	160.726	5.47993	3.3193	2.47498	1.20748	0.5544	0.32959	0.30619
0.36241	0.28483	0.21362	1.52588	2.7771	8.5144	14.3127	22.8678	26.6317	-0.09867	0.98674	2.05892	5.02523	17.1102	31.4026	86.9853	159.709	5.778	3.31014	2.47904	1.13831	0.5249	0.30619	0.23397
0.36103	0.24414	0.06104	1.63778	2.74658	8.34147	14.0991	22.8068	26.5706	-0.13021	0.87484	2.01619	5.02523	17.1509	31.4229	86.7716	160.116	5.2999	3.18705	2.30916	1.14644	0.52795	0.38249	0.22176
0.35966	0.25431	0.02035	1.58691	2.73641	8.38216	14.0483	22.8475	26.4689	-0.10885	0.87484	2.01619	4.99471	17.1407	31.4026	87.1277	159.973	5.5715	3.21554	2.47192	1.07117	0.45675	0.23499	0.22583
0.35829	0.24414	0.09155	1.59709	2.68555	8.22957	14.1398	22.8577	26.4791	-0.14242	0.76294	2.0518	5.08626	16.9474	31.1686	87.026	160.014	5.29887	3.17383	2.23796	0.98979	0.44759	0.26042	0.16479
0.35692	0.16276	0.14242	1.56657	2.49227	8.4432	14.2314	22.583	26.2553	-0.16988	0.82397	1.97856	4.97437	16.9779	31.189	86.6903	160.217	5.39143	3.12703	2.25627	1.07524	0.46285	0.24923	0.1943
0.35554	0.16276	-0.04069	1.60726	2.5533	8.45337	14.0381	22.7051	26.3875	-0.11698	0.82397	2.01619	4.93368	16.9779	31.1686	86.202	159.81	5.3884	3.18807	2.26847	1.00708	0.36723	0.31637	0.1709
0.35417	0.32552	0	1.49536	2.75675	8.5144	14.1093	22.6949	26.3061	-0.1414	0.94604	1.94194	5.00488	16.8864	31.4026	86.8734	159.607	5.00997	3.007	2.16675	1.01522	0.37435	0.21973	0.04171
0.3528	0.26449	0.05086	1.50553	2.889	8.36182	14.0483	22.5322	26.2858	-0.07426	0.85449	1.98771	4.94385	16.9576	31.2093	86.5072	159.607	5.3121	3.09855	2.18913	0.92265	0.29704	0.11292	0.17497
0.35142	0.19328	0.23397	1.53605	2.87882	8.3313	14.0686	22.5728	26.062	-0.13529	0.84432	1.97042	4.97437	16.9881	31.1279	86.3851	159.159	4.7709	2.97241	2.18709	0.91451	0.31433	0.16174	0.02848
0.35005	0.16276	0.16276	1.51571	2.73641	8.24992	14.089	22.3796	26.1129	-0.17497	0.9257	1.91345	4.89299	17.0085	31.2093	87.1582	159.21	5.3304	3.00395	2.08944	0.85246	0.27568	0.04679	-0.07121
0.34868	0.21362	0.18311	1.50553	2.59399	8.3313	13.9465	22.3694	26.0417	-0.15971	0.79346	1.9633	4.94385	17.0085	31.1381	86.5682	158.732	5.0761	2.95817	2.02535	0.85144	0.26245	0.10478	0.02645
0.3473	0.14242	0.17293	1.50553	2.56348	8.41268	13.9771	22.4711	26.0722	-0.2238	0.78328	1.90531	4.96419	16.9576	31.0262	86.7513	158.956	5.08627	2.88595	2.09961	0.76803	0.21769	0.07629	0.01424
0.34593	0.19328	0.02035	1.65812	2.60417	8.20923	13.8957	22.3185	26.0518	-0.16073	0.86466	1.94702	4.90316	16.8661	31.1788	86.3851	158.569	5.188	2.89001	2.04366	0.77006	0.21871	0.13936	0.12309
0.34456	0.09155	0	1.61743	2.71606	8.32113	14.0279	22.3287	26.0213	-0.24923	0.68156	1.90328	4.85229	16.9373	31.0262	86.3546	158.488	4.72513	2.77812	1.95414	0.73853	0.24109	0.11088	0.1241
0.34318	0.10173	-0.12207	1.6276	2.63468	8.29061	13.8753	22.3999	26.0417	-0.35706	0.80363	1.88802	4.95402	16.9678	31.0465	86.6089	158.539	5.10153	2.81372	1.98975	0.65816	0.24719	0.08748	0.01628
0.34181	0.15259	-0.04069	1.57674	2.65503	8.15837	13.8041	22.1558	25.7467	-0.21464	0.8138	1.91956	4.87264	16.9169	31.016	86.1918	158.081	4.6875	2.63468	1.81986	0.72428	0.27059	0.11902	0.00814
0.34044	0.10173	-0.14242	1.54622	2.50244	8.32113	13.8753	22.1761	25.9094	-0.32349	0.71208	1.88192	4.80143	16.8661	31.0364	85.9578	158.223	5.0476	2.70894	1.87887	0.67851	0.20752	-0.0061	0.02543
0.33906	0.10173	-0.01017	1.61743	2.36003	8.14819	13.7329	22.1354	25.8179	-0.30619	0.74259	1.90531	4.79126	16.9271	30.9957	86.202	157.756	4.73733	2.66113	1.88192	0.73446	0.18616	0.07121	0.06714
0.33769	0.16276	0.01017	1.53605	2.38037	8.1075	13.7126	22.1151	25.7263	-0.295	0.72225	1.89107	4.87264	16.8355	30.9957	85.8968	157.593	4.76683	2.55534	1.82699	0.71004	0.19328	-0.01933	0.04883
0.33632	-0.06104	-0.19328	1.47502	2.50244	8.11768	13.7533	22.0744	25.7873	-0.30619	0.65104	1.84937	4.78109	16.9373	30.9957	85.8053	158.04	4.80243	2.61332	1.81071	0.67037	0.1414	0.08036	0.00203
0.33494	-0.02035	-0.23397	1.54622	2.38037	8.02612	13.8041	22.0947	25.6348	-0.29297	0.68156	1.87887	4.75057	16.7847	30.8431	86.0189	157.145	4.54713	2.47498	1.73442	0.67444	0.16073	0.05391	0.00407
0.33357	0	-0.18311	1.54622	2.61434	8.18888	13.7634	22.1659	25.7161	-0.30823	0.72225	1.8158	4.70988	16.8457	30.9448	85.8866	157.288	4.79737	2.50854	1.73238	0.59916	0.09155	-0.01933	-0.09969
0.3322	0.07121	-0.25431	1.46484	2.68555	7.97526	13.6312	21.932	25.5229	-0.28381	0.6307	1.84631	4.78109	16.8355	30.9245	85.9172	157.593	4.2857	2.40987	1.63066	0.63375	0.14242	0.01729	-0.18311
0.33082	0.16276	-0.10173	1.43433	2.64486	8.20923	13.6007	21.9727	25.6144	-0.2655	0.61035	1.83004	4.8116	16.8661	30.8838	85.7035	157.216	4.61527	2.46379	1.82088	0.54321	0.06816	-0.06714	-0.12105
0.32945	0.13224	-0.17293	1.40381	2.51261	8.14819	13.4888	21.8709	25.4415	-0.31738	0.64087	1.81681	4.7404	16.8457	30.9143	85.8968	156.952	4.33043	2.44649	1.74967	0.61137	0.05086	-0.07324	-0.19531
0.32808	0.08138	0.03052	1.35295	2.57365	7.96509	13.56	21.7997	25.4415	-0.28076	0.56966	1.82902	4.80143	16.6728	30.6905	85.5611	157.328	4.33757	2.44242	1.67135	0.55644	0.01221	-0.10376	-0.16683
0.3267	0.06104	-0.19328	1.37329	2.58382	8.0363	13.5498	21.8302	25.4618	-0.31433	0.65104	1.77917	4.69971	16.7541	30.9753	86.2223	156.748	4.48507	2.43225	1.62455	0.66121	-0.07019	-0.07731	-0.0885
0.32533	0.09155	-0.18311	1.41398	2.6652	7.93457	13.4684	21.7895	25.5025	-0.24414	0.65104	1.81274	4.69971	16.7541	30.8838	85.7137	156.901	4.12903	2.3702	1.56555	0.49845	-0.03866	-0.15767	-0.25838
0.32396	0.09155	-0.07121	1.37329	2.57365	8.04647	13.4684	21.7489	25.3601	-0.31433	0.69173	1.78731	4.73022	16.7236	30.8329	85.4492	156.952	4.52373	2.37935	1.59098	0.42013	-0.04171	-0.15055	-0.20549
0.32258	-0.13224	-0.15259	1.35295	2.53296	8.0363	13.5701	21.7082	25.3296	-0.38045	0.68156	1.81071	4.67936	16.7745	30.7821	85.9782	156.281	4.068	2.25016	1.46688	0.42928	-0.0061	-0.09257	-0.14445
0.32121	0.01017	-0.08138	1.4445	2.56348	7.96509	13.5193	21.7082	25.2482	-0.34587	0.67139	1.7863	4.7404	16.8152	30.8126	85.6934	156.087	4.53693	2.28577	1.59709	0.36723	0.16276	-0.15666	-0.1414
0.31984	0.02035	-0.27466	1.41398	2.38037	7.9244	13.4176	21.5759	25.1261	-0.413	0.74259	1.74662	4.67936	16.7338	30.7719	85.6222	155.935	4.20737	2.2939	1.59709	0.38554	-0.00305	-0.14648	-0.07019
0.31846	0.01017	-0.01017	1.35295	2.50244	7.82267	13.326	21.5759	25.116	-0.35502	0.65104	1.77307	4.59798	16.6524	30.955	85.5204	156.24	4.32333	2.21151	1.51774	0.36723	-0.04985	-0.18005	-0.22074
0.31709	0.09155	-0.09155	1.42415	2.41089	7.79215	13.265	21.4132	25.2177	-0.41199	0.46794	1.75171	4.57764	16.6321	30.8634	85.317	156.138	4.3457	2.21863	1.46077	0.3774	-0.05798	-0.14547	-0.1709
0.31572	-0.08138	-0.03052	1.43433	2.39054	7.76164	13.3769	21.4946	25.0244	-0.42114	0.57983	1.74154	4.61833	16.744	30.7007	85.317	155.68	3.9866	2.09045	1.37736	0.38757	-0.03255	-0.17802	-0.08443
0.31434	-0.18311	-0.38656	1.39364	2.39054	7.73112	13.3158	21.464	25.0142	-0.40487	0.64087	1.75069	4.57764	16.5914	30.7312	85.3678	155.568	4.35893	2.11487	1.41602	0.31535	-0.05391	-0.15564	-0.18921
0.31297	-0.08138	-0.33569	1.45467	2.31934	7.82267	13.2345	21.4742	24.9837	-0.4893	0.64087	1.72323	4.66919	16.7135	30.7821	85.3984	155.568	3.9622	1.98466	1.42415	0.3835	-0.04272	-0.17497	-0.1709
0.3116	-0.16276	-0.295	1.43433	2.42106	7.78198	13.1836	21.4844	24.882	-0.38554	0.68156	1.74561	4.59798	16.6423	30.6091	85.673	155.253	4.23787	2.06807	1.34481	0.32756	-0.04679	-0.24821	-0.17395
0.31022	-0.13224	-0.33569	1.39364	2.21761	7.64974	13.2039	21.4335	24.8311	-0.36825	0.35604	1.6866	4.67936	16.5303	30.721	85.3984	155.487	4.02427	2.01823	1.28784	0.35807	-0.10071	-0.16785	-0.22888
0.30885	-0.07121	-0.32552	1.32243	2.31934	7.72095	13.1226	21.3216	24.9125	-0.42318	0.50863	1.73035	4.61833	16.6016	30.7516	85.5306	155.223	3.9805	1.97856	1.26953	0.36011	-0.07324	-0.22786	-0.19531
0.30748	-0.03052	-0.17293	1.26139	2.21761	7.79215	13.1531	21.2504	24.8922	-0.39673	0.57983	1.70186	4.55729	16.6321	30.7414	85.2763	154.958	4.08123	2.02332	1.27462	0.26449	-0.10783	-0.16886	-0.26245
0.3061	-0.02035	-0.23397	1.31226	2.31934	7.74129	13.2039	21.3216	24.7701	-0.43335	0.53914	1.66524	4.54712	16.5202	30.6193	85.2051	154.653	3.66007	1.9043	1.21053	0.29297	-0.13529	-0.21057	-0.28788
0.30473	-0.17293	-0.20345	1.32243	2.28882	7.65991	13.031	21.1894	24.6989	-0.35909	0.60018	1.68355	4.59798	16.6219	30.5888	85.0423	154.561	4.0334	1.97652	1.2441	0.23092	-0.18616	-0.2299	-0.30924
0.30336	-0.05086	-0.31535	1.23088	2.34985	7.82267	13.0513	21.3114	24.648	-0.38249	0.46794	1.63879	4.55729	16.5914	30.66	85.2356	154.358	3.6621	1.88599	1.17289	0.26957	-0.16988	-0.24312	-0.38859
0.30198	-0.07121	-0.20345	1.29191	2.56348	7.68026	12.9496	21.1385	24.5565	-0.40792	0.53914	1.68762	4.50643	16.571	30.5888	85.1746	154.388	3.9042	1.96228	1.19425	0.23397	-0.23499	-0.40385	-0.35502
0.30061	-0.03052	-0.32552	1.28174	2.45158	7.62939	13.1734	21.1385	24.5768	-0.41809	0.61035	1.62659	4.60815	16.5812	30.5786	85.3373	154.063	3.7374	1.92668	1.12508	0.23804	-0.23397	-0.33366	-0.35502
0.29924	-0.02035	-0.09155	1.25122	2.30916	7.71077	13.1734	21.0571	24.6175	-0.47404	0.49845	1.66423	4.60815	16.6219	30.5278	84.6354	153.758	3.8452	1.91447	1.20748	0.20752	-0.19531	-0.30619	-0.47099
0.29786	-0.02035	-0.12207	1.19019	2.29899	7.69043	13.0107	20.9961	24.4751	-0.40588	0.5188	1.68152	4.54712	16.51	30.3853	84.8796	153.748	3.9042	1.94397	1.18815	0.33569	-0.24923	-0.27161	-0.33061
0.29649	0.04069	-0.10173	1.29191	2.32951	7.59888	12.9801	20.9249	24.587	-0.47201	0.49845	1.62557	4.60815	16.4795	30.5278	85.0118	153.778	3.51663	1.828	1.08032	0.15564	-0.18717	-0.27669	-0.33468
0.29512	-0.05086	-0.30518	1.24105	2.32951	7.63957	12.8784	20.874	24.6073	-0.43742	0.55949	1.6571	4.57764	16.5914	30.5379	85.3068	153.493	3.9266	1.87785	1.15662	0.04781	-0.18717	-0.32247	-0.28992
0.29374	-0.18311	-0.20345	1.32243	2.41089	7.7006	12.8886	20.9758	24.5056	-0.49438	0.56966	1.65812	4.56746	16.5405	30.5583	84.6964	153.381	3.5726	1.76697	1.04167	0.14445	-0.15564	-0.23905	-0.27974
0.29237	-0.27466	-0.19328	1.2207	2.38037	7.56836	12.9089	20.8028	24.4548	-0.57576	0.55949	1.63879	4.54712	16.6321	30.4972	84.7168	153.158	3.83707	1.78019	1.09863	0.0885	-0.21769	-0.33875	-0.41809
0.291	-0.21362	-0.31535	1.30208	2.3702	7.63957	12.97	20.8028	24.3022	-0.51982	0.54932	1.62354	4.54712	16.5405	30.426	84.6761	152.781	3.69567	1.74154	1.04574	0.15971	-0.21159	-0.33366	-0.30721
0.28962	-0.07121	-0.35604	1.35295	2.32951	7.54801	12.8682	20.8232	24.292	-0.53202	0.44759	1.61031	4.64884	16.4795	30.5074	84.7371	152.842	3.61227	1.66321	1.06608	0.15564	-0.22481	-0.33468	-0.25431
0.28825	-0.14242	-0.53914	1.26139	2.16675	7.49715	12.7869	20.7316	24.292	-0.53304	0.46794	1.6154	4.5166	16.5202	30.3752	84.7982	152.466	3.76077	1.7039	1.04167	0.11292	-0.25838	-0.29195	-0.25635
0.28688	-0.16276	-0.35604	1.20036	2.18709	7.59888	12.8072	20.7113	24.2208	-0.53202	0.44759	1.59302	4.50643	16.4083	30.4158	84.727	152.659	3.5197	1.57369	0.99182	0.14343	-0.21362	-0.32959	-0.27466
0.2855	-0.13224	-0.30518	1.30208	2.16675	7.45646	12.7869	20.7214	24.292	-0.58695	0.48828	1.56962	4.47591	16.4897	30.4871	84.7168	152.486	3.7618	1.63574	1.04065	0.04476	-0.24923	-0.30009	-0.33875
0.28413	-0.26449	-0.35604	1.24105	2.02433	7.37508	12.8174	20.7113	24.2106	-0.49235	0.46794	1.58488	4.47591	16.3269	30.3345	84.727	152.598	3.34573	1.52791	0.91553	0.11698	-0.22278	-0.29195	-0.38249
0.28276	-0.2238	-0.46794	1.32243	2.3702	7.34456	12.7157	20.6197	24.2208	-0.48421	0.56966	1.52995	4.41488	16.3879	30.3345	84.7371	152.517	3.59903	1.58997	0.94808	0.08443	-0.26652	-0.38554	-0.42419
0.28138	-0.18311	-0.57983	1.34277	2.2583	7.44629	12.736	20.6502	23.997	-0.47811	0.42725	1.5625	4.25212	16.3981	30.2938	84.2997	152.181	3.44237	1.60522	0.90027	0.10885	-0.31535	-0.34892	-0.41402
0.28001	-0.21362	-0.41707	1.19019	2.08537	7.44629	12.5834	20.5587	23.9868	-0.47201	0.49845	1.57776	4.55729	16.3676	30.304	84.4218	152.303	3.3254	1.56657	0.91349	0.21464	-0.31331	-0.38554	-0.41911
0.27864	-0.09155	-0.38656	1.2207	2.05485	7.36491	12.7157	20.4875	23.9461	-0.54423	0.54932	1.54012	4.45557	16.3574	30.365	84.6252	151.927	3.53597	1.62252	0.9318	0.04272	-0.33976	-0.32654	-0.31942
0.27726	-0.10173	-0.33569	1.06812	2.26847	7.34456	12.5834	20.5485	23.9563	-0.49642	0.52897	1.55334	4.43522	16.2455	30.2226	84.4014	151.855	3.11483	1.50553	0.86365	0.06205	-0.32654	-0.3479	-0.4659
0.27589	-0.17293	-0.20345	1.02743	2.27865	7.31405	12.6953	20.5282	23.8037	-0.54016	0.4069	1.5391	4.47591	16.4897	30.426	84.0352	151.449	3.54207	1.60828	0.93994	-0.00203	-0.38045	-0.4598	-0.42623
0.27452	-0.19328	-0.18311	1.08846	2.22778	7.38525	12.7258	20.5282	23.8648	-0.49438	0.52897	1.55029	4.46574	16.4286	30.2836	84.1166	151.276	3.11991	1.51774	0.81278	0.02035	-0.35095	-0.46183	-0.54321
0.27314	-0.20345	-0.20345	1.13932	2.29899	7.54801	12.5631	20.4569	23.8953	-0.53813	0.44759	1.53198	4.37419	16.4083	30.5379	84.4116	151.327	3.40983	1.54419	0.87382	-0.04985	-0.38656	-0.48523	-0.55135
0.27177	-0.2238	-0.33569	1.21053	2.21761	7.38525	12.5326	20.3756	23.8444	-0.63985	0.52897	1.5625	4.41488	16.3676	30.4972	84.2285	150.92	3.31726	1.53605	0.82296	-0.0529	-0.354	-0.45471	-0.76294
0.2704	-0.27466	-0.25431	1.27157	2.17692	7.34456	12.6851	20.4264	23.8342	-0.53507	0.44759	1.56047	4.39453	16.2659	30.4057	84.0556	150.767	3.1779	1.51571	0.8667	-0.06205	-0.3479	-0.48421	-0.42216
0.26902	-0.26449	-0.31535	1.09863	2.13623	7.36491	12.6241	20.2637	23.8037	-0.63578	0.39673	1.48519	4.47591	16.2659	30.2531	84.0149	150.675	3.45257	1.52995	0.8901	-0.09664	-0.38554	-0.39164	-0.35807
0.26765	-0.18311	-0.18311	1.10881	2.15658	7.28353	12.502	20.3247	23.7223	-0.59001	0.33569	1.57572	4.38436	16.2659	30.1717	84.0759	150.625	3.11788	1.40686	0.79244	-0.03459	-0.30518	-0.40588	-0.39469
0.26628	-0.295	-0.31535	1.13932	2.08537	7.33439	12.4715	20.162	23.702	-0.60425	0.41707	1.51164	4.41488	16.2557	30.2531	84.0861	150.655	3.46477	1.45772	0.84534	-0.08138	-0.35502	-0.42623	-0.41402
0.2649	-0.14242	-0.31535	1.09863	2.43123	7.24284	12.4919	20.3756	23.6206	-0.65206	0.44759	1.53809	4.31315	16.3066	30.2226	84.0251	150.289	3.22469	1.33362	0.71004	-0.04374	-0.33671	-0.40181	-0.42521
0.26353	-0.30518	-0.17293	1.10881	2.09554	7.36491	12.4512	20.2128	23.6003	-0.58797	0.46794	1.52079	4.3335	16.2252	30.1412	83.9233	150.269	3.38747	1.42721	0.75073	-0.06917	-0.33773	-0.52185	-0.41707
0.26216	-0.33569	-0.21362	1.15967	2.01416	7.31405	12.5529	20.2128	23.5494	-0.63782	0.25431	1.47298	4.4047	16.2354	30.2124	84.0454	150.197	3.23283	1.37024	0.72327	-0.00305	-0.36112	-0.44352	-0.43538
0.26078	-0.35604	-0.35604	1.15967	2.05485	7.25301	12.4308	20.1518	23.641	-0.59611	0.37638	1.474	4.21143	16.3066	30.1819	83.9742	149.872	3.11178	1.33362	0.74056	-0.02747	-0.36112	-0.41402	-0.3418
0.25941	-0.27466	-0.36621	1.13932	1.91243	7.21232	12.38	20.1213	23.5494	-0.35604	0.30518	1.42008	4.43522	16.1947	30.2327	83.6995	149.811	3.31319	1.49536	0.73547	-0.03459	-0.42318	-0.43132	-0.42419
0.25804	-0.21362	-0.54932	1.15967	1.98364	7.12077	12.2986	20.1111	23.4884	-0.58797	0.295	1.50859	4.3335	16.1947	30.3141	83.9335	149.831	2.86255	1.25427	0.67342	-0.03866	-0.37231	-0.39978	-0.41809
0.25666	-0.24414	-0.30518	1.07829	1.97347	7.17163	12.3698	20.0602	23.5189	-0.56763	0.38656	1.49638	4.35384	16.2048	30.131	83.9335	149.414	3.23283	1.297	0.74056	-0.13224	-0.42928	-0.45675	-0.40385
0.25529	-0.32552	-0.33569	1.01725	2.00399	7.19198	12.2986	20.1213	23.5291	-0.59916	0.4069	1.43331	4.44539	16.215	30.07	83.8826	149.038	2.88798	1.2207	0.59204	-0.08545	-0.4008	-0.41911	-0.54321
0.25392	-0.295	-0.32552	1.05794	2.1464	7.14111	12.2986	20.1721	23.4985	-0.50964	0.24414	1.47603	4.30298	16.0726	30.4158	83.4758	148.936	3.04871	1.33057	0.66935	-0.09054	-0.43233	-0.50456	-0.49744
0.25254	-0.17293	-0.28483	1.01725	2.13623	7.1818	12.3596	20.0806	23.4273	-0.56864	0.32552	1.4445	4.31315	16.2557	30.131	83.6894	149.038	2.98258	1.3092	0.60628	-0.12919	-0.43538	-0.47607	-0.4364
0.25117	-0.33569	-0.32552	1.15967	2.1464	7.15129	12.207	19.928	23.3053	-0.64799	0.54932	1.48214	4.32332	16.215	30.0802	83.4554	148.702	2.85136	1.25529	0.67647	-0.10579	-0.43233	-0.54321	-0.58187
0.2498	-0.07121	-0.30518	1.11898	2.16675	7.09025	12.2579	19.8771	23.2747	-0.57068	0.295	1.48926	4.24194	16.1336	30.1615	83.3842	148.641	3.125	1.27462	0.67444	-0.13835	-0.49642	-0.55237	-0.35299
0.24843	-0.25431	-0.41707	1.02743	2.01416	7.26318	12.2274	19.989	23.112	-0.63477	0.30518	1.43738	4.34367	16.1947	30.1107	83.3333	148.305	2.70894	1.21765	0.58797	-0.13936	-0.43742	-0.50354	-0.59204
0.24705	-0.26449	-0.30518	1.01725	2.04468	7.21232	12.3901	19.8364	23.2747	-0.62052	0.33569	1.5035	4.29281	16.0523	30.0598	83.2926	148.499	3.15755	1.24105	0.65104	-0.18412	-0.45675	-0.55033	-0.52694
0.24568	-0.19328	-0.20345	0.97656	2.01416	7.25301	12.2274	19.9382	23.1628	-0.67647	0.28483	1.43433	4.36401	16.2048	30.0293	83.3537	148.183	2.8422	1.19832	0.54423	-0.2004	-0.44657	-0.52897	-0.47811
0.24431	-0.19328	-0.28483	1.06812	2.12606	7.26318	12.207	19.8771	23.2137	-0.71818	0.47811	1.46993	4.25212	16.1438	29.9581	83.3435	147.705	2.98564	1.23901	0.62968	-0.22481	-0.46895	-0.55745	-0.54321
0.24293	-0.19328	-0.34587	1.10881	2.20744	7.21232	12.2782	19.8161	23.1934	-0.61849	0.4069	1.44958	4.4047	16.0828	30.1615	83.0282	147.827	2.95308	1.23189	0.61442	-0.16581	-0.40385	-0.4425	-0.49235
0.24156	-0.33569	-0.41707	0.98674	2.04468	7.05973	12.2681	19.7144	23.2035	-0.69275	0.5188	1.45162	4.28263	16.1336	30.1107	83.4859	147.827	2.81067	1.17289	0.62459	-0.14343	-0.38757	-0.47302	-0.57373
0.24019	-0.23397	-0.48828	1.08846	2.29899	7.08008	12.1969	19.7042	23.1832	-0.62866	0.37638	1.49841	4.19108	16.1641	29.9784	83.0383	147.369	3.04871	1.20239	0.60018	-0.17395	-0.46183	-0.45573	-0.5127
0.23881	-0.33569	-0.54932	1.1495	1.92261	7.01904	12.2172	19.7754	23.0916	-0.60323	0.32552	1.44755	4.27246	16.2252	29.9479	83.2011	147.217	2.66215	1.07117	0.54016	-0.14343	-0.39876	-0.39673	-0.39673
0.23744	-0.295	-0.52897	1.13932	2.02433	7.08008	12.1358	19.8263	23.1222	-0.63578	0.25431	1.46484	4.31315	16.154	29.9988	82.957	147.044	3.10364	1.29191	0.62256	-0.2004	-0.46285	-0.52694	-0.4425
0.23607	-0.30518	-0.49845	1.23088	2.03451	6.94784	12.1663	19.694	23.0916	-0.63375	0.49845	1.42924	4.32332	16.1336	29.9886	82.9163	147.298	2.74556	1.07015	0.47607	-0.26652	-0.34587	-0.46692	-0.50456
0.23469	-0.24414	-0.4069	1.07829	1.92261	6.98853	12.1562	19.7449	22.9289	-0.63782	0.37638	1.42517	4.31315	16.0523	29.9784	83.1299	146.617	2.93579	1.10474	0.50761	-0.18209	-0.43945	-0.55847	-0.47099
0.23332	-0.28483	-0.45776	1.04777	2.08537	7.12077	12.146	19.6635	22.878	-0.57271	0.27466	1.43127	4.27246	16.0523	29.9377	83.1909	146.617	2.81677	1.12	0.49642	-0.12919	-0.43945	-0.4364	-0.46895
0.23195	-0.30518	-0.53914	0.95622	2.01416	6.92749	12.0544	19.5821	22.9492	-0.61239	0.37638	1.40991	4.30298	16.1031	29.7546	82.9976	146.566	2.62858	1.06913	0.4954	-0.18209	-0.47404	-0.53813	-0.45776
0.23057	-0.295	-0.44759	1.01725	1.87174	6.92749	12.0748	19.633	22.8373	-0.59713	0.34587	1.41602	4.21143	16.0014	30.0191	82.9671	146.24	2.86764	1.11287	0.51778	-0.1943	-0.51168	-0.47099	-0.4954
0.2292	-0.33569	-0.49845	0.95622	1.93278	6.85628	11.9731	19.6533	22.878	-0.60425	0.35604	1.41296	4.20125	16.0014	29.8767	82.9163	146.139	2.40479	1.01624	0.47913	-0.16479	-0.45166	-0.52287	-0.54626
0.22783	-0.26449	-0.59001	1.11898	2.04468	6.90715	12.0748	19.6838	22.8678	-0.63477	0.24414	1.4211	4.1097	16.1133	29.9784	82.6111	146.077	2.88086	1.08744	0.49235	-0.23702	-0.52389	-0.52287	-0.47913
0.22645	-0.19328	-0.49845	1.04777	2.03451	6.85628	12.0137	19.6431	22.8577	-0.45776	0.41707	1.40279	4.29281	15.9709	29.7953	82.7433	145.66	2.53499	1.04472	0.39368	-0.2065	-0.47506	-0.5483	-0.54321
0.22508	-0.295	-0.41707	0.98674	2.18709	7.00887	11.9832	19.6228	22.7356	-0.63273	0.37638	1.38346	4.17582	16.0421	30.1717	82.4381	145.742	2.68555	1.11796	0.46895	-0.21973	-0.56051	-0.69478	-0.60323
0.22371	-0.26449	-0.23397	0.94604	2.0752	7.02922	12.0443	19.5516	22.7458	-0.6368	0.54932	1.43229	4.28263	16.1031	29.8869	82.6823	145.406	2.70081	1.08744	0.43233	-0.23193	-0.55847	-0.56966	-0.5483
0.22233	-0.27466	-0.23397	0.85449	2.11589	7.13094	12.0036	19.4906	22.7865	-0.63578	0.31535	1.37533	4.28263	16.0523	30.0089	83.0587	145.304	2.49023	1.01318	0.48014	-0.26855	-0.50863	-0.61035	-0.65816
0.22096	-0.35604	-0.42725	1.05794	2.15658	7.06991	11.9324	19.46	22.7763	-0.71716	0.33569	1.45162	4.18091	16.0828	29.9683	82.3364	144.999	2.85034	1.08948	0.52795	-0.32043	-0.55033	-0.56458	-0.52999
0.21959	-0.36621	-0.20345	1.02743	2.02433	6.83594	12.0239	19.4397	22.7254	-0.63171	0.2238	1.46179	4.16056	16.0116	29.9072	82.6009	145.111	2.41496	0.94198	0.43132	-0.29806	-0.48116	-0.5544	-0.55237
0.21821	-0.295	-0.38656	0.89518	2.06502	6.9987	12.0137	19.4906	22.6847	-0.64799	0.295	1.415	4.30298	16.0116	29.836	82.3161	144.765	2.84322	1.01929	0.50456	-0.34587	-0.47404	-0.56356	-0.52999
0.21684	-0.20345	-0.54932	1.00708	1.98364	6.96818	11.9019	19.4804	22.6847	-0.68461	0.25431	1.43433	4.26229	15.9607	29.7852	82.6314	144.46	2.54415	0.8962	0.37944	-0.25838	-0.45675	-0.51982	-0.57983
0.21547	-0.23397	-0.53914	0.93587	1.90226	6.97835	11.9832	19.338	22.6033	-0.71004	0.35604	1.37939	4.24194	15.9912	29.8055	82.5806	144.267	2.66418	0.94503	0.41606	-0.30721	-0.51982	-0.59713	-0.69682
0.21409	-0.33569	-0.39673	1.00708	2.03451	6.9987	12.0341	19.3278	22.644	-0.71411	0.32552	1.40889	4.2216	15.9912	29.7953	82.0516	144.206	2.63875	0.93892	0.40283	-0.23092	-0.47709	-0.56356	-0.57373
0.21272	-0.295	-0.42725	1.02743	1.95312	7.02922	11.8917	19.3074	22.6644	-0.66732	0.18311	1.36515	4.27246	15.9404	29.775	82.2347	144.155	2.43734	0.84941	0.42928	-0.24821	-0.51473	-0.6073	-0.50964
0.21135	-0.32552	-0.4069	0.88501	1.9633	6.8868	11.9222	19.2668	22.6339	-0.66935	0.31535	1.34277	4.31315	16.0523	29.8055	82.6721	143.88	2.72624	0.93791	0.42419	-0.2889	-0.55745	-0.56661	-0.52897
0.20997	-0.35604	-0.53914	0.86466	1.93278	6.81559	11.8612	19.2159	22.4813	-0.62866	0.28483	1.43127	4.16056	15.8895	29.7343	82.1533	143.473	2.27051	0.82906	0.3184	-0.10173	-0.47099	-0.50863	-0.50964
0.2086	-0.31535	-0.56966	0.91553	1.74967	6.86646	11.7696	19.2261	22.3999	-0.65002	0.28483	1.33464	4.23177	15.92	29.775	82.1126	143.534	2.6357	0.87789	0.41199	-0.33569	-0.53101	-0.55237	-0.52083
0.20723	-0.43742	-0.61035	0.94604	1.92261	6.70369	11.9222	19.2159	22.4813	-0.65104	0.16276	1.37634	4.07918	15.9302	29.6529	82.4381	143.158	2.30611	0.83822	0.25635	-0.236	-0.49642	-0.49235	-0.52897
0.20585	-0.295	-0.53914	0.95622	1.89209	6.81559	11.7289	19.3685	22.3999	-0.60323	0.295	1.35905	4.28263	15.8793	29.6834	81.7159	143.077	2.51058	0.86466	0.3123	-0.27771	-0.49744	-0.6307	-0.57576
0.20448	-0.30518	-0.52897	1.05794	1.8514	6.81559	11.8001	19.1752	22.4406	-0.65104	0.34587	1.32141	4.31315	16.0116	29.6834	81.7769	142.924	2.46277	0.90129	0.30924	-0.17293	-0.56051	-0.57576	-0.56661
0.20311	-0.27466	-0.48828	0.97656	1.92261	6.89697	11.6577	19.1243	22.3287	-0.61951	0.21362	1.38753	4.20125	15.981	29.5512	82.0414	142.843	2.21252	0.83618	0.32043	-0.30721	-0.55745	-0.57271	-0.57271
0.20173	-0.27466	-0.39673	0.93587	1.88192	6.7749	11.6679	19.2362	22.4406	-0.66833	0.2238	1.35498	4.17074	15.859	29.6224	81.838	142.71	2.55025	0.92875	0.37944	-0.30721	-0.59713	-0.57373	-0.47506
0.20036	-0.34587	-0.46794	0.93587	1.93278	6.73421	11.8408	19.1854	22.2575	-0.75175	0.30518	1.36515	4.09953	15.9098	29.6122	81.7464	142.507	2.08028	0.82703	0.28585	-0.32756	-0.56966	-0.6073	-0.61442
0.19899	-0.39673	-0.44759	0.91553	1.88192	6.7749	11.7391	19.043	22.3287	-0.66427	0.17293	1.37126	4.11987	15.7878	29.5919	81.8075	142.263	2.47599	0.86466	0.35502	-0.19328	-0.60323	-0.69071	-0.63171
0.19761	-0.4069	-0.30518	1.02743	1.82088	6.74438	11.7391	19.0735	22.2066	-0.72327	0.24414	1.36108	4.14022	15.9404	29.5715	81.6142	142.1	2.18811	0.78735	0.19531	-0.37537	-0.58594	-0.63273	-0.67444
0.19624	-0.36621	-0.43742	0.95622	1.88192	6.87663	11.8612	19.1345	22.1863	-0.67647	0.25431	1.3916	4.14022	15.8793	29.6529	81.3802	141.836	2.33256	0.86263	0.295	-0.40181	-0.55339	-0.67952	-0.65206
0.19487	-0.4069	-0.41707	0.89518	1.90226	6.86646	11.7289	19.0938	22.0846	-0.71411	0.43742	1.33158	4.02323	15.8997	29.4901	81.3192	141.836	2.40885	0.84534	0.24618	-0.38961	-0.57373	-0.64494	-0.55135
0.19349	-0.31535	-0.24414	0.86466	2.01416	6.80542	11.8001	19.0023	22.1354	-0.73242	0.39673	1.35295	4.18091	15.8285	29.602	81.5735	141.49	2.32951	0.73954	0.31535	-0.34485	-0.55237	-0.64392	-0.65715
0.19212	-0.21362	-0.30518	0.89518	2.03451	6.87663	11.6882	18.9005	22.1659	-0.7019	0.26449	1.36719	4.20125	15.859	29.602	81.3904	141.317	2.49227	0.82397	0.33875	-0.40487	-0.58289	-0.6012	-0.59916
0.19075	-0.35604	-0.34587	0.88501	2.00399	6.84611	11.5865	18.9209	22.1354	-0.46794	0.44759	1.32548	4.25212	15.8081	29.5512	81.6244	141.286	2.11487	0.68868	0.21362	-0.38249	-0.5249	-0.59204	-0.63375
0.18937	-0.39673	-0.28483	0.93587	1.88192	6.78507	11.7798	18.8802	22.1761	-0.72327	0.25431	1.33057	4.08936	15.8081	29.3884	81.4311	141.012	2.48311	0.73649	0.27669	-0.37638	-0.55949	-0.5778	-0.65613
0.188	-0.42725	-0.46794	0.77311	1.9633	6.72404	11.7188	18.8599	22.0642	-0.73039	0.19328	1.31938	3.9978	15.7979	29.4901	81.4514	140.686	2.19014	0.62459	0.14648	-0.37231	-0.54728	-0.62459	-0.58289
0.18663	-0.48828	-0.55949	0.95622	1.81071	6.68335	11.6577	18.9412	21.8811	-0.74361	0.27466	1.35295	4.14022	15.8997	29.48	81.1666	140.615	2.34782	0.71513	0.21667	-0.3245	-0.51982	-0.66732	-0.57983
0.18525	-0.32552	-0.65104	0.96639	1.84123	6.70369	11.6374	18.8599	21.8709	-0.71818	0.34587	1.32243	4.02832	15.8081	29.4291	81.3395	140.422	2.25321	0.71208	0.21973	-0.35095	-0.59204	-0.5839	-0.59408
0.18388	-0.45776	-0.47811	0.99691	1.84123	6.70369	11.556	18.8904	21.8201	-0.71513	0.35604	1.47502	4.16056	15.8183	29.4291	81.1157	140.361	2.06401	0.65511	0.21566	-0.36316	-0.61035	-0.62358	-0.41707
0.18251	-0.41707	-0.45776	1.00708	1.92261	6.84611	11.4644	18.809	22.0439	-0.62256	0.19328	1.32853	4.13005	15.7471	29.2664	80.9835	140.076	2.31628	0.72428	0.25431	-0.47201	-0.64087	-0.54321	-0.57882
0.18113	-0.36621	-0.55949	0.89518	1.64795	6.70369	11.5356	18.7378	21.8811	-0.68665	0.20345	1.27055	4.19108	15.7267	29.4189	80.9123	139.994	1.90735	0.59204	0.16683	-0.46285	-0.5839	-0.5544	-0.60425
0.17976	-0.33569	-0.68156	0.89518	1.68864	6.58162	11.5458	18.6971	21.8811	-0.73853	0.28483	1.31327	4.11987	15.6454	29.3172	81.0038	139.486	2.2878	0.68461	0.22786	-0.48625	-0.62358	-0.6307	-0.60933
0.17839	-0.295	-0.56966	0.89518	1.69881	6.76473	11.6068	18.7785	21.8201	-0.68766	0.26449	1.29089	4.00798	15.7064	29.2765	80.8817	139.404	1.94804	0.62764	0.1119	-0.42521	-0.61849	-0.56661	-0.65816
0.17701	-0.35604	-0.54932	0.89518	1.7395	6.60197	11.5153	18.7581	21.6268	-0.71309	0.2238	1.30107	4.01815	15.6454	29.4189	81.1157	139.343	2.05282	0.70597	0.17395	-0.39469	-0.59916	-0.67342	-0.64189
0.17564	-0.38656	-0.60018	0.8138	1.7395	6.60197	11.5255	18.6768	21.6268	-0.67139	0.295	1.33667	3.96729	15.6759	29.2155	80.6885	139.069	2.07113	0.69071	0.14343	-0.41504	-0.65918	-0.67546	-0.56559
0.17427	-0.28483	-0.49845	0.93587	1.87174	6.72404	11.617	18.7378	21.6471	-0.71818	0.28483	1.31836	4.09953	15.7572	29.2257	80.6478	138.845	1.83818	0.65409	0.14648	-0.18311	-0.6663	-0.67342	-0.69885
0.17289	-0.32552	-0.27466	0.8138	1.92261	6.7749	11.4339	18.6462	21.7183	-0.59001	0.25431	1.33158	4.07918	15.7165	29.1748	80.5969	138.774	2.19421	0.69478	0.36621	-0.40792	-0.69987	-0.75989	-0.49845
0.17152	-0.33569	-0.34587	0.79346	2.09554	6.67318	11.4543	18.4733	21.698	-0.73954	0.15259	1.28174	3.99475	15.6962	29.3172	80.8106	138.418	1.80155	0.59814	0.19124	-0.3479	-0.63985	-0.68563	-0.71208
0.17015	-0.27466	-0.41707	0.74259	1.78019	6.663	11.4339	18.6157	21.5861	-0.60018	0.27466	1.26953	4.00798	15.6657	29.2969	80.5257	138.326	2.20642	0.65206	0.19633	-0.38656	-0.65511	-0.7253	-0.65104
0.16877	-0.38656	-0.50863	0.9257	1.95312	6.5918	11.3424	18.6259	21.5047	-0.75785	0.17293	1.31632	4.08936	15.6962	29.2155	80.5359	137.98	1.90938	0.52795	0.06307	-0.37028	-0.6307	-0.65613	-0.63171
0.1674	-0.4069	-0.52897	0.87484	1.91243	6.65283	11.3424	18.6157	21.5149	-0.73853	0.30518	1.26546	4.15039	15.6352	29.2562	80.4749	137.97	2.0284	0.58492	0.16378	-0.39775	-0.59611	-0.7782	-0.80668
0.16603	-0.43742	-0.43742	0.6307	1.95312	6.75456	11.4644	18.4733	21.6064	-0.7782	0.27466	1.26444	3.97746	15.564	29.1545	80.4443	137.675	2.10876	0.62256	0.12105	-0.354	-0.61951	-0.69377	-0.67952
0.16465	-0.38656	-0.41707	0.79346	2.0752	6.72404	11.4644	18.5343	21.5251	-0.74565	0.24414	1.23393	3.91642	15.7369	29.1646	80.1493	137.533	1.84123	0.67139	0.13529	-0.34281	-0.59306	-0.63578	-0.72835
0.16328	-0.32552	-0.55949	0.87484	1.77002	6.78507	11.3831	18.3512	21.5251	-0.81889	0.30518	1.40381	4.01815	15.6759	29.1036	80.1086	137.177	2.20235	0.65104	0.15055	-0.41504	-0.64189	-0.6724	-0.65613
0.16191	-0.295	-0.56966	0.87484	1.72933	6.55111	11.4238	18.3004	21.4132	-0.72428	0.14242	1.27258	4.08936	15.5741	29.1239	80.0781	136.932	1.74052	0.53914	0.08647	-0.40792	-0.61442	-0.66427	-0.61646
0.16053	-0.33569	-0.55949	0.93587	1.75985	6.51042	11.322	18.3512	21.4742	-0.06104	0.28483	1.35295	4.06901	15.625	29.0934	80.0883	136.81	2.07214	0.71208	0.118	-0.49947	-0.67851	-0.65715	-0.63375
0.15916	-0.46794	-0.62052	0.86466	1.72933	6.54093	11.4441	18.4123	21.4437	-0.85246	0.15259	1.30615	3.98763	15.5945	28.8493	79.8543	136.597	1.79342	0.45776	0.0061	-0.4303	-0.64392	-0.6368	-0.66325
0.15779	-0.35604	-0.65104	0.83415	1.81071	6.5918	11.3729	18.4835	21.3928	-0.84229	0.20345	1.40381	3.98763	15.4521	29.1341	80.1697	136.383	1.92159	0.62052	0.03662	-0.49438	-0.6602	-0.70394	-0.62561
0.15641	-0.36621	-0.66121	0.99691	1.7395	6.5918	11.1999	18.3919	21.3521	-0.90129	0.33569	1.23698	3.95711	15.5538	29.1545	79.9052	136.23	1.89006	0.49032	0.16276	-0.48319	-0.71411	-0.64392	-0.61544
0.15504	-0.38656	-0.69173	0.84432	1.80054	6.65283	11.2203	18.2699	21.1487	-0.91146	0.44759	1.16984	4.05884	15.5538	29.0324	79.834	135.986	1.59505	0.46082	0.0356	-0.50863	-0.68563	-0.66427	-0.65918
0.15367	-0.42725	-0.69173	0.90535	1.88192	6.51042	11.2406	18.1885	21.2301	-0.98165	0.2238	1.18205	4.00798	15.4724	28.9917	79.7526	135.844	1.95618	0.60018	0.23397	-0.55339	-0.6897	-0.60832	-0.66427
0.15229	-0.41707	-0.62052	0.9257	1.6276	6.4799	11.3017	18.158	21.1589	-0.81075	0.33569	1.26241	3.9978	15.4826	28.9307	79.834	135.722	1.45772	0.4008	0.06103	-0.47811	-0.61137	-0.6307	-0.71615
0.15092	-0.45776	-0.43742	0.86466	1.65812	6.39852	11.3017	18.2088	21.0978	-0.78735	0.2238	1.19527	3.9978	15.4826	28.9307	79.4373	135.315	1.93481	0.53609	0.06307	-0.54321	-0.64494	-0.75378	-0.66325
0.14955	-0.38656	-0.42725	0.76294	1.7395	6.45955	11.2203	18.3004	21.0978	-0.81787	0.21362	1.26648	3.95711	15.5029	28.951	79.5085	135.305	1.63676	0.4303	-0.05798	-0.45776	-0.64799	-0.7192	-0.70597
0.14817	-0.45776	-0.36621	0.78328	1.67847	6.52059	11.1084	18.2902	21.1283	-0.59001	0.12207	1.26851	4.01815	15.4215	29.0426	79.4678	134.969	1.69271	0.48828	0.15259	-0.47811	-0.65511	-0.83516	-0.7782
0.1468	-0.37638	-0.44759	0.87484	1.77002	6.39852	11.1999	18.0664	21.0673	-0.75073	0.1119	1.22681	3.9388	15.5436	28.951	79.305	134.806	1.9399	0.60018	0.13224	-0.45268	-0.66833	-0.73547	-0.70699
0.14543	-0.48828	-0.46794	0.77311	1.88192	6.43921	11.2508	18.2292	20.9961	-0.8077	0.2238	1.39364	3.85539	15.5131	28.9307	79.2948	134.572	1.5686	0.34993	0.02238	-0.45064	-0.62256	-0.74158	-0.73649
0.14405	-0.34587	-0.49845	0.77311	1.81071	6.53076	11.0982	17.9952	20.8944	-0.76294	0.31535	1.20443	3.8859	15.5233	28.9307	79.4271	134.308	1.95719	0.47506	0.20345	-0.45776	-0.68258	-0.69682	-0.65918
0.14268	-0.37638	-0.38656	0.83415	1.9633	6.46973	11.1491	17.9443	20.8944	-0.86466	0.39673	1.31226	3.9266	15.3809	28.8493	78.949	134.094	1.58997	0.46794	-0.01526	-0.45776	-0.63375	-0.69784	-0.7019
0.14131	-0.30518	-0.39673	0.79346	1.8514	6.63249	11.2101	18.0155	20.9859	-0.77311	0.23397	1.2207	4.04867	15.33	28.9103	79.3254	133.962	2.00907	0.62052	0.21362	-0.45776	-0.60527	-0.76396	-0.77718
0.13994	-0.45776	-0.36621	0.80363	1.83105	6.60197	11.0677	17.9545	20.9758	-0.81177	0.08138	1.31226	3.95711	15.391	28.9917	78.9185	133.626	1.7334	0.36926	-0.09867	-0.39978	-0.67037	-0.62663	-0.77311
0.13856	-0.37638	-0.57983	0.87484	1.87174	6.51042	11.1694	17.8426	20.9045	-0.46794	0.19328	1.20138	3.89608	15.4215	28.8798	78.9286	133.392	1.80155	0.31535	0.09155	-0.41707	-0.6368	-0.74463	-0.79549
0.13719	-0.53914	-0.62052	0.91553	1.79036	6.37817	11.1084	17.863	20.8028	-0.78023	0.25431	1.28174	3.91642	15.4317	28.8086	79.0303	133.28	1.80155	0.35604	-0.02848	-0.43233	-0.80261	-0.68156	-0.68156
0.13582	-0.50863	-0.6307	0.90535	1.64795	6.45955	11.0982	17.8528	20.6807	-0.81889	0.24414	1.19324	3.82996	15.4215	28.7272	78.9795	132.945	1.48926	0.46794	0.1119	-0.43844	-0.73649	-0.72835	-0.63171
0.13444	-0.46794	-0.6307	0.88501	1.71916	6.44938	11.0168	17.8121	20.8537	-0.74056	0	1.15153	3.85844	15.2181	28.7374	78.481	132.762	1.80257	0.4008	0.04679	-0.52999	-0.79041	-0.69173	-0.69885
0.13307	-0.42725	-0.45776	1.00708	1.79036	6.46973	10.9762	17.8019	20.874	-0.77311	0.12207	1.15763	3.77706	15.33	28.7577	78.5523	132.518	1.28988	0.32552	0.10173	-0.54423	-0.73344	-0.61849	-0.67647
0.1317	-0.39673	-0.44759	0.85449	1.66829	6.39852	10.9558	17.8019	20.8028	-0.72734	0.15259	1.19731	3.84521	15.269	28.6763	78.5319	132.365	1.64591	0.46794	0.1119	-0.59509	-0.71615	-0.71106	-0.69071
0.13032	-0.43742	-0.59001	0.91553	1.71916	6.32731	11.1389	17.7409	20.7316	-0.77108	0.27466	1.14136	3.81978	15.4317	28.7476	78.3183	132.222	1.37126	0.39673	-0.14648	-0.56152	-0.71004	-0.65206	-0.70089
0.12895	-0.38656	-0.61035	0.86466	1.71916	6.22559	10.9965	17.7409	20.5689	-0.79549	-0.07121	1.21155	3.93677	15.391	28.6458	78.3386	131.877	1.43534	0.34587	0.02035	-0.53202	-0.54932	-0.67342	-0.75175
0.12758	-0.52897	-0.67139	0.74259	1.79036	6.09334	10.9456	17.7612	20.5078	-0.74972	0.04069	1.18205	3.81877	15.3809	28.6458	78.2267	131.632	1.53402	0.4008	-0.01017	-0.56051	-0.64087	-0.65816	-0.6897
0.1262	-0.35604	-0.62052	0.75277	1.57674	6.24593	11.027	17.629	20.4569	-0.78939	0.27466	1.179	3.80351	15.2995	28.595	78.3183	131.49	1.26648	0.31026	0.06103	-0.50964	-0.54932	-0.75175	-0.72225
0.12483	-0.28483	-0.48828	0.68156	1.7395	6.27645	10.9863	17.5985	20.4875	-0.75989	0.08138	1.21969	3.75773	15.2486	28.4627	78.4607	131.276	1.65914	0.34587	0.05086	-0.60832	-0.71309	-0.76294	-0.61137
0.12346	-0.43742	-0.57983	0.82397	1.70898	6.37817	10.9558	17.6493	20.5282	-0.82601	0.05086	1.14136	3.86556	15.3198	28.4831	77.9419	131.083	1.24105	0.27974	-0.07121	-0.33569	-0.60527	-0.72734	-0.77209
0.12208	-0.42725	-0.46794	0.82397	1.69881	6.41886	10.8032	17.5171	20.3654	-0.87179	0.10173	1.18917	3.64176	15.2283	28.4932	78.1759	130.92	1.60217	0.34587	-0.04476	-0.56661	-0.47811	-0.8077	-0.82804
0.12071	-0.38656	-0.50863	0.75277	1.6276	6.37817	10.793	17.6086	20.5078	-0.81177	-0.03052	1.19629	3.8859	15.1977	28.595	77.8402	130.564	1.45874	0.27364	-0.16988	-0.42725	-0.65206	-0.74056	-0.74666
0.11934	-0.36621	-0.45776	0.77311	1.79036	6.28662	10.793	17.5679	20.3451	-0.85144	0.19328	1.18612	3.85539	15.2893	28.422	77.7995	130.3	1.46586	0.43742	-0.05391	-0.31535	-0.66833	-0.79549	-0.75175
0.11796	-0.4069	-0.47811	0.85449	1.95312	6.32731	10.793	17.4967	20.3349	-0.83415	0.12207	1.09863	3.78418	15.269	28.5645	78.0233	130.188	1.70898	0.42725	-0.09257	-0.45573	-0.57983	-0.71004	-0.69275
0.11659	-0.37638	-0.55949	0.72225	1.84123	6.368	10.7625	17.5476	20.3044	-0.83211	0.17293	1.13627	3.82487	15.1672	28.5441	77.9826	130.005	1.35701	0.28483	-0.07731	-0.44454	-0.70496	-0.74463	-0.81787
0.11522	-0.5188	-0.64087	0.65104	1.91243	6.368	10.8541	17.4967	20.3654	-0.87382	0.23397	1.14136	3.73332	15.035	28.3203	77.9521	129.812	1.67643	0.38656	-0.0295	-0.51066	-0.7192	-0.68461	-0.79549
0.11384	-0.52897	-0.65104	0.78328	1.68864	6.31714	10.8032	17.4052	20.1416	-0.84432	-0.02035	1.25122	3.87573	15.035	28.4322	77.6367	129.598	1.24105	0.295	0.06103	-0.49845	-0.68156	-0.72327	-0.73547
0.11247	-0.52897	-0.73242	0.67139	1.5564	6.30697	10.8032	17.3238	20.2535	-0.85856	0	1.15865	3.60107	15.269	28.4424	77.6876	129.242	1.60624	0.24109	0.06103	-0.52592	-0.56966	-0.71615	-0.77413
0.1111	-0.35604	-0.55949	0.74259	1.67847	6.29679	10.8032	17.273	20.2331	-0.77515	0.10173	1.13118	3.8147	15.1774	28.4424	77.4129	128.998	1.35295	0.35604	-0.18209	-0.42013	-0.55949	-0.72123	-0.72327
0.10972	-0.44759	-0.53914	0.84432	1.53605	6.13403	10.7524	17.2933	20.1721	-0.82804	0.14242	1.05286	3.75366	15.1774	28.5441	77.3824	128.815	1.31632	0.24312	-0.04069	-0.46692	-0.77311	-0.79244	-0.72734
0.10835	-0.33569	-0.56966	0.82397	1.61743	6.26628	10.732	17.4052	20.1111	-0.8372	0.10173	1.13627	3.67228	15.2283	28.3712	77.3824	128.703	1.40991	0.2533	-0.05086	-0.46692	-0.76294	-0.6724	-0.71411
0.10698	-0.37638	-0.69173	0.86466	1.69881	6.16455	10.7117	17.3136	20.1721	-0.75277	0.06104	1.05998	3.80452	15.1571	28.3915	77.0365	128.296	1.02844	0.16785	-0.1241	-0.53711	-0.72225	-0.70903	-0.67139
0.1056	-0.57983	-0.74259	0.80363	1.67847	6.13403	10.6201	17.2323	20.1009	-0.80973	0.12207	1.1261	3.89608	15.1977	28.3203	77.1484	128.113	1.44755	0.38656	-0.1119	-0.63578	-0.75277	-0.69784	-0.7314
0.10423	-0.65104	-0.77311	0.56966	1.75985	6.16455	10.6812	17.1305	20.0602	-0.7782	0.04069	0.96944	3.72314	15.1774	28.3712	77.1077	127.94	0.91654	0.16988	0.03052	-0.5778	-0.72123	-0.67139	-0.78735
0.10286	-0.49845	-0.80363	0.78328	1.45467	6.13403	10.7218	17.0898	20.0399	-0.12207	0.18311	0.93892	3.64176	15.1367	28.3814	76.9552	127.889	1.27767	0.2594	0.05086	-0.62764	-0.72021	-0.74565	-0.70699
0.10148	-0.39673	-0.61035	0.67139	1.48519	6.16455	10.6303	17.0695	19.8771	-0.90434	0.09155	1.12508	3.54004	15.0146	28.2796	76.9043	127.533	1.08337	0.21464	-0.21566	-0.51676	-0.75277	-0.71411	-0.80465
0.10011	-0.49845	-0.55949	0.78328	1.60726	6.26628	10.671	17.2017	19.8364	-0.68156	-0.09155	1.11898	3.85539	15.0553	28.2491	76.8636	127.289	1.11593	0.27466	-0.05086	-0.57373	-0.6429	-0.86161	-0.72632
0.09874	-0.53914	-0.52897	0.82397	1.37329	6.09334	10.5286	17.1712	19.8975	-0.9023	0.12207	1.15865	3.74349	15.1062	28.3101	76.8941	126.994	1.37329	0.26855	-0.10986	-0.5839	-0.67037	-0.78023	-0.71004
0.09736	-0.37638	-0.61035	0.77311	1.66829	6.08317	10.4777	17.1814	19.928	-0.84635	0.08138	1.13831	3.78418	15.0553	28.3305	76.5381	126.831	1.07829	0.18412	-0.12004	-0.52694	-0.66528	-0.84635	-0.88501
0.09599	-0.47811	-0.62052	0.74259	1.6276	6.08317	10.4574	17.1204	19.8161	-0.89518	0.20345	1.10982	3.60514	15.0248	28.2288	76.4669	126.546	1.46586	0.25431	-0.07324	-0.61951	-0.60018	-0.8016	-0.79244
0.09462	-0.44759	-0.54932	0.71208	1.64795	6.11369	10.4879	16.9373	19.6533	-0.91248	0.14242	1.15865	3.66211	15.0655	28.1779	76.3448	126.404	1.0732	0.295	-0.12207	-0.42928	-0.6663	-0.7609	-0.73344
0.09324	-0.60018	-0.33569	0.59001	1.61743	6.19507	10.5082	16.9067	19.7449	-0.8962	0.04069	1.13017	3.68245	15.035	28.1982	76.1821	126.078	1.34074	0.23804	-0.10173	-0.55339	-0.70496	-0.79142	-0.75277
0.09187	-0.5188	-0.62052	0.5188	1.57674	6.073	10.5387	16.8457	19.7042	-0.96639	0.12207	1.12305	3.5909	15.096	28.1779	76.3448	125.905	1.2146	0.17802	-0.09155	-0.53609	-0.69784	-0.78328	-0.77006
0.0905	-0.44759	-0.46794	0.59001	1.7395	6.12386	10.4574	16.8661	19.7449	-0.88501	-0.02035	1.06201	3.80452	14.9943	28.2186	76.2634	125.631	1.21155	0.34587	-0.04069	-0.51676	-0.65002	-0.85347	-0.95215
0.08912	-0.46794	-0.57983	0.60018	1.60726	6.05265	10.4065	16.8254	19.7144	-0.79244	0.05086	1.08134	3.82487	15.035	28.2084	76.2126	125.509	1.37736	0.16479	-0.04069	-0.49642	-0.78634	-0.7019	-0.78125
0.08775	-0.48828	-0.49845	0.6307	1.66829	6.05265	10.4675	16.805	19.5618	-0.87484	0.04069	1.05489	3.7028	14.8824	28.1067	76.1108	125.051	0.98979	0.19328	-0.12207	-0.47404	-0.69784	-0.72225	-0.7609
0.08638	-0.39673	-0.75277	0.76294	1.70898	6.08317	10.4268	16.7541	19.4397	-0.85754	0.20345	1.11389	3.75366	15.0553	28.0863	76.0295	124.868	1.37838	0.25431	-0.09664	-0.51473	-0.77718	-0.70801	-0.52897
0.085	-0.52897	-0.59001	0.72225	1.77002	6.03231	10.4268	16.7948	19.399	-0.87891	0.15259	1.12508	3.74349	14.9129	28.1169	75.8769	124.674	0.92875	0.15259	0	-0.51575	-0.70394	-0.75277	-0.74565
0.08363	-0.6307	-0.8138	0.69173	1.65812	6.04248	10.4167	16.744	19.3481	-0.80973	0.07121	1.0671	3.75366	14.974	28.0456	75.8667	124.441	1.18103	0.21362	0.02035	-0.55949	-0.69377	-0.7548	-0.7609
0.08226	-0.5188	-0.6307	0.77311	1.57674	6.00179	10.3251	16.6728	19.5211	-0.77718	-0.01017	1.06201	3.61125	15.0452	28.0355	75.8057	124.237	0.95622	0.31535	-0.23397	-0.30518	-0.55949	-0.50863	-0.71615
0.08088	-0.53914	-0.77311	0.7019	1.53605	5.93058	10.2946	16.6829	19.4906	-0.83618	0.07121	1.08948	3.80452	14.9434	28.005	75.8769	123.912	0.92875	0.33569	-0.1119	-0.51778	-0.67749	-0.77515	-0.71615
0.07951	-0.55949	-0.57983	0.76294	1.58691	5.88989	10.3251	16.5202	19.3278	-0.80363	0.10173	1.04268	3.82487	14.9333	27.9541	75.6734	123.728	1.13831	0.33569	-0.05086	-0.50863	-0.80465	-0.71106	-0.74463
0.07814	-0.47811	-0.6307	0.71208	1.52588	5.8492	10.4167	16.5507	19.3583	-0.91349	0.13224	1.10067	3.66211	14.9638	27.9541	75.5819	123.423	0.72225	0.21362	-0.09155	-0.48319	-0.71513	-0.75785	-0.78837
0.07676	-0.4069	-0.62052	0.72225	1.53605	5.92041	10.3048	16.5405	19.1752	-0.7019	0.24414	1.09151	3.78418	14.9027	28.0965	75.3479	123.23	1.19731	0.38656	0.10173	-0.53914	-0.55949	-0.73446	-0.72021
0.07539	-0.56966	-0.72225	0.74259	1.65812	5.81868	10.2132	16.6423	19.2057	-0.89417	0.08138	1.09151	3.79435	14.974	28.0558	75.4293	123.088	0.73344	0.16276	0.02035	-0.5188	-0.66833	-0.69173	-0.76904
0.07402	-0.56966	-0.87484	0.7019	1.49536	6.02214	10.2539	16.4693	19.2261	-0.90739	0.07121	1.08643	3.68245	14.8519	27.8931	75.2462	122.772	1.05489	0.21362	-0.11292	-0.59001	-0.60832	-0.83313	-0.81177
0.07264	-0.55949	-0.79346	0.65104	1.47502	5.79834	10.2743	16.4286	19.2159	-0.90739	0.24414	1.02946	3.68245	14.9434	27.8625	75.236	122.569	0.97046	0.19328	-0.21871	-0.51066	-0.67851	-0.81787	-0.79854
0.07127	-0.5188	-0.54932	0.67139	1.40381	5.91024	10.1318	16.4998	19.2362	-0.97148	0.14242	1.10372	3.66211	14.8926	27.9745	75.0732	122.325	0.87484	0.28483	0.03052	-0.45573	-0.6958	-0.85144	-0.85958
0.0699	-0.52897	-0.62052	0.61035	1.57674	5.87972	10.1827	16.3167	19.1345	-0.61035	-0.13224	1.07524	3.65194	14.8621	27.8422	74.9003	122.06	1.23291	0.36621	0.01017	-0.4598	-0.74056	-0.75684	-0.71208
0.06852	-0.49845	-0.6307	0.48828	1.65812	5.85938	10.142	16.3574	19.0023	-0.91248	0.03052	1.03353	3.71297	14.8315	27.8931	74.9613	121.765	0.81177	0.19328	-0.12919	-0.49133	-0.7253	-0.82092	-0.80973
0.06715	-0.5188	-0.46794	0.48828	1.6276	5.91024	10.1013	16.4592	18.9514	-0.8962	0.07121	1.1027	3.69263	14.7705	27.8015	74.88	121.653	1.24919	0.27466	-0.06002	-0.54525	-0.70699	-0.79142	-0.73954
0.06578	-0.45776	-0.41707	0.5188	1.70898	5.79834	10.0708	16.3472	19.0125	-0.8962	0.10173	1.05387	3.63159	14.9027	27.8117	74.7375	121.379	0.88603	0.10173	-0.01017	-0.48625	-0.71004	-0.73446	-0.82397
0.0644	-0.56966	-0.73242	0.64087	1.53605	5.91024	10.1013	16.4083	18.9616	-0.91756	-0.17293	1.04574	3.7028	14.7909	27.8219	74.585	121.114	1.12712	0.15259	-0.12614	-0.50151	-0.70394	-0.81482	-0.89518
0.06303	-0.60018	-0.78328	0.57983	1.52588	5.95093	10.1318	16.1234	18.8802	-0.86263	-0.02035	1.04268	3.68245	14.8824	27.9338	74.5341	120.85	0.95418	0.25431	-0.08138	-0.4598	-0.61747	-0.73547	-0.78939
0.06166	-0.47811	-0.54932	0.47811	1.5564	5.78817	9.99959	16.2048	18.748	-0.87077	0.02035	1.06506	3.56038	14.8315	27.8422	74.3205	120.626	0.88298	0.25431	-0.01017	-0.42318	-0.65104	-0.75684	-0.75277
0.06028	-0.57983	-0.55949	0.46794	1.49536	5.98145	10.0199	16.1133	18.87	-0.86466	0.05086	1.03963	3.55021	14.801	27.832	74.3001	120.382	1.02234	0.25431	-0.06103	-0.45471	-0.72937	-0.74768	-0.74666
0.05891	-0.5188	-0.62052	0.49845	1.6276	5.8492	9.99959	16.2354	18.8395	-0.82092	0.09155	1.03251	3.7028	14.7196	27.8524	74.29	120.199	0.62968	0.13224	-0.13224	-0.47302	-0.72123	-0.75582	-0.73547
0.05754	-0.56966	-0.60018	0.60018	1.59709	5.8492	10.0098	16.1845	18.748	-0.92367	0.04069	1.07117	3.67228	14.8621	27.6693	74.0356	119.873	1.03048	0.20345	-0.059	-0.32552	-0.75277	-0.75175	-0.72225
0.05616	-0.53914	-0.67139	0.56966	1.50553	5.72713	9.98942	16.1336	18.7887	-0.85653	0.13224	1.02743	3.67228	14.801	27.7812	74.1781	119.68	0.57576	0.07121	0.01017	-0.44454	-0.6958	-0.70801	-0.76803
0.05479	-0.43742	-0.71208	0.65104	1.35295	5.91024	9.97925	16.0421	18.7174	-0.88094	0.12207	1.05184	3.58073	14.7705	27.7913	73.9644	119.537	0.84635	0.12207	-0.15869	-0.5839	-0.7253	-0.81075	-0.8138
0.05342	-0.67139	-0.89518	0.61035	1.29191	5.7373	9.9589	15.859	18.6564	-0.84025	0.04069	1.07015	3.60107	14.8722	27.6489	73.8322	119.191	0.74361	0.31535	-0.10173	-0.47607	-0.70089	-0.77515	-0.80058
0.05204	-0.62052	-0.91553	0.47811	1.30208	5.64575	9.82666	16.0319	18.5445	-0.90739	0.03052	1.0203	3.55021	14.7909	27.832	73.822	119.049	0.59204	0.295	-0.16073	-0.50863	-0.67647	-0.81685	-0.7487
0.05067	-0.54932	-0.84432	0.55949	1.45467	5.54403	9.89787	15.9912	18.5852	-0.8138	-0.08138	1.07931	3.54309	14.7095	27.6591	73.6694	118.754	0.90434	0.30518	-0.1119	-0.37638	-0.72632	-0.73649	-0.67139
0.0493	-0.50863	-0.75277	0.56966	1.35295	5.6661	9.85718	15.8895	18.6157	-0.89722	-0.1119	1.01624	3.62142	14.7196	27.6998	73.588	118.51	0.52287	0.20345	-0.14242	-0.33569	-0.64697	-0.76497	-0.88704
0.04792	-0.54932	-0.72225	0.56966	1.4445	5.54403	9.92839	15.92	18.4835	-0.95622	0.03052	1.05387	3.69263	14.7603	27.6998	73.6796	118.245	0.95622	0.28483	0.08138	-0.57271	-0.67546	-0.79753	-0.77413
0.04655	-0.45776	-0.79346	0.5188	1.43433	5.54403	9.85718	15.7979	18.4733	-0.75277	0.01017	1.02946	3.60107	14.7298	27.7201	73.5372	117.981	0.62866	0.08138	-0.18514	-0.43538	-0.72835	-0.79854	-0.8901
0.04518	-0.54932	-0.7019	0.61035	1.56657	5.75765	9.75545	15.92	18.5038	-0.93282	0.08138	1.02539	3.65194	14.7298	27.6998	73.4558	117.798	0.84229	0.16276	-0.01017	-0.49032	-0.73446	-0.82601	-0.83516
0.0438	-0.56966	-0.68156	0.57983	1.28174	5.63558	9.56217	15.8997	18.2597	-1.01522	0.01017	1.05591	3.61532	14.7095	27.5879	73.2422	117.483	0.86161	0.1119	-0.25635	-0.46387	-0.52897	-0.79753	-0.75989
[truncated: 4,357 more rows]
