# Supplementary material for: Structural basis for bacterial energy extraction from atmospheric hydrogen
Source: Nature. 2023 Mar 8;615(7952):541–7. doi: 10.1038/s41586-023-05781-7 (PMC10017518; doi:10.1038/s41586-023-05781-7)
Supplement: Supplementary file 20 — Source Data Extended Data Fig. 5 [file 41586_2023_5781_MOESM20_ESM.xlsx]

## Sheet: Panel B
Field (mT)	Huc-Air	Field (mT)	Huc-H2
220	0.0822	250	0.03752
220.11	0.13897	250.062	-0.00411
220.221	0.10457	250.123	0.06642
220.331	0.02716	250.185	0.000997
220.442	0.16821	250.246	-0.00136
220.552	0.14241	250.308	0.000491
220.662	0.08048	250.369	0.00877
220.773	0.15273	250.431	-0.00563
220.883	0.12177	250.492	0.02132
220.994	0.13725	250.554	-0.02733
221.104	0.10457	250.616	0.04257
221.214	0.11833	250.677	0.00906
221.325	0.05296	250.739	0.02111
221.435	0.13209	250.8	-0.00094
221.546	0.16477	250.862	-0.00215
221.656	0.08048	250.923	-0.02744
221.766	0.11661	250.985	0.0116
221.877	0.12177	251.046	-0.01317
221.987	0.09768	251.108	-0.00465
222.098	0.0822	251.17	0.02659
222.208	0.12521	251.231	0.03592
222.319	0.05812	251.293	0.04705
222.429	0.15273	251.354	0.01971
222.539	0.14069	251.416	-0.000992
222.65	0.09768	251.477	-0.00912
222.76	0.10113	251.539	0.00117
222.871	0.13381	251.6	0.00479
222.981	0.08736	251.662	0.01233
223.091	0.0908	251.723	-0.02971
223.202	0.02888	251.785	-0.04138
223.312	0.07876	251.847	0.00509
223.423	0.0736	251.908	0.01514
223.533	0.08564	251.97	-0.01719
223.643	0.13553	252.031	-0.00966
223.754	0.10629	252.093	-0.00992
223.864	0.12693	252.154	0.01715
223.975	0.07532	252.216	-0.00497
224.085	0.05984	252.277	-0.00741
224.195	0.09768	252.339	-0.01284
224.306	0.05296	252.401	-0.01258
224.416	0.09768	252.462	0.0453
224.527	0.10285	252.524	-0.00271
224.637	0.04436	252.585	7.58e-05
224.747	0.08736	252.647	0.00489
224.858	0.09941	252.708	0.00544
224.968	0.01683	252.77	0.01204
225.079	0.08908	252.831	0.04688
225.189	0.08564	252.893	-0.02642
225.299	0.12349	252.955	0.03483
225.41	0.12349	253.016	-0.02455
225.52	0.065	253.078	0.05402
225.631	0.08048	253.139	-0.01852
225.741	0.07016	253.201	0.02183
225.851	0.12521	253.262	-0.02483
225.962	0.07876	253.324	-0.00852
226.072	0.04092	253.385	0.03338
226.183	0.0736	253.447	-0.02146
226.293	0.16649	253.509	0.02745
226.404	0.04092	253.57	0.0157
226.514	-0.00897	253.632	-0.02154
226.624	0.07016	253.693	0.01518
226.735	0.07876	253.755	-0.01843
226.845	0.06672	253.816	-0.00199
226.956	0.13897	253.878	0.00401
227.066	0.09424	253.939	0.00271
227.176	0.09424	254.001	-0.0191
227.287	0.07532	254.063	-0.000291
227.397	0.07704	254.124	-0.03778
227.508	0.07704	254.186	0.00909
227.618	0.13553	254.247	-0.00219
227.728	0.14241	254.309	-0.02459
227.839	0.11317	254.37	-0.01676
227.949	0.0478	254.432	-0.03108
228.06	0.15273	254.493	0.01965
228.17	0.13381	254.555	0.01412
228.28	0.13725	254.617	0.000232
228.391	0.08048	254.678	0.0231
228.501	0.0908	254.74	-0.03737
228.612	0.14241	254.801	-0.00943
228.722	0.05812	254.863	0.01716
228.832	0.08908	254.924	-0.00032
228.943	0.07704	254.986	-0.04121
229.053	0.12005	255.047	0.01246
229.164	0.10629	255.109	-0.03225
229.274	0.0736	255.17	0.019
229.384	0.0822	255.232	-0.01004
229.495	0.10285	255.294	0.01577
229.605	0.0736	255.355	-0.00215
229.716	0.04264	255.417	-0.01364
229.826	0.04436	255.478	0.01439
229.936	0.04092	255.54	-0.01417
230.047	0.10801	255.601	0.01535
230.157	0.05124	255.663	-0.04601
230.268	0.07016	255.724	0.03097
230.378	0.05124	255.786	0.00259
230.489	0.08564	255.848	-0.02438
230.599	0.09252	255.909	0.04229
230.709	0.0392	255.971	-0.02749
230.82	0.09941	256.032	0.0176
230.93	0.10629	256.094	-0.00763
231.041	0.065	256.155	-0.04264
231.151	0.04436	256.217	0.01798
231.261	0.06156	256.278	-0.03304
231.372	0.10457	256.34	0.00194
231.482	0.09252	256.402	0.01684
231.593	0.08736	256.463	-0.041
231.703	0.0908	256.525	-0.01284
231.813	0.05984	256.586	-0.01322
231.924	0.13037	256.648	0.00502
232.034	0.08564	256.709	-0.024
232.145	0.07016	256.771	0.01363
232.255	0.05812	256.832	0.01271
232.365	0.07532	256.894	-0.01819
232.476	0.14585	256.956	-0.01892
232.586	0.0822	257.017	-0.03972
232.697	0.07016	257.079	-0.02656
232.807	0.13725	257.14	-0.03406
232.917	0.10113	257.202	-0.002
233.028	0.09424	257.263	-0.02247
233.138	0.08908	257.325	-0.01381
233.249	0.13209	257.386	-0.03065
233.359	0.05124	257.448	-0.0369
233.469	0.10973	257.51	-0.03715
233.58	0.09941	257.571	-0.000837
233.69	0.0908	257.633	-0.03248
233.801	0.02716	257.694	-0.016
233.911	0.09252	257.756	-0.06356
234.021	0.13209	257.817	0.02069
234.132	0.12349	257.879	-0.03432
234.242	0.0478	257.94	-0.01136
234.353	0.11317	258.002	-0.01989
234.463	0.01856	258.064	-0.02707
234.574	0.10973	258.125	-0.04962
234.684	0.05124	258.187	0.04138
234.794	0.11833	258.248	-0.04932
234.905	0.08564	258.31	0.02035
235.015	0.05984	258.371	-0.0174
235.126	0.09768	258.433	-0.01916
235.236	0.12177	258.494	0.01608
235.346	0.0822	258.556	0.00923
235.457	0.04436	258.617	-0.04496
235.567	0.03748	258.679	-0.02303
235.678	0.11489	258.741	0.00916
235.788	0.12349	258.802	0.00758
235.898	0.05812	258.864	-0.05441
236.009	0.07876	258.925	-0.00176
236.119	0.065	258.987	-0.02859
236.23	0.07532	259.048	-0.0454
236.34	0.12693	259.11	0.04922
236.45	0.14069	259.171	-0.01325
236.561	0.13897	259.233	-0.02969
236.671	0.0736	259.295	-0.00645
236.782	0.10457	259.356	-0.02274
236.892	0.12865	259.418	0.0062
237.002	0.12521	259.479	-0.04467
237.113	0.06672	259.541	-0.00969
237.223	0.0908	259.602	-0.03256
237.334	0.10629	259.664	0.03424
237.444	0.11145	259.725	-0.01953
237.554	0.11145	259.787	-0.02339
237.665	0.03748	259.849	-0.01391
237.775	0.10973	259.91	0.01265
237.886	0.08392	259.972	-0.05752
237.996	0.05124	260.033	0.0443
238.106	0.0908	260.095	-0.01127
238.217	0.09596	260.156	-0.00706
238.327	0.09424	260.218	-0.0162
238.438	0.10801	260.279	0.0179
238.548	0.09252	260.341	0.00581
238.659	0.07532	260.403	0.00852
238.769	0.0392	260.464	-0.02824
238.879	0.06672	260.526	0.01152
238.99	0.10113	260.587	-0.01354
239.1	0.08908	260.649	-0.0576
239.211	0.0908	260.71	0.04769
239.321	0.07016	260.772	0.00672
239.431	0.10629	260.833	-0.04305
239.542	0.09941	260.895	0.02548
239.652	0.05812	260.957	0.02388
239.763	0.08736	261.018	0.00655
239.873	0.11661	261.08	0.02265
239.983	0.10113	261.141	0.01941
240.094	0.01683	261.203	-0.000722
240.204	0.08392	261.264	-0.01514
240.315	0.15101	261.326	0.05435
240.425	0.07704	261.387	-0.01265
240.535	0.06328	261.449	0.0256
240.646	0.11489	261.511	-0.02544
240.756	0.15961	261.572	0.02321
240.867	0.13553	261.634	0.01376
240.977	0.05124	261.695	0.02633
241.087	0.07532	261.757	-0.04633
241.198	0.11317	261.818	0.06901
241.308	0.08048	261.88	-0.01439
241.419	0.11661	261.941	0.07033
241.529	0.09768	262.003	-0.00649
241.639	0.09768	262.064	0.00665
241.75	0.10113	262.126	0.01418
241.86	0.07876	262.188	-0.021
241.971	0.07016	262.249	0.02232
242.081	0.13553	262.311	-0.03526
242.191	0.08564	262.372	-0.00891
242.302	0.09424	262.434	-0.00308
242.412	0.05812	262.495	0.06379
242.523	0.11145	262.557	-0.03799
242.633	0.08392	262.618	0.04218
242.744	0.05984	262.68	-0.00548
242.854	0.04436	262.742	0.0062
242.964	0.11145	262.803	-0.00824
243.075	0.11317	262.865	0.01917
243.185	0.08048	262.926	0.02388
243.296	0.03576	262.988	0.01099
243.406	0.05984	263.049	-0.03551
243.516	0.04436	263.111	0.06879
243.627	0.07532	263.172	-0.00257
243.737	0.05812	263.234	0.03682
243.848	0.03576	263.296	0.01295
243.958	0.0908	263.357	0.03464
244.068	0.09424	263.419	0.0424
244.179	0.00995	263.48	-0.02969
244.289	0.08392	263.542	0.041
244.4	0.14929	263.603	-0.01025
244.51	0.0564	263.665	0.04839
244.62	0.04952	263.726	-0.00774
244.731	0.10801	263.788	-0.00792
244.841	0.07876	263.85	-0.01472
244.952	0.0392	263.911	-0.00493
245.062	0.06328	263.973	0.03088
245.172	0.04092	264.034	-0.01171
245.283	0.0908	264.096	0.02347
245.393	0.07876	264.157	0.02944
245.504	0.02027	264.219	-0.02568
245.614	0.12005	264.28	0.05467
245.724	0.14241	264.342	0.02035
245.835	0.05984	264.404	-0.00667
245.945	0.09252	264.465	0.04326
246.056	0.06672	264.527	0.02205
246.166	0.0478	264.588	0.00276
246.277	0.06844	264.65	0.02856
246.387	0.05296	264.711	0.02703
246.497	0.13725	264.773	0.01205
246.608	0.02888	264.834	0.05269
246.718	0.06328	264.896	0.02567
246.829	0.08048	264.957	-0.00512
246.939	0.12005	265.019	0.04302
247.049	0.09252	265.081	-0.00514
247.16	0.03404	265.142	0.03028
247.27	0.12693	265.204	-0.00743
247.381	0.05124	265.265	0.00235
247.491	0.10629	265.327	0.03076
247.601	0.15273	265.388	0.02289
247.712	0.12005	265.45	0.01149
247.822	0.09596	265.511	0.0114
247.933	0.06844	265.573	0.03304
248.043	0.11833	265.635	-0.000468
248.153	0.13209	265.696	0.00757
248.264	0.07532	265.758	-0.01824
248.374	0.12693	265.819	0.01002
248.485	0.13209	265.881	0.02875
248.595	0.0736	265.942	-0.01699
248.705	0.09596	266.004	0.01417
248.816	0.10285	266.065	0.000641
248.926	0.06844	266.127	0.04433
249.037	0.11489	266.189	0.03922
249.147	0.0908	266.25	0.01335
249.257	0.06672	266.312	0.05322
249.368	0.11489	266.373	0.02175
249.478	0.16821	266.435	0.01702
249.589	0.01856	266.496	0.05287
249.699	0.12865	266.558	-0.01386
249.809	0.12349	266.619	0.0631
249.92	0.10629	266.681	0.02524
250.03	0.10973	266.743	0.00601
250.141	0.11317	266.804	0.03049
250.251	0.10113	266.866	0.01266
250.362	0.05468	266.927	-0.01422
250.472	0.11145	266.989	0.01462
250.582	0.07016	267.05	0.03282
250.693	0.065	267.112	0.01034
250.803	0.08908	267.173	-0.01634
250.914	0.10801	267.235	0.02614
251.024	0.05984	267.297	0.02204
251.134	0.10457	267.358	0.01533
251.245	0.14757	267.42	0.04896
251.355	0.10113	267.481	-0.01729
251.466	0.12349	267.543	0.09513
251.576	0.10457	267.604	-0.01005
251.686	0.0736	267.666	0.00515
251.797	0.10629	267.727	0.0457
251.907	0.10629	267.789	-0.02848
252.018	0.13553	267.851	0.05879
252.128	0.09596	267.912	0.000521
252.238	0.10457	267.974	0.06095
252.349	0.05296	268.035	-0.0291
252.459	0.06328	268.097	0.04439
252.57	0.08908	268.158	0.01814
252.68	0.10113	268.22	0.02242
252.79	0.12177	268.281	-0.01689
252.901	0.06328	268.343	0.03754
253.011	0.13381	268.404	-0.01821
253.122	0.09596	268.466	0.02674
253.232	0.09941	268.528	0.03639
253.342	0.07532	268.589	0.01938
253.453	0.07876	268.651	0.02975
253.563	0.09596	268.712	-0.01502
253.674	0.10629	268.774	0.05237
253.784	0.09596	268.835	0.01539
253.894	0.05296	268.897	0.00124
254.005	0.08908	268.958	0.05432
254.115	0.13897	269.02	0.00283
254.226	0.09424	269.082	-0.01892
254.336	0.07532	269.143	0.00147
254.447	0.12521	269.205	0.03395
254.557	0.11317	269.266	0.00945
254.667	0.08392	269.328	0.05769
254.778	0.0908	269.389	-0.0367
254.888	0.07188	269.451	0.0323
254.999	0.13553	269.512	-0.04449
255.109	0.08736	269.574	0.03399
255.219	0.14757	269.636	0.04398
255.33	0.07704	269.697	0.00304
255.44	0.10801	269.759	-0.01807
255.551	0.10285	269.82	0.02732
255.661	0.09941	269.882	-0.00709
255.771	0.10801	269.943	-0.00653
255.882	0.09252	270.005	-0.00481
255.992	0.07704	270.066	0.00895
256.103	0.14069	270.128	-0.00325
256.213	0.06672	270.19	-0.00197
256.323	0.12521	270.251	0.01403
256.434	0.13037	270.313	-0.01767
256.544	0.10113	270.374	0.01292
256.655	0.08048	270.436	-0.00828
256.765	0.14585	270.497	0.00936
256.875	0.10973	270.559	-0.016
256.986	0.06328	270.62	0.0161
257.096	0.14069	270.682	-0.05729
257.207	0.07876	270.744	0.00892
257.317	0.13725	270.805	-0.01983
257.427	0.09424	270.867	-0.03237
257.538	0.09768	270.928	0.00719
257.648	0.13553	270.99	0.01322
257.759	0.05812	271.051	-0.019
257.869	0.09596	271.113	-0.00707
257.979	0.16477	271.174	0.02746
258.09	0.10113	271.236	-0.02846
258.2	0.07876	271.298	-0.00893
258.311	0.07704	271.359	0.00224
258.421	0.16821	271.421	0.01123
258.532	0.08908	271.482	-0.0105
258.642	0.11661	271.544	-0.0046
258.752	0.15445	271.605	-0.00156
258.863	0.10457	271.667	-0.01926
258.973	0.13209	271.728	-0.02091
259.084	0.10629	271.79	-0.002
259.194	0.07876	271.851	-0.00263
259.304	0.16821	271.913	-0.03054
259.415	0.07532	271.975	-0.02193
259.525	0.04952	272.036	-0.00374
259.636	0.07188	272.098	0.00134
259.746	0.07876	272.159	0.04574
259.856	0.07876	272.221	-0.02216
259.967	0.13725	272.282	-0.01031
260.077	0.08048	272.344	0.0177
260.188	0.065	272.405	-0.02906
260.298	0.06156	272.467	0.01418
260.408	0.08908	272.529	-0.01812
260.519	0.0392	272.59	-0.02778
260.629	0.10457	272.652	-0.00625
260.74	0.10113	272.713	0.0326
260.85	0.13209	272.775	-0.0277
260.96	0.07188	272.836	0.00486
261.071	0.11317	272.898	-0.00325
261.181	0.10801	272.959	0.00242
261.292	0.09941	273.021	0.000939
261.402	0.10285	273.083	-0.01641
261.512	0.13209	273.144	0.01137
261.623	0.13897	273.206	-0.01836
261.733	0.14757	273.267	0.0189
261.844	0.10285	273.329	-0.01198
261.954	0.13897	273.39	0.02741
262.064	0.16133	273.452	-0.02185
262.175	0.14585	273.513	0.02238
262.285	0.09941	273.575	-0.01649
262.396	0.16821	273.637	0.00458
262.506	0.13725	273.698	-0.01494
262.617	0.10113	273.76	-0.02927
262.727	0.17681	273.821	0.01646
262.837	0.14069	273.883	-0.01649
262.948	0.09252	273.944	0.00167
263.058	0.12177	274.006	0.00543
263.169	0.08736	274.067	0.01601
263.279	0.13725	274.129	-0.00423
263.389	0.14585	274.191	-0.01179
263.5	0.14241	274.252	0.000536
263.61	0.15789	274.314	0.0027
263.721	0.13897	274.375	-0.03707
263.831	0.15273	274.437	0.01231
263.941	0.16821	274.498	-0.00763
264.052	0.17853	274.56	0.00165
264.162	0.12521	274.621	0.0371
264.273	0.14757	274.683	-0.00639
264.383	0.15789	274.745	0.01702
264.493	0.19918	274.806	0.00618
264.604	0.09941	274.868	0.03075
264.714	0.16133	274.929	-0.04649
264.825	0.13725	274.991	0.02945
264.935	0.16305	275.052	-0.01679
265.045	0.15789	275.114	0.00624
265.156	0.14069	275.175	0.02811
265.266	0.14069	275.237	-0.03863
265.377	0.12005	275.298	0.0036
265.487	0.13897	275.36	0.01135
265.597	0.19746	275.422	-0.02854
265.708	0.14929	275.483	-0.00793
265.818	0.14413	275.545	0.02749
265.929	0.14757	275.606	0.00129
266.039	0.21638	275.668	0.0075
266.149	0.18197	275.729	-0.00835
266.26	0.14413	275.791	0.05484
266.37	0.18025	275.852	-0.01034
266.481	0.15445	275.914	0.01744
266.591	0.14413	275.976	-0.05809
266.702	0.14929	276.037	0.00578
266.812	0.16993	276.099	0.00576
266.922	0.14241	276.16	0.00424
267.033	0.16821	276.222	-0.02326
267.143	0.17165	276.283	-0.02594
267.254	0.17337	276.345	-0.01599
267.364	0.15101	276.406	-0.0338
267.474	0.10801	276.468	-0.02356
267.585	0.18886	276.53	-0.01758
267.695	0.16305	276.591	-0.03921
267.806	0.17509	276.653	0.01103
267.916	0.13037	276.714	-0.02951
268.026	0.14757	276.776	-0.03968
268.137	0.14413	276.837	-0.01501
268.247	0.16821	276.899	0.01715
268.358	0.17853	276.96	-0.03147
268.468	0.21466	277.022	-0.01802
268.578	0.16993	277.084	-0.01976
268.689	0.16133	277.145	-0.02842
268.799	0.16305	277.207	0.04694
268.91	0.2181	277.268	-0.0435
269.02	0.14929	277.33	-0.0035
269.13	0.24562	277.391	-0.02709
269.241	0.19746	277.453	0.00402
269.351	0.16133	277.514	0.03745
269.462	0.2095	277.576	-0.02512
269.572	0.15961	277.638	-0.0342
269.682	0.20606	277.699	0.0343
269.793	0.16993	277.761	0.01023
269.903	0.2267	277.822	0.00517
270.014	0.2095	277.884	-0.00608
270.124	0.25938	277.945	-0.00915
270.234	0.16133	278.007	0.01012
270.345	0.16993	278.068	-0.00359
270.455	0.26282	278.13	-0.04095
270.566	0.2267	278.191	0.00334
270.676	0.18369	278.253	-0.00263
270.787	0.18886	278.315	-0.04729
270.897	0.14757	278.376	-0.00788
271.007	0.16821	278.438	-0.01718
271.118	0.23014	278.499	-0.0614
271.228	0.21294	278.561	0.01559
271.339	0.2009	278.622	-0.04198
271.449	0.16993	278.684	-0.00334
271.559	0.17681	278.745	0.01035
271.67	0.25422	278.807	-0.02405
271.78	0.12693	278.869	-0.01133
271.891	0.18886	278.93	-0.01215
272.001	0.1923	278.992	0.0177
272.111	0.19746	279.053	-0.05267
272.222	0.2439	279.115	-0.03196
272.332	0.16993	279.176	-0.00864
272.443	0.18197	279.238	-0.01038
272.553	0.19574	279.299	0.00289
272.663	0.2439	279.361	-0.01736
272.774	0.21982	279.423	-0.06799
272.884	0.2611	279.484	0.01682
272.995	0.19918	279.546	-0.0457
273.105	0.26626	279.607	-0.01236
273.215	0.27487	279.669	-0.05562
273.326	0.23186	279.73	0.02121
273.436	0.2095	279.792	-0.0295
273.547	0.26454	279.853	-0.04776
273.657	0.27315	279.915	-0.04826
273.767	0.21294	279.977	-0.02753
273.878	0.31787	280.038	-0.00234
273.988	0.30067	280.1	-0.06712
274.099	0.36432	280.161	-0.03913
274.209	0.34023	280.223	-0.06428
274.319	0.40732	280.284	-0.02231
274.43	0.38668	280.346	-0.02144
274.54	0.45033	280.407	-0.0822
274.651	0.46237	280.469	0.00743
274.761	0.4228	280.531	-0.04365
274.872	0.51913	280.592	-0.07136
274.982	0.51225	280.654	-0.03131
275.092	0.47957	280.715	-0.03483
275.203	0.64127	280.777	-0.00309
275.313	0.64299	280.838	-0.08608
275.424	0.6017	280.9	-0.00225
275.534	0.64471	280.961	-0.05379
275.644	0.66535	281.023	-0.01261
275.755	0.70664	281.085	-0.06677
275.865	0.72728	281.146	0.0044
275.976	0.75308	281.208	-0.04713
276.086	0.81673	281.269	-0.04697
276.196	0.79265	281.331	-0.00897
276.307	0.88038	281.392	0.01587
276.417	0.90446	281.454	-0.05965
276.528	0.85974	281.515	0.02014
276.638	0.90102	281.577	-0.05136
276.748	0.85285	281.638	-0.02873
276.859	0.88898	281.7	-0.04857
276.969	0.88382	281.762	-0.00955
277.08	0.89414	281.823	0.02097
277.19	0.94575	281.885	-0.04414
277.3	0.87694	281.946	-0.03282
277.411	0.90446	282.008	-0.00322
277.521	0.94058	282.069	-0.07886
277.632	0.8993	282.131	-0.03508
277.742	0.92166	282.192	-0.04286
277.852	0.90962	282.254	-0.01939
277.963	0.8735	282.316	-0.03733
278.073	0.87006	282.377	-0.01947
278.184	0.84425	282.439	-0.02404
278.294	0.81845	282.5	-0.04623
278.404	0.85457	282.562	-0.01041
278.515	0.80469	282.623	-0.05803
278.625	0.73588	282.685	-0.02507
278.736	0.79781	282.746	-0.01222
278.846	0.81501	282.808	0.01262
278.957	0.73932	282.87	-0.01676
279.067	0.68255	282.931	-0.02862
279.177	0.67567	282.993	0.03569
279.288	0.73416	283.054	-0.03019
279.398	0.5587	283.116	0.02629
279.509	0.64299	283.177	-0.01304
279.619	0.71524	283.239	-0.0083
279.729	0.63095	283.3	0.00786
279.84	0.62407	283.362	0.00819
279.95	0.56386	283.424	0.01986
280.061	0.59482	283.485	0.02595
280.171	0.5243	283.547	-0.00891
280.281	0.53118	283.608	0.01025
280.392	0.57762	283.67	0.00262
280.502	0.53978	283.731	-0.01163
280.613	0.43484	283.793	-0.02138
280.723	0.55354	283.854	0.01317
280.833	0.46925	283.916	0.0336
280.944	0.47957	283.978	0.00098
281.054	0.43312	284.039	-0.00755
281.165	0.43656	284.101	0.02329
281.275	0.44345	284.162	-0.04048
281.385	0.42108	284.224	0.04487
281.496	0.47785	284.285	0.01134
281.606	0.42108	284.347	-0.00497
281.717	0.44861	284.408	-0.01765
281.827	0.41764	284.47	0.05736
281.937	0.4228	284.532	-0.01882
282.048	0.40732	284.593	0.01523
282.158	0.40904	284.655	0.00145
282.269	0.45549	284.716	-0.00053
282.379	0.40216	284.778	0.03222
282.489	0.45205	284.839	0.02014
282.6	0.42796	284.901	-0.02188
282.71	0.37636	284.962	0.03332
282.821	0.37636	285.024	-0.02804
282.931	0.43656	285.085	0.05226
283.042	0.44689	285.147	-0.01809
283.152	0.37636	285.209	0.00554
283.262	0.42796	285.27	-0.01567
283.373	0.49161	285.332	0.06837
283.483	0.43656	285.393	-0.03365
283.594	0.39356	285.455	0.0178
283.704	0.50709	285.516	-0.06391
283.814	0.45377	285.578	0.02701
283.925	0.4056	285.639	-0.01532
284.035	0.44689	285.701	-0.013
284.146	0.52602	285.763	0.01664
284.256	0.50537	285.824	0.02467
284.366	0.49333	285.886	0.000538
284.477	0.50537	285.947	-0.01469
284.587	0.52602	286.009	0.00403
284.698	0.49505	286.07	-0.00592
284.808	0.50021	286.132	0.0413
284.918	0.50193	286.193	-0.03869
285.029	0.45549	286.255	0.01608
285.139	0.49849	286.317	-0.00586
285.25	0.53634	286.378	-0.02151
285.36	0.46409	286.44	-0.03856
285.47	0.51225	286.501	0.01632
285.581	0.58278	286.563	-0.03618
285.691	0.53118	286.624	-0.03886
285.802	0.54322	286.686	-0.02358
285.912	0.58106	286.747	0.00402
286.022	0.53118	286.809	-0.03603
286.133	0.53634	286.871	-0.00547
286.243	0.57934	286.932	-0.04988
286.354	0.56902	286.994	-0.0121
286.464	0.63611	287.055	0.02475
286.574	0.63439	287.117	0.00507
286.685	0.64643	287.178	-0.03424
286.795	0.62063	287.24	0.01394
286.906	0.69632	287.301	-0.0036
287.016	0.66019	287.363	0.01808
287.127	0.68255	287.425	-0.00367
287.237	0.70664	287.486	0.00902
287.347	0.76512	287.548	-0.02022
287.458	0.79781	287.609	-0.02232
287.568	0.72556	287.671	-0.01813
287.679	0.85629	287.732	0.01643
287.789	0.86318	287.794	0.0258
287.899	0.8821	287.855	-0.03753
288.01	1.018	287.917	0.01354
288.12	0.97671	287.979	-0.01892
288.231	0.94403	288.04	-0.01414
288.341	1.0627	288.102	-0.01922
288.451	1.1556	288.163	-0.01849
288.562	1.1745	288.225	0.00656
288.672	1.1694	288.286	0.02306
288.783	1.2967	288.348	0.01359
288.893	1.362	288.409	-0.000229
289.003	1.4463	288.471	0.029
289.114	1.5685	288.532	-0.01631
289.224	1.6063	288.594	-0.01072
289.335	1.7663	288.656	0.03022
289.445	1.7972	288.717	-0.00347
289.555	1.9744	288.779	0.03955
289.666	2.0312	288.84	-0.00399
289.776	2.0742	288.902	-0.00188
289.887	2.2153	288.963	-0.00751
289.997	2.2944	289.025	0.0527
290.107	2.3047	289.086	-0.01019
290.218	2.4148	289.148	0.03571
290.328	2.4853	289.21	0.00824
290.439	2.4939	289.271	0.04528
290.549	2.5146	289.333	-0.00825
290.66	2.5455	289.394	0.03412
290.77	2.5129	289.456	-0.03397
290.88	2.5025	289.517	0.03496
290.991	2.4217	289.579	0.01602
291.101	2.3236	289.64	0.04907
291.212	2.3666	289.702	0.06418
291.322	2.26	289.764	0.04771
291.432	2.1034	289.825	0.02389
291.543	2.1396	289.887	0.05787
291.653	2.0106	289.948	0.0727
291.764	1.8523	290.01	0.03622
291.874	1.8437	290.071	0.02677
291.984	1.7783	290.133	0.02899
292.095	1.6527	290.194	0.07353
292.205	1.5908	290.256	0.01935
292.316	1.5427	290.318	0.01514
292.426	1.4859	290.379	0.08053
292.536	1.4326	290.441	0.0313
292.647	1.4033	290.502	0.05999
292.757	1.2967	290.564	0.01216
292.868	1.3569	290.625	0.03699
292.978	1.3018	290.687	0.01964
293.088	1.2967	290.748	0.01734
293.199	1.2932	290.81	0.04386
293.309	1.2795	290.872	0.0569
293.42	1.2244	290.933	0.02311
293.53	1.2777	290.995	-0.01299
293.64	1.2623	291.056	0.06579
293.751	1.2657	291.118	-0.01108
293.861	1.3018	291.179	0.03553
293.972	1.2451	291.241	0.00288
294.082	1.3259	291.302	0.0346
294.192	1.2863	291.364	0.02937
294.303	1.2743	291.426	0.04848
294.413	1.3672	291.487	0.05874
294.524	1.3569	291.549	0.01473
294.634	1.4033	291.61	0.05009
294.745	1.4308	291.672	0.01518
294.855	1.4566	291.733	0.0463
294.965	1.4859	291.795	-0.02256
295.076	1.4412	291.856	0.04043
295.186	1.4876	291.918	-0.02745
295.297	1.5736	291.979	0.05577
295.407	1.5323	292.041	0.01202
295.517	1.5564	292.103	0.03725
295.628	1.67	292.164	0.02602
295.738	1.6424	292.226	0.03515
295.849	1.7216	292.287	0.02314
295.959	1.7714	292.349	0.05458
296.069	1.7921	292.41	0.027
296.18	1.78	292.472	0.04442
296.29	1.8437	292.533	0.0213
296.401	1.8351	292.595	0.03794
296.511	1.8489	292.657	0.03007
296.621	1.9022	292.718	0.02935
296.732	1.897	292.78	0.04668
296.842	1.8454	292.841	0.05197
296.953	1.9452	292.903	0.02428
297.063	1.9039	292.964	0.04069
297.173	1.8592	293.026	0.05499
297.284	1.8213	293.087	0.02005
297.394	1.8678	293.149	0.04542
297.505	1.8076	293.211	0.04352
297.615	1.799	293.272	0.07877
297.725	1.6837	293.334	0.01477
297.836	1.7233	293.395	0.10903
297.946	1.6527	293.457	0.07454
298.057	1.7147	293.518	0.04726
298.167	1.6235	293.58	0.05747
298.277	1.596	293.641	0.03861
298.388	1.6063	293.703	0.0807
298.498	1.5822	293.765	0.07476
298.609	1.5788	293.826	0.083
298.719	1.5943	293.888	0.12519
298.83	1.5461	293.949	0.07941
298.94	1.5289	294.011	0.06279
299.05	1.5237	294.072	0.0871
299.161	1.5547	294.134	0.13192
299.271	1.5616	294.195	0.13291
299.382	1.553	294.257	0.11413
299.492	1.4962	294.319	0.11731
299.602	1.5581	294.38	0.15934
299.713	1.5564	294.442	0.14022
299.823	1.6011	294.503	0.13514
299.934	1.5375	294.565	0.1408
300.044	1.5513	294.626	0.17442
300.154	1.5341	294.688	0.16054
300.265	1.5667	294.749	0.18599
300.375	1.5736	294.811	0.14924
300.486	1.6046	294.872	0.20038
300.596	1.479	294.934	0.23368
300.706	1.5444	294.996	0.22054
300.817	1.5581	295.057	0.26114
300.927	1.5237	295.119	0.25174
301.038	1.5255	295.18	0.20862
301.148	1.4876	295.242	0.28314
301.258	1.4205	295.303	0.27737
301.369	1.5065	295.365	0.33298
301.479	1.424	295.426	0.27778
301.59	1.3139	295.488	0.31396
301.7	1.2777	295.55	0.2756
301.81	1.2365	295.611	0.37282
301.921	1.104	295.673	0.31038
302.031	1.0937	295.734	0.38216
302.142	0.98187	295.796	0.37651
302.252	0.99047	295.857	0.41647
302.362	0.89414	295.919	0.36759
302.473	0.81329	295.98	0.41026
302.583	0.772	296.042	0.43016
302.694	0.74276	296.104	0.44822
302.804	0.68427	296.165	0.44187
302.915	0.729	296.227	0.4418
303.025	0.72384	296.288	0.46587
303.135	0.729	296.35	0.43882
303.246	0.66707	296.411	0.48775
303.356	0.7548	296.473	0.501
303.467	0.83393	296.534	0.48034
303.577	0.82017	296.596	0.548
303.687	0.84081	296.658	0.48885
303.798	0.92854	296.719	0.50433
303.908	1.006	296.781	0.48668
304.019	1.0455	296.842	0.49467
304.129	1.1023	296.904	0.51606
304.239	1.2193	296.965	0.48942
304.35	1.2915	297.027	0.4773
304.46	1.3724	297.088	0.50672
304.571	1.4326	297.15	0.51405
304.681	1.5186	297.212	0.54421
304.791	1.6304	297.273	0.49156
304.902	1.6029	297.335	0.5418
305.012	1.4962	297.396	0.49811
305.123	1.5943	297.458	0.52958
305.233	1.4773	297.519	0.54849
305.343	1.3035	297.581	0.5049
305.454	1.1642	297.642	0.57764
305.564	0.91306	297.704	0.52676
305.675	0.57418	297.766	0.54799
305.785	0.33851	297.827	0.54839
305.895	-0.05541	297.889	0.54709
306.006	-0.29796	297.95	0.57612
306.116	-0.65232	298.012	0.55224
306.227	-0.99809	298.073	0.58916
306.337	-1.3542	298.135	0.61394
306.447	-1.4918	298.196	0.60985
306.558	-1.7361	298.258	0.6269
306.668	-1.8083	298.319	0.64724
306.779	-1.9304	298.381	0.64921
306.889	-2.0887	298.443	0.66878
307	-2.0044	298.504	0.70625
307.11	-1.9769	298.566	0.70978
307.22	-1.9356	298.627	0.70532
307.331	-1.8031	298.689	0.72374
307.441	-1.8289	298.75	0.70057
307.552	-1.6862	298.812	0.74236
307.662	-1.6483	298.873	0.79581
307.772	-1.5692	298.935	0.75471
307.883	-1.3731	298.997	0.72221
307.993	-1.3129	299.058	0.80092
308.104	-1.3576	299.12	0.79494
308.214	-1.177	299.181	0.79824
308.324	-1.1271	299.243	0.82187
308.435	-1.0566	299.304	0.7579
308.545	-1.0394	299.366	0.8209
308.656	-0.95508	299.427	0.74673
308.766	-0.88799	299.489	0.80621
308.876	-0.83983	299.551	0.78815
308.987	-0.78994	299.612	0.81083
309.097	-0.75038	299.674	0.77406
309.208	-0.75038	299.735	0.75548
309.318	-0.65404	299.797	0.78885
309.428	-0.64716	299.858	0.75978
309.539	-0.63684	299.92	0.70503
309.649	-0.58524	299.981	0.74818
309.76	-0.55255	300.043	0.70765
309.87	-0.5904	300.105	0.69707
309.98	-0.54567	300.166	0.71145
310.091	-0.51987	300.228	0.675
310.201	-0.50955	300.289	0.69751
310.312	-0.49407	300.351	0.66188
310.422	-0.4631	300.412	0.61668
310.532	-0.39429	300.474	0.68931
310.643	-0.38053	300.535	0.60885
310.753	-0.35989	300.597	0.60869
310.864	-0.38913	300.659	0.55243
310.974	-0.35645	300.72	0.58027
311.085	-0.2928	300.782	0.53809
311.195	-0.26872	300.843	0.55235
311.305	-0.22571	300.905	0.50732
311.416	-0.26184	300.966	0.48594
311.526	-0.18271	301.028	0.51641
311.637	-0.16035	301.089	0.52271
311.747	-0.17583	301.151	0.4862
311.857	-0.12938	301.213	0.48374
311.968	-0.10874	301.274	0.47901
312.078	-0.10702	301.336	0.49591
312.189	-0.10874	301.397	0.47401
312.299	-0.0881	301.459	0.484
312.409	-0.10186	301.52	0.43299
312.52	-0.04681	301.582	0.51418
312.63	-0.05369	301.643	0.45433
312.741	-0.07606	301.705	0.46447
312.851	-0.03821	301.766	0.46344
312.961	-0.02101	301.828	0.4908
313.072	-0.09326	301.89	0.47822
313.182	-0.03133	301.951	0.51613
313.293	0.0134	302.013	0.47279
313.403	-0.04165	302.074	0.50219
313.513	0.0306	302.136	0.47646
313.624	0.00479	302.197	0.5258
313.734	0.065	302.259	0.53582
313.845	0.01856	302.32	0.52698
313.955	0.13381	302.382	0.5459
314.065	0.14413	302.444	0.5699
314.176	0.08048	302.505	0.52489
314.286	0.13209	302.567	0.56955
314.397	0.21466	302.628	0.57266
314.507	0.26626	302.69	0.57453
314.617	0.28863	302.751	0.57692
314.728	0.31099	302.813	0.58957
314.838	0.33679	302.874	0.60919
314.949	0.41764	302.936	0.65053
315.059	0.4228	302.998	0.60564
315.17	0.47097	303.059	0.66792
315.28	0.53634	303.121	0.63188
315.39	0.57246	303.182	0.67251
315.501	0.5759	303.244	0.67797
315.611	0.63267	303.305	0.68344
315.722	0.68427	303.367	0.71739
315.832	0.67223	303.428	0.72422
315.942	0.76856	303.49	0.7679
316.053	0.85974	303.552	0.76302
316.163	0.83909	303.613	0.80545
316.274	0.82017	303.675	0.82482
316.384	0.95779	303.736	0.84423
316.494	1.0472	303.798	0.85484
316.605	1.0077	303.859	0.8211
316.715	1.0507	303.921	0.90529
316.826	1.221	303.982	0.89864
316.936	1.2055	304.044	0.93934
317.046	1.2863	304.106	0.9329
317.157	1.3517	304.167	0.94744
317.267	1.4188	304.229	0.94757
317.378	1.553	304.29	0.95569
317.488	1.5358	304.352	0.90528
317.598	1.5633	304.413	0.998
317.709	1.7284	304.475	0.92472
317.819	1.7112	304.536	0.92448
317.93	1.8385	304.598	0.94349
318.04	1.7972	304.66	0.92371
318.15	2.0295	304.721	0.93929
318.261	2.0157	304.783	0.89282
318.371	2.069	304.844	0.87997
318.482	2.1671	304.906	0.80269
318.592	2.3512	304.967	0.79071
318.702	2.3838	305.029	0.78899
318.813	2.487	305.09	0.74432
318.923	2.5111	305.152	0.73951
319.034	2.6384	305.213	0.70505
319.144	2.7176	305.275	0.67064
319.255	2.8018	305.337	0.62685
319.365	2.9309	305.398	0.6042
319.475	3.0582	305.46	0.58237
319.586	3.1459	305.521	0.51532
319.696	3.2594	305.583	0.52015
319.807	3.4074	305.644	0.44188
319.917	3.4056	305.706	0.42959
320.027	3.5811	305.767	0.41851
320.138	3.7273	305.829	0.33586
320.248	3.8288	305.891	0.3953
320.359	4.0198	305.952	0.30481
320.469	4.0438	306.014	0.33727
320.579	4.2227	306.075	0.36016
320.69	4.3535	306.137	0.2423
320.8	4.4481	306.198	0.26422
320.911	4.6321	306.26	0.27671
321.021	4.7887	306.321	0.24191
321.131	4.8953	306.383	0.23095
321.242	5.1052	306.445	0.21215
321.352	5.3237	306.506	0.19472
321.463	5.4819	306.568	0.21187
321.573	5.6281	306.629	0.22195
321.683	5.8466	306.691	0.17928
321.794	6.041	306.752	0.20625
321.904	6.2079	306.814	0.23608
322.015	6.4126	306.875	0.17348
322.125	6.6396	306.937	0.18416
322.235	6.8667	306.999	0.17438
322.346	7.0559	307.06	0.17549
322.456	7.2365	307.122	0.20431
322.567	7.5754	307.183	0.18535
322.677	7.8352	307.245	0.16291
322.787	8.0554	307.306	0.18289
322.898	8.3719	307.368	0.20243
323.008	8.6196	307.429	0.16607
323.119	8.9292	307.491	0.17101
323.229	9.1855	307.553	0.23264
323.34	9.4934	307.614	0.19328
323.45	9.877	307.676	0.17279
323.56	10.121	307.737	0.22054
323.671	10.51	307.799	0.16363
323.781	10.945	307.86	0.24873
323.892	11.153	307.922	0.23705
324.002	11.597	307.983	0.22382
324.112	12.094	308.045	0.24436
324.223	12.562	308.106	0.23273
324.333	12.922	308.168	0.24195
324.444	13.405	308.23	0.24034
324.554	13.954	308.291	0.24313
324.664	14.577	308.353	0.25666
324.775	15.112	308.414	0.23774
324.885	15.69	308.476	0.22989
324.996	16.459	308.537	0.27535
325.106	17.15	308.599	0.23506
325.216	17.893	308.66	0.22741
325.327	18.748	308.722	0.23936
325.437	19.663	308.784	0.22403
325.548	20.628	308.845	0.16904
325.658	21.812	308.907	0.19453
325.768	22.976	308.968	0.14385
325.879	24.291	309.03	0.17322
325.989	25.82	309.091	0.18072
326.1	27.31	309.153	0.13706
326.21	29.078	309.214	0.16832
326.32	30.803	309.276	0.05521
326.431	32.694	309.338	0.09904
326.541	34.653	309.399	0.01708
326.652	36.619	309.461	0.09889
326.762	38.57	309.522	0.03676
326.872	40.032	309.584	-0.02029
326.983	41.56	309.645	0.06612
327.093	42.766	309.707	-0.04229
327.204	43.562	309.768	0.000449
327.314	44.107	309.83	-0.0061
327.425	44.663	309.892	-0.05951
327.535	45.189	309.953	-0.02838
327.645	45.893	310.015	-0.09064
327.756	46.927	310.076	-0.1039
327.866	48.386	310.138	-0.03707
327.977	50.384	310.199	-0.11635
328.087	53.025	310.261	-0.10779
328.197	55.97	310.322	-0.08022
328.308	59.348	310.384	-0.07162
328.418	63.19	310.446	-0.1446
328.529	66.993	310.507	-0.0574
328.639	70.526	310.569	-0.08264
328.749	74.079	310.63	-0.03214
328.86	77.084	310.692	-0.06009
328.97	79.268	310.753	-0.03155
329.081	80.849	310.815	-0.09209
329.191	81.474	310.876	-0.02519
329.301	80.887	310.938	-0.03742
329.412	79.506	311	-0.03953
329.522	76.929	311.061	0.043
329.633	72.938	311.123	0.02033
329.743	68.218	311.184	0.00289
329.853	62.649	311.246	0.04673
329.964	56.701	311.307	0.08094
330.074	50.114	311.369	0.06675
330.185	43.414	311.43	0.05826
330.295	36.748	311.492	0.10738
330.405	30.124	311.553	0.12835
330.516	23.578	311.615	0.09911
330.626	17.491	311.677	0.14611
330.737	11.239	311.738	0.18652
330.847	5.5129	311.8	0.10661
330.957	0.00479	311.861	0.18528
331.068	-5.1507	311.923	0.14977
331.178	-9.9105	311.984	0.14424
331.289	-14.5	312.046	0.19468
331.399	-18.718	312.107	0.17474
331.51	-22.628	312.169	0.15046
331.62	-26.459	312.231	0.18731
331.73	-29.796	312.292	0.12979
331.841	-32.977	312.354	0.18802
331.951	-35.889	312.415	0.17404
332.062	-38.669	312.477	0.14734
332.172	-41.053	312.538	0.14831
332.282	-43.069	312.6	0.18125
332.393	-45.003	312.661	0.13448
332.503	-46.713	312.723	0.09202
332.614	-48.348	312.785	0.13536
332.724	-49.628	312.846	0.08332
332.834	-50.882	312.908	0.10045
332.945	-52.043	312.969	0.10017
333.055	-52.885	313.031	0.0877
333.166	-53.776	313.092	0.0483
333.276	-54.199	313.154	0.02998
333.386	-54.495	313.215	0.06181
333.497	-54.634	313.277	0.01303
333.607	-54.343	313.339	0.01449
333.718	-54.103	313.4	-0.05349
333.828	-53.59	313.462	0.00263
333.938	-52.857	313.523	-0.05259
334.049	-52.141	313.585	-0.08342
334.159	-51.262	313.646	-0.05564
334.27	-50.253	313.708	-0.06843
334.38	-49.176	313.769	-0.10536
334.49	-48.113	313.831	-0.1229
334.601	-46.986	313.893	-0.14381
334.711	-45.772	313.954	-0.13392
334.822	-44.581	314.016	-0.12659
334.932	-43.368	314.077	-0.16051
335.043	-42.264	314.139	-0.13925
335.153	-41.062	314.2	-0.18623
335.263	-39.809	314.262	-0.14978
335.374	-38.629	314.323	-0.16058
335.484	-37.525	314.385	-0.1799
335.595	-36.367	314.447	-0.18015
335.705	-35.089	314.508	-0.18989
335.815	-33.888	314.57	-0.19377
335.926	-32.762	314.631	-0.17753
336.036	-31.489	314.693	-0.20409
336.147	-30.328	314.754	-0.22122
336.257	-29.135	314.816	-0.23052
336.367	-27.967	314.877	-0.21026
336.478	-26.879	314.939	-0.20959
336.588	-25.908	315	-0.21468
336.699	-24.943	315.062	-0.21173
336.809	-23.992	315.124	-0.1786
336.919	-23.032	315.185	-0.20797
337.03	-22.184	315.247	-0.19694
337.14	-21.391	315.308	-0.19651
337.251	-20.607	315.37	-0.22819
337.361	-19.91	315.431	-0.18277
337.471	-19.134	315.493	-0.22239
337.582	-18.458	315.554	-0.14862
337.692	-17.861	315.616	-0.20091
337.803	-17.29	315.678	-0.20705
337.913	-16.714	315.739	-0.18296
338.023	-16.158	315.801	-0.20438
338.134	-15.711	315.862	-0.11407
338.244	-15.247	315.924	-0.18101
338.355	-14.686	315.985	-0.14279
338.465	-14.299	316.047	-0.1098
338.575	-13.812	316.108	-0.1763
338.686	-13.464	316.17	-0.11366
338.796	-12.85	316.232	-0.15089
338.907	-12.47	316.293	-0.10019
339.017	-12.097	316.355	-0.10405
339.128	-11.6	316.416	-0.13224
339.238	-11.078	316.478	-0.08507
339.348	-10.691	316.539	-0.14412
339.459	-10.181	316.601	-0.0435
339.569	-9.7178	316.662	-0.1069
339.68	-9.3376	316.724	-0.06964
339.79	-8.8285	316.786	-0.07074
339.9	-8.3623	316.847	-0.05472
340.011	-7.915	316.909	-0.04895
340.121	-7.5056	316.97	-0.10644
340.232	-7.1083	317.032	-0.02338
340.342	-6.7763	317.093	-0.06956
340.452	-6.4477	317.155	-0.08294
340.563	-6.083	317.216	0.01289
340.673	-5.7286	317.278	-0.0417
340.784	-5.4981	317.34	-0.01029
340.894	-5.2969	317.401	-0.00311
341.004	-5.0044	317.463	-0.01045
341.115	-4.7447	317.524	0.00127
341.225	-4.5778	317.586	0.02166
341.336	-4.423	317.647	0.01128
341.446	-4.263	317.709	0.00477
341.556	-4.0394	317.77	0.00653
341.667	-3.9156	317.832	-0.000225
341.777	-3.8364	317.894	0.01121
341.888	-3.6283	317.955	0.02888
341.998	-3.544	318.017	0.0482
342.108	-3.4907	318.078	0.02801
342.219	-3.3582	318.14	0.05163
342.329	-3.2722	318.201	-0.02482
342.44	-3.1759	318.263	0.05574
342.55	-3.1845	318.324	-0.00185
342.66	-3.1036	318.386	0.00272
342.771	-3.1088	318.447	0.0617
342.881	-3.0279	318.509	0.03401
342.992	-3.0107	318.571	-0.02004
343.102	-2.997	318.632	0.05103
343.213	-2.9505	318.694	0.0335
343.323	-2.9798	318.755	0.03889
343.433	-2.9488	318.817	0.00597
343.544	-2.9196	318.878	0.05369
343.654	-2.9213	318.94	0.05806
343.765	-2.9178	319.001	0.04324
343.875	-2.9006	319.063	0.04722
343.985	-2.9385	319.125	0.05199
344.096	-2.9454	319.186	0.00485
344.206	-2.9041	319.248	0.13542
344.317	-2.9247	319.309	0.06521
344.427	-2.9333	319.371	0.12366
344.537	-2.9402	319.432	0.05423
344.648	-2.9505	319.494	0.09299
344.758	-2.9058	319.555	0.07667
344.869	-2.966	319.617	0.07616
344.979	-2.9677	319.679	0.04218
345.089	-2.9815	319.74	0.09497
345.2	-2.978	319.802	0.1051
345.31	-2.9282	319.863	0.12597
345.421	-2.8903	319.925	0.12391
345.531	-2.9798	319.986	0.1264
345.641	-2.9884	320.048	0.10945
345.752	-2.9058	320.109	0.13263
345.862	-2.8714	320.171	0.13972
345.973	-2.9436	320.233	0.14801
346.083	-2.9127	320.294	0.11519
346.193	-2.8215	320.356	0.15061
346.304	-2.8215	320.417	0.13448
346.414	-2.8783	320.479	0.1702
346.525	-2.8163	320.54	0.187
346.635	-2.7837	320.602	0.17715
346.745	-2.7596	320.663	0.21001
346.856	-2.6873	320.725	0.18386
346.966	-2.6512	320.787	0.16599
347.077	-2.6306	320.848	0.16765
347.187	-2.622	320.91	0.16273
347.298	-2.5893	320.971	0.1836
347.408	-2.5136	321.033	0.21994
347.518	-2.4327	321.094	0.13309
347.629	-2.505	321.156	0.25233
347.739	-2.4224	321.217	0.16983
347.85	-2.3209	321.279	0.17173
347.96	-2.3123	321.34	0.23893
348.07	-2.2487	321.402	0.11556
348.181	-2.2091	321.464	0.20549
348.291	-2.2246	321.525	0.20531
348.402	-2.1506	321.587	0.1851
348.512	-2.0715	321.648	0.17254
348.622	-2.044	321.71	0.1756
348.733	-2.044	321.771	0.20207
348.843	-2.0285	321.833	0.15096
348.954	-1.9373	321.894	0.18942
349.064	-1.896	321.956	0.16316
349.174	-1.9511	322.018	0.18417
349.285	-1.7825	322.079	0.17769
349.395	-1.7859	322.141	0.20338
349.506	-1.8599	322.202	0.15972
349.616	-1.7584	322.264	0.13631
349.726	-1.712	322.325	0.16055
349.837	-1.755	322.387	0.14474
349.947	-1.6758	322.448	0.1876
350.058	-1.6122	322.51	0.16632
350.168	-1.626	322.572	0.14978
350.278	-1.6208	322.633	0.14384
350.389	-1.5451	322.695	0.18485
350.499	-1.5004	322.756	0.17513
350.61	-1.5365	322.818	0.17436
350.72	-1.4883	322.879	0.17624
350.83	-1.4109	322.941	0.14693
350.941	-1.4247	323.002	0.13716
351.051	-1.4969	323.064	0.13261
351.162	-1.435	323.126	0.13918
351.272	-1.3748	323.187	0.18102
351.383	-1.3129	323.249	0.16374
351.493	-1.3696	323.31	0.1931
351.603	-1.3559	323.372	0.09607
351.714	-1.2819	323.433	0.19995
351.824	-1.294	323.495	0.12265
351.935	-1.2613	323.556	0.15582
352.045	-1.2475	323.618	0.14802
352.155	-1.2406	323.68	0.10429
352.266	-1.2922	323.741	0.16101
352.376	-1.1288	323.803	0.1459
352.487	-1.1495	323.864	0.14381
352.597	-1.177	323.926	0.17117
352.707	-1.1925	323.987	0.14885
352.818	-1.0807	324.049	0.13346
352.928	-1.1151	324.11	0.14795
353.039	-1.146	324.172	0.16099
353.149	-1.134	324.234	0.15932
353.259	-1.1202	324.295	0.15427
353.37	-1.0222	324.357	0.10926
353.48	-1.048	324.418	0.14406
353.591	-1.103	324.48	0.1378
353.701	-1.0325	324.541	0.15978
353.811	-1.005	324.603	0.12749
353.922	-1.005	324.664	0.12156
354.032	-1.0067	324.726	0.18412
354.143	-0.98604	324.787	0.13233
354.253	-0.974	324.849	0.16804
354.363	-0.89659	324.911	0.17251
354.474	-0.95336	324.972	0.16391
354.584	-0.94132	325.034	0.17954
354.695	-0.97572	325.095	0.20006
354.805	-0.974	325.157	0.14837
354.915	-0.93788	325.218	0.16622
355.026	-0.90347	325.28	0.18301
355.136	-0.89659	325.341	0.2474
355.247	-0.93444	325.403	0.15212
355.357	-0.82951	325.465	0.2446
355.468	-0.88111	325.526	0.18404
355.578	-0.91208	325.588	0.28242
355.688	-0.85359	325.649	0.25229
355.799	-0.86735	325.711	0.20595
355.909	-0.80714	325.772	0.33426
356.02	-0.89315	325.834	0.31094
356.13	-0.89659	325.895	0.26257
356.24	-0.86047	325.957	0.33564
356.351	-0.8209	326.019	0.35169
356.461	-0.82262	326.08	0.38147
356.572	-0.84155	326.142	0.38214
356.682	-0.82262	326.203	0.40278
356.792	-0.85531	326.265	0.4461
356.903	-0.74178	326.326	0.37537
357.013	-0.84155	326.388	0.46623
357.124	-0.81402	326.449	0.40526
357.234	-0.81058	326.511	0.50623
357.344	-0.75898	326.573	0.45692
357.455	-0.75726	326.634	0.49753
357.565	-0.74522	326.696	0.54886
357.676	-0.82779	326.757	0.51285
357.786	-0.78822	326.819	0.5399
357.896	-0.80886	326.88	0.56531
358.007	-0.8123	326.942	0.5542
358.117	-0.72457	327.003	0.57946
358.228	-0.84155	327.065	0.55645
358.338	-0.80714	327.127	0.56807
358.448	-0.7693	327.188	0.56551
358.559	-0.76586	327.25	0.57379
358.669	-0.75038	327.311	0.52988
358.78	-0.81402	327.373	0.64978
358.89	-0.74005	327.434	0.57278
359	-0.7607	327.496	0.61646
359.111	-0.73833	327.557	0.62951
359.221	-0.82951	327.619	0.63405
359.332	-0.78134	327.681	0.63632
359.442	-0.78994	327.742	0.64821
359.553	-0.87423	327.804	0.63567
359.663	-0.81746	327.865	0.69167
359.773	-0.7865	327.927	0.68362
359.884	-0.86219	327.988	0.73043
359.994	-0.82434	328.05	0.75575
360.105	-0.80542	328.111	0.79486
360.215	-0.75726	328.173	0.75992
360.325	-0.7693	328.234	0.85068
360.436	-0.85187	328.296	0.82415
360.546	-0.82607	328.358	0.91907
360.657	-0.72629	328.419	0.88769
360.767	-0.83639	328.481	0.92099
360.877	-0.85531	328.542	0.96284
360.988	-0.76586	328.604	0.9925
361.098	-0.74694	328.665	0.98521
361.209	-0.92412	328.727	0.97762
361.319	-0.81574	328.788	0.99683
361.429	-0.79682	328.85	1.0865
361.54	-0.88799	328.912	0.98295
361.65	-0.87939	328.973	1.0632
361.761	-0.81402	329.035	1.0187
361.871	-0.83639	329.096	1.0533
361.981	-0.92068	329.158	1.092
362.092	-0.85015	329.219	0.99246
362.202	-0.79854	329.281	1.0185
362.313	-0.92412	329.342	0.95587
362.423	-0.8123	329.404	0.91648
362.533	-0.8209	329.466	0.9332
362.644	-0.95852	329.527	0.83523
362.754	-0.9138	329.589	0.89528
362.865	-0.86047	329.65	0.75311
362.975	-0.86219	329.712	0.78921
363.085	-0.84843	329.773	0.71721
363.196	-0.90691	329.835	0.6322
363.306	-0.88283	329.896	0.59197
363.417	-0.89143	329.958	0.54255
363.527	-0.88627	330.02	0.45647
363.638	-0.84843	330.081	0.4365
363.748	-0.90003	330.143	0.37803
363.858	-0.97056	330.204	0.31535
363.969	-0.90003	330.266	0.2561
364.079	-0.80886	330.327	0.24168
364.19	-0.99465	330.389	0.11351
364.3	-0.90175	330.45	0.10257
364.41	-0.86735	330.512	0.07131
364.521	-0.91896	330.574	-0.00865
364.631	-0.87595	330.635	-0.03759
364.742	-0.92412	330.697	-0.07016
364.852	-0.85531	330.758	-0.09363
364.962	-0.89143	330.82	-0.16998
365.073	-0.85703	330.881	-0.18001
365.183	-0.91552	330.943	-0.1902
365.294	-0.91896	331.004	-0.23429
365.404	-0.87595	331.066	-0.23974
365.514	-0.89831	331.128	-0.24021
365.625	-0.90003	331.189	-0.30564
365.735	-0.85187	331.251	-0.24266
365.846	-0.931	331.312	-0.29363
365.956	-0.89487	331.374	-0.29474
366.066	-0.89831	331.435	-0.28284
366.177	-0.85359	331.497	-0.33344
366.287	-0.86735	331.558	-0.29277
366.398	-0.94992	331.62	-0.34694
366.508	-0.91724	331.681	-0.38937
366.618	-0.86907	331.743	-0.40709
366.729	-0.9482	331.805	-0.50539
366.839	-0.98088	331.866	-0.54763
366.95	-0.88799	331.928	-0.57981
367.06	-0.86735	331.989	-0.69142
367.17	-0.91208	332.051	-0.69817
367.281	-0.86735	332.112	-0.90502
367.391	-0.92756	332.174	-0.92184
367.502	-0.97056	332.235	-1.0475
367.612	-0.93616	332.297	-1.1067
367.723	-0.80886	332.359	-1.2926
367.833	-0.91208	332.42	-1.3456
367.943	-0.93272	332.482	-1.5458
368.054	-0.91208	332.543	-1.6253
368.164	-0.94992	332.605	-1.7714
368.275	-0.87767	332.666	-1.8961
368.385	-0.87939	332.728	-1.9607
368.495	-0.90175	332.789	-2.1768
368.606	-0.85703	332.851	-2.1964
368.716	-0.87079	332.913	-2.3993
368.827	-0.84843	332.974	-2.468
368.937	-0.9396	333.036	-2.5879
369.047	-0.91724	333.097	-2.6682
369.158	-0.87595	333.159	-2.7518
369.268	-0.8123	333.22	-2.8713
369.379	-0.84671	333.282	-2.859
369.489	-0.90691	333.343	-2.9086
369.599	-0.90003	333.405	-3.0254
369.71	-0.85875	333.467	-3.0318
369.82	-0.85015	333.528	-3.0089
369.931	-0.80714	333.59	-2.9847
370.041	-0.84843	333.651	-2.9939
370.151	-0.88283	333.713	-3.0034
370.262	-0.78478	333.774	-2.9432
370.372	-0.84671	333.836	-2.9553
370.483	-0.79854	333.897	-2.862
370.593	-0.83639	333.959	-2.8538
370.703	-0.88111	334.021	-2.7793
370.814	-0.76758	334.082	-2.7224
370.924	-0.78994	334.144	-2.6953
371.035	-0.79854	334.205	-2.6257
371.145	-0.82262	334.267	-2.5499
371.255	-0.81918	334.328	-2.4994
371.366	-0.84327	334.39	-2.4482
371.476	-0.7521	334.451	-2.4125
371.587	-0.81574	334.513	-2.2846
371.697	-0.7435	334.574	-2.2863
371.808	-0.7865	334.636	-2.1452
371.918	-0.8037	334.698	-2.1662
372.028	-0.74005	334.759	-2.0707
372.139	-0.81058	334.821	-2.0935
372.249	-0.83123	334.882	-1.9725
372.36	-0.78822	334.944	-1.9385
372.47	-0.75554	335.005	-1.9505
372.58	-0.81574	335.067	-1.7785
372.691	-0.66609	335.128	-1.8034
372.801	-0.81746	335.19	-1.7614
372.912	-0.83639	335.252	-1.6635
373.022	-0.69189	335.313	-1.6488
373.132	-0.72973	335.375	-1.6079
373.243	-0.7865	335.436	-1.5961
373.353	-0.70393	335.498	-1.5429
373.464	-0.83295	335.559	-1.4722
373.574	-0.69189	335.621	-1.4839
373.684	-0.72457	335.682	-1.4074
373.795	-0.72457	335.744	-1.4247
373.905	-0.77618	335.806	-1.3427
374.016	-0.63168	335.867	-1.3514
374.126	-0.65576	335.929	-1.3187
374.236	-0.73833	335.99	-1.2673
374.347	-0.7521	336.052	-1.2254
374.457	-0.66953	336.113	-1.2003
374.568	-0.68673	336.175	-1.178
374.678	-0.69877	336.236	-1.1771
374.788	-0.71081	336.298	-1.1321
374.899	-0.69877	336.36	-1.0994
375.009	-0.74522	336.421	-1.0672
375.12	-0.68673	336.483	-1.0364
375.23	-0.63168	336.544	-1.0153
375.34	-0.67641	336.606	-1.0455
375.451	-0.8037	336.667	-0.96144
375.561	-0.64888	336.729	-0.93559
375.672	-0.59728	336.79	-0.99072
375.782	-0.69361	336.852	-0.88715
375.893	-0.60072	336.914	-0.91684
376.003	-0.66437	336.975	-0.85474
376.113	-0.70737	337.037	-0.87326
376.224	-0.72457	337.098	-0.87917
376.334	-0.54395	337.16	-0.81364
376.445	-0.66437	337.221	-0.79276
376.555	-0.65576	337.283	-0.7846
376.665	-0.64028	337.344	-0.75314
376.776	-0.64716	337.406	-0.74339
376.886	-0.65576	337.468	-0.76335
376.997	-0.64544	337.529	-0.71636
377.107	-0.61104	337.591	-0.73047
377.217	-0.57147	337.652	-0.72848
377.328	-0.62308	337.714	-0.66371
377.438	-0.59556	337.775	-0.7308
377.549	-0.64888	337.837	-0.63871
377.659	-0.57664	337.898	-0.69826
377.769	-0.599	337.96	-0.64661
377.88	-0.62136	338.021	-0.67743
377.99	-0.6076	338.083	-0.60969
378.101	-0.61792	338.145	-0.62591
378.211	-0.62652	338.206	-0.62599
378.321	-0.58352	338.268	-0.59603
378.432	-0.55599	338.329	-0.63079
378.542	-0.56115	338.391	-0.53796
378.653	-0.61792	338.452	-0.61322
378.763	-0.58352	338.514	-0.56596
378.873	-0.48891	338.575	-0.53433
378.984	-0.6248	338.637	-0.57757
379.094	-0.54223	338.699	-0.49971
379.205	-0.49063	338.76	-0.55825
379.315	-0.48718	338.822	-0.50254
379.426	-0.57492	338.883	-0.5163
379.536	-0.6334	338.945	-0.51792
379.646	-0.47514	339.006	-0.47263
379.757	-0.47342	339.068	-0.49559
379.867	-0.57664	339.129	-0.48083
379.978	-0.52159	339.191	-0.48977
380.088	-0.52847	339.253	-0.46287
380.198	-0.47858	339.314	-0.45683
380.309	-0.53879	339.376	-0.4934
380.419	-0.55255	339.437	-0.44639
380.53	-0.52675	339.499	-0.46198
380.64	-0.50439	339.56	-0.46224
380.75	-0.45278	339.622	-0.42598
380.861	-0.44074	339.683	-0.43965
380.971	-0.53191	339.745	-0.4421
381.082	-0.53019	339.807	-0.36619
381.192	-0.48718	339.868	-0.3998
381.302	-0.48718	339.93	-0.41362
381.413	-0.43558	339.991	-0.33246
381.523	-0.52847	340.053	-0.3521
381.634	-0.54739	340.114	-0.3418
381.744	-0.46998	340.176	-0.3304
381.854	-0.4631	340.237	-0.32461
381.965	-0.51471	340.299	-0.35437
382.075	-0.51299	340.361	-0.31565
382.186	-0.45278	340.422	-0.3477
382.296	-0.50267	340.484	-0.35305
382.406	-0.47858	340.545	-0.28953
382.517	-0.54395	340.607	-0.29891
382.627	-0.40978	340.668	-0.32236
382.738	-0.47858	340.73	-0.26872
382.848	-0.46138	340.791	-0.30142
382.958	-0.49063	340.853	-0.2564
383.069	-0.4803	340.915	-0.21612
383.179	-0.42526	340.976	-0.32704
383.29	-0.52675	341.038	-0.2059
383.4	-0.46138	341.099	-0.27408
383.511	-0.4545	341.161	-0.21573
383.621	-0.47686	341.222	-0.24565
383.731	-0.40462	341.284	-0.22228
383.842	-0.43902	341.345	-0.21947
383.952	-0.55427	341.407	-0.2185
384.063	-0.36849	341.468	-0.23301
384.173	-0.40289	341.53	-0.16298
384.283	-0.4717	341.592	-0.2222
384.394	-0.40806	341.653	-0.21452
384.504	-0.41666	341.715	-0.1715
384.615	-0.4201	341.776	-0.2107
384.725	-0.4803	341.838	-0.17223
384.835	-0.42526	341.899	-0.20704
384.946	-0.41322	341.961	-0.16717
385.056	-0.39773	342.022	-0.20755
385.167	-0.42354	342.084	-0.1601
385.277	-0.50267	342.146	-0.17219
385.387	-0.4115	342.207	-0.19179
385.498	-0.40289	342.269	-0.13279
385.608	-0.41838	342.33	-0.1641
385.719	-0.40978	342.392	-0.14061
385.829	-0.46138	342.453	-0.19834
385.939	-0.36505	342.515	-0.19078
386.05	-0.43214	342.576	-0.13654
386.16	-0.4115	342.638	-0.1432
386.271	-0.31516	342.7	-0.11858
386.381	-0.4287	342.761	-0.18358
386.491	-0.43558	342.823	-0.1357
386.602	-0.39429	342.884	-0.14287
386.712	-0.30828	342.946	-0.11337
386.823	-0.43558	343.007	-0.12543
386.933	-0.45106	343.069	-0.16366
387.043	-0.37021	343.13	-0.12147
387.154	-0.35473	343.192	-0.11293
387.264	-0.42526	343.254	-0.09483
387.375	-0.27904	343.315	-0.11189
387.485	-0.35129	343.377	-0.15189
387.596	-0.4115	343.438	-0.10478
387.706	-0.38053	343.5	-0.09153
387.816	-0.35817	343.561	-0.11533
387.927	-0.37537	343.623	-0.0944
388.037	-0.38569	343.684	-0.14167
388.148	-0.35817	343.746	-0.06204
388.258	-0.4201	343.808	-0.08387
388.368	-0.38569	343.869	-0.08158
388.479	-0.32721	343.931	-0.11306
388.589	-0.40289	343.992	-0.10739
388.7	-0.34269	344.054	-0.04103
388.81	-0.31516	344.115	-0.11348
388.92	-0.39257	344.177	-0.09646
389.031	-0.38741	344.238	-0.05594
389.141	-0.28248	344.3	-0.14277
389.252	-0.4201	344.362	-0.02555
389.362	-0.33581	344.423	-0.11974
389.472	-0.35473	344.485	-0.07527
389.583	-0.4115	344.546	-0.08082
389.693	-0.36849	344.608	-0.01498
389.804	-0.26012	344.669	-0.0793
389.914	-0.38741	344.731	-0.08326
390.024	-0.33409	344.792	-0.03161
390.135	-0.33753	344.854	-0.05928
390.245	-0.34785	344.915	-0.04503
390.356	-0.33581	344.977	-0.02986
390.466	-0.34957	345.039	-0.0426
390.576	-0.38741	345.1	-0.09636
390.687	-0.37021	345.162	0.03096
390.797	-0.34097	345.223	-0.11616
390.908	-0.34613	345.285	-0.01293
391.018	-0.36505	345.346	-0.10076
391.128	-0.37365	345.408	-0.0241
391.239	-0.38741	345.469	-0.05811
391.349	-0.2928	345.531	-0.03775
391.46	-0.39085	345.593	-0.10074
391.57	-0.42182	345.654	-0.05447
391.681	-0.22743	345.716	-0.03834
391.791	-0.33581	345.777	-0.0196
391.901	-0.43386	345.839	-0.07971
392.012	-0.32033	345.9	-0.0544
392.122	-0.33753	345.962	-0.0749
392.233	-0.37537	346.023	-0.08148
392.343	-0.25152	346.085	0.01235
392.453	-0.32205	346.147	-0.0618
392.564	-0.35301	346.208	-0.05717
392.674	-0.37881	346.27	-0.04558
392.785	-0.23604	346.331	-0.06185
392.895	-0.30828	346.393	-0.05926
393.005	-0.32033	346.454	-0.068
393.116	-0.30484	346.516	-0.04197
393.226	-0.38225	346.577	-0.06807
393.337	-0.2498	346.639	-0.05482
393.447	-0.32377	346.701	-0.11373
393.557	-0.35129	346.762	-0.01874
393.668	-0.30828	346.824	-0.08018
393.778	-0.31	346.885	-0.03308
393.889	-0.27732	346.947	-0.07064
393.999	-0.28764	347.008	-0.00299
394.109	-0.35129	347.07	-0.08036
394.22	-0.32377	347.131	-0.07923
394.33	-0.32721	347.193	-0.00309
394.441	-0.27216	347.255	-0.06079
394.551	-0.3186	347.316	-0.08168
394.661	-0.36505	347.378	-0.03312
394.772	-0.25324	347.439	-0.02331
394.882	-0.27044	347.501	-0.05888
394.993	-0.33065	347.562	-0.03669
395.103	-0.32033	347.624	-0.0357
395.213	-0.21367	347.685	-0.04027
395.324	-0.33065	347.747	-0.03909
395.434	-0.35473	347.809	-0.03328
395.545	-0.32033	347.87	-0.04425
395.655	-0.26012	347.932	0.01544
395.766	-0.35301	347.993	-0.04773
395.876	-0.32205	348.055	-0.02795
395.986	-0.2842	348.116	-0.01171
396.097	-0.33925	348.178	-0.02948
396.207	-0.19475	348.239	0.0061
396.318	-0.37365	348.301	-0.05656
396.428	-0.32893	348.362	-0.04425
396.538	-0.34441	348.424	-0.02359
396.649	-0.22399	348.486	-0.04118
396.759	-0.29968	348.547	-0.03455
396.87	-0.32721	348.609	-0.04074
396.98	-0.25152	348.67	-0.02217
397.09	-0.28592	348.732	-0.03176
397.201	-0.31172	348.793	-0.04101
397.311	-0.31172	348.855	-0.00243
397.422	-0.31688	348.916	-0.01889
397.532	-0.24464	348.978	-0.00606
397.642	-0.28076	349.04	-0.07361
397.753	-0.28936	349.101	0.0792
397.863	-0.2928	349.163	-0.08099
397.974	-0.25668	349.224	0.02571
398.084	-0.32033	349.286	-0.05163
398.194	-0.26872	349.347	0.02101
398.305	-0.24292	349.409	-0.05513
398.415	-0.34785	349.47	0.0101
398.526	-0.3186	349.532	-0.00965
398.636	-0.30828	349.594	-0.00566
398.746	-0.3186	349.655	-0.01957
398.857	-0.2928	349.717	-0.0078
398.967	-0.23087	349.778	-0.03584
399.078	-0.22227	349.84	-0.00962
399.188	-0.40117	349.901	-0.01581
399.298	-0.2756	349.963	0.01001
399.409	-0.14142	350.024	-0.03531
399.519	-0.29968	350.086	0.02083
399.63	-0.27904	350.148	-0.01561
399.74	-0.24464	350.209	0.013
399.851	-0.22227	350.271	-0.0676
399.961	-0.32377	350.332	0.04066
400.071	-0.31688	350.394	-0.03521
400.182	-0.28248	350.455	0.06724
400.292	-0.14142	350.517	-0.06055
400.403	-0.27216	350.578	-0.02548
400.513	-0.37881	350.64	0.01863
400.623	-0.18099	350.702	-0.0399
400.734	-0.26356	350.763	0.04966
400.844	-0.26012	350.825	-0.01145
400.955	-0.2498	350.886	0.01334
401.065	-0.22915	350.948	0.02831
401.175	-0.19991	351.009	-0.01163
401.286	-0.30484	351.071	0.01779
401.396	-0.32033	351.132	-0.00658
401.507	-0.24808	351.194	-0.0191
401.617	-0.23948	351.255	0.01297
401.727	-0.24808	351.317	0.00513
401.838	-0.30828	351.379	0.00662
401.948	-0.23259	351.44	-0.00312
402.059	-0.17755	351.502	0.04068
402.169	-0.36677	351.563	0.00211
402.279	-0.18099	351.625	0.01253
402.39	-0.24808	351.686	0.03209
402.5	-0.26872	351.748	0.01285
402.611	-0.31172	351.809	0.04889
402.721	-0.17927	351.871	0.00609
402.831	-0.36333	351.933	0.02065
402.942	-0.29624	351.994	0.03288
403.052	-0.23259	352.056	0.00695
403.163	-0.3014	352.117	0.05003
403.273	-0.25496	352.179	0.03942
403.383	-0.24808	352.24	0.04612
403.494	-0.2412	352.302	0.02689
403.604	-0.30828	352.363	0.05361
403.715	-0.26528	352.425	0.02078
403.825	-0.25152	352.487	0.08778
403.936	-0.23259	352.548	0.03748
404.046	-0.25496	352.61	0.01915
404.156	-0.28592	352.671	0.068
404.267	-0.24808	352.733	0.02606
404.377	-0.19819	352.794	0.05545
404.488	-0.28076	352.856	-0.01315
404.598	-0.36849	352.917	0.05793
404.708	-0.22743	352.979	0.07512
404.819	-0.27732	353.041	-0.00737
404.929	-0.15519	353.102	0.05533
405.04	-0.2498	353.164	0.01766
405.15	-0.33581	353.225	0.04407
405.26	-0.22227	353.287	0.06991
405.371	-0.19647	353.348	0.03494
405.481	-0.27388	353.41	0.00751
405.592	-0.22915	353.471	0.08019
405.702	-0.21539	353.533	0.01803
405.812	-0.28076	353.595	0.03803
405.923	-0.2412	353.656	0.04227
406.033	-0.22399	353.718	0.02139
406.144	-0.21195	353.779	0.0041
406.254	-0.20335	353.841	0.06128
406.364	-0.20851	353.902	0.00388
406.475	-0.23087	353.964	0.05636
406.585	-0.28936	354.025	0.08664
406.696	-0.17927	354.087	0.03146
406.806	-0.22743	354.149	0.04011
406.916	-0.26528	354.21	0.00779
407.027	-0.15347	354.272	0.03239
407.137	-0.2412	354.333	0.02304
407.248	-0.27044	354.395	0.05272
407.358	-0.23604	354.456	0.03378
407.468	-0.11562	354.518	0.11428
407.579	-0.40806	354.579	-0.05078
407.689	-0.21711	354.641	0.08616
407.8	-0.09326	354.702	0.01182
407.91	-0.21711	354.764	0.01545
408.021	-0.2756	354.826	0.02082
408.131	-0.18271	354.887	0.04974
408.241	-0.23948	354.949	0.05152
408.352	-0.27388	355.01	0.0414
408.462	-0.23604	355.072	0.04666
408.573	-0.25152	355.133	0.06405
408.683	-0.30312	355.195	0.05189
408.793	-0.13282	355.256	0.0552
408.904	-0.22743	355.318	0.04051
409.014	-0.32033	355.38	0.06868
409.125	-0.20851	355.441	-0.00599
409.235	-0.18271	355.503	-0.00279
409.345	-0.22915	355.564	0.02753
409.456	-0.19991	355.626	0.04702
409.566	-0.27216	355.687	0.03648
409.677	-0.14314	355.749	0.03981
409.787	-0.25496	355.81	0.01571
409.897	-0.17067	355.872	0.05598
410.008	-0.18615	355.934	0.01659
410.118	-0.2498	355.995	0.04443
410.229	-0.26012	356.057	0.0311
410.339	-0.21195	356.118	-0.00124
410.449	-0.28764	356.18	0.03346
410.56	-0.13626	356.241	0.02409
410.67	-0.2412	356.303	0.02066
410.781	-0.23431	356.364	0.0343
410.891	-0.21367	356.426	-0.01788
411.001	-0.16207	356.488	0.0419
411.112	-0.30828	356.549	-0.0177
411.222	-0.22915	356.611	0.00183
411.333	-0.18099	356.672	0.04501
411.443	-0.22915	356.734	0.00669
411.553	-0.26528	356.795	0.03937
411.664	-0.1483	356.857	-0.03021
411.774	-0.27216	356.918	0.03376
411.885	-0.16207	356.98	0.00253
411.995	-0.23604	357.042	0.03839
412.106	-0.19131	357.103	0.00798
412.216	-0.17411	357.165	-0.022
412.326	-0.21195	357.226	0.02976
412.437	-0.2412	357.288	0.03837
412.547	-0.1225	357.349	0.02908
412.658	-0.20507	357.411	0.02502
412.768	-0.27388	357.472	0.03348
412.878	-0.15002	357.534	0.01426
412.989	-0.14486	357.596	0.01633
413.099	-0.27388	357.657	0.04645
413.21	-0.19131	357.719	0.03453
413.32	-0.23087	357.78	0.01492
413.43	-0.21195	357.842	0.01886
413.541	-0.18959	357.903	0.00553
413.651	-0.19475	357.965	0.05377
413.762	-0.23431	358.026	0.01848
413.872	-0.21023	358.088	-0.01092
413.982	-0.13454	358.149	0.03659
414.093	-0.18615	358.211	0.0186
414.203	-0.24292	358.273	0.00472
414.314	-0.17927	358.334	-0.00481
414.424	-0.21023	358.396	0.05246
414.534	-0.15347	358.457	-0.01444
414.645	-0.24636	358.519	0.03305
414.755	-0.23087	358.58	-0.02036
414.866	-0.13282	358.642	0.00415
414.976	-0.19303	358.703	0.00142
415.086	-0.26184	358.765	0.01674
415.197	-0.21539	358.827	0.03804
415.307	-0.17239	358.888	-0.0074
415.418	-0.19131	358.95	-0.000266
415.528	-0.23776	359.011	0.06205
415.638	-0.1311	359.073	0.0019
415.749	-0.22571	359.134	0.00346
415.859	-0.23087	359.196	0.000711
415.97	-0.20163	359.257	0.05508
416.08	-0.20335	359.319	-0.01635
416.191	-0.19131	359.381	0.02433
416.301	-0.19991	359.442	-0.00759
416.411	-0.21195	359.504	-0.03318
416.522	-0.17755	359.565	0.05809
416.632	-0.21195	359.627	-0.04306
416.743	-0.08294	359.688	0.03839
416.853	-0.23431	359.75	-0.01788
416.963	-0.23431	359.811	0.03348
417.074	-0.19475	359.873	0.00879
417.184	-0.14314	359.935	0.03185
417.295	-0.21195	359.996	-0.003
417.405	-0.23259	360.058	0.02668
417.515	-0.20851	360.119	0.0459
417.626	-0.18615	360.181	0.01826
417.736	-0.22227	360.242	0.02205
417.847	-0.16723	360.304	0.06463
417.957	-0.21883	360.365	-0.00167
418.067	-0.15863	360.427	-0.02719
418.178	-0.21711	360.489	0.08518
418.288	-0.17411	360.55	-0.00221
418.399	-0.22055	360.612	-0.01788
418.509	-0.06918	360.673	0.03088
418.619	-0.21539	360.735	0.03055
418.73	-0.15347	360.796	-0.05162
418.84	-0.14142	360.858	0.00501
418.951	-0.23604	360.919	0.00806
419.061	-0.22399	360.981	-0.00254
419.171	-0.1053	361.043	0.02246
419.282	-0.20679	361.104	-0.04163
419.392	-0.22055	361.166	0.09548
419.503	-0.20335	361.227	-0.04368
419.613	-0.20163	361.289	0.07921
419.723	-0.12078	361.35	0.00829
419.834	-0.16551	361.412	-0.02041
419.944	-0.2584	361.473	0.00758
420.055	-0.18787	361.535	-0.0263
420.165	-0.16551	361.596	0.02423
420.276	-0.22743	361.658	-0.0084
420.386	-0.22399	361.72	-0.01601
420.496	-0.09154	361.781	-0.00404
420.607	-0.17583	361.843	-0.00958
420.717	-0.18443	361.904	-0.02905
420.828	-0.20335	361.966	0.00826
420.938	-0.21023	362.027	0.00755
421.048	-0.2584	362.089	-0.000847
421.159	-0.18787	362.15	-0.05568
421.269	-0.07778	362.212	0.01519
421.38	-0.18443	362.274	-0.03002
421.49	-0.2584	362.335	-0.01143
421.6	-0.17239	362.397	0.03661
421.711	-0.18099	362.458	-0.07704
421.821	-0.15175	362.52	0.05182
421.932	-0.19991	362.581	-0.00776
422.042	-0.11218	362.643	-0.05119
422.152	-0.17927	362.704	0.02151
422.263	-0.18443	362.766	-0.00474
422.373	-0.19131	362.828	0.01146
422.484	-0.13798	362.889	-0.04198
422.594	-0.21539	362.951	0.03159
422.704	-0.21711	363.012	-0.00304
422.815	-0.05713	363.074	-0.03825
422.925	-0.21023	363.135	-0.03887
423.036	-0.26012	363.197	-0.02485
423.146	-0.12766	363.258	-0.01933
423.256	-0.17239	363.32	0.02908
423.367	-0.23948	363.382	-0.04739
423.477	-0.15175	363.443	-0.02795
423.588	-0.14314	363.505	0.01752
423.698	-0.22743	363.566	-0.05499
423.809	-0.10358	363.628	0.01519
423.919	-0.01413	363.689	-0.08179
424.029	-0.19647	363.751	0.04246
424.14	-0.21195	363.812	-0.04814
424.25	-0.14486	363.874	0.01677
424.361	-0.23431	363.936	-0.00505
424.471	-0.17927	363.997	-0.03398
424.581	-0.1225	364.059	0.03083
424.692	-0.22571	364.12	-0.09203
424.802	-0.18099	364.182	0.08199
424.913	-0.08122	364.243	-0.05006
425.023	-0.19475	364.305	0.01383
425.133	-0.17067	364.366	-0.0076
425.244	-0.26356	364.428	-0.04611
425.354	-0.1139	364.489	0.01802
425.465	-0.16895	364.551	-0.03195
425.575	-0.12594	364.613	0.02295
425.685	-0.24808	364.674	-0.01372
425.796	-0.0709	364.736	0.00983
425.906	-0.15347	364.797	-0.00536
426.017	-0.17411	364.859	-0.04909
426.127	-0.20507	364.92	0.00223
426.237	-0.05369	364.982	0.0132
426.348	-0.15691	365.043	-0.03125
426.458	-0.23431	365.105	-0.00131
426.569	-0.18271	365.167	-0.02937
426.679	-0.13798	365.228	-0.04465
426.789	-0.20679	365.29	-0.000541
426.9	-0.24464	365.351	-0.03711
427.01	-0.20679	365.413	-0.00422
427.121	-0.0795	365.474	0.02723
427.231	-0.2584	365.536	-0.08286
427.341	-0.16895	365.597	0.012
427.452	-0.09154	365.659	0.02225
427.562	-0.26356	365.721	-0.02238
427.673	-0.18615	365.782	-0.04385
427.783	-0.05713	365.844	0.03765
427.894	-0.10186	365.905	-0.06459
428.004	-0.17583	365.967	-0.00146
428.114	-0.19131	366.028	-0.02036
428.225	-0.15519	366.09	-0.03592
428.335	-0.1311	366.151	-0.08989
428.446	-0.16895	366.213	0.00212
428.556	-0.22399	366.275	0.02318
428.666	-0.06574	366.336	-0.00815
428.777	-0.16723	366.398	-0.06225
428.887	-0.12766	366.459	0.00186
428.998	-0.26356	366.521	-0.03474
429.108	-0.16551	366.582	0.01622
429.218	-0.14486	366.644	-0.06052
429.329	-0.17583	366.705	-0.00419
429.439	-0.19303	366.767	-0.02748
429.55	-0.15863	366.829	-0.02542
429.66	-0.15002	366.89	-0.02587
429.77	-0.22055	366.952	-0.02646
429.881	-0.14658	367.013	-0.00926
429.991	-0.09154	367.075	0.01622
430.102	-0.22743	367.136	-0.02118
430.212	-0.04681	367.198	-0.00861
430.322	-0.21711	367.259	-0.0136
430.433	-0.14658	367.321	-0.00949
430.543	-0.12422	367.383	-0.0551
430.654	-0.12938	367.444	-0.05438
430.764	-0.17239	367.506	0.00463
430.874	-0.13454	367.567	0.00435
430.985	-0.1397	367.629	-0.05035
431.095	-0.18271	367.69	-0.01996
431.206	-0.11734	367.752	-0.02904
431.316	-0.16723	367.813	0.00701
431.426	-0.26356	367.875	-0.00439
431.537	-0.13282	367.936	-0.02062
431.647	-0.17067	367.998	-0.0338
431.758	-0.18443	368.06	0.00124
431.868	-0.15691	368.121	-0.01595
431.979	-0.1397	368.183	-0.05297
432.089	-0.12078	368.244	-0.00471
432.199	-0.18271	368.306	-0.04206
432.31	-0.13282	368.367	0.000152
432.42	-0.12938	368.429	0.00614
432.531	-0.19819	368.49	-0.04585
432.641	-0.15519	368.552	0.01074
432.751	-0.26872	368.614	-0.02747
432.862	-0.07778	368.675	-0.05348
432.972	-0.14658	368.737	-0.00569
433.083	-0.19819	368.798	-0.00219
433.193	-0.15175	368.86	-0.07463
433.303	-0.11562	368.921	-0.01739
433.414	-0.18959	368.983	-0.06762
433.524	-0.25152	369.044	0.00776
433.635	-0.07778	369.106	-0.02224
433.745	-0.14314	369.168	-0.04963
433.855	-0.24292	369.229	-0.02058
433.966	-0.1139	369.291	-0.02682
434.076	-0.10874	369.352	0.00911
434.187	-0.18443	369.414	-0.05173
434.297	-0.12422	369.475	0.03906
434.407	-0.11046	369.537	-0.05075
434.518	-0.17755	369.598	0.00217
434.628	-0.18443	369.66	-0.01392
434.739	-0.11562	369.722	-0.06042
434.849	-0.16035	369.783	0.00838
434.959	-0.25324	369.845	-0.00131
435.07	-0.20335	369.906	-0.00525
435.18	-0.11562	369.968	-0.05333
435.291	-0.15519	370.029	-0.01034
435.401	-0.23776	370.091	-0.02708
435.511	-0.14142	370.152	0.01496
435.622	-0.12766	370.214	-0.00588
435.732	-0.20851	370.276	-0.05936
435.843	-0.18787	370.337	-0.01891
435.953	-0.14314	370.399	-0.00186
436.064	-0.18787	370.46	0.04377
436.174	-0.11046	370.522	-0.04621
436.284	-0.14314	370.583	-0.00317
436.395	-0.22743	370.645	0.00751
436.505	-0.18271	370.706	-0.01818
436.616	-0.07262	370.768	0.0063
436.726	-0.19475	370.83	-0.02905
436.836	-0.13798	370.891	0.02514
436.947	-0.05885	370.953	-0.03767
437.057	-0.11562	371.014	0.03156
437.168	-0.16723	371.076	-0.01581
437.278	-0.1311	371.137	-0.01195
437.388	-0.10186	371.199	-0.04731
437.499	-0.18271	371.26	0.04091
437.609	-0.12766	371.322	-0.03246
437.72	-0.18787	371.383	-0.01731
437.83	-0.07606	371.445	-0.01362
437.94	-0.15863	371.507	0.00545
438.051	-0.13798	371.568	0.00877
438.161	-0.13626	371.63	-0.03594
438.272	-0.11562	371.691	0.04962
438.382	-0.06057	371.753	0.01421
438.492	-0.18959	371.814	0.00821
438.603	-0.16895	371.876	-0.03444
438.713	-0.06229	371.937	-0.0011
438.824	-0.17927	371.999	0.04033
438.934	-0.16035	372.061	-0.05798
439.044	-0.0709	372.122	-0.01078
439.155	-0.14658	372.184	-0.02617
439.265	-0.15002	372.245	0.02732
439.376	-0.03133	372.307	-0.02317
439.486	-0.24808	372.368	0.03508
439.596	-0.16723	372.43	0.0071
439.707	-0.06574	372.491	-0.01343
439.817	-0.12078	372.553	0.0117
439.928	-0.16379	372.615	0.04048
440.038	-0.16551	372.676	0.04343
440.149	-0.07606	372.738	-0.04648
440.259	-0.09154	372.799	0.01191
440.369	-0.17067	372.861	-0.05172
440.48	-0.13282	372.922	0.00316
440.59	-0.12938	372.984	0.00706
[truncated: 49 more rows]

## Sheet: Panel C
Field (mT)	Huc-Air 10K	Huc-Air 40K	Ni Sim
240	0.88261	0.59311	2.35171e-15
240.078	0.90113	0.60016	2.3309e-15
240.156	0.77206	0.58958	2.08636e-15
240.234	0.84861	0.59028	1.78113e-15
240.313	0.93285	0.56771	1.35969e-15
240.391	0.77715	0.59365	9.29585e-16
240.469	0.81472	0.61324	2.10717e-16
240.547	0.99826	0.5574	-1.28338e-16
240.625	0.77639	0.55463	-1.17932e-16
240.703	0.78451	0.56961	-2.56676e-16
240.782	0.92084	0.53981	-2.72285e-16
240.86	0.84222	0.53146	-1.22268e-15
240.938	0.75766	0.51252	-1.43947e-15
241.016	0.87157	0.51062	-1.74904e-15
241.094	0.84775	0.54378	-1.90686e-15
241.172	0.72149	0.52364	-1.94762e-15
241.251	0.77671	0.48934	-2.04734e-15
241.329	0.90882	0.51762	-1.99531e-15
241.407	0.73232	0.48164	-1.93721e-15
241.485	0.74282	0.50818	-2.04474e-15
241.563	0.90806	0.5009	-1.80541e-15
241.641	0.73308	0.49076	-1.6129e-15
241.72	0.74033	0.51301	-1.5019e-15
241.798	0.91521	0.52375	-4.85604e-16
241.876	0.83443	0.53238	-3.05237e-16
241.954	0.72095	0.48376	-2.54942e-16
242.032	0.87114	0.51816	-2.48005e-16
242.11	0.84092	0.53205	-7.11063e-17
242.189	0.71424	0.53998	-9.01836e-17
242.267	0.83237	0.53151	-4.68261e-17
242.345	0.8811	0.55772	-1.56087e-17
242.423	0.7844	0.52126	1.16198e-16
242.501	0.80064	0.54019	2.54942e-16
242.579	0.93914	0.54253	4.85604e-17
242.658	0.80909	0.55892	2.44536e-16
242.736	0.76448	0.55099	-1.28338e-16
242.814	0.93145	0.56445	-2.08116e-16
242.892	0.89322	0.57352	-2.67082e-16
242.97	0.77823	0.55496	-1.26604e-16
243.048	0.83703	0.5733	-2.84425e-16
243.127	0.91975	0.57048	-1.45681e-16
243.205	0.82988	0.53075	-1.80367e-16
243.283	0.85641	0.56418	0
243.361	0.9858	0.54432	3.08705e-16
243.439	0.77065	0.57585	1.14464e-16
243.517	0.83421	0.56038	1.52618e-16
243.596	0.99219	0.52277	3.60734e-16
243.674	0.83692	0.54562	3.12174e-16
243.752	0.82046	0.57965	4.02358e-16
243.83	0.93935	0.58953	5.34164e-16
243.908	0.89669	0.5561	2.983e-16
243.986	0.7778	0.55333	7.63092e-17
244.064	0.95743	0.57259	2.67082e-16
244.143	0.91087	0.57764	9.36522e-17
244.221	0.83594	0.58508	-6.59034e-17
244.299	0.84309	0.56955	-2.08116e-17
244.377	0.92842	0.57514	1.00589e-16
244.455	0.81234	0.58936	2.46271e-16
244.533	0.88998	0.61807	1.80367e-16
244.612	0.91044	0.56803	5.2029e-17
244.69	0.89853	0.54519	1.7343e-16
244.768	0.77065	0.58046	1.17932e-16
244.846	0.89008	0.58187	4.02358e-16
244.924	0.9687	0.57183	5.41102e-16
245.002	0.69388	0.59772	4.7173e-16
245.081	0.80498	0.58703	5.86193e-16
245.159	0.94292	0.55273	7.24937e-16
245.237	0.78538	0.55447	3.4686e-16
245.315	0.76166	0.61704	3.12174e-16
245.393	0.88196	0.63468	3.81546e-16
245.471	0.79956	0.54095	8.6715e-17
245.55	0.74391	0.54285	2.04647e-16
245.628	0.90037	0.59121	-9.71208e-17
245.706	0.8171	0.58784	-1.23135e-16
245.784	0.7465	0.5428	-1.02324e-16
245.862	0.83096	0.55946	-5.37633e-17
245.94	0.87926	0.55843	-2.42802e-16
246.019	0.75712	0.53173	-2.44536e-16
246.097	0.88878	0.57487	-1.17932e-16
246.175	0.87406	0.5663	-3.26048e-16
246.253	0.79534	0.55398	-2.56676e-16
246.331	0.80952	0.53205	-5.2029e-16
246.409	0.92592	0.55175	-3.26048e-16
246.488	0.8485	0.59213	-5.06416e-16
246.566	0.81191	0.55745	-6.10474e-16
246.644	0.89571	0.53461	-7.76966e-16
246.722	0.86236	0.5047	-9.08773e-16
246.8	0.78992	0.60906	-9.78145e-16
246.878	0.84937	0.54535	-7.07594e-16
246.957	0.88792	0.59186	-6.79846e-16
247.035	0.71326	0.52516	-5.6885e-16
247.113	0.79956	0.52858	-2.56676e-16
247.191	0.90438	0.58138	-2.28928e-16
247.269	0.75971	0.55094	-2.63614e-16
247.347	0.78549	0.53998	-9.71208e-17
247.426	0.89312	0.55973	5.54976e-17
247.504	0.85392	0.56803	2.56676e-16
247.582	0.74618	0.56494	2.15053e-16
247.66	0.92376	0.61411	3.26048e-16
247.738	0.90806	0.58958	4.7173e-16
247.816	0.75181	0.5625	3.67672e-16
247.894	0.92939	0.55224	3.4686e-16
247.973	0.90438	0.60114	2.84425e-16
248.051	0.85143	0.56543	2.91362e-16
248.129	0.86074	0.59669	3.53797e-16
248.207	1.0425	0.59463	1.2487e-16
248.285	0.84352	0.56619	4.16232e-17
248.363	0.85154	0.58084	2.49739e-16
248.442	0.97335	0.59555	1.52618e-16
248.52	0.90622	0.57807	2.42802e-16
248.598	0.90773	0.56668	1.31807e-16
248.676	0.95278	0.59316	-4.16232e-17
248.754	0.90091	0.62333	1.52618e-16
248.832	0.87514	0.56711	2.15053e-16
248.911	0.91456	0.58079	3.32986e-16
248.989	0.99804	0.59539	3.81546e-16
249.067	0.86648	0.60646	2.84425e-16
249.145	0.89279	0.62154	1.80367e-16
249.223	0.98624	0.6108	1.42213e-16
249.301	0.89907	0.63034	-2.2199e-16
249.38	0.92874	0.58795	-9.71208e-17
249.458	1.0156	0.56722	-2.983e-16
249.536	0.96924	0.59946	-3.91952e-16
249.614	0.86615	0.6776	-2.01179e-16
249.692	0.98071	0.59392	-3.60734e-16
249.77	0.9805	0.67071	-2.80957e-16
249.849	0.90005	0.55572	-3.15643e-16
249.927	0.92603	0.56727	-2.18522e-16
250.005	0.97086	0.63647	9.36522e-17
250.083	0.93459	0.62192	2.08116e-16
250.161	0.92214	0.61107	5.2029e-17
250.239	0.96491	0.60771	9.01836e-17
250.318	0.95007	0.59913	1.80367e-16
250.396	0.83313	0.61286	1.21401e-16
250.474	0.93188	0.55924	3.05237e-16
250.552	0.97595	0.6019	-1.63024e-16
250.63	0.77087	0.58887	-4.85604e-17
250.708	0.90936	0.61042	-4.50918e-17
250.787	0.93285	0.61009	-2.11585e-16
250.865	0.77671	0.63305	-2.87894e-16
250.943	0.87135	0.55979	-3.86749e-16
251.021	0.94184	0.57476	-3.67672e-16
251.099	0.78137	0.61715	-7.11063e-17
251.177	0.75744	0.57194	5.2029e-18
251.255	0.95289	0.55913	1.7343e-17
251.334	0.82555	0.58763	1.14464e-16
251.412	0.8171	0.55045	2.94831e-17
251.49	0.83345	0.57384	2.18522e-16
251.568	0.83443	0.59843	2.53208e-16
251.646	0.8144	0.54394	1.26604e-16
251.724	0.84785	0.59533	5.11619e-16
251.803	0.92971	0.58616	5.06416e-16
251.881	0.76318	0.56055	3.50329e-16
251.959	0.88348	0.57048	3.12174e-16
252.037	0.87341	0.54497	9.36522e-17
252.115	0.86345	0.54399	-6.41691e-17
252.193	0.81559	0.52478	-1.7343e-17
252.272	0.93556	0.58643	-4.85604e-17
252.35	0.92852	0.55284	-1.82102e-16
252.428	0.84028	0.53922	-1.69961e-16
252.506	0.89582	0.50655	-5.89662e-17
252.584	0.97411	0.55007	-1.66493e-16
252.662	0.81234	0.54166	-4.85604e-17
252.741	0.85099	0.58008	-2.08116e-17
252.819	0.96144	0.5466	-4.85604e-17
252.897	0.85554	0.53661	-5.89662e-17
252.975	0.86312	0.54161	-1.07527e-16
253.053	0.92657	0.57525	-5.37633e-17
253.131	0.85836	0.57303	-9.36522e-17
253.21	0.80877	0.55219	-2.37599e-16
253.288	0.88781	0.5409	-1.66493e-16
253.366	0.88976	0.53075	-2.70551e-16
253.444	0.79068	0.56733	-2.53208e-16
253.522	0.91466	0.55148	-1.99445e-16
253.6	0.89821	0.54844	-1.59556e-16
253.679	0.84168	0.54486	-3.3472e-16
253.757	0.87774	0.59273	8.49807e-17
253.835	0.93794	0.59305	6.24348e-17
253.913	0.91564	0.60293	4.50918e-17
253.991	0.89192	0.6	1.05792e-16
254.069	0.92214	0.5714	-1.7343e-18
254.148	0.90459	0.60418	8.49807e-17
254.226	0.89366	0.60901	1.45681e-16
254.304	0.91943	0.58773	4.68261e-17
254.382	0.96166	0.61107	-1.14464e-16
254.46	0.88976	0.58356	5.2029e-18
254.538	0.8471	0.59783	-3.4686e-17
254.617	0.96675	0.59989	-1.10995e-16
254.695	0.83107	0.62757	-1.31807e-16
254.773	0.8825	0.62371	-1.80367e-16
254.851	0.9348	0.57905	-1.7343e-16
254.929	0.88315	0.61644	-2.20256e-16
255.007	0.85359	0.62648	-2.04647e-16
255.085	0.89571	0.63962	-1.90773e-16
255.164	0.94444	0.57949	-1.56087e-16
255.242	0.84861	0.5962	-1.02324e-16
255.32	0.98483	0.58768	1.47416e-16
255.398	0.9426	0.59327	1.45681e-16
255.476	0.85273	0.58844	-1.14464e-16
255.554	0.97021	0.58448	-9.19179e-17
255.633	0.92365	0.58627	-2.18522e-16
255.711	0.92668	0.58828	-8.48073e-16
255.789	0.87287	0.57764	-6.8158e-16
255.867	0.90914	0.60228	-7.53553e-16
255.945	0.87796	0.59745	-6.15677e-16
256.023	0.86659	0.55523	-3.62469e-16
256.102	0.93578	0.57987	-4.79534e-16
256.18	0.94736	0.58969	-6.07005e-16
256.258	0.79848	0.61623	-6.26082e-16
256.336	0.83118	0.56494	-5.87928e-16
256.414	0.96685	0.59061	-1.87304e-16
256.492	0.8837	0.59756	1.90773e-17
256.571	0.82338	0.60309	9.19179e-17
256.649	0.93513	0.58193	4.24904e-16
256.727	0.84861	0.57628	4.78667e-16
256.805	0.8484	0.5212	2.61879e-16
256.883	0.92365	0.59761	3.00034e-16
256.961	0.9073	0.59506	-3.29517e-17
257.04	0.84915	0.57037	2.65348e-16
257.118	0.93892	0.55094	3.9542e-16
257.196	0.93026	0.54958	4.66527e-16
257.274	0.94368	0.61574	4.9601e-16
257.352	0.89182	0.58437	2.84425e-16
257.43	0.97757	0.57976	1.90773e-16
257.509	0.91618	0.59929	8.6715e-17
257.587	0.92149	0.55154	2.08116e-16
257.665	0.91174	0.5854	2.46271e-16
257.743	0.99046	0.57504	2.28928e-16
257.821	0.91347	0.60326	1.7343e-17
257.899	0.90297	0.57357	2.70551e-16
257.978	0.96761	0.55056	3.78077e-16
258.056	0.92473	0.57428	1.52618e-16
258.134	0.90416	0.56603	3.36454e-16
258.212	0.94563	0.58111	2.08116e-16
258.29	0.90957	0.62599	3.32986e-16
258.368	0.89907	0.54437	1.21401e-16
258.447	0.98645	0.54817	2.25459e-16
258.525	0.89333	0.55246	1.10995e-16
258.603	0.87687	0.59853	0
258.681	0.99609	0.5365	1.21401e-16
258.759	0.92679	0.59663	-3.81546e-17
258.837	0.92712	0.60977	-1.5522e-16
258.915	0.88965	0.56592	-3.11307e-16
258.994	0.98559	0.58035	3.29517e-17
259.072	0.89095	0.54698	-2.55809e-17
259.15	0.95007	0.5943	-4.5959e-17
259.228	0.9256	0.60266	7.19735e-17
259.306	0.93816	0.60922	1.47849e-16
259.384	0.91044	0.57927	-1.2617e-16
259.463	0.92636	0.61069	-3.1651e-16
259.541	0.96231	0.58849	-1.99445e-17
259.619	1.0025	0.59522	-2.45837e-16
259.697	0.96415	0.58567	-6.08089e-17
259.775	1.0414	0.5949	-1.77983e-16
259.853	0.95928	0.62605	-4.2989e-16
259.932	1.0272	0.61628	-4.80835e-16
260.01	1.058	0.62713	-2.40092e-16
260.088	1.0091	0.62002	-4.58072e-16
260.166	0.93708	0.58763	-3.41359e-16
260.244	1.089	0.61954	-1.88117e-16
260.322	1.0526	0.61487	-3.68539e-17
260.401	0.96935	0.62062	-2.43994e-16
260.479	0.98007	0.59479	-2.76296e-16
260.557	0.98916	0.60244	1.08394e-19
260.635	0.91824	0.57645	-1.46332e-16
260.713	0.97628	0.59913	3.96721e-17
260.791	0.97638	0.58274	2.73803e-16
260.87	0.9073	0.55854	1.6736e-16
260.948	0.95938	0.55517	1.11862e-16
261.026	0.96415	0.6006	4.2382e-16
261.104	1.0043	0.58855	4.43981e-16
261.182	0.90741	0.56141	3.21929e-16
261.26	1.0263	0.60673	3.19978e-16
261.339	0.99901	0.60369	5.075e-16
261.417	0.92408	0.58942	3.98455e-16
261.495	0.94509	0.59083	3.85448e-16
261.573	1.086	0.60467	5.04465e-16
261.651	0.98775	0.58632	2.30228e-16
261.729	0.91098	0.6051	-1.23569e-16
261.808	1.0362	0.5981	-1.58688e-16
261.886	1.0164	0.59175	-2.78572e-16
261.964	0.96285	0.5898	-1.40045e-16
262.042	0.96891	0.59332	-9.01836e-17
262.12	0.9596	0.60781	-5.80557e-16
262.198	0.94152	0.59159	-3.94987e-16
262.277	0.98505	0.5746	-3.46426e-16
262.355	1.0076	0.6127	-2.12885e-16
262.433	0.88532	0.57759	-4.26204e-16
262.511	0.97	0.62491	-5.32864e-16
262.589	1.0238	0.63012	-6.50363e-18
262.667	0.93675	0.5816	6.72041e-17
262.745	0.97866	0.62599	3.98889e-17
262.824	1.0519	0.5956	-1.3831e-16
262.902	0.93621	0.61378	-4.24904e-17
262.98	0.96924	0.61248	-3.0567e-16
263.058	1.0555	0.60277	2.2199e-16
263.136	1.0612	0.57883	6.50363e-18
263.214	0.98613	0.64108	-2.0378e-16
263.293	1.0401	0.60201	4.8994e-17
263.371	1.097	0.62257	1.28338e-16
263.449	1.0104	0.60966	3.39056e-16
263.527	1.0056	0.57981	-6.72041e-17
263.605	1.1014	0.61992	3.53797e-16
263.683	0.98342	0.61709	5.94431e-16
263.762	1.0297	0.61319	5.03814e-16
263.84	1.1595	0.60857	5.37199e-16
263.918	0.99566	0.64336	5.79256e-16
263.996	0.95245	0.63039	4.32708e-16
264.074	1.0834	0.62708	4.80401e-16
264.152	1.0484	0.60733	4.97311e-16
264.231	0.96707	0.67359	2.95265e-16
264.309	0.97281	0.6248	1.31807e-16
264.387	1.0783	0.58258	9.97223e-17
264.465	0.98136	0.64293	-1.38744e-17
264.543	0.96252	0.66941	-2.27193e-16
264.621	1.1665	0.68558	-2.26326e-16
264.7	0.97303	0.67885	7.93442e-17
264.778	1.0674	0.69676	1.73864e-16
264.856	1.1388	0.73339	2.88219e-16
264.934	1.0532	0.7138	3.92927e-16
265.012	1.126	0.68922	1.79121e-16
265.09	1.1704	0.71554	2.32383e-16
265.169	1.1034	0.73019	2.04214e-16
265.247	1.0329	0.76704	2.83233e-16
265.325	1.0428	0.72509	6.00935e-16
265.403	1.1595	0.73046	5.16821e-16
265.481	0.98212	0.76834	5.64515e-16
265.559	0.92701	0.77621	3.16076e-16
265.638	1.0607	0.76574	2.12452e-16
265.716	1.0393	0.7538	3.18244e-16
265.794	0.95743	0.76753	2.8139e-16
265.872	1.0349	0.76156	2.67516e-16
265.95	1.034	0.78006	1.57821e-16
266.028	0.95007	0.7793	7.54421e-17
266.106	1.0137	0.75255	1.94242e-16
266.185	1.0988	0.79851	1.83836e-16
266.263	0.96469	0.7824	-3.29517e-17
266.341	1.0203	0.80627	-4.85604e-17
266.419	1.1048	0.79417	1.20534e-16
266.497	1.0461	0.75863	-1.05792e-16
266.575	1.0331	0.79461	1.10128e-16
266.654	1.146	0.7761	-5.63648e-17
266.732	1.1424	0.7418	-1.90773e-17
266.81	1.0684	0.79813	-1.14464e-16
266.888	1.116	0.79548	3.25181e-16
266.966	1.2546	0.71733	3.14775e-16
267.044	1.0574	0.76861	3.72875e-17
267.123	1.0935	0.74414	1.24002e-16
267.201	1.2072	0.71993	1.64759e-17
267.279	1.1419	0.7379	1.64759e-17
267.357	1.1377	0.7405	-7.80435e-17
267.435	1.1274	0.75743	-2.0985e-16
267.513	1.1286	0.74685	-3.25181e-16
267.592	1.1465	0.71358	-3.98022e-16
267.67	1.184	0.69253	-3.6507e-16
267.748	1.1542	0.73062	-3.27783e-16
267.826	1.088	0.68205	-6.86349e-16
267.904	1.1304	0.70208	-5.25493e-16
267.982	1.1699	0.67147	-6.37355e-17
268.061	1.0515	0.69394	-2.48438e-16
268.139	1.0945	0.69329	-2.36298e-16
268.217	1.1664	0.73247	-1.31373e-16
268.295	1.0407	0.6845	-2.54509e-16
268.373	1.0431	0.69643	-1.71696e-16
268.451	1.128	0.65275	-2.34564e-16
268.53	1.1023	0.64157	-1.98144e-16
268.608	0.991	0.6623	2.57544e-16
268.686	1.0672	0.66306	1.16632e-16
268.764	1.1291	0.65812	-2.94831e-17
268.842	0.98959	0.71868	-3.82847e-16
268.92	1.0677	0.68395	-5.45871e-16
268.999	1.0754	0.67674	-4.56554e-16
269.077	1.065	0.68081	-2.19389e-16
269.155	0.97649	0.67603	-3.42091e-16
269.233	1.2019	0.63397	4.98611e-18
269.311	1.0341	0.70295	-4.98611e-17
269.389	1.0323	0.69692	-2.22424e-16
269.468	1.1114	0.67245	-3.86532e-16
269.546	1.1445	0.64748	-4.2382e-16
269.624	1.0111	0.67049	-3.44692e-16
269.702	1.0917	0.66263	-1.36143e-16
269.78	1.2129	0.68352	-3.44692e-17
269.858	1.0031	0.68281	8.23793e-18
269.936	1.1511	0.67462	4.96443e-17
270.015	1.1621	0.69323	-9.47361e-17
270.093	1.1236	0.65313	1.62591e-17
270.171	1.0887	0.68639	-7.06727e-17
270.249	1.1929	0.66051	1.09044e-16
270.327	1.1926	0.65671	4.45282e-16
270.405	1.0993	0.63924	4.21001e-16
270.484	1.1815	0.62773	3.51196e-17
270.562	1.1012	0.71125	2.89845e-16
270.64	1.1936	0.67077	6.72258e-16
270.718	1.1378	0.6	2.95698e-16
270.796	1.266	0.60369	1.27905e-16
270.874	1.1037	0.65139	-8.64982e-17
270.953	1.1418	0.6382	1.6194e-16
271.031	1.2159	0.60874	-6.46027e-17
271.109	1.2172	0.60342	-9.01836e-17
271.187	1.1221	0.64303	-3.2323e-16
271.265	1.1994	0.65622	-1.81451e-16
271.343	1.2025	0.6178	-1.41129e-16
271.422	1.1806	0.62051	9.92887e-17
271.5	1.2446	0.64808	8.04282e-17
271.578	1.303	0.60624	-5.83158e-17
271.656	1.1576	0.61074	-5.00779e-17
271.734	1.1768	0.63896	2.17004e-16
271.812	1.3125	0.65421	1.5587e-16
271.891	1.2693	0.59452	1.77766e-17
271.969	1.211	0.60781	-1.30073e-18
272.047	1.2919	0.63337	-1.26821e-16
272.125	1.2822	0.63891	-4.50918e-17
272.203	1.2482	0.6197	-3.26265e-17
272.281	1.3052	0.59126	-2.41176e-16
272.36	1.2379	0.63196	-6.90468e-17
272.438	1.2028	0.63093	-2.16788e-16
272.516	1.2729	0.62366	-1.39286e-16
272.594	1.3044	0.63066	1.37118e-16
272.672	1.2514	0.59913	-5.01863e-17
272.75	1.2387	0.62491	-1.4308e-16
272.829	1.2852	0.68005	-2.00637e-16
272.907	1.2747	0.63017	-1.5858e-16
272.985	1.2515	0.60722	1.48608e-16
273.063	1.354	0.62854	5.80991e-17
273.141	1.2919	0.63006	-2.54183e-16
273.219	1.2882	0.59571	6.25432e-17
273.298	1.4004	0.59278	-3.97805e-17
273.376	1.4128	0.6452	-2.10392e-16
273.454	1.3455	0.61443	-1.36251e-16
273.532	1.365	0.61682	-4.22302e-16
273.61	1.5056	0.62333	-2.62204e-16
273.688	1.4373	0.67001	5.9183e-17
273.766	1.5155	0.61362	2.22858e-16
273.845	1.5097	0.59028	1.0124e-16
273.923	1.5463	0.63137	-2.3955e-17
274.001	1.4546	0.61129	-9.53865e-18
274.079	1.6132	0.6273	1.37443e-16
274.157	1.5736	0.61053	2.5776e-16
274.235	1.637	0.60353	5.7026e-16
274.314	1.6565	0.63717	5.61588e-16
274.392	1.7084	0.67299	5.42728e-16
274.47	1.6598	0.64461	4.74548e-16
274.548	1.6701	0.62746	3.82955e-16
274.626	1.8243	0.593	-3.36021e-18
274.704	1.7838	0.60103	1.08014e-16
274.783	1.7746	0.67467	3.28975e-17
274.861	1.9174	0.62171	1.84866e-16
274.939	1.8582	0.64575	7.2949e-17
275.017	1.8611	0.64309	3.27078e-17
275.095	2.0149	0.61335	5.96437e-17
275.173	2.0758	0.64217	-1.86956e-16
275.252	2.0277	0.67636	1.569e-16
275.33	2.1159	0.70078	2.41122e-16
275.408	2.2254	0.64032	2.31529e-16
275.486	2.1561	0.67456	1.84161e-16
275.564	2.2454	0.70658	2.29307e-16
275.642	2.3091	0.66762	-1.60965e-16
275.721	2.3501	0.67277	-9.7988e-17
275.799	2.3414	0.71543	-4.05393e-17
275.877	2.4552	0.6649	1.95109e-16
275.955	2.4551	0.67739	7.3491e-17
276.033	2.5006	0.73366	-2.41935e-16
276.111	2.5032	0.67001	-3.33853e-17
276.19	2.5445	0.68922	-2.07682e-16
276.268	2.5933	0.72954	8.6715e-19
276.346	2.599	0.7151	-1.60423e-16
276.424	2.6659	0.69605	-1.00156e-16
276.502	2.6069	0.68471	1.10128e-16
276.58	2.6876	0.68748	4.64792e-16
276.659	2.7224	0.69975	1.98577e-16
276.737	2.657	0.70181	-3.4686e-18
276.815	2.6429	0.71928	-1.66493e-16
276.893	2.7501	0.71749	-5.89662e-17
276.971	2.7016	0.67554	3.07838e-16
277.049	2.6348	0.73258	5.15087e-16
277.128	2.6499	0.73795	1.58428e-15
277.206	2.7427	0.74159	4.33402e-15
277.284	2.6251	0.70116	1.11524e-14
277.362	2.6546	0.7125	2.81035e-14
277.44	2.6725	0.74739	6.92818e-14
277.518	2.6342	0.73008	1.6665e-13
277.596	2.6312	0.75173	3.90022e-13
277.675	2.7006	0.69133	8.87051e-13
277.753	2.5812	0.76715	1.96656e-12
277.831	2.5509	0.75168	4.25205e-12
277.909	2.6495	0.73985	8.9741e-12
277.987	2.5744	0.77002	1.85048e-11
278.065	2.5853	0.72834	3.73096e-11
278.144	2.5453	0.75325	7.36215e-11
278.222	2.5629	0.78272	1.42313e-10
278.3	2.4823	0.75727	2.69761e-10
278.378	2.4934	0.76351	5.01951e-10
278.456	2.5417	0.84296	9.17805e-10
278.534	2.4374	0.82814	1.65086e-09
278.613	2.3678	0.78039	2.92415e-09
278.691	2.4291	0.8079	5.10579e-09
278.769	2.3737	0.86407	8.79685e-09
278.847	2.2633	0.87585	1.49689e-08
278.925	2.386	0.82679	2.51777e-08
279.003	2.3192	0.88241	4.1892e-08
279.082	2.2525	0.8632	6.89957e-08
279.16	2.311	0.8575	1.12547e-07
279.238	2.3203	0.88301	1.81914e-07
279.316	2.2694	0.88567	2.91468e-07
279.394	2.1962	0.86874	4.63061e-07
279.472	2.3144	0.89408	7.2965e-07
279.551	2.2227	0.8975	1.14051e-06
279.629	2.2054	0.90884	1.76869e-06
279.707	2.2543	0.94998	2.72155e-06
279.785	2.1958	0.9089	4.15552e-06
279.863	2.1165	0.90401	6.29656e-06
279.941	2.2209	0.93131	9.4682e-06
280.02	2.2165	0.93804	1.41296e-05
280.098	2.0832	0.89332	2.09266e-05
280.176	2.0996	0.91134	3.07596e-05
280.254	2.092	0.89951	4.48727e-05
280.332	2.0758	0.93126	6.49694e-05
280.41	2.0254	0.94032	9.33603e-05
280.489	2.0827	0.96072	0.000133152
280.567	2.0547	0.95171	0.000188481
280.645	1.9657	0.92268	0.000264804
280.723	2.0189	1.023	0.000369251
280.801	2.1038	0.98997	0.000511051
280.879	1.9346	0.982	0.000702027
280.957	1.9738	1.0113	0.000957179
281.036	2.0005	1.0566	0.00129535
281.114	1.9498	1.0674	0.00173994
281.192	1.9514	1.0476	0.00231977
281.27	1.9965	1.0923	0.00306984
281.348	1.8961	1.136	0.00403232
281.426	1.92	1.1157	0.0052573
281.505	1.9656	1.1694	0.00680367
281.583	1.9391	1.1805	0.00873976
281.661	1.8545	1.215	0.0111439
281.739	1.964	1.305	0.0141044
281.817	1.9072	1.2702	0.0177198
281.895	1.8365	1.293	0.022098
281.974	1.9331	1.3689	0.0273551
282.052	2.0076	1.4079	0.0336141
282.13	1.8592	1.4663	0.0410018
282.208	1.9118	1.4822	0.0496463
282.286	1.9382	1.5798	0.0596729
282.364	1.9557	1.6292	0.0711994
282.443	1.8791	1.66	0.0843312
282.521	1.9648	1.7025	0.0991552
282.599	1.9715	1.7835	0.115734
282.677	1.9088	1.8596	0.1341
282.755	1.9843	1.9121	0.154249
282.833	1.9576	1.9843	0.176135
282.912	1.8915	2.0532	0.199663
282.99	1.9469	2.1153	0.224692
283.068	2.0562	2.1786	0.251023
283.146	1.9833	2.2849	0.278408
283.224	1.9885	2.3545	0.306545
283.302	1.9816	2.4226	0.335084
283.381	2.0385	2.5014	0.363635
283.459	1.9511	2.5679	0.391771
283.537	2.0706	2.6514	0.419041
283.615	2.0558	2.7194	0.444982
283.693	1.9792	2.7592	0.469132
283.771	2.0228	2.8219	0.49104
283.85	2.1514	2.9025	0.510287
283.928	2.0009	2.9371	0.526491
284.006	2.0742	2.9832	0.539327
284.084	2.1491	3.0393	0.548536
284.162	2.0622	2.9991	0.55393
284.24	2.0418	3.0223	0.555406
284.319	2.1048	3.0857	0.552944
284.397	2.0662	3.0185	0.546607
284.475	2.0432	3.0518	0.536545
284.553	2.0491	3.0173	0.522982
284.631	2.0913	2.9955	0.506215
284.709	1.9684	2.9732	0.486596
284.787	2.075	2.9287	0.464527
284.866	2.0837	2.8475	0.440444
284.944	2.0564	2.8566	0.414801
285.022	2.0403	2.7629	0.38806
285.1	2.1479	2.6648	0.360675
285.178	2.1382	2.6413	0.333081
285.256	2.0576	2.524	0.305683
285.335	2.1389	2.4893	0.278846
285.413	2.1599	2.4101	0.252892
285.491	2.1615	2.3129	0.228091
285.569	2.2232	2.2186	0.204662
285.647	2.1836	2.1923	0.182771
285.725	2.2144	2.1195	0.162533
285.804	2.1566	2.0708	0.144015
285.882	2.3049	2	0.127239
285.96	2.3611	1.8825	0.112191
286.038	2.2136	1.8398	0.0988232
286.116	2.2717	1.7695	0.0870597
286.194	2.3772	1.715	0.0768057
286.273	2.2914	1.6753	0.0679511
286.351	2.4577	1.6001	0.0603762
286.429	2.3893	1.5638	0.0539568
286.507	2.3989	1.5462	0.0485683
286.585	2.4801	1.5066	0.0440886
286.663	2.5204	1.4102	0.0404014
286.742	2.5056	1.4591	0.0373976
286.82	2.5041	1.4063	0.0349773
286.898	2.6283	1.3341	0.0330498
286.976	2.6162	1.3665	0.0315347
287.054	2.6122	1.346	0.0303611
287.132	2.7088	1.3277	0.0294679
287.211	2.7707	1.3378	0.0288026
287.289	2.6613	1.3039	0.028321
287.367	2.7707	1.245	0.027986
287.445	2.8454	1.2675	0.0277673
287.523	2.8902	1.2875	0.0276399
287.601	2.8531	1.2028	0.0275836
287.68	2.9992	1.2584	0.0275825
287.758	2.9698	1.2269	0.0276237
287.836	3.0068	1.2242	0.0276973
287.914	3.1755	1.246	0.0277956
287.992	3.1686	1.2451	0.0279128
288.07	3.1828	1.2306	0.0280442
288.149	3.2917	1.2105	0.0281865
288.227	3.3887	1.2014	0.0283371
288.305	3.4256	1.2385	0.0284943
288.383	3.453	1.2089	0.0286567
288.461	3.5648	1.1915	0.0288233
288.539	3.6313	1.1866	0.0289933
288.617	3.7535	1.1844	0.0291665
288.696	3.8049	1.1903	0.0293423
288.774	3.9617	1.2186	0.0295206
288.852	3.9028	1.1515	0.0297012
288.93	4.094	1.1877	0.0298841
289.008	4.169	1.1936	0.0300692
289.086	4.2352	1.1811	0.0302565
289.165	4.393	1.1858	0.0304459
289.243	4.3972	1.2163	0.0306376
289.321	4.4825	1.1868	0.0308314
289.399	4.6702	1.1963	0.0310275
289.477	4.7181	1.2221	0.0312259
289.555	4.7543	1.1485	0.0314265
289.634	4.9407	1.233	0.0316295
289.712	5.0111	1.2404	0.0318348
289.79	5.0685	1.2282	0.0320425
289.868	5.1855	1.2258	0.0322527
289.946	5.2429	1.2796	0.0324654
290.024	5.3253	1.2297	0.0326805
290.103	5.3832	1.2999	0.0328983
290.181	5.4657	1.2734	0.0331186
290.259	5.4815	1.3	0.0333416
290.337	5.5123	1.2803	0.0335674
290.415	5.5576	1.295	0.0337959
290.493	5.5935	1.3527	0.0340272
290.572	5.6499	1.2732	0.0342613
290.65	5.4977	1.293	0.0344984
290.728	5.5549	1.329	0.0347385
290.806	5.5235	1.2767	0.0349816
290.884	5.4708	1.2381	0.0352278
290.962	5.459	1.2985	0.0354772
291.041	5.412	1.2914	0.0357298
291.119	5.2527	1.2193	0.0359856
291.197	5.3277	1.2219	0.0362449
291.275	5.2745	1.281	0.0365075
291.353	5.1576	1.2123	0.0367736
291.431	5.0367	1.2914	0.0370433
291.51	4.988	1.242	0.0373165
291.588	4.9364	1.168	0.0375935
291.666	4.8714	1.2019	0.0378742
291.744	4.8033	1.2206	0.0381588
291.822	4.7456	1.2605	0.0384473
291.9	4.5854	1.2137	0.0387398
291.979	4.5244	1.1785	0.0390363
292.057	4.5077	1.2194	0.0393371
292.135	4.3522	1.2879	0.039642
292.213	4.24	1.2186	0.0399514
292.291	4.2565	1.2467	0.0402652
292.369	4.1387	1.2668	0.0405835
292.447	4.1121	1.2591	0.0409064
292.526	4.081	1.3028	0.0412341
292.604	4.0523	1.3089	0.0415667
292.682	3.9141	1.3586	0.0419042
292.76	3.9897	1.3509	0.0422467
292.838	4.0046	1.3682	0.0425945
292.916	3.9295	1.4199	0.0429476
292.995	3.9049	1.4697	0.0433061
293.073	3.9202	1.4011	0.0436701
293.151	3.9321	1.4123	0.0440399
293.229	3.8846	1.5222	0.0444154
293.307	3.9523	1.4974	0.044797
293.385	3.8808	1.5242	0.0451846
293.464	3.894	1.5508	0.0455785
293.542	3.9515	1.5484	0.0459788
293.62	3.9609	1.5906	0.0463856
293.698	3.9691	1.6023	0.0467992
293.776	3.9292	1.6477	0.0472196
293.854	3.9834	1.6701	0.0476472
293.933	3.9855	1.668	0.0480819
294.011	3.9728	1.6839	0.0485241
294.089	4.0146	1.6934	0.048974
294.167	4.0377	1.7243	0.0494316
294.245	3.9825	1.7116	0.0498973
294.323	4.06	1.7226	0.0503713
294.402	4.106	1.7121	0.0508537
294.48	4.0548	1.7209	0.0513448
294.558	4.1088	1.7747	0.0518449
294.636	4.1317	1.6763	0.0523542
294.714	4.1087	1.7001	0.0528729
294.792	4.1933	1.6861	0.0534014
294.871	4.252	1.6974	0.0539398
294.949	4.2237	1.6873	0.0544886
295.027	4.2347	1.6518	0.0550479
295.105	4.3072	1.6525	0.0556182
295.183	4.3097	1.6643	0.0561997
295.261	4.3989	1.6864	0.0567927
295.34	4.4331	1.6477	0.0573977
295.418	4.4357	1.6389	0.0580149
295.496	4.4531	1.5949	0.0586449
295.574	4.56	1.661	0.0592879
295.652	4.6032	1.6279	0.0599444
295.73	4.5133	1.692	0.0606148
295.809	4.6526	1.6649	0.0612997
295.887	4.6945	1.6344	0.0619993
295.965	4.7581	1.6559	0.0627144
296.043	4.7219	1.6589	0.0634453
296.121	4.7761	1.6975	0.0641926
296.199	4.8188	1.6936	0.064957
296.277	4.904	1.732	0.0657389
296.356	4.9153	1.6782	0.066539
296.434	4.9039	1.7314	0.0673581
296.512	4.9134	1.7217	0.0681967
296.59	4.9615	1.7244	0.0690555
296.668	4.9912	1.7617	0.0699355
296.746	4.9719	1.7861	0.0708373
296.825	4.9781	1.7486	0.0717618
296.903	4.9731	1.805	0.0727099
296.981	5.0008	1.7549	0.0736825
297.059	4.9571	1.7824	0.0746807
297.137	4.9947	1.8142	0.0757054
297.215	4.9498	1.7938	0.0767578
297.294	4.8609	1.8228	0.0778391
297.372	4.8831	1.8345	0.0789505
297.45	4.8595	1.7831	0.0800933
297.528	4.8726	1.8654	0.081269
297.606	4.8402	1.8507	0.082479
297.684	4.6902	1.8456	0.0837248
297.763	4.7591	1.8915	0.0850083
297.841	4.7624	1.8139	0.0863312
297.919	4.7229	1.8829	0.0876954
297.997	4.7155	1.8816	0.089103
298.075	4.5894	1.8673	0.0905563
298.153	4.6445	1.8837	0.0920575
298.232	4.7196	1.8933	0.0936093
298.31	4.5941	1.9172	0.0952145
298.388	4.6077	1.9365	0.096876
298.466	4.6158	1.9156	0.098597
298.544	4.5841	1.9197	0.100381
298.622	4.5986	1.9712	0.102232
298.701	4.6676	2.0023	0.104154
298.779	4.5385	1.9979	0.106152
298.857	4.5736	2.0242	0.108231
298.935	4.5481	2.0637	0.110395
299.013	4.598	2.1384	0.112652
299.091	4.6118	2.1792	0.115009
299.17	4.5724	2.1482	0.117471
299.248	4.5859	2.2489	0.120049
299.326	4.655	2.2606	0.122751
299.404	4.6502	2.3176	0.125587
299.482	4.5857	2.3487	0.128569
299.56	4.6394	2.4117	0.13171
299.638	4.7412	2.4569	0.135024
299.717	4.6486	2.4627	0.138526
299.795	4.6899	2.5015	0.142235
299.873	4.7517	2.5888	0.146169
299.951	4.7019	2.5517	0.15035
300.029	4.7715	2.551	0.154801
300.107	4.7322	2.6005	0.159546
300.186	4.7508	2.5954	0.164613
300.264	4.8268	2.6036	0.170028
300.342	4.7764	2.5755	0.175822
300.42	4.7962	2.5903	0.182024
300.498	4.87	2.6481	0.188662
300.576	4.8391	2.6027	0.195766
300.655	4.8565	2.5777	0.203361
300.733	4.8507	2.6146	0.21147
300.811	4.8566	2.5806	0.220108
300.889	4.8258	2.5769	0.229285
300.967	4.8151	2.5364	0.239
301.045	4.8772	2.5363	0.24924
301.124	4.7354	2.5959	0.259977
301.202	4.7178	2.5729	0.271167
301.28	4.6978	2.534	0.282743
301.358	4.592	2.6063	0.29462
301.436	4.5365	2.5854	0.306685
301.514	4.4124	2.5808	0.318798
301.593	4.3207	2.6031	0.330795
301.671	4.1931	2.5958	0.342481
301.749	4.1163	2.6266	0.353636
301.827	4.0109	2.6553	0.364012
301.905	3.8769	2.7024	0.373341
301.983	3.7429	2.658	0.381333
302.062	3.6202	2.6735	0.387688
302.14	3.4516	2.758	0.392098
302.218	3.2721	2.7474	0.394255
302.296	3.261	2.8021	0.393862
302.374	3.0743	2.7863	0.390642
302.452	2.9436	2.8147	0.384346
302.531	2.9486	2.7973	0.374763
302.609	2.8147	2.818	0.361732
302.687	2.8006	2.7532	0.345148
302.765	2.663	2.764	0.324973
302.843	2.7024	2.738	0.301236
302.921	2.613	2.6098	0.274044
303	2.6084	2.5123	0.243579
303.078	2.6191	2.4171	0.210097
303.156	2.6343	2.3107	0.173927
303.234	2.7087	2.1392	0.135466
303.312	2.7305	1.9249	0.0951653
303.39	2.7085	1.7623	0.0535265
303.468	2.8227	1.5642	0.0110843
303.547	2.8697	1.3132	-0.0316047
303.625	2.9893	1.154	-0.0739775
303.703	2.9785	0.93299	-0.115479
303.781	3.1643	0.69274	-0.155576
303.859	3.2062	0.5365	-0.193773
303.937	3.2882	0.38813	-0.229622
304.016	3.4075	0.25246	-0.262732
304.094	3.5013	0.11456	-0.292782
304.172	3.5954	0.019106	-0.319521
304.25	3.7876	-0.12226	-0.342775
304.328	3.7929	-0.19737	-0.362446
304.406	3.9226	-0.22429	-0.378511
304.485	4.0046	-0.29077	-0.391015
304.563	4.0975	-0.30292	-0.400071
304.641	4.161	-0.40728	-0.405845
304.719	4.1244	-0.3477	-0.408553
304.797	4.1879	-0.37087	-0.408449
304.875	4.2431	-0.3376	-0.405813
304.954	4.2259	-0.38194	-0.400946
305.032	4.1285	-0.35573	-0.394158
305.11	3.9936	-0.30488	-0.385757
305.188	3.942	-0.33066	-0.376046
305.266	3.7041	-0.34026	-0.365312
305.344	3.531	-0.3096	-0.353825
305.423	3.2666	-0.27709	-0.34183
305.501	2.9914	-0.25566	-0.329548
305.579	2.6111	-0.29109	-0.317171
305.657	2.3789	-0.23384	-0.304862
305.735	2.017	-0.22928	-0.292759
305.813	1.5857	-0.25327	-0.280972
305.892	1.2463	-0.20812	-0.269588
305.97	0.80703	-0.20524	-0.258668
306.048	0.48349	-0.14598	-0.248257
306.126	0.10137	-0.17067	-0.238381
306.204	-0.26873	-0.13491	-0.229052
306.282	-0.58556	-0.12639	-0.22027
306.361	-0.88799	-0.087804	-0.212023
306.439	-1.0803	-0.099905	-0.204296
306.517	-1.2709	-0.12454	-0.197065
306.595	-1.5284	-0.052529	-0.190304
306.673	-1.6417	-0.063545	-0.183984
306.751	-1.7201	-0.084982	-0.178075
306.83	-1.752	-0.08216	-0.172548
306.908	-1.8458	-0.055134	-0.167373
306.986	-1.9226	-0.15564	-0.162521
307.064	-1.7529	-0.14093	-0.157967
307.142	-1.8539	-0.090571	-0.153685
307.22	-1.756	-0.13567	-0.149652
307.298	-1.6075	-0.2295	-0.145847
307.377	-1.6411	-0.25316	-0.14225
307.455	-1.4865	-0.22727	-0.138844
307.533	-1.4709	-0.3242	-0.135613
307.611	-1.379	-0.30634	-0.132542
307.689	-1.1694	-0.38172	-0.12962
307.767	-1.2532	-0.37543	-0.126833
307.846	-1.0761	-0.42839	-0.124173
307.924	-1.0191	-0.46606	-0.121629
308.002	-0.94549	-0.47365	-0.119194
308.08	-0.8489	-0.39383	-0.116859
308.158	-0.77473	-0.4615	-0.114618
308.236	-0.6541	-0.45895	-0.112465
308.315	-0.59065	-0.47436	-0.110394
308.393	-0.56304	-0.45157	-0.1084
308.471	-0.37063	-0.38064	-0.106479
308.549	-0.4004	-0.39214	-0.104626
308.627	-0.2657	-0.43751	-0.102838
308.705	-0.21589	-0.38921	-0.101111
308.784	-0.22022	-0.29256	-0.0994406
308.862	-0.11162	-0.29185	-0.0978253
308.94	-0.038854	-0.28768	-0.0962617
309.018	0.039216	-0.21441	-0.0947474
309.096	0.082312	-0.1958	-0.0932797
309.174	0.15497	-0.12487	-0.0918566
309.253	0.20673	-0.11472	-0.090476
309.331	0.22687	-0.080911	-0.0891357
309.409	0.22318	-0.06653	-0.0878341
309.487	0.37261	0.015958	-0.0865694
309.565	0.37586	0.035604	-0.08534
309.643	0.41257	0.018726	-0.0841444
309.722	0.40726	0.042442	-0.0829811
309.8	0.52399	0.0756	-0.0818488
309.878	0.6078	0.13193	-0.0807462
309.956	0.61429	0.1055	-0.0796722
310.034	0.56817	0.18039	-0.0786256
310.112	0.68143	0.20422	-0.0776054
310.191	0.66952	0.21876	-0.0766104
310.269	0.75701	0.21209	-0.0756399
310.347	0.7909	0.27808	-0.0746928
310.425	0.79859	0.2765	-0.0737683
310.503	0.83183	0.34597	-0.0728655
310.581	0.86334	0.30836	-0.0719838
310.66	0.95278	0.32583	-0.0711223
310.738	0.9387	0.37272	-0.0702804
310.816	1.01	0.36502	-0.0694573
310.894	1.0288	0.37641	-0.0686525
310.972	0.99977	0.40235	-0.0678653
311.05	1.0739	0.45478	-0.0670951
311.128	1.1435	0.46433	-0.0663415
311.207	1.0928	0.52012	-0.0656037
311.285	1.1659	0.46465	-0.0648814
311.363	1.1987	0.52847	-0.064174
311.441	1.2418	0.56592	-0.0634811
311.519	1.2877	0.52788	-0.0628023
311.597	1.3192	0.58035	-0.062137
311.676	1.283	0.6235	-0.0614849
311.754	1.3744	0.60651	-0.0608457
311.832	1.4357	0.61053	-0.0602188
311.91	1.409	0.67874	-0.059604
311.988	1.4115	0.63283	-0.0590009
312.066	1.4437	0.67239	-0.0584092
312.145	1.4914	0.72715	-0.0578285
312.223	1.4661	0.68889	-0.0572586
312.301	1.5577	0.78343	-0.0566991
312.379	1.53	0.82082	-0.0561497
312.457	1.5454	0.83645	-0.0556103
312.535	1.6092	0.75222	-0.0550804
312.614	1.5595	0.87113	-0.0545599
312.692	1.5661	0.92946	-0.0540485
312.77	1.6133	0.90776	-0.0535459
312.848	1.5702	0.93847	-0.053052
312.926	1.5893	0.90445	-0.0525666
313.004	1.5231	0.9693	-0.0520893
313.083	1.5581	0.95877	-0.05162
313.161	1.5099	0.97603	-0.0511585
313.239	1.4191	0.91769	-0.0507045
313.317	1.5235	0.94428	-0.050258
313.395	1.453	0.9929	-0.0498188
313.473	1.2227	0.98878	-0.0493865
313.552	1.219	0.93202	-0.0489612
313.63	1.3886	0.8969	-0.0485426
313.708	1.3362	0.9	-0.0481305
313.786	1.2142	0.90456	-0.0477248
313.864	1.2442	0.97923	-0.0473254
313.942	1.2704	0.86868	-0.0469321
314.021	1.2748	0.8797	-0.0465448
314.099	1.3349	0.88871	-0.0461633
314.177	1.3914	0.85213	-0.0457876
314.255	1.3753	0.89435	-0.0454174
314.333	1.4414	0.89734	-0.0450526
314.411	1.545	0.91622	-0.0446932
314.489	1.563	0.88952	-0.044339
314.568	1.6849	0.9661	-0.04399
314.646	1.7416	0.99915	-0.0436459
314.724	1.8334	1.0053	-0.0433067
314.802	1.8518	1.0632	-0.0429723
314.88	2.0204	1.0695	-0.0426426
314.958	2.0885	1.0312	-0.0423175
315.037	2.1025	1.1249	-0.0419969
315.115	2.2504	1.1483	-0.0416807
315.193	2.2665	1.1521	-0.0413689
315.271	2.3981	1.1555	-0.0410612
315.349	2.4717	1.2393	-0.0407577
315.427	2.5375	1.2891	-0.0404583
315.506	2.5477	1.2663	-0.0401628
315.584	2.6138	1.2399	-0.0398713
315.662	2.7904	1.3408	-0.0395836
315.74	2.7826	1.3443	-0.0392996
315.818	2.8399	1.3408	-0.0390193
315.896	2.9861	1.3502	-0.0387426
315.975	3.0785	1.3927	-0.0384695
316.053	3.0478	1.4114	-0.0381998
316.131	3.2288	1.4541	-0.0379335
316.209	3.2624	1.4381	-0.0376706
316.287	3.2805	1.4906	-0.0374109
316.365	3.346	1.5376	-0.0371545
316.444	3.5567	1.5311	-0.0369012
316.522	3.6406	1.5413	-0.0366511
316.6	3.687	1.5515	-0.036404
316.678	3.7488	1.6352	-0.0361598
316.756	3.8584	1.6273	-0.0359186
316.834	3.9753	1.6412	-0.0356803
316.913	4.0899	1.6483	-0.0354448
316.991	4.1279	1.719	-0.0352121
317.069	4.2444	1.708	-0.0349822
317.147	4.3058	1.7492	-0.0347549
317.225	4.5063	1.7485	-0.0345303
317.303	4.5348	1.7381	-0.0343082
317.382	4.6669	1.8171	-0.0340887
317.46	4.7995	1.8799	-0.0338718
317.538	4.8846	1.8896	-0.0336573
317.616	4.9036	1.8687	-0.0334452
317.694	5.1246	1.8915	-0.0332355
317.772	5.2674	1.9129	-0.0330281
317.851	5.2678	1.9733	-0.0328231
317.929	5.4245	1.9591	-0.0326203
318.007	5.5782	2.0217	-0.0324198
318.085	5.7151	2.0161	-0.0322214
318.163	5.7822	2.0268	-0.0320252
318.241	5.9652	2.0365	-0.0318312
318.319	6.0233	2.1019	-0.0316392
318.398	6.1426	2.0985	-0.0314493
318.476	6.3738	2.1223	-0.0312614
318.554	6.4515	2.1327	-0.0310755
318.632	6.5938	2.1792	-0.0308915
318.71	6.729	2.211	-0.0307095
318.788	6.9099	2.2437	-0.0305294
318.867	6.9885	2.2553	-0.0303512
318.945	7.0549	2.2692	-0.0301748
319.023	7.2899	2.3295	-0.0300002
319.101	7.3875	2.2925	-0.0298274
319.179	7.6629	2.3881	-0.0296563
319.257	7.706	2.3827	-0.029487
319.336	7.8498	2.4728	-0.0293194
319.414	8.0326	2.4578	-0.0291534
319.492	8.264	2.4415	-0.0289892
319.57	8.3623	2.4509	-0.0288265
319.648	8.4903	2.5319	-0.0286655
319.726	8.7464	2.5812	-0.0285061
319.805	8.9275	2.589	-0.0283482
319.883	9.0502	2.607	-0.0281918
319.961	9.2882	2.6204	-0.028037
320.039	9.5499	2.6861	-0.0278837
320.117	9.6369	2.6713	-0.0277319
320.195	9.8423	2.7372	-0.0275815
320.274	10.145	2.7394	-0.0274325
320.352	10.35	2.7703	-0.027285
320.43	10.536	2.8099	-0.0271389
320.508	10.749	2.8612	-0.0269941
320.586	10.998	2.8137	-0.0268507
320.664	11.211	2.8421	-0.0267087
320.743	11.432	2.9185	-0.0265679
320.821	11.749	2.9445	-0.0264285
320.899	11.891	2.926	-0.0262904
320.977	12.197	2.9652	-0.0261535
321.055	12.454	3.0198	-0.0260179
321.133	12.739	3.0415	-0.0258835
321.212	12.944	3.0454	-0.0257504
321.29	13.247	3.1319	-0.0256184
321.368	13.578	3.1359	-0.0254877
321.446	13.842	3.1833	-0.0253581
321.524	14.15	3.1577	-0.0252297
321.602	14.479	3.1924	-0.0251024
321.681	14.719	3.2814	-0.0249762
321.759	15.132	3.2492	-0.0248512
321.837	15.425	3.3205	-0.0247272
321.915	15.767	3.3474	-0.0246043
321.993	16.057	3.3168	-0.0244825
322.071	16.509	3.4174	-0.0243618
322.149	16.784	3.4468	-0.0242421
322.228	17.056	3.451	-0.0241234
322.306	17.453	3.481	-0.0240057
322.384	17.647	3.5419	-0.023889
322.462	17.846	3.568	-0.0237734
322.54	18.02	3.549	-0.0236587
322.618	18.12	3.6352	-0.0235449
322.697	18.225	3.6654	-0.0234322
322.775	18.294	3.6706	-0.0233203
322.853	18.367	3.7271	-0.0232094
322.931	18.429	3.7884	-0.0230995
323.009	18.472	3.8245	-0.0229904
323.087	18.516	3.8623	-0.0228822
323.166	18.56	3.864	-0.0227749
323.244	18.59	3.9239	-0.0226685
323.322	18.621	3.9823	-0.022563
323.4	18.647	4.0356	-0.0224583
323.478	18.668	4.0194	-0.0223544
323.556	18.687	4.0744	-0.0222514
323.635	18.705	4.1508	-0.0221492
323.713	18.72	4.1991	-0.0220479
323.791	18.732	4.1669	-0.0219473
323.869	18.742	4.2286	-0.0218476
323.947	18.75	4.2778	-0.0217486
324.025	18.753	4.3069	-0.0216504
324.104	18.753	4.3883	-0.021553
324.182	18.75	4.3705	-0.0214563
324.26	18.745	4.4551	-0.0213604
324.338	18.74	4.5257	-0.0212652
324.416	18.735	4.5151	-0.0211708
324.494	18.729	4.5946	-0.0210771
324.573	18.722	4.6576	-0.0209841
324.651	18.715	4.6302	-0.0208918
324.729	18.707	4.7096	-0.0208002
324.807	18.699	4.6832	-0.0207093
324.885	18.69	4.7122	-0.0206191
324.963	18.682	4.7953	-0.0205296
325.042	18.672	4.8455	-0.0204408
325.12	18.662	4.8641	-0.0203526
325.198	18.653	4.8878	-0.0202651
325.276	18.642	4.9797	-0.0201782
325.354	18.63	4.9599	-0.020092
325.432	18.618	5.0307	-0.0200064
325.511	18.606	5.0256	-0.0199214
325.589	18.592	5.1269	-0.0198371
325.667	18.577	5.1517	-0.0197534
325.745	18.563	5.2106	-0.0196703
325.823	18.547	5.2163	-0.0195878
325.901	18.529	5.26	-0.0195059
325.979	18.511	5.2709	-0.0194246
326.058	18.49	5.3025	-0.0193438
326.136	18.468	5.3384	-0.0192637
326.214	18.45	5.3859	-0.0191841
326.292	18.441	5.4245	-0.0191051
326.37	18.441	5.4142	-0.0190267
326.448	18.443	5.4404	-0.0189488
326.527	18.446	5.4896	-0.0188714
326.605	18.449	5.5192	-0.0187946
326.683	18.452	5.5788	-0.0187184
326.761	18.457	5.5318	-0.0186426
326.839	18.461	5.5737	-0.0185674
326.917	18.465	5.5765	-0.0184928
326.996	18.469	5.5701	-0.0184186
327.074	18.472	5.5451	-0.0183449
327.152	18.475	5.4913	-0.0182718
327.23	18.478	5.4447	-0.0181991
327.308	18.481	5.4223	-0.018127
327.386	18.484	5.3937	-0.0180553
327.465	18.486	5.3045	-0.0179842
327.543	18.488	5.2555	-0.0179135
327.621	18.491	5.2728	-0.0178433
327.699	18.493	5.1604	-0.0177736
327.777	18.495	5.0541	-0.0177043
327.855	18.497	4.9825	-0.0176355
327.934	18.499	4.9177	-0.0175672
328.012	18.5	4.8188	-0.0174993
328.09	18.502	4.6393	-0.0174319
328.168	18.504	4.5878	-0.017365
328.246	18.506	4.5031	-0.0172985
328.324	18.508	4.311	-0.0172326
328.403	18.509	4.1541	-0.0171671
328.481	18.511	4.0297	-0.0171021
328.559	18.512	3.879	-0.0170377
328.637	18.513	3.7012	-0.016974
328.715	18.514	3.492	-0.0169109
328.793	18.516	3.3715	-0.0168486
328.872	18.517	3.1113	-0.0167872
328.95	18.518	2.9388	-0.016727
329.028	18.52	2.7307	-0.0166683
329.106	18.521	2.5844	-0.0166113
329.184	18.522	2.3241	-0.0165567
329.262	18.523	2.0827	-0.016505
329.34	18.525	1.832	-0.0164571
329.419	18.526	1.6195	-0.0164142
329.497	18.527	1.3733	-0.0163778
329.575	18.528	1.1109	-0.0163498
329.653	18.529	0.81306	-0.0163327
329.731	18.53	0.54975	-0.0163295
329.809	18.531	0.25366	-0.0163443
329.888	18.532	-0.045365	-0.0163818
329.966	18.533	-0.36371	-0.0164483
330.044	18.537	-0.6541	-0.0165511
330.122	18.566	-0.94053	-0.0166996
330.2	18.666	-1.3089	-0.0169047
330.278	18.774	-1.6292	-0.0171799
330.357	18.861	-1.9117	-0.017541
330.435	17.778	-2.2767	-0.0180068
330.513	9.2704	-2.6159	-0.0185991
330.591	-2.3477	-2.8847	-0.0193435
330.669	-13.501	-3.2118	-0.0202691
330.747	-18.996	-3.5416	-0.0214091
330.826	-19.577	-3.8284	-0.0228009
330.904	-19.577	-4.123	-0.0244859
330.982	-19.577	-4.42	-0.0265099
331.06	-19.577	-4.6437	-0.0289224
331.138	-19.577	-4.8865	-0.0317765
331.216	-19.577	-5.1652	-0.0351285
331.295	-19.577	-5.3498	-0.0390366
331.373	-19.577	-5.6172	-0.0435602
331.451	-19.577	-5.8258	-0.0487587
331.529	-19.577	-6.0892	-0.0546898
331.607	-19.577	-6.354	-0.0614078
331.685	-19.577	-6.5754	-0.0689618
331.764	-19.577	-6.8932	-0.0773933
331.842	-19.577	-7.1658	-0.0867342
331.92	-19.577	-7.4541	-0.0970047
331.998	-19.577	-7.743	-0.10821
332.076	-19.577	-8.0169	-0.120341
332.154	-19.577	-8.2439	-0.133367
332.233	-19.577	-8.4922	-0.147239
332.311	-19.577	-8.6472	-0.161887
332.389	-19.577	-8.6589	-0.17722
332.467	-19.577	-8.6589	-0.19312
332.545	-19.577	-8.6589	-0.209453
332.623	-19.577	-8.6589	-0.22606
332.702	-19.577	-8.6589	-0.242765
332.78	-19.577	-8.6589	-0.259375
332.858	-19.577	-8.6589	-0.275685
332.936	-19.577	-8.6589	-0.291479
333.014	-19.577	-8.6589	-0.306537
333.092	-19.577	-8.6589	-0.320641
333.17	-19.577	-8.6589	-0.333576
333.249	-19.577	-8.6589	-0.345138
333.327	-19.577	-8.6589	-0.355141
333.405	-19.577	-8.6589	-0.363416
333.483	-19.577	-8.6589	-0.369824
333.561	-19.577	-8.6589	-0.37425
333.639	-19.577	-8.6589	-0.376616
333.718	-19.577	-8.6589	-0.376875
333.796	-19.577	-8.6589	-0.375018
333.874	-19.577	-8.6008	-0.371072
333.952	-19.577	-7.9158	-0.365099
334.03	-19.577	-7.8674	-0.357196
334.108	-19.577	-7.8015	-0.347488
334.187	-19.577	-7.7302	-0.336132
334.265	-19.577	-7.6239	-0.323304
334.343	-19.577	-7.5516	-0.309202
334.421	-19.577	-7.5202	-0.294037
334.499	-19.577	-7.5328	-0.278026
334.577	-19.577	-7.4203	-0.261392
334.656	-19.577	-7.3312	-0.244354
334.734	-19.577	-7.325	-0.227125
334.812	-19.577	-7.2402	-0.209907
334.89	-19.577	-7.222	-0.192888
334.968	-19.577	-7.1386	-0.176237
335.046	-19.577	-7.0938	-0.160103
335.125	-19.577	-7.001	-0.144615
335.203	-19.577	-6.9207	-0.129877
335.281	-19.577	-6.8617	-0.115974
335.359	-19.577	-6.8278	-0.102967
335.437	-19.577	-6.7244	-0.0908938
335.515	-19.577	-6.6616	-0.0797765
335.594	-19.577	-6.5977	-0.0696171
335.672	-19.577	-6.5006	-0.0604027
335.75	-19.577	-6.4433	-0.0521068
335.828	-19.577	-6.4027	-0.0446919
335.906	-19.577	-6.2923	-0.0381117
335.984	-19.577	-6.2441	-0.0323132
336.063	-19.577	-6.1949	-0.0272392
336.141	-19.577	-6.1573	-0.0228296
336.219	-19.577	-6.0609	-0.0190235
336.297	-19.577	-6.0166	-0.0157605
336.375	-19.577	-5.9614	-0.0129818
336.453	-19.577	-5.9171	-0.0106313
336.532	-19.577	-5.8195	-0.008656
336.61	-19.577	-5.7924	-0.00700696
336.688	-19.577	-5.7458	-0.00563924
336.766	-19.577	-5.701	-0.00451222
336.844	-19.577	-5.6178	-0.00358951
336.922	-19.577	-5.5308	-0.00283893
337	-19.577	-5.53	-0.00223228
337.079	-19.577	-5.4361	-0.00174507
337.157	-19.577	-5.3848	-0.00135627
337.235	-19.577	-5.2964	-0.00104797
337.313	-19.577	-5.3143	-0.000805041
337.391	-19.577	-5.1693	-0.000614826
337.469	-19.577	-5.1277	-0.00046682
337.548	-19.577	-5.0557	-0.000352379
337.626	-19.577	-5.0026	-0.000264442
337.704	-19.577	-5.0403	-0.000197292
337.782	-19.577	-4.9006	-0.000146334
337.86	-19.577	-4.8757	-0.000107904
337.938	-19.577	-4.7827	-7.91018e-05
338.017	-19.577	-4.7499	-5.76483e-05
338.095	-19.577	-4.6955	-4.17674e-05
338.173	-19.577	-4.6283	-3.00841e-05
338.251	-19.577	-4.5501	-2.1542e-05
338.329	-19.577	-4.5266	-1.53348e-05
338.407	-19.577	-4.4238	-1.08521e-05
338.486	-19.577	-4.4456	-7.63459e-06
338.564	-19.577	-4.3749	-5.33939e-06
338.642	-19.577	-4.3302	-3.71212e-06
338.72	-19.577	-4.2726	-2.56547e-06
338.798	-19.577	-4.2272	-1.76243e-06
338.876	-19.577	-4.2311	-1.20346e-06
338.955	-19.577	-4.2049	-8.1676e-07
339.033	-19.577	-4.1588	-5.50882e-07
339.111	-19.577	-4.0657	-3.69202e-07
339.189	-19.577	-4.0717	-2.45826e-07
339.267	-19.577	-4.0716	-1.62572e-07
339.345	-19.577	-4.025	-1.06753e-07
339.424	-19.577	-3.9133	-6.95753e-08
339.502	-19.577	-3.8628	-4.49845e-08
339.58	-19.577	-3.877	-2.88368e-08
339.658	-19.577	-3.8696	-1.8315e-08
339.736	-19.577	-3.7852	-1.15159e-08
339.814	-19.468	-3.7008	-7.162e-09
339.893	-18.269	-3.6617	-4.40144e-09
339.971	-17.199	-3.6333	-2.67009e-09
340.049	-16.354	-3.5944	-1.59717e-09
340.127	-15.637	-3.5437	-9.40982e-10
340.205	-15.104	-3.4881	-5.45403e-10
340.283	-14.627	-3.48	-3.10647e-10
340.362	-14.174	-3.4508	-1.73678e-10
340.44	-13.759	-3.3839	-9.52092e-11
340.518	-13.316	-3.3688	-5.11239e-11
340.596	-12.911	-3.2895	-2.68629e-11
340.674	-12.525	-3.3073	-1.37995e-11
340.752	-12.11	-3.2617	-6.92429e-12
340.83	-11.845	-3.2375	-3.39132e-12
340.909	-11.56	-3.2049	-1.6202e-12
340.987	-11.052	-3.1413	-7.54342e-13
341.065	-10.867	-3.1225	-3.42436e-13
341.143	-10.616	-3.094	-1.51222e-13
341.221	-10.307	-3.0985	-6.52513e-14
341.299	-9.9873	-3.0478	-2.73707e-14
341.378	-9.8359	-2.9805	-1.16302e-14
341.456	-9.6216	-3.0114	-4.7173e-15
341.534	-9.3373	-2.9767	-2.12972e-15
341.612	-9.1317	-2.8979	-7.87372e-16
341.69	-8.9498	-2.9225	-1.83836e-16
341.768	-8.7705	-2.8149	-4.16232e-17
341.847	-8.6714	-2.8323	4.9601e-16
341.925	-8.5167	-2.8116	-6.24348e-17
342.003	-8.2644	-2.8128	3.4686e-18
342.081	-8.168	-2.7263	1.31807e-16
342.159	-8.1127	-2.6856	2.25459e-16
342.237	-7.8955	-2.6883	1.4915e-16
342.316	-7.8082	-2.7218	3.57266e-16
342.394	-7.8177	-2.6167	1.90773e-16
342.472	-7.6859	-2.6438	2.18522e-16
342.55	-7.4396	-2.5734	-1.90773e-16
342.628	-7.4823	-2.5569	-2.80957e-16
342.706	-7.4187	-2.553	1.21401e-16
342.785	-7.2769	-2.523	2.49739e-16
342.863	-7.2081	-2.5059	5.75788e-16
342.941	-7.2698	-2.4872	4.47449e-16
343.019	-7.0934	-2.434	1.45681e-16
343.097	-7.1296	-2.4334	1.56087e-16
343.175	-7.1156	-2.3848	1.17932e-16
343.254	-7.0667	-2.3775	-9.01836e-17
343.332	-6.9824	-2.3861	-1.21401e-17
343.41	-6.9534	-2.3128	-1.16198e-16
343.488	-7.0241	-2.3547	4.16232e-17
343.566	-6.9013	-2.3211	1.83836e-16
343.644	-6.9326	-2.2856	-4.45715e-16
343.723	-7.0184	-2.2452	-2.44536e-16
343.801	-6.9255	-2.2494	-1.56087e-16
343.879	-6.9309	-2.2271	-2.89628e-16
343.957	-6.9669	-2.2231	-3.00034e-16
344.035	-6.9155	-2.2442	-1.59556e-16
344.113	-6.9003	-2.1407	-1.05792e-16
344.191	-7.0146	-2.1629	1.33541e-16
344.27	-6.9178	-2.1065	1.78633e-16
344.348	-6.9083	-2.1521	-6.24348e-17
344.426	-6.9779	-2.12	-4.68261e-17
344.504	-6.9797	-2.081	1.38744e-16
344.582	-6.8701	-2.0914	2.60145e-16
344.66	-7.0663	-2.0615	1.80367e-16
344.739	-7.0103	-2.006	1.795e-16
344.817	-6.9039	-2.0095	2.0378e-16
344.895	-7.0337	-1.985	3.72875e-17
344.973	-7.0848	-1.948	-2.55809e-16
345.051	-6.9657	-1.9715	6.24348e-17
345.129	-6.9841	-1.9561	-3.98889e-17
345.208	-7.013	-1.9271	-1.3701e-16
345.286	-6.9755	-1.9113	1.22268e-16
345.364	-6.9802	-1.8878	-5.2029e-17
345.442	-7.0507	-1.9035	-2.32396e-16
345.52	-6.9523	-1.8853	-1.40478e-16
345.598	-6.9135	-1.8692	3.12174e-17
345.677	-7.0027	-1.8364	-1.10995e-16
345.755	-7.0514	-1.8028	-1.64759e-17
345.833	-6.8933	-1.7963	4.76065e-16
345.911	-6.8548	-1.8097	8.14254e-16
345.989	-6.9342	-1.7958	4.49184e-16
346.067	-6.8666	-1.7851	4.30974e-16
346.146	-6.8329	-1.764	5.12486e-16
346.224	-6.8415	-1.7707	6.01802e-16
346.302	-6.7919	-1.7679	6.56433e-16
346.38	-6.6497	-1.7399	6.85049e-16
346.458	-6.749	-1.7228	6.26082e-16
346.536	-6.737	-1.7082	5.385e-16
346.615	-6.5712	-1.7343	4.83003e-16
346.693	-6.5694	-1.7151	4.24904e-16
346.771	-6.6283	-1.6625	1.14464e-16
346.849	-6.3811	-1.6997	-1.9771e-16
346.927	-6.478	-1.6794	1.7343e-18
347.005	-6.4841	-1.7001	1.56087e-16
347.084	-6.3612	-1.6152	-1.29205e-16
347.162	-6.2679	-1.6347	-7.50085e-16
347.24	-6.2666	-1.6673	-6.83314e-16
347.318	-6.2536	-1.63	-7.66561e-16
347.396	-6.1039	-1.6113	-7.62225e-16
347.474	-6.1308	-1.5971	-9.33921e-16
347.553	-6.0365	-1.5861	-8.25527e-16
347.631	-5.9635	-1.6034	-6.52097e-16
347.709	-5.9627	-1.6134	-8.65416e-16
347.787	-5.887	-1.6287	-7.18e-16
347.865	-5.8114	-1.5382	-8.19457e-16
347.943	-5.7426	-1.5717	-8.68884e-16
348.021	-5.7629	-1.5833	-6.26949e-16
348.1	-5.6692	-1.5691	5.80991e-17
348.178	-5.5118	-1.5407	-1.19233e-16
348.256	-5.6177	-1.5212	-1.34408e-16
348.334	-5.4624	-1.545	-2.30228e-16
348.412	-5.3736	-1.5419	-1.33541e-16
348.49	-5.3577	-1.555	8.23793e-17
348.569	-5.351	-1.5312	-1.90773e-17
348.647	-5.2076	-1.4893	2.57977e-16
348.725	-5.1663	-1.5189	5.38934e-16
348.803	-5.1745	-1.5305	6.96755e-16
348.881	-5.0149	-1.4872	8.89696e-16
348.959	-4.9708	-1.499	7.27539e-16
349.038	-5.0623	-1.5089	2.9223e-16
349.116	-4.856	-1.4743	2.53208e-16
349.194	-4.7684	-1.4509	2.983e-16
349.272	-4.8963	-1.465	3.10873e-16
349.35	-4.702	-1.4286	3.45559e-16
349.428	-4.6592	-1.4631	2.47138e-17
349.507	-4.6382	-1.4291	4.63925e-17
349.585	-4.692	-1.4374	6.41691e-17
349.663	-4.394	-1.384	-1.45681e-16
349.741	-4.5072	-1.3763	-1.4308e-16
349.819	-4.4793	-1.4081	1.08394e-16
349.897	-4.3851	-1.3922	3.25615e-16
349.976	-4.357	-1.3463	4.3054e-16
350.054	-4.3488	-1.3563	4.6696e-16
350.132	-4.3127	-1.4092	3.92602e-16
350.21	-4.1098	-1.3703	3.91301e-16
350.288	-4.2657	-1.3648	2.62313e-16
350.366	-4.2452	-1.3051	2.73477e-16
350.445	-4.0682	-1.3456	3.12337e-16
350.523	-4.1029	-1.3725	2.20378e-16
350.601	-4.1152	-1.3214	2.3955e-16
350.679	-3.9629	-1.2875	1.45031e-16
350.757	-3.8987	-1.331	5.13786e-17
350.835	-4.0754	-1.3457	1.64217e-16
350.914	-3.8481	-1.3085	3.23908e-16
350.992	-3.8158	-1.3183	2.66215e-16
351.07	-3.919	-1.3138	3.50545e-16
351.148	-3.777	-1.2965	2.11151e-16
351.226	-3.6366	-1.3075	3.31685e-16
351.304	-3.7698	-1.3063	3.60734e-16
351.383	-3.7401	-1.2541	1.09261e-16
351.461	-3.5415	-1.2622	1.33541e-16
351.539	-3.605	-1.3192	4.07561e-17
351.617	-3.6346	-1.2645	-1.14464e-16
351.695	-3.5409	-1.2514	-2.67082e-16
351.773	-3.4329	-1.2708	-1.78633e-16
351.851	-3.6027	-1.2642	-2.75754e-16
351.93	-3.4159	-1.2038	-2.2199e-16
352.008	-3.439	-1.22	-3.50329e-16
352.086	-3.4244	-1.2419	-2.01179e-16
352.164	-3.3881	-1.2646	-2.08116e-16
352.242	-3.2467	-1.2165	-3.29517e-17
352.32	-3.5083	-1.1753	1.14464e-16
352.399	-3.3546	-1.1776	-2.79222e-16
352.477	-3.1496	-1.2409	-1.00589e-16
352.555	-3.2893	-1.1956	-1.95976e-16
352.633	-3.4014	-1.1361	-5.37633e-17
352.711	-3.0991	-1.1324	-3.3472e-16
352.789	-3.1907	-1.1536	-3.81546e-16
352.868	-3.3369	-1.2215	-2.58411e-16
352.946	-3.0968	-1.1376	-2.27193e-16
353.024	-3.0635	-1.1497	-3.23447e-16
353.102	-3.1474	-1.1619	-3.06104e-16
353.18	-3.1775	-1.1451	-4.50051e-16
353.258	-3.0083	-1.1872	-2.56676e-16
353.337	-3.1258	-1.1627	1.99445e-17
353.415	-3.0784	-1.1841	-7.06727e-17
353.493	-3.0061	-1.1246	-4.07561e-17
353.571	-3.0389	-1.1424	-9.92887e-17
353.649	-3.1218	-1.173	-8.41136e-17
353.727	-2.9129	-1.15	1.86871e-16
353.806	-2.9838	-1.1747	1.19342e-16
353.884	-2.9213	-1.1414	-1.90231e-17
353.962	-2.9043	-1.138	1.18745e-16
354.04	-2.8752	-1.1608	6.5795e-17
354.118	-2.9845	-1.1555	-1.19233e-17
354.196	-2.8832	-1.1439	-6.59034e-17
354.275	-2.6704	-1.1312	-8.07533e-17
354.353	-2.9055	-1.1043	-1.48499e-16
354.431	-2.9178	-1.1469	2.25459e-17
354.509	-2.6467	-1.1324	-2.5711e-16
354.587	-2.7637	-1.1267	-3.74175e-16
354.665	-2.9095	-1.0973	-5.82725e-16
354.744	-2.6538	-1.1357	-3.06971e-16
354.822	-2.7042	-1.1363	8.15121e-17
354.9	-2.8684	-1.1243	2.16788e-17
354.978	-2.6514	-1.1099	1.32674e-16
355.056	-2.622	-1.1608	2.90495e-16
355.134	-2.7557	-1.0605	2.48005e-16
355.213	-2.6649	-1.0945	3.00034e-16
355.291	-2.6064	-1.1202	5.83592e-16
355.369	-2.6582	-1.0553	2.02913e-16
355.447	-2.712	-1.0823	3.90218e-16
355.525	-2.568	-1.0751	4.50918e-16
355.603	-2.5446	-1.075	1.70829e-16
355.681	-2.7741	-1.0493	-5.11619e-17
355.76	-2.4974	-1.0774	-1.4915e-16
355.838	-2.528	-1.0912	-2.21123e-16
355.916	-2.6911	-1.0528	-4.50918e-17
355.994	-2.6663	-1.0761	1.23135e-16
356.072	-2.3701	-1.0797	9.19179e-17
356.15	-2.647	-1.0771	1.2487e-16
356.229	-2.6279	-1.0427	5.37633e-17
356.307	-2.3805	-1.0579	3.67672e-16
356.385	-2.5723	-1.0553	4.13631e-16
356.463	-2.6011	-1.0632	2.25459e-16
356.541	-2.4008	-1.066	2.48005e-16
356.619	-2.4781	-1.0348	2.32396e-16
356.698	-2.663	-1.0613	-1.76899e-16
356.776	-2.3883	-1.076	-1.10995e-16
356.854	-2.3941	-1.0601	-2.89628e-16
356.932	-2.5174	-1.0371	-3.41657e-16
357.01	-2.4237	-0.99898	-3.32986e-16
357.088	-2.3281	-1.0017	-3.55532e-16
357.167	-2.5296	-1.025	-3.90218e-16
357.245	-2.4587	-1.0073	-4.5959e-16
357.323	-2.313	-1.0097	-2.18522e-16
357.401	-2.449	-1.0083	-8.6715e-18
357.479	-2.4781	-1.0074	7.45749e-17
357.557	-2.3811	-1.0275	-6.9372e-17
357.636	-2.2878	-0.97559	6.9372e-18
357.714	-2.55	-1.0026	1.6129e-16
357.792	-2.4101	-1.0077	3.4686e-17
357.87	-2.2699	-0.98535	1.69961e-16
357.948	-2.4869	-0.91687	2.94831e-16
358.026	-2.4184	-0.97	1.90773e-16
358.105	-2.2776	-1.0056	9.88551e-17
358.183	-2.4063	-0.99984	1.99445e-16
358.261	-2.435	-0.98829	-1.27471e-16
358.339	-2.2901	-0.91589	-1.76899e-16
358.417	-2.4418	-0.97765	9.53865e-17
358.495	-2.5481	-0.99822	-2.94831e-17
358.574	-2.2292	-0.93771	2.61012e-16
358.652	-2.2972	-0.96234	-7.54421e-17
358.73	-2.4654	-0.9453	-5.39801e-17
358.808	-2.2982	-0.92387	-1.98686e-16
358.886	-2.2903	-0.96419	-8.19457e-17
358.964	-2.541	-0.9586	1.70829e-16
359.043	-2.4065	-0.96897	-1.7343e-16
359.121	-2.266	-0.98134	-3.1781e-16
359.199	-2.4524	-0.89359	-1.50234e-16
359.277	-2.4876	-0.92159	-3.76126e-17
359.355	-2.2943	-0.97266	-4.33141e-16
359.433	-2.364	-0.9433	-3.43391e-16
359.511	-2.4748	-0.91307	-6.78978e-16
359.59	-2.3602	-0.94091	-4.70862e-16
359.668	-2.2585	-0.90726	-3.8328e-16
359.746	-2.5402	-0.91448	-4.02358e-16
359.824	-2.4061	-0.89782	-5.87928e-16
359.902	-2.2023	-0.92523	-5.74053e-16
359.98	-2.5143	-0.89342	-2.67082e-16
360.059	-2.4184	-0.87747	4.50918e-17
360.137	-2.3041	-0.91296	-1.38744e-16
360.215	-2.4274	-0.87394	-1.87304e-16
360.293	-2.5397	-0.90509	2.32396e-16
360.371	-2.3236	-0.86841	7.28406e-17
360.449	-2.4244	-0.85864	6.03536e-16
360.528	-2.5202	-0.83709	6.38222e-16
360.606	-2.394	-0.87351	7.63092e-16
360.684	-2.3505	-0.87068	5.82725e-16
360.762	-2.538	-0.86282	8.28995e-16
360.84	-2.443	-0.81631	6.9372e-16
360.918	-2.3104	-0.89701	5.30696e-16
360.997	-2.6037	-0.86021	5.58445e-16
361.075	-2.4618	-0.86797	5.02947e-16
361.153	-2.2831	-0.90205	5.16821e-16
361.231	-2.5446	-0.84968	3.39923e-16
361.309	-2.5698	-0.84057	4.57855e-16
361.387	-2.4471	-0.84762	-2.77488e-17
361.466	-2.4287	-0.86048	-1.66493e-16
361.544	-2.5711	-0.86808	7.28406e-17
361.622	-2.5092	-0.85603	2.15053e-16
361.7	-2.4159	-0.83129	1.35275e-16
361.778	-2.5187	-0.88148	1.04058e-17
361.856	-2.5695	-0.84892	2.2199e-16
361.935	-2.3681	-0.84393	8.32464e-17
362.013	-2.6035	-0.85343	1.28338e-16
362.091	-2.5915	-0.87258	1.35275e-16
362.169	-2.452	-0.87351	-2.35865e-16
362.247	-2.4579	-0.86461	-7.45749e-17
362.325	-2.6703	-0.87904	-9.36522e-17
362.404	-2.4583	-0.83031	8.6715e-18
362.482	-2.5007	-0.85175	-2.70551e-16
362.56	-2.6138	-0.88713	-1.05792e-16
362.638	-2.4521	-0.92767	-1.40478e-16
362.716	-2.444	-0.85793	-9.19179e-17
362.794	-2.724	-0.85923	-3.3472e-16
362.872	-2.5657	-0.84925	-3.91952e-16
362.951	-2.3969	-0.93271	-1.54353e-16
363.029	-2.657	-0.83579	-1.78633e-16
363.107	-2.5694	-0.8226	-1.9771e-16
363.185	-2.4908	-0.82705	-5.25493e-16
363.263	-2.6099	-0.84252	-5.15087e-16
363.341	-2.6736	-0.909	-7.82169e-16
363.42	-2.4415	-0.88176	-4.99478e-16
363.498	-2.5627	-0.79384	-6.22614e-16
363.576	-2.7288	-0.84843	-4.24904e-16
363.654	-2.4996	-0.85305	-3.94553e-16
363.732	-2.4698	-0.85419	-2.48872e-16
363.81	-2.6859	-0.79341	-1.68227e-16
363.889	-2.6245	-0.85869	-7.28406e-17
363.967	-2.4886	-0.83877	-2.94831e-17
364.045	-2.6428	-0.84431	2.46271e-16
364.123	-2.7203	-0.86672	3.87616e-16
364.201	-2.3917	-0.81289	4.05826e-16
364.279	-2.602	-0.83975	3.49461e-16
364.358	-2.6933	-0.7857	1.57821e-16
364.436	-2.5411	-0.80524	4.29239e-16
364.514	-2.5589	-0.91084	2.70551e-16
364.592	-2.7072	-0.80171	4.11896e-16
364.67	-2.5317	-0.79655	3.66804e-16
364.748	-2.5121	-0.82553	5.78389e-16
364.827	-2.7324	-0.83036	5.04681e-16
364.905	-2.6043	-0.8175	5.31563e-16
364.983	-2.4749	-0.79579	4.56121e-16
365.061	-2.6431	-0.81457	2.87027e-16
365.139	-2.7008	-0.7622	9.19179e-17
365.217	-2.4294	-0.75992	9.27851e-17
365.296	-2.568	-0.76795	1.21401e-16
365.374	-2.6925	-0.81289	-7.80435e-18
365.452	-2.5346	-0.81283	-5.54976e-17
365.53	-2.5442	-0.74196	-3.72875e-17
365.608	-2.6786	-0.79292	-7.37078e-17
365.686	-2.5259	-0.78158	-3.78077e-16
365.765	-2.3944	-0.7813	-5.07283e-16
365.843	-2.7364	-0.75156	-2.67949e-16
365.921	-2.6169	-0.77213	-3.98889e-17
365.999	-2.4482	-0.77637	-2.68817e-17
366.077	-2.5519	-0.7965	5.98334e-17
366.155	-2.6524	-0.78049	4.07561e-17
366.234	-2.4794	-0.77675	-1.84703e-16
366.312	-2.5828	-0.73621	-2.56676e-16
366.39	-2.6583	-0.78689	-2.02046e-16
366.468	-2.4769	-0.82651	-1.58688e-16
366.546	-2.4992	-0.71	-2.04647e-16
366.624	-2.6964	-0.78765	1.44814e-16
366.702	-2.522	-0.78733	2.14186e-16
366.781	-2.4123	-0.74212	2.46271e-16
366.859	-2.5936	-0.75699	1.24002e-16
366.937	-2.6144	-0.76405	-7.71764e-17
367.015	-2.4518	-0.73594	-1.13597e-16
367.093	-2.5871	-0.72834	-5.54976e-17
367.171	-2.4901	-0.75927	-3.03503e-17
367.25	-2.4924	-0.75124	1.46548e-16
367.328	-2.501	-0.76719	2.35865e-16
367.406	-2.582	-0.71434	8.58479e-17
367.484	-2.531	-0.73333	2.48872e-16
367.562	-2.417	-0.75895	3.41657e-16
367.64	-2.6187	-0.76529	1.25737e-16
367.719	-2.5527	-0.7482	2.35865e-16
367.797	-2.4294	-0.72682	3.36454e-16
367.875	-2.6596	-0.72617	4.39645e-16
367.953	-2.534	-0.73512	4.35309e-16
368.031	-2.4216	-0.75352	1.27905e-16
368.109	-2.4872	-0.69513	-1.43947e-16
368.188	-2.6365	-0.69789	-1.04492e-16
368.266	-2.4708	-0.70126	1.34408e-17
368.344	-2.5127	-0.71483	-1.67794e-16
368.422	-2.5862	-0.73382	-4.33575e-16
368.5	-2.4577	-0.70223	-6.07872e-16
368.578	-2.3984	-0.71824	-3.37755e-16
368.657	-2.5602	-0.71759	-2.67082e-16
368.735	-2.5409	-0.73159	-1.98144e-16
368.813	-2.4105	-0.6649	-1.38744e-17
368.891	-2.478	-0.72291	-1.14897e-16
368.969	-2.5072	-0.73035	1.59122e-16
369.047	-2.4918	-0.74538	-9.25683e-17
369.126	-2.4071	-0.71032	-2.5711e-16
369.204	-2.4937	-0.73328	-3.68756e-16
369.282	-2.3964	-0.68883	-2.53641e-17
369.36	-2.3305	-0.69882	3.04871e-16
369.438	-2.5711	-0.7171	2.69575e-16
369.516	-2.3856	-0.72915	3.68539e-18
369.595	-2.3527	-0.7062	-4.0149e-16
369.673	-2.5376	-0.73762	-3.78186e-16
369.751	-2.4235	-0.68552	-4.55172e-16
369.829	-2.2824	-0.68905	-2.89737e-16
369.907	-2.4453	-0.7526	-2.93964e-16
369.985	-2.478	-0.73045	-1.95109e-18
370.064	-2.2821	-0.68378	6.85049e-17
370.142	-2.3542	-0.70468	-1.88172e-16
370.22	-2.5393	-0.71873	-4.34009e-16
370.298	-2.2209	-0.74695	-5.90529e-16
370.376	-2.2232	-0.7609	-3.93686e-16
370.454	-2.4374	-0.66658	-3.69406e-16
370.532	-2.2407	-0.6935	-3.2865e-16
370.611	-2.2388	-0.67966	-2.29795e-16
370.689	-2.4106	-0.70077	-1.62157e-16
370.767	-2.2041	-0.74375	-1.41345e-16
370.845	-2.2146	-0.6681	-2.34131e-16
370.923	-2.2921	-0.6967	-1.4915e-16
371.001	-2.2852	-0.71949	-1.33541e-16
371.08	-2.1661	-0.71113	3.98889e-16
371.158	-2.1427	-0.70343	6.8158e-16
371.236	-2.2961	-0.68329	6.86783e-16
371.314	-2.2307	-0.70717	6.60768e-16
371.392	-2.163	-0.68297	7.12797e-16
371.47	-2.3018	-0.68726	1.12209e-15
371.549	-2.2227	-0.68829	8.02981e-16
371.627	-2.0583	-0.68471	7.57889e-16
371.705	-2.255	-0.65752	6.52097e-16
371.783	-2.2549	-0.6846	6.59034e-16
371.861	-2.0374	-0.71531	5.19423e-16
371.939	-2.1515	-0.70913	2.15053e-16
372.018	-2.3252	-0.69892	-1.89039e-16
372.096	-2.1095	-0.68791	-2.15487e-16
372.174	-2.0898	-0.72443	-2.60145e-18
372.252	-2.2851	-0.69833	-9.71208e-17
372.33	-2.1419	-0.72828	-1.17065e-16
372.408	-2.0494	-0.7024	-5.00779e-16
372.487	-2.1917	-0.65106	-3.34937e-16
372.565	-2.2186	-0.6815	-2.49089e-16
372.643	-2.0951	-0.69458	-3.58783e-17
372.721	-2.19	-0.74239	-4.1779e-17
372.799	-2.1562	-0.663	-1.64542e-16
372.877	-2.0609	-0.663	3.76126e-17
372.956	-2.0996	-0.72752	1.37985e-16
373.034	-2.1932	-0.72519	4.63925e-17
373.112	-2.0252	-0.70712	-1.10453e-16
373.19	-2.1126	-0.67608	-1.22377e-16
373.268	-2.1999	-0.70283	3.36021e-17
373.346	-2.0545	-0.73143	1.58255e-16
373.425	-1.9924	-0.69057	1.13163e-16
373.503	-2.1646	-0.71048	-1.66059e-16
373.581	-2.0738	-0.67271	-1.41779e-16
373.659	-1.9605	-0.65545	1.04492e-16
373.737	-2.1849	-0.72839	1.02757e-16
373.815	-2.0242	-0.69979	-2.29795e-17
373.894	-1.9784	-0.70099	-3.25181e-16
373.972	-2.062	-0.67608	-9.58201e-17
374.05	-2.0782	-0.68612	-1.94242e-16
374.128	-2.0254	-0.66729	-2.27627e-16
374.206	-1.9434	-0.77723	-4.24904e-16
374.284	-2.0559	-0.68845	-5.93998e-16
374.362	-1.9717	-0.68883	-6.55999e-16
374.441	-1.9446	-0.7247	-5.64081e-16
374.519	-2.0138	-0.74087	-4.49184e-16
374.597	-2.0813	-0.67049	-8.22058e-16
374.675	-1.9019	-0.69171	-5.52375e-16
374.753	-1.9466	-0.69594	-3.48594e-16
374.831	-2.0052	-0.69789	-8.84493e-17
374.91	-1.9317	-0.70359	-3.55532e-17
374.988	-1.9071	-0.70712	7.80435e-18
375.066	-1.99	-0.68883	3.25181e-16
375.144	-1.8214	-0.67119	3.91085e-16
375.222	-1.8921	-0.67326	5.24626e-16
375.3	-1.9907	-0.6636	4.95143e-16
375.379	-1.7988	-0.70706	4.87338e-16
375.457	-1.8547	-0.64748	3.52063e-16
375.535	-1.8807	-0.69572	5.99201e-16
375.613	-1.9029	-0.6904	5.46305e-16
375.691	-1.8781	-0.72541	1.57821e-16
375.769	-1.7288	-0.64639	1.70829e-16
375.848	-1.8601	-0.67488	1.27471e-16
375.926	-1.7694	-0.69909	1.82969e-16
376.004	-1.7932	-0.66685	3.72875e-17
376.082	-1.9302	-0.65448	-5.89662e-17
376.16	-1.7105	-0.67966	2.71418e-16
376.238	-1.7962	-0.66663	2.02913e-16
376.317	-1.8022	-0.66691	1.04058e-16
376.395	-1.8526	-0.68226	1.21401e-16
376.473	-1.7363	-0.71265	-2.60145e-18
376.551	-1.8461	-0.64189	-3.12174e-17
376.629	-1.6546	-0.67065	3.19111e-16
376.707	-1.7569	-0.71108	2.93964e-16
376.786	-1.7982	-0.67228	1.16198e-16
376.864	-1.8014	-0.67803	-7.63092e-17
376.942	-1.6221	-0.69192	-2.16788e-16
377.02	-1.7629	-0.72329	-3.21713e-16
377.098	-1.8215	-0.66826	-2.45403e-16
377.176	-1.6929	-0.73979	-1.06659e-16
377.255	-1.6194	-0.69654	-1.52618e-16
377.333	-1.7429	-0.67988	-3.74609e-16
377.411	-1.7509	-0.6853	-1.57388e-16
377.489	-1.5953	-0.67792	-6.24348e-17
377.567	-1.7436	-0.6656	-2.699e-16
377.645	-1.6847	-0.67619	-3.09464e-16
377.723	-1.543	-0.66853	-2.39117e-16
377.802	-1.7438	-0.66951	1.53919e-16
377.88	-1.7186	-0.69008	7.02392e-17
377.958	-1.5895	-0.6293	-1.25303e-16
378.036	-1.5448	-0.6827	-1.66493e-16
378.114	-1.779	-0.63793	-3.79758e-16
378.192	-1.536	-0.62561	-8.23793e-17
378.271	-1.5298	-0.7069	1.03191e-16
378.349	-1.7524	-0.65383	-3.98889e-17
378.427	-1.5977	-0.6687	-1.71696e-16
378.505	-1.5363	-0.66045	-9.53865e-17
378.583	-1.6118	-0.62398	-1.33541e-16
378.661	-1.6586	-0.66175	1.52618e-16
378.74	-1.5247	-0.67521	-3.4686e-18
378.818	-1.6019	-0.67195	5.89662e-17
378.896	-1.6868	-0.57747	2.28928e-16
378.974	-1.4562	-0.61155	3.64203e-17
379.052	-1.6095	-0.61285	-7.97778e-17
379.13	-1.6321	-0.64764	1.04058e-16
379.209	-1.5494	-0.6605	-8.32464e-17
379.287	-1.5235	-0.60075	-3.12174e-17
379.365	-1.6039	-0.64091	4.50918e-17
379.443	-1.6156	-0.62452	2.08116e-17
379.521	-1.5137	-0.65687	-6.9372e-18
379.599	-1.4948	-0.62002	-1.66493e-16
379.678	-1.5861	-0.5975	-1.76899e-16
379.756	-1.5121	-0.54703	-1.00589e-16
379.834	-1.5135	-0.62658	-3.81546e-17
379.912	-1.7039	-0.62544	-6.9372e-18
379.99	-1.5035	-0.64466	0
380.068	-1.4103	-0.5912	1.56087e-16
380.147	-1.646	-0.60162	1.54353e-16
380.225	-1.5528	-0.66625	2.34131e-16
380.303	-1.4282	-0.68845	8.15121e-17
380.381	-1.5274	-0.61307	3.64203e-17
380.459	-1.5142	-0.57139	5.2029e-18
380.537	-1.4937	-0.68107	-2.94831e-17
380.616	-1.4926	-0.66159	1.82102e-16
380.694	-1.5135	-0.6605	1.3701e-16
380.772	-1.4319	-0.60797	8.49807e-17
380.85	-1.4992	-0.68661	3.29517e-17
380.928	-1.5326	-0.65627	1.05792e-16
381.006	-1.4161	-0.66653	-2.80957e-16
381.085	-1.4512	-0.68243	-2.82691e-16
381.163	-1.4833	-0.61725	-2.60145e-17
381.241	-1.4748	-0.66322	4.42247e-17
381.319	-1.4233	-0.6567	7.54421e-17
381.397	-1.4522	-0.72237	1.3701e-16
381.475	-1.532	-0.6929	-3.4686e-17
381.553	-1.3647	-0.62458	-3.05237e-16
381.632	-1.4592	-0.65611	-2.02913e-16
381.71	-1.4874	-0.62322	-1.93374e-16
381.788	-1.3919	-0.73045	1.05792e-16
381.866	-1.4734	-0.68118	1.27471e-16
381.944	-1.5097	-0.62984	7.89107e-17
382.022	-1.3192	-0.64704	1.08394e-16
382.101	-1.4592	-0.67548	-2.25459e-17
382.179	-1.5244	-0.5886	7.89107e-17
382.257	-1.3631	-0.70538	1.10995e-16
382.335	-1.4479	-0.67581	-1.95976e-16
382.413	-1.3848	-0.62772	-1.09261e-16
382.491	-1.4715	-0.64254	1.41345e-16
382.57	-1.3602	-0.71162	2.11585e-16
382.648	-1.4313	-0.66859	1.06659e-16
382.726	-1.3888	-0.64037	2.01179e-16
382.804	-1.3508	-0.65638	1.2487e-16
382.882	-1.3175	-0.62192	2.34131e-16
382.96	-1.3698	-0.70571	-3.4686e-18
383.039	-1.3675	-0.63223	-9.19179e-17
383.117	-1.3422	-0.64162	-1.11862e-16
383.195	-1.4013	-0.677	-3.94553e-17
383.273	-1.2779	-0.61394	1.4308e-16
383.351	-1.2875	-0.66989	1.45248e-16
383.429	-1.3731	-0.63896	-3.03503e-17
383.508	-1.3424	-0.65453	-1.89906e-16
383.586	-1.2711	-0.71531	6.59034e-17
383.664	-1.2009	-0.60949	-3.28216e-16
383.742	-1.4156	-0.64422	-1.59989e-16
383.82	-1.2521	-0.65811	1.3224e-16
383.898	-1.2895	-0.59739	2.70551e-16
383.977	-1.2879	-0.64818	2.38466e-16
384.055	-1.1977	-0.70468	9.01836e-17
384.133	-1.3056	-0.64829	2.00745e-16
384.211	-1.4128	-0.63082	6.6337e-17
384.289	-1.213	-0.68926	-1.99445e-17
384.367	-1.2166	-0.65963	-1.99445e-16
384.446	-1.2539	-0.66734	2.12452e-17
384.524	-1.3469	-0.58898	-8.975e-17
384.602	-1.1894	-0.64965	-9.23515e-17
384.68	-1.1932	-0.64428	0
384.758	-1.3015	-0.6173	-1.58255e-16
384.836	-1.1738	-0.68091	-2.00312e-16
384.915	-1.2382	-0.67608	-2.62746e-16
384.993	-1.3074	-0.58767	-1.46982e-16
385.071	-1.178	-0.65855	-3.16076e-16
385.149	-1.2307	-0.65817	-1.33975e-16
385.227	-1.249	-0.59267	1.30506e-16
385.305	-1.2094	-0.61568	1.34842e-16
385.383	-1.1563	-0.59858	1.5522e-16
385.462	-1.2681	-0.6681	1.59122e-16
385.54	-1.1936	-0.62946	1.44814e-16
385.618	-1.1197	-0.63342	1.34842e-16
385.696	-1.2355	-0.62729	1.36576e-16
385.774	-1.2502	-0.65106	4.22736e-16
385.852	-1.0945	-0.60238	5.63648e-16
385.931	-1.1759	-0.60167	3.26482e-16
386.009	-1.2356	-0.63765	5.61913e-16
386.087	-1.1793	-0.61568	7.04559e-16
386.165	-1.1735	-0.66767	5.66683e-16
386.243	-1.175	-0.64514	4.61757e-16
386.321	-1.189	-0.60623	2.41068e-16
386.4	-1.1233	-0.66012	6.02669e-17
386.478	-1.1978	-0.62344	2.30662e-16
386.556	-1.1802	-0.61345	5.67983e-17
386.634	-1.1379	-0.62268	1.795e-16
386.712	-1.1826	-0.63727	1.27037e-16
386.79	-1.14	-0.58778	3.85882e-17
386.869	-1.2368	-0.61834	6.02669e-17
386.947	-1.1295	-0.61394	-1.42213e-16
387.025	-1.1755	-0.65025	-3.52063e-16
387.103	-1.0699	-0.59581	-2.11151e-16
387.181	-1.0944	-0.56108	2.60145e-17
387.259	-1.262	-0.61985	7.50085e-17
387.338	-1.0461	-0.58995	3.00901e-16
387.416	-1.0866	-0.62349	1.46548e-16
387.494	-1.1103	-0.60873	3.55532e-17
387.572	-1.2298	-0.63847	-2.1462e-16
387.65	-0.99042	-0.59972	-1.82535e-16
387.728	-1.1056	-0.53058	-6.98056e-17
387.807	-1.1324	-0.62734	2.4497e-16
387.885	-0.98068	-0.58322	2.29795e-16
387.963	-1.1622	-0.55826	1.31373e-16
388.041	-1.122	-0.58811	6.26516e-17
388.119	-1.0936	-0.54665	-3.94553e-17
388.197	-0.98815	-0.57286	9.2094e-17
388.276	-1.1226	-0.61872	-2.08333e-16
388.354	-0.98512	-0.58404	-1.71154e-16
388.432	-1.0826	-0.50985	-7.04559e-17
388.51	-1.1047	-0.58458	-8.98042e-17
388.588	-1.0171	-0.59001	-3.6358e-16
388.666	-1.016	-0.59386	-3.86532e-16
388.745	-1.1143	-0.58984	-4.4875e-16
388.823	-1.0927	-0.64194	-3.93144e-16
388.901	-1.1186	-0.63396	-3.4686e-16
388.979	-0.98999	-0.59457	-4.71079e-16
389.057	-1.0488	-0.61785	-2.38466e-16
389.135	-1.073	-0.62414	-2.88327e-16
389.213	-1.1207	-0.56618	-1.82969e-16
389.292	-1.0539	-0.5708	-2.39333e-16
389.37	-1.1226	-0.63798	-1.73864e-16
389.448	-0.99779	-0.56157	-1.15331e-16
389.526	-1.125	-0.60075	-5.2029e-18
389.604	-1.0882	-0.64623	8.6715e-17
389.682	-0.95935	-0.60596	-2.41935e-16
389.761	-0.9797	-0.56597	-2.31529e-16
389.839	-1.1512	-0.65486	-1.95109e-16
389.917	-1.044	-0.54323	-1.56087e-16
389.995	-1.0404	-0.59717	-2.34131e-16
390.073	-1.0814	-0.59429	-3.30384e-16
390.151	-1.0076	-0.64438	-3.61602e-16
390.23	-1.0639	-0.67461	-3.49461e-16
390.308	-1.0955	-0.57459	-2.43669e-16
390.386	-1.0191	-0.58572	-2.11585e-16
390.464	-0.99172	-0.63896	-2.54942e-16
390.542	-0.97158	-0.63141	-1.77766e-16
390.62	-1.0685	-0.62751	4.42247e-17
390.699	-1.0792	-0.54686	2.12669e-16
390.777	-0.99378	-0.60683	1.58688e-16
390.855	-0.94982	-0.60781	1.38527e-16
390.933	-0.97981	-0.60423	1.00915e-16
391.011	-1.0045	-0.59902	3.78511e-16
391.089	-1.0544	-0.58963	6.08631e-16
391.168	-1.0114	-0.62251	4.01599e-16
391.246	-0.98144	-0.58393	4.04525e-16
391.324	-0.98468	-0.623	4.7509e-16
391.402	-0.97342	-0.60612	5.85001e-16
391.48	-0.9588	-0.65828	5.09857e-16
391.558	-0.92004	-0.62517	4.43585e-16
391.637	-1.0755	-0.58941	5.04776e-16
391.715	-0.87348	-0.62268	4.17018e-16
391.793	-0.97645	-0.58263	5.61263e-16
391.871	-0.98468	-0.58957	3.10711e-16
391.949	-0.98577	-0.54556	2.05515e-16
392.027	-0.98609	-0.5721	9.24599e-17
392.106	-0.96974	-0.59652	1.91857e-16
392.184	-0.9418	-0.63467	3.91952e-16
392.262	-1.0044	-0.58594	-7.35994e-17
392.34	-1.0087	-0.5956	-1.37335e-16
392.418	-1.0019	-0.61703	-1.19667e-16
392.496	-1.0014	-0.63223	5.85326e-18
392.574	-0.88637	-0.56792	-3.49028e-17
392.653	-0.96963	-0.64954	1.59772e-16
392.731	-1.0749	-0.60016	-5.22458e-17
392.809	-0.94863	-0.59006	-4.16232e-17
392.887	-0.95112	-0.56781	1.37226e-16
392.965	-0.91192	-0.6834	1.47849e-16
393.043	-0.97353	-0.59446	2.64481e-16
393.122	-0.99042	-0.57058	5.70151e-17
393.2	-0.96324	-0.62295	3.887e-16
393.278	-0.95826	-0.62099	3.19328e-16
393.356	-0.8855	-0.57682	3.84798e-16
393.434	-1.0852	-0.60216	3.03936e-16
393.512	-0.88268	-0.57183	2.90495e-16
393.591	-0.94202	-0.63082	1.99228e-16
393.669	-0.92448	-0.58984	8.56311e-17
393.747	-0.91322	-0.56097	4.56338e-16
393.825	-0.91809	-0.60222	-5.78823e-17
393.903	-0.9758	-0.63288	-1.8557e-16
393.981	-0.90456	-0.55962	-2.28277e-16
394.06	-0.9509	-0.56309	-7.21902e-17
394.138	-0.88723	-0.53813	-2.40851e-16
394.216	-0.977	-0.62452	-2.42802e-16
394.294	-0.90142	-0.54703	-4.53086e-16
394.372	-0.95989	-0.60536	-2.66649e-16
394.45	-0.86373	-0.53178	2.27627e-17
394.529	-0.92091	-0.60439	-1.69094e-16
394.607	-0.98306	-0.64102	2.28277e-16
394.685	-0.9077	-0.57259	1.10345e-16
394.763	-0.87586	-0.55224	1.39828e-16
394.841	-0.95317	-0.59733	2.31529e-16
394.919	-0.88322	-0.59717	1.62591e-16
394.998	-0.95751	-0.59229	-9.53865e-18
395.076	-0.91268	-0.55859	1.57388e-16
395.154	-0.8777	-0.59619	3.49461e-16
395.232	-0.90856	-0.50638	1.04058e-16
395.31	-0.98035	-0.63608	5.59312e-17
395.388	-0.79606	-0.60216	3.4686e-17
395.467	-0.91658	-0.51978	1.57821e-16
395.545	-0.88398	-0.5721	3.4686e-18
395.623	-0.83407	-0.58018	3.31685e-17
395.701	-0.89654	-0.55028	2.52774e-16
395.779	-0.85496	-0.61047	1.76031e-16
395.857	-0.88886	-0.54382	1.33324e-16
395.936	-0.90878	-0.60992	2.6925e-16
396.014	-0.84544	-0.52863	2.04647e-16
396.092	-0.89286	-0.53498	-4.87772e-17
396.17	-0.95198	-0.60591	1.87521e-17
[truncated: 49 more rows]

## Sheet: Panel D
Field (mT)	Huc-Air	Field (mT)	Huc-H2
220	0.0822	250	0.03752
220.11	0.13897	250.062	-0.00411
220.221	0.10457	250.123	0.06642
220.331	0.02716	250.185	0.000997
220.442	0.16821	250.246	-0.00136
220.552	0.14241	250.308	0.000491
220.662	0.08048	250.369	0.00877
220.773	0.15273	250.431	-0.00563
220.883	0.12177	250.492	0.02132
220.994	0.13725	250.554	-0.02733
221.104	0.10457	250.616	0.04257
221.214	0.11833	250.677	0.00906
221.325	0.05296	250.739	0.02111
221.435	0.13209	250.8	-0.00094
221.546	0.16477	250.862	-0.00215
221.656	0.08048	250.923	-0.02744
221.766	0.11661	250.985	0.0116
221.877	0.12177	251.046	-0.01317
221.987	0.09768	251.108	-0.00465
222.098	0.0822	251.17	0.02659
222.208	0.12521	251.231	0.03592
222.319	0.05812	251.293	0.04705
222.429	0.15273	251.354	0.01971
222.539	0.14069	251.416	-0.000992
222.65	0.09768	251.477	-0.00912
222.76	0.10113	251.539	0.00117
222.871	0.13381	251.6	0.00479
222.981	0.08736	251.662	0.01233
223.091	0.0908	251.723	-0.02971
223.202	0.02888	251.785	-0.04138
223.312	0.07876	251.847	0.00509
223.423	0.0736	251.908	0.01514
223.533	0.08564	251.97	-0.01719
223.643	0.13553	252.031	-0.00966
223.754	0.10629	252.093	-0.00992
223.864	0.12693	252.154	0.01715
223.975	0.07532	252.216	-0.00497
224.085	0.05984	252.277	-0.00741
224.195	0.09768	252.339	-0.01284
224.306	0.05296	252.401	-0.01258
224.416	0.09768	252.462	0.0453
224.527	0.10285	252.524	-0.00271
224.637	0.04436	252.585	7.58e-05
224.747	0.08736	252.647	0.00489
224.858	0.09941	252.708	0.00544
224.968	0.01683	252.77	0.01204
225.079	0.08908	252.831	0.04688
225.189	0.08564	252.893	-0.02642
225.299	0.12349	252.955	0.03483
225.41	0.12349	253.016	-0.02455
225.52	0.065	253.078	0.05402
225.631	0.08048	253.139	-0.01852
225.741	0.07016	253.201	0.02183
225.851	0.12521	253.262	-0.02483
225.962	0.07876	253.324	-0.00852
226.072	0.04092	253.385	0.03338
226.183	0.0736	253.447	-0.02146
226.293	0.16649	253.509	0.02745
226.404	0.04092	253.57	0.0157
226.514	-0.00897	253.632	-0.02154
226.624	0.07016	253.693	0.01518
226.735	0.07876	253.755	-0.01843
226.845	0.06672	253.816	-0.00199
226.956	0.13897	253.878	0.00401
227.066	0.09424	253.939	0.00271
227.176	0.09424	254.001	-0.0191
227.287	0.07532	254.063	-0.000291
227.397	0.07704	254.124	-0.03778
227.508	0.07704	254.186	0.00909
227.618	0.13553	254.247	-0.00219
227.728	0.14241	254.309	-0.02459
227.839	0.11317	254.37	-0.01676
227.949	0.0478	254.432	-0.03108
228.06	0.15273	254.493	0.01965
228.17	0.13381	254.555	0.01412
228.28	0.13725	254.617	0.000232
228.391	0.08048	254.678	0.0231
228.501	0.0908	254.74	-0.03737
228.612	0.14241	254.801	-0.00943
228.722	0.05812	254.863	0.01716
228.832	0.08908	254.924	-0.00032
228.943	0.07704	254.986	-0.04121
229.053	0.12005	255.047	0.01246
229.164	0.10629	255.109	-0.03225
229.274	0.0736	255.17	0.019
229.384	0.0822	255.232	-0.01004
229.495	0.10285	255.294	0.01577
229.605	0.0736	255.355	-0.00215
229.716	0.04264	255.417	-0.01364
229.826	0.04436	255.478	0.01439
229.936	0.04092	255.54	-0.01417
230.047	0.10801	255.601	0.01535
230.157	0.05124	255.663	-0.04601
230.268	0.07016	255.724	0.03097
230.378	0.05124	255.786	0.00259
230.489	0.08564	255.848	-0.02438
230.599	0.09252	255.909	0.04229
230.709	0.0392	255.971	-0.02749
230.82	0.09941	256.032	0.0176
230.93	0.10629	256.094	-0.00763
231.041	0.065	256.155	-0.04264
231.151	0.04436	256.217	0.01798
231.261	0.06156	256.278	-0.03304
231.372	0.10457	256.34	0.00194
231.482	0.09252	256.402	0.01684
231.593	0.08736	256.463	-0.041
231.703	0.0908	256.525	-0.01284
231.813	0.05984	256.586	-0.01322
231.924	0.13037	256.648	0.00502
232.034	0.08564	256.709	-0.024
232.145	0.07016	256.771	0.01363
232.255	0.05812	256.832	0.01271
232.365	0.07532	256.894	-0.01819
232.476	0.14585	256.956	-0.01892
232.586	0.0822	257.017	-0.03972
232.697	0.07016	257.079	-0.02656
232.807	0.13725	257.14	-0.03406
232.917	0.10113	257.202	-0.002
233.028	0.09424	257.263	-0.02247
233.138	0.08908	257.325	-0.01381
233.249	0.13209	257.386	-0.03065
233.359	0.05124	257.448	-0.0369
233.469	0.10973	257.51	-0.03715
233.58	0.09941	257.571	-0.000837
233.69	0.0908	257.633	-0.03248
233.801	0.02716	257.694	-0.016
233.911	0.09252	257.756	-0.06356
234.021	0.13209	257.817	0.02069
234.132	0.12349	257.879	-0.03432
234.242	0.0478	257.94	-0.01136
234.353	0.11317	258.002	-0.01989
234.463	0.01856	258.064	-0.02707
234.574	0.10973	258.125	-0.04962
234.684	0.05124	258.187	0.04138
234.794	0.11833	258.248	-0.04932
234.905	0.08564	258.31	0.02035
235.015	0.05984	258.371	-0.0174
235.126	0.09768	258.433	-0.01916
235.236	0.12177	258.494	0.01608
235.346	0.0822	258.556	0.00923
235.457	0.04436	258.617	-0.04496
235.567	0.03748	258.679	-0.02303
235.678	0.11489	258.741	0.00916
235.788	0.12349	258.802	0.00758
235.898	0.05812	258.864	-0.05441
236.009	0.07876	258.925	-0.00176
236.119	0.065	258.987	-0.02859
236.23	0.07532	259.048	-0.0454
236.34	0.12693	259.11	0.04922
236.45	0.14069	259.171	-0.01325
236.561	0.13897	259.233	-0.02969
236.671	0.0736	259.295	-0.00645
236.782	0.10457	259.356	-0.02274
236.892	0.12865	259.418	0.0062
237.002	0.12521	259.479	-0.04467
237.113	0.06672	259.541	-0.00969
237.223	0.0908	259.602	-0.03256
237.334	0.10629	259.664	0.03424
237.444	0.11145	259.725	-0.01953
237.554	0.11145	259.787	-0.02339
237.665	0.03748	259.849	-0.01391
237.775	0.10973	259.91	0.01265
237.886	0.08392	259.972	-0.05752
237.996	0.05124	260.033	0.0443
238.106	0.0908	260.095	-0.01127
238.217	0.09596	260.156	-0.00706
238.327	0.09424	260.218	-0.0162
238.438	0.10801	260.279	0.0179
238.548	0.09252	260.341	0.00581
238.659	0.07532	260.403	0.00852
238.769	0.0392	260.464	-0.02824
238.879	0.06672	260.526	0.01152
238.99	0.10113	260.587	-0.01354
239.1	0.08908	260.649	-0.0576
239.211	0.0908	260.71	0.04769
239.321	0.07016	260.772	0.00672
239.431	0.10629	260.833	-0.04305
239.542	0.09941	260.895	0.02548
239.652	0.05812	260.957	0.02388
239.763	0.08736	261.018	0.00655
239.873	0.11661	261.08	0.02265
239.983	0.10113	261.141	0.01941
240.094	0.01683	261.203	-0.000722
240.204	0.08392	261.264	-0.01514
240.315	0.15101	261.326	0.05435
240.425	0.07704	261.387	-0.01265
240.535	0.06328	261.449	0.0256
240.646	0.11489	261.511	-0.02544
240.756	0.15961	261.572	0.02321
240.867	0.13553	261.634	0.01376
240.977	0.05124	261.695	0.02633
241.087	0.07532	261.757	-0.04633
241.198	0.11317	261.818	0.06901
241.308	0.08048	261.88	-0.01439
241.419	0.11661	261.941	0.07033
241.529	0.09768	262.003	-0.00649
241.639	0.09768	262.064	0.00665
241.75	0.10113	262.126	0.01418
241.86	0.07876	262.188	-0.021
241.971	0.07016	262.249	0.02232
242.081	0.13553	262.311	-0.03526
242.191	0.08564	262.372	-0.00891
242.302	0.09424	262.434	-0.00308
242.412	0.05812	262.495	0.06379
242.523	0.11145	262.557	-0.03799
242.633	0.08392	262.618	0.04218
242.744	0.05984	262.68	-0.00548
242.854	0.04436	262.742	0.0062
242.964	0.11145	262.803	-0.00824
243.075	0.11317	262.865	0.01917
243.185	0.08048	262.926	0.02388
243.296	0.03576	262.988	0.01099
243.406	0.05984	263.049	-0.03551
243.516	0.04436	263.111	0.06879
243.627	0.07532	263.172	-0.00257
243.737	0.05812	263.234	0.03682
243.848	0.03576	263.296	0.01295
243.958	0.0908	263.357	0.03464
244.068	0.09424	263.419	0.0424
244.179	0.00995	263.48	-0.02969
244.289	0.08392	263.542	0.041
244.4	0.14929	263.603	-0.01025
244.51	0.0564	263.665	0.04839
244.62	0.04952	263.726	-0.00774
244.731	0.10801	263.788	-0.00792
244.841	0.07876	263.85	-0.01472
244.952	0.0392	263.911	-0.00493
245.062	0.06328	263.973	0.03088
245.172	0.04092	264.034	-0.01171
245.283	0.0908	264.096	0.02347
245.393	0.07876	264.157	0.02944
245.504	0.02027	264.219	-0.02568
245.614	0.12005	264.28	0.05467
245.724	0.14241	264.342	0.02035
245.835	0.05984	264.404	-0.00667
245.945	0.09252	264.465	0.04326
246.056	0.06672	264.527	0.02205
246.166	0.0478	264.588	0.00276
246.277	0.06844	264.65	0.02856
246.387	0.05296	264.711	0.02703
246.497	0.13725	264.773	0.01205
246.608	0.02888	264.834	0.05269
246.718	0.06328	264.896	0.02567
246.829	0.08048	264.957	-0.00512
246.939	0.12005	265.019	0.04302
247.049	0.09252	265.081	-0.00514
247.16	0.03404	265.142	0.03028
247.27	0.12693	265.204	-0.00743
247.381	0.05124	265.265	0.00235
247.491	0.10629	265.327	0.03076
247.601	0.15273	265.388	0.02289
247.712	0.12005	265.45	0.01149
247.822	0.09596	265.511	0.0114
247.933	0.06844	265.573	0.03304
248.043	0.11833	265.635	-0.000468
248.153	0.13209	265.696	0.00757
248.264	0.07532	265.758	-0.01824
248.374	0.12693	265.819	0.01002
248.485	0.13209	265.881	0.02875
248.595	0.0736	265.942	-0.01699
248.705	0.09596	266.004	0.01417
248.816	0.10285	266.065	0.000641
248.926	0.06844	266.127	0.04433
249.037	0.11489	266.189	0.03922
249.147	0.0908	266.25	0.01335
249.257	0.06672	266.312	0.05322
249.368	0.11489	266.373	0.02175
249.478	0.16821	266.435	0.01702
249.589	0.01856	266.496	0.05287
249.699	0.12865	266.558	-0.01386
249.809	0.12349	266.619	0.0631
249.92	0.10629	266.681	0.02524
250.03	0.10973	266.743	0.00601
250.141	0.11317	266.804	0.03049
250.251	0.10113	266.866	0.01266
250.362	0.05468	266.927	-0.01422
250.472	0.11145	266.989	0.01462
250.582	0.07016	267.05	0.03282
250.693	0.065	267.112	0.01034
250.803	0.08908	267.173	-0.01634
250.914	0.10801	267.235	0.02614
251.024	0.05984	267.297	0.02204
251.134	0.10457	267.358	0.01533
251.245	0.14757	267.42	0.04896
251.355	0.10113	267.481	-0.01729
251.466	0.12349	267.543	0.09513
251.576	0.10457	267.604	-0.01005
251.686	0.0736	267.666	0.00515
251.797	0.10629	267.727	0.0457
251.907	0.10629	267.789	-0.02848
252.018	0.13553	267.851	0.05879
252.128	0.09596	267.912	0.000521
252.238	0.10457	267.974	0.06095
252.349	0.05296	268.035	-0.0291
252.459	0.06328	268.097	0.04439
252.57	0.08908	268.158	0.01814
252.68	0.10113	268.22	0.02242
252.79	0.12177	268.281	-0.01689
252.901	0.06328	268.343	0.03754
253.011	0.13381	268.404	-0.01821
253.122	0.09596	268.466	0.02674
253.232	0.09941	268.528	0.03639
253.342	0.07532	268.589	0.01938
253.453	0.07876	268.651	0.02975
253.563	0.09596	268.712	-0.01502
253.674	0.10629	268.774	0.05237
253.784	0.09596	268.835	0.01539
253.894	0.05296	268.897	0.00124
254.005	0.08908	268.958	0.05432
254.115	0.13897	269.02	0.00283
254.226	0.09424	269.082	-0.01892
254.336	0.07532	269.143	0.00147
254.447	0.12521	269.205	0.03395
254.557	0.11317	269.266	0.00945
254.667	0.08392	269.328	0.05769
254.778	0.0908	269.389	-0.0367
254.888	0.07188	269.451	0.0323
254.999	0.13553	269.512	-0.04449
255.109	0.08736	269.574	0.03399
255.219	0.14757	269.636	0.04398
255.33	0.07704	269.697	0.00304
255.44	0.10801	269.759	-0.01807
255.551	0.10285	269.82	0.02732
255.661	0.09941	269.882	-0.00709
255.771	0.10801	269.943	-0.00653
255.882	0.09252	270.005	-0.00481
255.992	0.07704	270.066	0.00895
256.103	0.14069	270.128	-0.00325
256.213	0.06672	270.19	-0.00197
256.323	0.12521	270.251	0.01403
256.434	0.13037	270.313	-0.01767
256.544	0.10113	270.374	0.01292
256.655	0.08048	270.436	-0.00828
256.765	0.14585	270.497	0.00936
256.875	0.10973	270.559	-0.016
256.986	0.06328	270.62	0.0161
257.096	0.14069	270.682	-0.05729
257.207	0.07876	270.744	0.00892
257.317	0.13725	270.805	-0.01983
257.427	0.09424	270.867	-0.03237
257.538	0.09768	270.928	0.00719
257.648	0.13553	270.99	0.01322
257.759	0.05812	271.051	-0.019
257.869	0.09596	271.113	-0.00707
257.979	0.16477	271.174	0.02746
258.09	0.10113	271.236	-0.02846
258.2	0.07876	271.298	-0.00893
258.311	0.07704	271.359	0.00224
258.421	0.16821	271.421	0.01123
258.532	0.08908	271.482	-0.0105
258.642	0.11661	271.544	-0.0046
258.752	0.15445	271.605	-0.00156
258.863	0.10457	271.667	-0.01926
258.973	0.13209	271.728	-0.02091
259.084	0.10629	271.79	-0.002
259.194	0.07876	271.851	-0.00263
259.304	0.16821	271.913	-0.03054
259.415	0.07532	271.975	-0.02193
259.525	0.04952	272.036	-0.00374
259.636	0.07188	272.098	0.00134
259.746	0.07876	272.159	0.04574
259.856	0.07876	272.221	-0.02216
259.967	0.13725	272.282	-0.01031
260.077	0.08048	272.344	0.0177
260.188	0.065	272.405	-0.02906
260.298	0.06156	272.467	0.01418
260.408	0.08908	272.529	-0.01812
260.519	0.0392	272.59	-0.02778
260.629	0.10457	272.652	-0.00625
260.74	0.10113	272.713	0.0326
260.85	0.13209	272.775	-0.0277
260.96	0.07188	272.836	0.00486
261.071	0.11317	272.898	-0.00325
261.181	0.10801	272.959	0.00242
261.292	0.09941	273.021	0.000939
261.402	0.10285	273.083	-0.01641
261.512	0.13209	273.144	0.01137
261.623	0.13897	273.206	-0.01836
261.733	0.14757	273.267	0.0189
261.844	0.10285	273.329	-0.01198
261.954	0.13897	273.39	0.02741
262.064	0.16133	273.452	-0.02185
262.175	0.14585	273.513	0.02238
262.285	0.09941	273.575	-0.01649
262.396	0.16821	273.637	0.00458
262.506	0.13725	273.698	-0.01494
262.617	0.10113	273.76	-0.02927
262.727	0.17681	273.821	0.01646
262.837	0.14069	273.883	-0.01649
262.948	0.09252	273.944	0.00167
263.058	0.12177	274.006	0.00543
263.169	0.08736	274.067	0.01601
263.279	0.13725	274.129	-0.00423
263.389	0.14585	274.191	-0.01179
263.5	0.14241	274.252	0.000536
263.61	0.15789	274.314	0.0027
263.721	0.13897	274.375	-0.03707
263.831	0.15273	274.437	0.01231
263.941	0.16821	274.498	-0.00763
264.052	0.17853	274.56	0.00165
264.162	0.12521	274.621	0.0371
264.273	0.14757	274.683	-0.00639
264.383	0.15789	274.745	0.01702
264.493	0.19918	274.806	0.00618
264.604	0.09941	274.868	0.03075
264.714	0.16133	274.929	-0.04649
264.825	0.13725	274.991	0.02945
264.935	0.16305	275.052	-0.01679
265.045	0.15789	275.114	0.00624
265.156	0.14069	275.175	0.02811
265.266	0.14069	275.237	-0.03863
265.377	0.12005	275.298	0.0036
265.487	0.13897	275.36	0.01135
265.597	0.19746	275.422	-0.02854
265.708	0.14929	275.483	-0.00793
265.818	0.14413	275.545	0.02749
265.929	0.14757	275.606	0.00129
266.039	0.21638	275.668	0.0075
266.149	0.18197	275.729	-0.00835
266.26	0.14413	275.791	0.05484
266.37	0.18025	275.852	-0.01034
266.481	0.15445	275.914	0.01744
266.591	0.14413	275.976	-0.05809
266.702	0.14929	276.037	0.00578
266.812	0.16993	276.099	0.00576
266.922	0.14241	276.16	0.00424
267.033	0.16821	276.222	-0.02326
267.143	0.17165	276.283	-0.02594
267.254	0.17337	276.345	-0.01599
267.364	0.15101	276.406	-0.0338
267.474	0.10801	276.468	-0.02356
267.585	0.18886	276.53	-0.01758
267.695	0.16305	276.591	-0.03921
267.806	0.17509	276.653	0.01103
267.916	0.13037	276.714	-0.02951
268.026	0.14757	276.776	-0.03968
268.137	0.14413	276.837	-0.01501
268.247	0.16821	276.899	0.01715
268.358	0.17853	276.96	-0.03147
268.468	0.21466	277.022	-0.01802
268.578	0.16993	277.084	-0.01976
268.689	0.16133	277.145	-0.02842
268.799	0.16305	277.207	0.04694
268.91	0.2181	277.268	-0.0435
269.02	0.14929	277.33	-0.0035
269.13	0.24562	277.391	-0.02709
269.241	0.19746	277.453	0.00402
269.351	0.16133	277.514	0.03745
269.462	0.2095	277.576	-0.02512
269.572	0.15961	277.638	-0.0342
269.682	0.20606	277.699	0.0343
269.793	0.16993	277.761	0.01023
269.903	0.2267	277.822	0.00517
270.014	0.2095	277.884	-0.00608
270.124	0.25938	277.945	-0.00915
270.234	0.16133	278.007	0.01012
270.345	0.16993	278.068	-0.00359
270.455	0.26282	278.13	-0.04095
270.566	0.2267	278.191	0.00334
270.676	0.18369	278.253	-0.00263
270.787	0.18886	278.315	-0.04729
270.897	0.14757	278.376	-0.00788
271.007	0.16821	278.438	-0.01718
271.118	0.23014	278.499	-0.0614
271.228	0.21294	278.561	0.01559
271.339	0.2009	278.622	-0.04198
271.449	0.16993	278.684	-0.00334
271.559	0.17681	278.745	0.01035
271.67	0.25422	278.807	-0.02405
271.78	0.12693	278.869	-0.01133
271.891	0.18886	278.93	-0.01215
272.001	0.1923	278.992	0.0177
272.111	0.19746	279.053	-0.05267
272.222	0.2439	279.115	-0.03196
272.332	0.16993	279.176	-0.00864
272.443	0.18197	279.238	-0.01038
272.553	0.19574	279.299	0.00289
272.663	0.2439	279.361	-0.01736
272.774	0.21982	279.423	-0.06799
272.884	0.2611	279.484	0.01682
272.995	0.19918	279.546	-0.0457
273.105	0.26626	279.607	-0.01236
273.215	0.27487	279.669	-0.05562
273.326	0.23186	279.73	0.02121
273.436	0.2095	279.792	-0.0295
273.547	0.26454	279.853	-0.04776
273.657	0.27315	279.915	-0.04826
273.767	0.21294	279.977	-0.02753
273.878	0.31787	280.038	-0.00234
273.988	0.30067	280.1	-0.06712
274.099	0.36432	280.161	-0.03913
274.209	0.34023	280.223	-0.06428
274.319	0.40732	280.284	-0.02231
274.43	0.38668	280.346	-0.02144
274.54	0.45033	280.407	-0.0822
274.651	0.46237	280.469	0.00743
274.761	0.4228	280.531	-0.04365
274.872	0.51913	280.592	-0.07136
274.982	0.51225	280.654	-0.03131
275.092	0.47957	280.715	-0.03483
275.203	0.64127	280.777	-0.00309
275.313	0.64299	280.838	-0.08608
275.424	0.6017	280.9	-0.00225
275.534	0.64471	280.961	-0.05379
275.644	0.66535	281.023	-0.01261
275.755	0.70664	281.085	-0.06677
275.865	0.72728	281.146	0.0044
275.976	0.75308	281.208	-0.04713
276.086	0.81673	281.269	-0.04697
276.196	0.79265	281.331	-0.00897
276.307	0.88038	281.392	0.01587
276.417	0.90446	281.454	-0.05965
276.528	0.85974	281.515	0.02014
276.638	0.90102	281.577	-0.05136
276.748	0.85285	281.638	-0.02873
276.859	0.88898	281.7	-0.04857
276.969	0.88382	281.762	-0.00955
277.08	0.89414	281.823	0.02097
277.19	0.94575	281.885	-0.04414
277.3	0.87694	281.946	-0.03282
277.411	0.90446	282.008	-0.00322
277.521	0.94058	282.069	-0.07886
277.632	0.8993	282.131	-0.03508
277.742	0.92166	282.192	-0.04286
277.852	0.90962	282.254	-0.01939
277.963	0.8735	282.316	-0.03733
278.073	0.87006	282.377	-0.01947
278.184	0.84425	282.439	-0.02404
278.294	0.81845	282.5	-0.04623
278.404	0.85457	282.562	-0.01041
278.515	0.80469	282.623	-0.05803
278.625	0.73588	282.685	-0.02507
278.736	0.79781	282.746	-0.01222
278.846	0.81501	282.808	0.01262
278.957	0.73932	282.87	-0.01676
279.067	0.68255	282.931	-0.02862
279.177	0.67567	282.993	0.03569
279.288	0.73416	283.054	-0.03019
279.398	0.5587	283.116	0.02629
279.509	0.64299	283.177	-0.01304
279.619	0.71524	283.239	-0.0083
279.729	0.63095	283.3	0.00786
279.84	0.62407	283.362	0.00819
279.95	0.56386	283.424	0.01986
280.061	0.59482	283.485	0.02595
280.171	0.5243	283.547	-0.00891
280.281	0.53118	283.608	0.01025
280.392	0.57762	283.67	0.00262
280.502	0.53978	283.731	-0.01163
280.613	0.43484	283.793	-0.02138
280.723	0.55354	283.854	0.01317
280.833	0.46925	283.916	0.0336
280.944	0.47957	283.978	0.00098
281.054	0.43312	284.039	-0.00755
281.165	0.43656	284.101	0.02329
281.275	0.44345	284.162	-0.04048
281.385	0.42108	284.224	0.04487
281.496	0.47785	284.285	0.01134
281.606	0.42108	284.347	-0.00497
281.717	0.44861	284.408	-0.01765
281.827	0.41764	284.47	0.05736
281.937	0.4228	284.532	-0.01882
282.048	0.40732	284.593	0.01523
282.158	0.40904	284.655	0.00145
282.269	0.45549	284.716	-0.00053
282.379	0.40216	284.778	0.03222
282.489	0.45205	284.839	0.02014
282.6	0.42796	284.901	-0.02188
282.71	0.37636	284.962	0.03332
282.821	0.37636	285.024	-0.02804
282.931	0.43656	285.085	0.05226
283.042	0.44689	285.147	-0.01809
283.152	0.37636	285.209	0.00554
283.262	0.42796	285.27	-0.01567
283.373	0.49161	285.332	0.06837
283.483	0.43656	285.393	-0.03365
283.594	0.39356	285.455	0.0178
283.704	0.50709	285.516	-0.06391
283.814	0.45377	285.578	0.02701
283.925	0.4056	285.639	-0.01532
284.035	0.44689	285.701	-0.013
284.146	0.52602	285.763	0.01664
284.256	0.50537	285.824	0.02467
284.366	0.49333	285.886	0.000538
284.477	0.50537	285.947	-0.01469
284.587	0.52602	286.009	0.00403
284.698	0.49505	286.07	-0.00592
284.808	0.50021	286.132	0.0413
284.918	0.50193	286.193	-0.03869
285.029	0.45549	286.255	0.01608
285.139	0.49849	286.317	-0.00586
285.25	0.53634	286.378	-0.02151
285.36	0.46409	286.44	-0.03856
285.47	0.51225	286.501	0.01632
285.581	0.58278	286.563	-0.03618
285.691	0.53118	286.624	-0.03886
285.802	0.54322	286.686	-0.02358
285.912	0.58106	286.747	0.00402
286.022	0.53118	286.809	-0.03603
286.133	0.53634	286.871	-0.00547
286.243	0.57934	286.932	-0.04988
286.354	0.56902	286.994	-0.0121
286.464	0.63611	287.055	0.02475
286.574	0.63439	287.117	0.00507
286.685	0.64643	287.178	-0.03424
286.795	0.62063	287.24	0.01394
286.906	0.69632	287.301	-0.0036
287.016	0.66019	287.363	0.01808
287.127	0.68255	287.425	-0.00367
287.237	0.70664	287.486	0.00902
287.347	0.76512	287.548	-0.02022
287.458	0.79781	287.609	-0.02232
287.568	0.72556	287.671	-0.01813
287.679	0.85629	287.732	0.01643
287.789	0.86318	287.794	0.0258
287.899	0.8821	287.855	-0.03753
288.01	1.018	287.917	0.01354
288.12	0.97671	287.979	-0.01892
288.231	0.94403	288.04	-0.01414
288.341	1.0627	288.102	-0.01922
288.451	1.1556	288.163	-0.01849
288.562	1.1745	288.225	0.00656
288.672	1.1694	288.286	0.02306
288.783	1.2967	288.348	0.01359
288.893	1.362	288.409	-0.000229
289.003	1.4463	288.471	0.029
289.114	1.5685	288.532	-0.01631
289.224	1.6063	288.594	-0.01072
289.335	1.7663	288.656	0.03022
289.445	1.7972	288.717	-0.00347
289.555	1.9744	288.779	0.03955
289.666	2.0312	288.84	-0.00399
289.776	2.0742	288.902	-0.00188
289.887	2.2153	288.963	-0.00751
289.997	2.2944	289.025	0.0527
290.107	2.3047	289.086	-0.01019
290.218	2.4148	289.148	0.03571
290.328	2.4853	289.21	0.00824
290.439	2.4939	289.271	0.04528
290.549	2.5146	289.333	-0.00825
290.66	2.5455	289.394	0.03412
290.77	2.5129	289.456	-0.03397
290.88	2.5025	289.517	0.03496
290.991	2.4217	289.579	0.01602
291.101	2.3236	289.64	0.04907
291.212	2.3666	289.702	0.06418
291.322	2.26	289.764	0.04771
291.432	2.1034	289.825	0.02389
291.543	2.1396	289.887	0.05787
291.653	2.0106	289.948	0.0727
291.764	1.8523	290.01	0.03622
291.874	1.8437	290.071	0.02677
291.984	1.7783	290.133	0.02899
292.095	1.6527	290.194	0.07353
292.205	1.5908	290.256	0.01935
292.316	1.5427	290.318	0.01514
292.426	1.4859	290.379	0.08053
292.536	1.4326	290.441	0.0313
292.647	1.4033	290.502	0.05999
292.757	1.2967	290.564	0.01216
292.868	1.3569	290.625	0.03699
292.978	1.3018	290.687	0.01964
293.088	1.2967	290.748	0.01734
293.199	1.2932	290.81	0.04386
293.309	1.2795	290.872	0.0569
293.42	1.2244	290.933	0.02311
293.53	1.2777	290.995	-0.01299
293.64	1.2623	291.056	0.06579
293.751	1.2657	291.118	-0.01108
293.861	1.3018	291.179	0.03553
293.972	1.2451	291.241	0.00288
294.082	1.3259	291.302	0.0346
294.192	1.2863	291.364	0.02937
294.303	1.2743	291.426	0.04848
294.413	1.3672	291.487	0.05874
294.524	1.3569	291.549	0.01473
294.634	1.4033	291.61	0.05009
294.745	1.4308	291.672	0.01518
294.855	1.4566	291.733	0.0463
294.965	1.4859	291.795	-0.02256
295.076	1.4412	291.856	0.04043
295.186	1.4876	291.918	-0.02745
295.297	1.5736	291.979	0.05577
295.407	1.5323	292.041	0.01202
295.517	1.5564	292.103	0.03725
295.628	1.67	292.164	0.02602
295.738	1.6424	292.226	0.03515
295.849	1.7216	292.287	0.02314
295.959	1.7714	292.349	0.05458
296.069	1.7921	292.41	0.027
296.18	1.78	292.472	0.04442
296.29	1.8437	292.533	0.0213
296.401	1.8351	292.595	0.03794
296.511	1.8489	292.657	0.03007
296.621	1.9022	292.718	0.02935
296.732	1.897	292.78	0.04668
296.842	1.8454	292.841	0.05197
296.953	1.9452	292.903	0.02428
297.063	1.9039	292.964	0.04069
297.173	1.8592	293.026	0.05499
297.284	1.8213	293.087	0.02005
297.394	1.8678	293.149	0.04542
297.505	1.8076	293.211	0.04352
297.615	1.799	293.272	0.07877
297.725	1.6837	293.334	0.01477
297.836	1.7233	293.395	0.10903
297.946	1.6527	293.457	0.07454
298.057	1.7147	293.518	0.04726
298.167	1.6235	293.58	0.05747
298.277	1.596	293.641	0.03861
298.388	1.6063	293.703	0.0807
298.498	1.5822	293.765	0.07476
298.609	1.5788	293.826	0.083
298.719	1.5943	293.888	0.12519
298.83	1.5461	293.949	0.07941
298.94	1.5289	294.011	0.06279
299.05	1.5237	294.072	0.0871
299.161	1.5547	294.134	0.13192
299.271	1.5616	294.195	0.13291
299.382	1.553	294.257	0.11413
299.492	1.4962	294.319	0.11731
299.602	1.5581	294.38	0.15934
299.713	1.5564	294.442	0.14022
299.823	1.6011	294.503	0.13514
299.934	1.5375	294.565	0.1408
300.044	1.5513	294.626	0.17442
300.154	1.5341	294.688	0.16054
300.265	1.5667	294.749	0.18599
300.375	1.5736	294.811	0.14924
300.486	1.6046	294.872	0.20038
300.596	1.479	294.934	0.23368
300.706	1.5444	294.996	0.22054
300.817	1.5581	295.057	0.26114
300.927	1.5237	295.119	0.25174
301.038	1.5255	295.18	0.20862
301.148	1.4876	295.242	0.28314
301.258	1.4205	295.303	0.27737
301.369	1.5065	295.365	0.33298
301.479	1.424	295.426	0.27778
301.59	1.3139	295.488	0.31396
301.7	1.2777	295.55	0.2756
301.81	1.2365	295.611	0.37282
301.921	1.104	295.673	0.31038
302.031	1.0937	295.734	0.38216
302.142	0.98187	295.796	0.37651
302.252	0.99047	295.857	0.41647
302.362	0.89414	295.919	0.36759
302.473	0.81329	295.98	0.41026
302.583	0.772	296.042	0.43016
302.694	0.74276	296.104	0.44822
302.804	0.68427	296.165	0.44187
302.915	0.729	296.227	0.4418
303.025	0.72384	296.288	0.46587
303.135	0.729	296.35	0.43882
303.246	0.66707	296.411	0.48775
303.356	0.7548	296.473	0.501
303.467	0.83393	296.534	0.48034
303.577	0.82017	296.596	0.548
303.687	0.84081	296.658	0.48885
303.798	0.92854	296.719	0.50433
303.908	1.006	296.781	0.48668
304.019	1.0455	296.842	0.49467
304.129	1.1023	296.904	0.51606
304.239	1.2193	296.965	0.48942
304.35	1.2915	297.027	0.4773
304.46	1.3724	297.088	0.50672
304.571	1.4326	297.15	0.51405
304.681	1.5186	297.212	0.54421
304.791	1.6304	297.273	0.49156
304.902	1.6029	297.335	0.5418
305.012	1.4962	297.396	0.49811
305.123	1.5943	297.458	0.52958
305.233	1.4773	297.519	0.54849
305.343	1.3035	297.581	0.5049
305.454	1.1642	297.642	0.57764
305.564	0.91306	297.704	0.52676
305.675	0.57418	297.766	0.54799
305.785	0.33851	297.827	0.54839
305.895	-0.05541	297.889	0.54709
306.006	-0.29796	297.95	0.57612
306.116	-0.65232	298.012	0.55224
306.227	-0.99809	298.073	0.58916
306.337	-1.3542	298.135	0.61394
306.447	-1.4918	298.196	0.60985
306.558	-1.7361	298.258	0.6269
306.668	-1.8083	298.319	0.64724
306.779	-1.9304	298.381	0.64921
306.889	-2.0887	298.443	0.66878
307	-2.0044	298.504	0.70625
307.11	-1.9769	298.566	0.70978
307.22	-1.9356	298.627	0.70532
307.331	-1.8031	298.689	0.72374
307.441	-1.8289	298.75	0.70057
307.552	-1.6862	298.812	0.74236
307.662	-1.6483	298.873	0.79581
307.772	-1.5692	298.935	0.75471
307.883	-1.3731	298.997	0.72221
307.993	-1.3129	299.058	0.80092
308.104	-1.3576	299.12	0.79494
308.214	-1.177	299.181	0.79824
308.324	-1.1271	299.243	0.82187
308.435	-1.0566	299.304	0.7579
308.545	-1.0394	299.366	0.8209
308.656	-0.95508	299.427	0.74673
308.766	-0.88799	299.489	0.80621
308.876	-0.83983	299.551	0.78815
308.987	-0.78994	299.612	0.81083
309.097	-0.75038	299.674	0.77406
309.208	-0.75038	299.735	0.75548
309.318	-0.65404	299.797	0.78885
309.428	-0.64716	299.858	0.75978
309.539	-0.63684	299.92	0.70503
309.649	-0.58524	299.981	0.74818
309.76	-0.55255	300.043	0.70765
309.87	-0.5904	300.105	0.69707
309.98	-0.54567	300.166	0.71145
310.091	-0.51987	300.228	0.675
310.201	-0.50955	300.289	0.69751
310.312	-0.49407	300.351	0.66188
310.422	-0.4631	300.412	0.61668
310.532	-0.39429	300.474	0.68931
310.643	-0.38053	300.535	0.60885
310.753	-0.35989	300.597	0.60869
310.864	-0.38913	300.659	0.55243
310.974	-0.35645	300.72	0.58027
311.085	-0.2928	300.782	0.53809
311.195	-0.26872	300.843	0.55235
311.305	-0.22571	300.905	0.50732
311.416	-0.26184	300.966	0.48594
311.526	-0.18271	301.028	0.51641
311.637	-0.16035	301.089	0.52271
311.747	-0.17583	301.151	0.4862
311.857	-0.12938	301.213	0.48374
311.968	-0.10874	301.274	0.47901
312.078	-0.10702	301.336	0.49591
312.189	-0.10874	301.397	0.47401
312.299	-0.0881	301.459	0.484
312.409	-0.10186	301.52	0.43299
312.52	-0.04681	301.582	0.51418
312.63	-0.05369	301.643	0.45433
312.741	-0.07606	301.705	0.46447
312.851	-0.03821	301.766	0.46344
312.961	-0.02101	301.828	0.4908
313.072	-0.09326	301.89	0.47822
313.182	-0.03133	301.951	0.51613
313.293	0.0134	302.013	0.47279
313.403	-0.04165	302.074	0.50219
313.513	0.0306	302.136	0.47646
313.624	0.00479	302.197	0.5258
313.734	0.065	302.259	0.53582
313.845	0.01856	302.32	0.52698
313.955	0.13381	302.382	0.5459
314.065	0.14413	302.444	0.5699
314.176	0.08048	302.505	0.52489
314.286	0.13209	302.567	0.56955
314.397	0.21466	302.628	0.57266
314.507	0.26626	302.69	0.57453
314.617	0.28863	302.751	0.57692
314.728	0.31099	302.813	0.58957
314.838	0.33679	302.874	0.60919
314.949	0.41764	302.936	0.65053
315.059	0.4228	302.998	0.60564
315.17	0.47097	303.059	0.66792
315.28	0.53634	303.121	0.63188
315.39	0.57246	303.182	0.67251
315.501	0.5759	303.244	0.67797
315.611	0.63267	303.305	0.68344
315.722	0.68427	303.367	0.71739
315.832	0.67223	303.428	0.72422
315.942	0.76856	303.49	0.7679
316.053	0.85974	303.552	0.76302
316.163	0.83909	303.613	0.80545
316.274	0.82017	303.675	0.82482
316.384	0.95779	303.736	0.84423
316.494	1.0472	303.798	0.85484
316.605	1.0077	303.859	0.8211
316.715	1.0507	303.921	0.90529
316.826	1.221	303.982	0.89864
316.936	1.2055	304.044	0.93934
317.046	1.2863	304.106	0.9329
317.157	1.3517	304.167	0.94744
317.267	1.4188	304.229	0.94757
317.378	1.553	304.29	0.95569
317.488	1.5358	304.352	0.90528
317.598	1.5633	304.413	0.998
317.709	1.7284	304.475	0.92472
317.819	1.7112	304.536	0.92448
317.93	1.8385	304.598	0.94349
318.04	1.7972	304.66	0.92371
318.15	2.0295	304.721	0.93929
318.261	2.0157	304.783	0.89282
318.371	2.069	304.844	0.87997
318.482	2.1671	304.906	0.80269
318.592	2.3512	304.967	0.79071
318.702	2.3838	305.029	0.78899
318.813	2.487	305.09	0.74432
318.923	2.5111	305.152	0.73951
319.034	2.6384	305.213	0.70505
319.144	2.7176	305.275	0.67064
319.255	2.8018	305.337	0.62685
319.365	2.9309	305.398	0.6042
319.475	3.0582	305.46	0.58237
319.586	3.1459	305.521	0.51532
319.696	3.2594	305.583	0.52015
319.807	3.4074	305.644	0.44188
319.917	3.4056	305.706	0.42959
320.027	3.5811	305.767	0.41851
320.138	3.7273	305.829	0.33586
320.248	3.8288	305.891	0.3953
320.359	4.0198	305.952	0.30481
320.469	4.0438	306.014	0.33727
320.579	4.2227	306.075	0.36016
320.69	4.3535	306.137	0.2423
320.8	4.4481	306.198	0.26422
320.911	4.6321	306.26	0.27671
321.021	4.7887	306.321	0.24191
321.131	4.8953	306.383	0.23095
321.242	5.1052	306.445	0.21215
321.352	5.3237	306.506	0.19472
321.463	5.4819	306.568	0.21187
321.573	5.6281	306.629	0.22195
321.683	5.8466	306.691	0.17928
321.794	6.041	306.752	0.20625
321.904	6.2079	306.814	0.23608
322.015	6.4126	306.875	0.17348
322.125	6.6396	306.937	0.18416
322.235	6.8667	306.999	0.17438
322.346	7.0559	307.06	0.17549
322.456	7.2365	307.122	0.20431
322.567	7.5754	307.183	0.18535
322.677	7.8352	307.245	0.16291
322.787	8.0554	307.306	0.18289
322.898	8.3719	307.368	0.20243
323.008	8.6196	307.429	0.16607
323.119	8.9292	307.491	0.17101
323.229	9.1855	307.553	0.23264
323.34	9.4934	307.614	0.19328
323.45	9.877	307.676	0.17279
323.56	10.121	307.737	0.22054
323.671	10.51	307.799	0.16363
323.781	10.945	307.86	0.24873
323.892	11.153	307.922	0.23705
324.002	11.597	307.983	0.22382
324.112	12.094	308.045	0.24436
324.223	12.562	308.106	0.23273
324.333	12.922	308.168	0.24195
324.444	13.405	308.23	0.24034
324.554	13.954	308.291	0.24313
324.664	14.577	308.353	0.25666
324.775	15.112	308.414	0.23774
324.885	15.69	308.476	0.22989
324.996	16.459	308.537	0.27535
325.106	17.15	308.599	0.23506
325.216	17.893	308.66	0.22741
325.327	18.748	308.722	0.23936
325.437	19.663	308.784	0.22403
325.548	20.628	308.845	0.16904
325.658	21.812	308.907	0.19453
325.768	22.976	308.968	0.14385
325.879	24.291	309.03	0.17322
325.989	25.82	309.091	0.18072
326.1	27.31	309.153	0.13706
326.21	29.078	309.214	0.16832
326.32	30.803	309.276	0.05521
326.431	32.694	309.338	0.09904
326.541	34.653	309.399	0.01708
326.652	36.619	309.461	0.09889
326.762	38.57	309.522	0.03676
326.872	40.032	309.584	-0.02029
326.983	41.56	309.645	0.06612
327.093	42.766	309.707	-0.04229
327.204	43.562	309.768	0.000449
327.314	44.107	309.83	-0.0061
327.425	44.663	309.892	-0.05951
327.535	45.189	309.953	-0.02838
327.645	45.893	310.015	-0.09064
327.756	46.927	310.076	-0.1039
327.866	48.386	310.138	-0.03707
327.977	50.384	310.199	-0.11635
328.087	53.025	310.261	-0.10779
328.197	55.97	310.322	-0.08022
328.308	59.348	310.384	-0.07162
328.418	63.19	310.446	-0.1446
328.529	66.993	310.507	-0.0574
328.639	70.526	310.569	-0.08264
328.749	74.079	310.63	-0.03214
328.86	77.084	310.692	-0.06009
328.97	79.268	310.753	-0.03155
329.081	80.849	310.815	-0.09209
329.191	81.474	310.876	-0.02519
329.301	80.887	310.938	-0.03742
329.412	79.506	311	-0.03953
329.522	76.929	311.061	0.043
329.633	72.938	311.123	0.02033
329.743	68.218	311.184	0.00289
329.853	62.649	311.246	0.04673
329.964	56.701	311.307	0.08094
330.074	50.114	311.369	0.06675
330.185	43.414	311.43	0.05826
330.295	36.748	311.492	0.10738
330.405	30.124	311.553	0.12835
330.516	23.578	311.615	0.09911
330.626	17.491	311.677	0.14611
330.737	11.239	311.738	0.18652
330.847	5.5129	311.8	0.10661
330.957	0.00479	311.861	0.18528
331.068	-5.1507	311.923	0.14977
331.178	-9.9105	311.984	0.14424
331.289	-14.5	312.046	0.19468
331.399	-18.718	312.107	0.17474
331.51	-22.628	312.169	0.15046
331.62	-26.459	312.231	0.18731
331.73	-29.796	312.292	0.12979
331.841	-32.977	312.354	0.18802
331.951	-35.889	312.415	0.17404
332.062	-38.669	312.477	0.14734
332.172	-41.053	312.538	0.14831
332.282	-43.069	312.6	0.18125
332.393	-45.003	312.661	0.13448
332.503	-46.713	312.723	0.09202
332.614	-48.348	312.785	0.13536
332.724	-49.628	312.846	0.08332
332.834	-50.882	312.908	0.10045
332.945	-52.043	312.969	0.10017
333.055	-52.885	313.031	0.0877
333.166	-53.776	313.092	0.0483
333.276	-54.199	313.154	0.02998
333.386	-54.495	313.215	0.06181
333.497	-54.634	313.277	0.01303
333.607	-54.343	313.339	0.01449
333.718	-54.103	313.4	-0.05349
333.828	-53.59	313.462	0.00263
333.938	-52.857	313.523	-0.05259
334.049	-52.141	313.585	-0.08342
334.159	-51.262	313.646	-0.05564
334.27	-50.253	313.708	-0.06843
334.38	-49.176	313.769	-0.10536
334.49	-48.113	313.831	-0.1229
334.601	-46.986	313.893	-0.14381
334.711	-45.772	313.954	-0.13392
334.822	-44.581	314.016	-0.12659
334.932	-43.368	314.077	-0.16051
335.043	-42.264	314.139	-0.13925
335.153	-41.062	314.2	-0.18623
335.263	-39.809	314.262	-0.14978
335.374	-38.629	314.323	-0.16058
335.484	-37.525	314.385	-0.1799
335.595	-36.367	314.447	-0.18015
335.705	-35.089	314.508	-0.18989
335.815	-33.888	314.57	-0.19377
335.926	-32.762	314.631	-0.17753
336.036	-31.489	314.693	-0.20409
336.147	-30.328	314.754	-0.22122
336.257	-29.135	314.816	-0.23052
336.367	-27.967	314.877	-0.21026
336.478	-26.879	314.939	-0.20959
336.588	-25.908	315	-0.21468
336.699	-24.943	315.062	-0.21173
336.809	-23.992	315.124	-0.1786
336.919	-23.032	315.185	-0.20797
337.03	-22.184	315.247	-0.19694
337.14	-21.391	315.308	-0.19651
337.251	-20.607	315.37	-0.22819
337.361	-19.91	315.431	-0.18277
337.471	-19.134	315.493	-0.22239
337.582	-18.458	315.554	-0.14862
337.692	-17.861	315.616	-0.20091
337.803	-17.29	315.678	-0.20705
337.913	-16.714	315.739	-0.18296
338.023	-16.158	315.801	-0.20438
338.134	-15.711	315.862	-0.11407
338.244	-15.247	315.924	-0.18101
338.355	-14.686	315.985	-0.14279
338.465	-14.299	316.047	-0.1098
338.575	-13.812	316.108	-0.1763
338.686	-13.464	316.17	-0.11366
338.796	-12.85	316.232	-0.15089
338.907	-12.47	316.293	-0.10019
339.017	-12.097	316.355	-0.10405
339.128	-11.6	316.416	-0.13224
339.238	-11.078	316.478	-0.08507
339.348	-10.691	316.539	-0.14412
339.459	-10.181	316.601	-0.0435
339.569	-9.7178	316.662	-0.1069
339.68	-9.3376	316.724	-0.06964
339.79	-8.8285	316.786	-0.07074
339.9	-8.3623	316.847	-0.05472
340.011	-7.915	316.909	-0.04895
340.121	-7.5056	316.97	-0.10644
340.232	-7.1083	317.032	-0.02338
340.342	-6.7763	317.093	-0.06956
340.452	-6.4477	317.155	-0.08294
340.563	-6.083	317.216	0.01289
340.673	-5.7286	317.278	-0.0417
340.784	-5.4981	317.34	-0.01029
340.894	-5.2969	317.401	-0.00311
341.004	-5.0044	317.463	-0.01045
341.115	-4.7447	317.524	0.00127
341.225	-4.5778	317.586	0.02166
341.336	-4.423	317.647	0.01128
341.446	-4.263	317.709	0.00477
341.556	-4.0394	317.77	0.00653
341.667	-3.9156	317.832	-0.000225
341.777	-3.8364	317.894	0.01121
341.888	-3.6283	317.955	0.02888
341.998	-3.544	318.017	0.0482
342.108	-3.4907	318.078	0.02801
342.219	-3.3582	318.14	0.05163
342.329	-3.2722	318.201	-0.02482
342.44	-3.1759	318.263	0.05574
342.55	-3.1845	318.324	-0.00185
342.66	-3.1036	318.386	0.00272
342.771	-3.1088	318.447	0.0617
342.881	-3.0279	318.509	0.03401
342.992	-3.0107	318.571	-0.02004
343.102	-2.997	318.632	0.05103
343.213	-2.9505	318.694	0.0335
343.323	-2.9798	318.755	0.03889
343.433	-2.9488	318.817	0.00597
343.544	-2.9196	318.878	0.05369
343.654	-2.9213	318.94	0.05806
343.765	-2.9178	319.001	0.04324
343.875	-2.9006	319.063	0.04722
343.985	-2.9385	319.125	0.05199
344.096	-2.9454	319.186	0.00485
344.206	-2.9041	319.248	0.13542
344.317	-2.9247	319.309	0.06521
344.427	-2.9333	319.371	0.12366
344.537	-2.9402	319.432	0.05423
344.648	-2.9505	319.494	0.09299
344.758	-2.9058	319.555	0.07667
344.869	-2.966	319.617	0.07616
344.979	-2.9677	319.679	0.04218
345.089	-2.9815	319.74	0.09497
345.2	-2.978	319.802	0.1051
345.31	-2.9282	319.863	0.12597
345.421	-2.8903	319.925	0.12391
345.531	-2.9798	319.986	0.1264
345.641	-2.9884	320.048	0.10945
345.752	-2.9058	320.109	0.13263
345.862	-2.8714	320.171	0.13972
345.973	-2.9436	320.233	0.14801
346.083	-2.9127	320.294	0.11519
346.193	-2.8215	320.356	0.15061
346.304	-2.8215	320.417	0.13448
346.414	-2.8783	320.479	0.1702
346.525	-2.8163	320.54	0.187
346.635	-2.7837	320.602	0.17715
346.745	-2.7596	320.663	0.21001
346.856	-2.6873	320.725	0.18386
346.966	-2.6512	320.787	0.16599
347.077	-2.6306	320.848	0.16765
347.187	-2.622	320.91	0.16273
347.298	-2.5893	320.971	0.1836
347.408	-2.5136	321.033	0.21994
347.518	-2.4327	321.094	0.13309
347.629	-2.505	321.156	0.25233
347.739	-2.4224	321.217	0.16983
347.85	-2.3209	321.279	0.17173
347.96	-2.3123	321.34	0.23893
348.07	-2.2487	321.402	0.11556
348.181	-2.2091	321.464	0.20549
348.291	-2.2246	321.525	0.20531
348.402	-2.1506	321.587	0.1851
348.512	-2.0715	321.648	0.17254
348.622	-2.044	321.71	0.1756
348.733	-2.044	321.771	0.20207
348.843	-2.0285	321.833	0.15096
348.954	-1.9373	321.894	0.18942
349.064	-1.896	321.956	0.16316
349.174	-1.9511	322.018	0.18417
349.285	-1.7825	322.079	0.17769
349.395	-1.7859	322.141	0.20338
349.506	-1.8599	322.202	0.15972
349.616	-1.7584	322.264	0.13631
349.726	-1.712	322.325	0.16055
349.837	-1.755	322.387	0.14474
349.947	-1.6758	322.448	0.1876
350.058	-1.6122	322.51	0.16632
350.168	-1.626	322.572	0.14978
350.278	-1.6208	322.633	0.14384
350.389	-1.5451	322.695	0.18485
350.499	-1.5004	322.756	0.17513
350.61	-1.5365	322.818	0.17436
350.72	-1.4883	322.879	0.17624
350.83	-1.4109	322.941	0.14693
350.941	-1.4247	323.002	0.13716
351.051	-1.4969	323.064	0.13261
351.162	-1.435	323.126	0.13918
351.272	-1.3748	323.187	0.18102
351.383	-1.3129	323.249	0.16374
351.493	-1.3696	323.31	0.1931
351.603	-1.3559	323.372	0.09607
351.714	-1.2819	323.433	0.19995
351.824	-1.294	323.495	0.12265
351.935	-1.2613	323.556	0.15582
352.045	-1.2475	323.618	0.14802
352.155	-1.2406	323.68	0.10429
352.266	-1.2922	323.741	0.16101
352.376	-1.1288	323.803	0.1459
352.487	-1.1495	323.864	0.14381
352.597	-1.177	323.926	0.17117
352.707	-1.1925	323.987	0.14885
352.818	-1.0807	324.049	0.13346
352.928	-1.1151	324.11	0.14795
353.039	-1.146	324.172	0.16099
353.149	-1.134	324.234	0.15932
353.259	-1.1202	324.295	0.15427
353.37	-1.0222	324.357	0.10926
353.48	-1.048	324.418	0.14406
353.591	-1.103	324.48	0.1378
353.701	-1.0325	324.541	0.15978
353.811	-1.005	324.603	0.12749
353.922	-1.005	324.664	0.12156
354.032	-1.0067	324.726	0.18412
354.143	-0.98604	324.787	0.13233
354.253	-0.974	324.849	0.16804
354.363	-0.89659	324.911	0.17251
354.474	-0.95336	324.972	0.16391
354.584	-0.94132	325.034	0.17954
354.695	-0.97572	325.095	0.20006
354.805	-0.974	325.157	0.14837
354.915	-0.93788	325.218	0.16622
355.026	-0.90347	325.28	0.18301
355.136	-0.89659	325.341	0.2474
355.247	-0.93444	325.403	0.15212
355.357	-0.82951	325.465	0.2446
355.468	-0.88111	325.526	0.18404
355.578	-0.91208	325.588	0.28242
355.688	-0.85359	325.649	0.25229
355.799	-0.86735	325.711	0.20595
355.909	-0.80714	325.772	0.33426
356.02	-0.89315	325.834	0.31094
356.13	-0.89659	325.895	0.26257
356.24	-0.86047	325.957	0.33564
356.351	-0.8209	326.019	0.35169
356.461	-0.82262	326.08	0.38147
356.572	-0.84155	326.142	0.38214
356.682	-0.82262	326.203	0.40278
356.792	-0.85531	326.265	0.4461
356.903	-0.74178	326.326	0.37537
357.013	-0.84155	326.388	0.46623
357.124	-0.81402	326.449	0.40526
357.234	-0.81058	326.511	0.50623
357.344	-0.75898	326.573	0.45692
357.455	-0.75726	326.634	0.49753
357.565	-0.74522	326.696	0.54886
357.676	-0.82779	326.757	0.51285
357.786	-0.78822	326.819	0.5399
357.896	-0.80886	326.88	0.56531
358.007	-0.8123	326.942	0.5542
358.117	-0.72457	327.003	0.57946
358.228	-0.84155	327.065	0.55645
358.338	-0.80714	327.127	0.56807
358.448	-0.7693	327.188	0.56551
358.559	-0.76586	327.25	0.57379
358.669	-0.75038	327.311	0.52988
358.78	-0.81402	327.373	0.64978
358.89	-0.74005	327.434	0.57278
359	-0.7607	327.496	0.61646
359.111	-0.73833	327.557	0.62951
359.221	-0.82951	327.619	0.63405
359.332	-0.78134	327.681	0.63632
359.442	-0.78994	327.742	0.64821
359.553	-0.87423	327.804	0.63567
359.663	-0.81746	327.865	0.69167
359.773	-0.7865	327.927	0.68362
359.884	-0.86219	327.988	0.73043
359.994	-0.82434	328.05	0.75575
360.105	-0.80542	328.111	0.79486
360.215	-0.75726	328.173	0.75992
360.325	-0.7693	328.234	0.85068
360.436	-0.85187	328.296	0.82415
360.546	-0.82607	328.358	0.91907
360.657	-0.72629	328.419	0.88769
360.767	-0.83639	328.481	0.92099
360.877	-0.85531	328.542	0.96284
360.988	-0.76586	328.604	0.9925
361.098	-0.74694	328.665	0.98521
361.209	-0.92412	328.727	0.97762
361.319	-0.81574	328.788	0.99683
361.429	-0.79682	328.85	1.0865
361.54	-0.88799	328.912	0.98295
361.65	-0.87939	328.973	1.0632
361.761	-0.81402	329.035	1.0187
361.871	-0.83639	329.096	1.0533
361.981	-0.92068	329.158	1.092
362.092	-0.85015	329.219	0.99246
362.202	-0.79854	329.281	1.0185
362.313	-0.92412	329.342	0.95587
362.423	-0.8123	329.404	0.91648
362.533	-0.8209	329.466	0.9332
362.644	-0.95852	329.527	0.83523
362.754	-0.9138	329.589	0.89528
362.865	-0.86047	329.65	0.75311
362.975	-0.86219	329.712	0.78921
363.085	-0.84843	329.773	0.71721
363.196	-0.90691	329.835	0.6322
363.306	-0.88283	329.896	0.59197
363.417	-0.89143	329.958	0.54255
363.527	-0.88627	330.02	0.45647
363.638	-0.84843	330.081	0.4365
363.748	-0.90003	330.143	0.37803
363.858	-0.97056	330.204	0.31535
363.969	-0.90003	330.266	0.2561
364.079	-0.80886	330.327	0.24168
364.19	-0.99465	330.389	0.11351
364.3	-0.90175	330.45	0.10257
364.41	-0.86735	330.512	0.07131
364.521	-0.91896	330.574	-0.00865
364.631	-0.87595	330.635	-0.03759
364.742	-0.92412	330.697	-0.07016
364.852	-0.85531	330.758	-0.09363
364.962	-0.89143	330.82	-0.16998
365.073	-0.85703	330.881	-0.18001
365.183	-0.91552	330.943	-0.1902
365.294	-0.91896	331.004	-0.23429
365.404	-0.87595	331.066	-0.23974
365.514	-0.89831	331.128	-0.24021
365.625	-0.90003	331.189	-0.30564
365.735	-0.85187	331.251	-0.24266
365.846	-0.931	331.312	-0.29363
365.956	-0.89487	331.374	-0.29474
366.066	-0.89831	331.435	-0.28284
366.177	-0.85359	331.497	-0.33344
366.287	-0.86735	331.558	-0.29277
366.398	-0.94992	331.62	-0.34694
366.508	-0.91724	331.681	-0.38937
366.618	-0.86907	331.743	-0.40709
366.729	-0.9482	331.805	-0.50539
366.839	-0.98088	331.866	-0.54763
366.95	-0.88799	331.928	-0.57981
367.06	-0.86735	331.989	-0.69142
367.17	-0.91208	332.051	-0.69817
367.281	-0.86735	332.112	-0.90502
367.391	-0.92756	332.174	-0.92184
367.502	-0.97056	332.235	-1.0475
367.612	-0.93616	332.297	-1.1067
367.723	-0.80886	332.359	-1.2926
367.833	-0.91208	332.42	-1.3456
367.943	-0.93272	332.482	-1.5458
368.054	-0.91208	332.543	-1.6253
368.164	-0.94992	332.605	-1.7714
368.275	-0.87767	332.666	-1.8961
368.385	-0.87939	332.728	-1.9607
368.495	-0.90175	332.789	-2.1768
368.606	-0.85703	332.851	-2.1964
368.716	-0.87079	332.913	-2.3993
368.827	-0.84843	332.974	-2.468
368.937	-0.9396	333.036	-2.5879
369.047	-0.91724	333.097	-2.6682
369.158	-0.87595	333.159	-2.7518
369.268	-0.8123	333.22	-2.8713
369.379	-0.84671	333.282	-2.859
369.489	-0.90691	333.343	-2.9086
369.599	-0.90003	333.405	-3.0254
369.71	-0.85875	333.467	-3.0318
369.82	-0.85015	333.528	-3.0089
369.931	-0.80714	333.59	-2.9847
370.041	-0.84843	333.651	-2.9939
370.151	-0.88283	333.713	-3.0034
370.262	-0.78478	333.774	-2.9432
370.372	-0.84671	333.836	-2.9553
370.483	-0.79854	333.897	-2.862
370.593	-0.83639	333.959	-2.8538
370.703	-0.88111	334.021	-2.7793
370.814	-0.76758	334.082	-2.7224
370.924	-0.78994	334.144	-2.6953
371.035	-0.79854	334.205	-2.6257
371.145	-0.82262	334.267	-2.5499
371.255	-0.81918	334.328	-2.4994
371.366	-0.84327	334.39	-2.4482
371.476	-0.7521	334.451	-2.4125
371.587	-0.81574	334.513	-2.2846
371.697	-0.7435	334.574	-2.2863
371.808	-0.7865	334.636	-2.1452
371.918	-0.8037	334.698	-2.1662
372.028	-0.74005	334.759	-2.0707
372.139	-0.81058	334.821	-2.0935
372.249	-0.83123	334.882	-1.9725
372.36	-0.78822	334.944	-1.9385
372.47	-0.75554	335.005	-1.9505
372.58	-0.81574	335.067	-1.7785
372.691	-0.66609	335.128	-1.8034
372.801	-0.81746	335.19	-1.7614
372.912	-0.83639	335.252	-1.6635
373.022	-0.69189	335.313	-1.6488
373.132	-0.72973	335.375	-1.6079
373.243	-0.7865	335.436	-1.5961
373.353	-0.70393	335.498	-1.5429
373.464	-0.83295	335.559	-1.4722
373.574	-0.69189	335.621	-1.4839
373.684	-0.72457	335.682	-1.4074
373.795	-0.72457	335.744	-1.4247
373.905	-0.77618	335.806	-1.3427
374.016	-0.63168	335.867	-1.3514
374.126	-0.65576	335.929	-1.3187
374.236	-0.73833	335.99	-1.2673
374.347	-0.7521	336.052	-1.2254
374.457	-0.66953	336.113	-1.2003
374.568	-0.68673	336.175	-1.178
374.678	-0.69877	336.236	-1.1771
374.788	-0.71081	336.298	-1.1321
374.899	-0.69877	336.36	-1.0994
375.009	-0.74522	336.421	-1.0672
375.12	-0.68673	336.483	-1.0364
375.23	-0.63168	336.544	-1.0153
375.34	-0.67641	336.606	-1.0455
375.451	-0.8037	336.667	-0.96144
375.561	-0.64888	336.729	-0.93559
375.672	-0.59728	336.79	-0.99072
375.782	-0.69361	336.852	-0.88715
375.893	-0.60072	336.914	-0.91684
376.003	-0.66437	336.975	-0.85474
376.113	-0.70737	337.037	-0.87326
376.224	-0.72457	337.098	-0.87917
376.334	-0.54395	337.16	-0.81364
376.445	-0.66437	337.221	-0.79276
376.555	-0.65576	337.283	-0.7846
376.665	-0.64028	337.344	-0.75314
376.776	-0.64716	337.406	-0.74339
376.886	-0.65576	337.468	-0.76335
376.997	-0.64544	337.529	-0.71636
377.107	-0.61104	337.591	-0.73047
377.217	-0.57147	337.652	-0.72848
377.328	-0.62308	337.714	-0.66371
377.438	-0.59556	337.775	-0.7308
377.549	-0.64888	337.837	-0.63871
377.659	-0.57664	337.898	-0.69826
377.769	-0.599	337.96	-0.64661
377.88	-0.62136	338.021	-0.67743
377.99	-0.6076	338.083	-0.60969
378.101	-0.61792	338.145	-0.62591
378.211	-0.62652	338.206	-0.62599
378.321	-0.58352	338.268	-0.59603
378.432	-0.55599	338.329	-0.63079
378.542	-0.56115	338.391	-0.53796
378.653	-0.61792	338.452	-0.61322
378.763	-0.58352	338.514	-0.56596
378.873	-0.48891	338.575	-0.53433
378.984	-0.6248	338.637	-0.57757
379.094	-0.54223	338.699	-0.49971
379.205	-0.49063	338.76	-0.55825
379.315	-0.48718	338.822	-0.50254
379.426	-0.57492	338.883	-0.5163
379.536	-0.6334	338.945	-0.51792
379.646	-0.47514	339.006	-0.47263
379.757	-0.47342	339.068	-0.49559
379.867	-0.57664	339.129	-0.48083
379.978	-0.52159	339.191	-0.48977
380.088	-0.52847	339.253	-0.46287
380.198	-0.47858	339.314	-0.45683
380.309	-0.53879	339.376	-0.4934
380.419	-0.55255	339.437	-0.44639
380.53	-0.52675	339.499	-0.46198
380.64	-0.50439	339.56	-0.46224
380.75	-0.45278	339.622	-0.42598
380.861	-0.44074	339.683	-0.43965
380.971	-0.53191	339.745	-0.4421
381.082	-0.53019	339.807	-0.36619
381.192	-0.48718	339.868	-0.3998
381.302	-0.48718	339.93	-0.41362
381.413	-0.43558	339.991	-0.33246
381.523	-0.52847	340.053	-0.3521
381.634	-0.54739	340.114	-0.3418
381.744	-0.46998	340.176	-0.3304
381.854	-0.4631	340.237	-0.32461
381.965	-0.51471	340.299	-0.35437
382.075	-0.51299	340.361	-0.31565
382.186	-0.45278	340.422	-0.3477
382.296	-0.50267	340.484	-0.35305
382.406	-0.47858	340.545	-0.28953
382.517	-0.54395	340.607	-0.29891
382.627	-0.40978	340.668	-0.32236
382.738	-0.47858	340.73	-0.26872
382.848	-0.46138	340.791	-0.30142
382.958	-0.49063	340.853	-0.2564
383.069	-0.4803	340.915	-0.21612
383.179	-0.42526	340.976	-0.32704
383.29	-0.52675	341.038	-0.2059
383.4	-0.46138	341.099	-0.27408
383.511	-0.4545	341.161	-0.21573
383.621	-0.47686	341.222	-0.24565
383.731	-0.40462	341.284	-0.22228
383.842	-0.43902	341.345	-0.21947
383.952	-0.55427	341.407	-0.2185
384.063	-0.36849	341.468	-0.23301
384.173	-0.40289	341.53	-0.16298
384.283	-0.4717	341.592	-0.2222
384.394	-0.40806	341.653	-0.21452
384.504	-0.41666	341.715	-0.1715
384.615	-0.4201	341.776	-0.2107
384.725	-0.4803	341.838	-0.17223
384.835	-0.42526	341.899	-0.20704
384.946	-0.41322	341.961	-0.16717
385.056	-0.39773	342.022	-0.20755
385.167	-0.42354	342.084	-0.1601
385.277	-0.50267	342.146	-0.17219
385.387	-0.4115	342.207	-0.19179
385.498	-0.40289	342.269	-0.13279
385.608	-0.41838	342.33	-0.1641
385.719	-0.40978	342.392	-0.14061
385.829	-0.46138	342.453	-0.19834
385.939	-0.36505	342.515	-0.19078
386.05	-0.43214	342.576	-0.13654
386.16	-0.4115	342.638	-0.1432
386.271	-0.31516	342.7	-0.11858
386.381	-0.4287	342.761	-0.18358
386.491	-0.43558	342.823	-0.1357
386.602	-0.39429	342.884	-0.14287
386.712	-0.30828	342.946	-0.11337
386.823	-0.43558	343.007	-0.12543
386.933	-0.45106	343.069	-0.16366
387.043	-0.37021	343.13	-0.12147
387.154	-0.35473	343.192	-0.11293
387.264	-0.42526	343.254	-0.09483
387.375	-0.27904	343.315	-0.11189
387.485	-0.35129	343.377	-0.15189
387.596	-0.4115	343.438	-0.10478
387.706	-0.38053	343.5	-0.09153
387.816	-0.35817	343.561	-0.11533
387.927	-0.37537	343.623	-0.0944
388.037	-0.38569	343.684	-0.14167
388.148	-0.35817	343.746	-0.06204
388.258	-0.4201	343.808	-0.08387
388.368	-0.38569	343.869	-0.08158
388.479	-0.32721	343.931	-0.11306
388.589	-0.40289	343.992	-0.10739
388.7	-0.34269	344.054	-0.04103
388.81	-0.31516	344.115	-0.11348
388.92	-0.39257	344.177	-0.09646
389.031	-0.38741	344.238	-0.05594
389.141	-0.28248	344.3	-0.14277
389.252	-0.4201	344.362	-0.02555
389.362	-0.33581	344.423	-0.11974
389.472	-0.35473	344.485	-0.07527
389.583	-0.4115	344.546	-0.08082
389.693	-0.36849	344.608	-0.01498
389.804	-0.26012	344.669	-0.0793
389.914	-0.38741	344.731	-0.08326
390.024	-0.33409	344.792	-0.03161
390.135	-0.33753	344.854	-0.05928
390.245	-0.34785	344.915	-0.04503
390.356	-0.33581	344.977	-0.02986
390.466	-0.34957	345.039	-0.0426
390.576	-0.38741	345.1	-0.09636
390.687	-0.37021	345.162	0.03096
390.797	-0.34097	345.223	-0.11616
390.908	-0.34613	345.285	-0.01293
391.018	-0.36505	345.346	-0.10076
391.128	-0.37365	345.408	-0.0241
391.239	-0.38741	345.469	-0.05811
391.349	-0.2928	345.531	-0.03775
391.46	-0.39085	345.593	-0.10074
391.57	-0.42182	345.654	-0.05447
391.681	-0.22743	345.716	-0.03834
391.791	-0.33581	345.777	-0.0196
391.901	-0.43386	345.839	-0.07971
392.012	-0.32033	345.9	-0.0544
392.122	-0.33753	345.962	-0.0749
392.233	-0.37537	346.023	-0.08148
392.343	-0.25152	346.085	0.01235
392.453	-0.32205	346.147	-0.0618
392.564	-0.35301	346.208	-0.05717
392.674	-0.37881	346.27	-0.04558
392.785	-0.23604	346.331	-0.06185
392.895	-0.30828	346.393	-0.05926
393.005	-0.32033	346.454	-0.068
393.116	-0.30484	346.516	-0.04197
393.226	-0.38225	346.577	-0.06807
393.337	-0.2498	346.639	-0.05482
393.447	-0.32377	346.701	-0.11373
393.557	-0.35129	346.762	-0.01874
393.668	-0.30828	346.824	-0.08018
393.778	-0.31	346.885	-0.03308
393.889	-0.27732	346.947	-0.07064
393.999	-0.28764	347.008	-0.00299
394.109	-0.35129	347.07	-0.08036
394.22	-0.32377	347.131	-0.07923
394.33	-0.32721	347.193	-0.00309
394.441	-0.27216	347.255	-0.06079
394.551	-0.3186	347.316	-0.08168
394.661	-0.36505	347.378	-0.03312
394.772	-0.25324	347.439	-0.02331
394.882	-0.27044	347.501	-0.05888
394.993	-0.33065	347.562	-0.03669
395.103	-0.32033	347.624	-0.0357
395.213	-0.21367	347.685	-0.04027
395.324	-0.33065	347.747	-0.03909
395.434	-0.35473	347.809	-0.03328
395.545	-0.32033	347.87	-0.04425
395.655	-0.26012	347.932	0.01544
395.766	-0.35301	347.993	-0.04773
395.876	-0.32205	348.055	-0.02795
395.986	-0.2842	348.116	-0.01171
396.097	-0.33925	348.178	-0.02948
396.207	-0.19475	348.239	0.0061
396.318	-0.37365	348.301	-0.05656
396.428	-0.32893	348.362	-0.04425
396.538	-0.34441	348.424	-0.02359
396.649	-0.22399	348.486	-0.04118
396.759	-0.29968	348.547	-0.03455
396.87	-0.32721	348.609	-0.04074
396.98	-0.25152	348.67	-0.02217
397.09	-0.28592	348.732	-0.03176
397.201	-0.31172	348.793	-0.04101
397.311	-0.31172	348.855	-0.00243
397.422	-0.31688	348.916	-0.01889
397.532	-0.24464	348.978	-0.00606
397.642	-0.28076	349.04	-0.07361
397.753	-0.28936	349.101	0.0792
397.863	-0.2928	349.163	-0.08099
397.974	-0.25668	349.224	0.02571
398.084	-0.32033	349.286	-0.05163
398.194	-0.26872	349.347	0.02101
398.305	-0.24292	349.409	-0.05513
398.415	-0.34785	349.47	0.0101
398.526	-0.3186	349.532	-0.00965
398.636	-0.30828	349.594	-0.00566
398.746	-0.3186	349.655	-0.01957
398.857	-0.2928	349.717	-0.0078
398.967	-0.23087	349.778	-0.03584
399.078	-0.22227	349.84	-0.00962
399.188	-0.40117	349.901	-0.01581
399.298	-0.2756	349.963	0.01001
399.409	-0.14142	350.024	-0.03531
399.519	-0.29968	350.086	0.02083
399.63	-0.27904	350.148	-0.01561
399.74	-0.24464	350.209	0.013
399.851	-0.22227	350.271	-0.0676
399.961	-0.32377	350.332	0.04066
400.071	-0.31688	350.394	-0.03521
400.182	-0.28248	350.455	0.06724
400.292	-0.14142	350.517	-0.06055
400.403	-0.27216	350.578	-0.02548
400.513	-0.37881	350.64	0.01863
400.623	-0.18099	350.702	-0.0399
400.734	-0.26356	350.763	0.04966
400.844	-0.26012	350.825	-0.01145
400.955	-0.2498	350.886	0.01334
401.065	-0.22915	350.948	0.02831
401.175	-0.19991	351.009	-0.01163
401.286	-0.30484	351.071	0.01779
401.396	-0.32033	351.132	-0.00658
401.507	-0.24808	351.194	-0.0191
401.617	-0.23948	351.255	0.01297
401.727	-0.24808	351.317	0.00513
401.838	-0.30828	351.379	0.00662
401.948	-0.23259	351.44	-0.00312
402.059	-0.17755	351.502	0.04068
402.169	-0.36677	351.563	0.00211
402.279	-0.18099	351.625	0.01253
402.39	-0.24808	351.686	0.03209
402.5	-0.26872	351.748	0.01285
402.611	-0.31172	351.809	0.04889
402.721	-0.17927	351.871	0.00609
402.831	-0.36333	351.933	0.02065
402.942	-0.29624	351.994	0.03288
403.052	-0.23259	352.056	0.00695
403.163	-0.3014	352.117	0.05003
403.273	-0.25496	352.179	0.03942
403.383	-0.24808	352.24	0.04612
403.494	-0.2412	352.302	0.02689
403.604	-0.30828	352.363	0.05361
403.715	-0.26528	352.425	0.02078
403.825	-0.25152	352.487	0.08778
403.936	-0.23259	352.548	0.03748
404.046	-0.25496	352.61	0.01915
404.156	-0.28592	352.671	0.068
404.267	-0.24808	352.733	0.02606
404.377	-0.19819	352.794	0.05545
404.488	-0.28076	352.856	-0.01315
404.598	-0.36849	352.917	0.05793
404.708	-0.22743	352.979	0.07512
404.819	-0.27732	353.041	-0.00737
404.929	-0.15519	353.102	0.05533
405.04	-0.2498	353.164	0.01766
405.15	-0.33581	353.225	0.04407
405.26	-0.22227	353.287	0.06991
405.371	-0.19647	353.348	0.03494
405.481	-0.27388	353.41	0.00751
405.592	-0.22915	353.471	0.08019
405.702	-0.21539	353.533	0.01803
405.812	-0.28076	353.595	0.03803
405.923	-0.2412	353.656	0.04227
406.033	-0.22399	353.718	0.02139
406.144	-0.21195	353.779	0.0041
406.254	-0.20335	353.841	0.06128
406.364	-0.20851	353.902	0.00388
406.475	-0.23087	353.964	0.05636
406.585	-0.28936	354.025	0.08664
406.696	-0.17927	354.087	0.03146
406.806	-0.22743	354.149	0.04011
406.916	-0.26528	354.21	0.00779
407.027	-0.15347	354.272	0.03239
407.137	-0.2412	354.333	0.02304
407.248	-0.27044	354.395	0.05272
407.358	-0.23604	354.456	0.03378
407.468	-0.11562	354.518	0.11428
407.579	-0.40806	354.579	-0.05078
407.689	-0.21711	354.641	0.08616
407.8	-0.09326	354.702	0.01182
407.91	-0.21711	354.764	0.01545
408.021	-0.2756	354.826	0.02082
408.131	-0.18271	354.887	0.04974
408.241	-0.23948	354.949	0.05152
408.352	-0.27388	355.01	0.0414
408.462	-0.23604	355.072	0.04666
408.573	-0.25152	355.133	0.06405
408.683	-0.30312	355.195	0.05189
408.793	-0.13282	355.256	0.0552
408.904	-0.22743	355.318	0.04051
409.014	-0.32033	355.38	0.06868
409.125	-0.20851	355.441	-0.00599
409.235	-0.18271	355.503	-0.00279
409.345	-0.22915	355.564	0.02753
409.456	-0.19991	355.626	0.04702
409.566	-0.27216	355.687	0.03648
409.677	-0.14314	355.749	0.03981
409.787	-0.25496	355.81	0.01571
409.897	-0.17067	355.872	0.05598
410.008	-0.18615	355.934	0.01659
410.118	-0.2498	355.995	0.04443
410.229	-0.26012	356.057	0.0311
410.339	-0.21195	356.118	-0.00124
410.449	-0.28764	356.18	0.03346
410.56	-0.13626	356.241	0.02409
410.67	-0.2412	356.303	0.02066
410.781	-0.23431	356.364	0.0343
410.891	-0.21367	356.426	-0.01788
411.001	-0.16207	356.488	0.0419
411.112	-0.30828	356.549	-0.0177
411.222	-0.22915	356.611	0.00183
411.333	-0.18099	356.672	0.04501
411.443	-0.22915	356.734	0.00669
411.553	-0.26528	356.795	0.03937
411.664	-0.1483	356.857	-0.03021
411.774	-0.27216	356.918	0.03376
411.885	-0.16207	356.98	0.00253
411.995	-0.23604	357.042	0.03839
412.106	-0.19131	357.103	0.00798
412.216	-0.17411	357.165	-0.022
412.326	-0.21195	357.226	0.02976
412.437	-0.2412	357.288	0.03837
412.547	-0.1225	357.349	0.02908
412.658	-0.20507	357.411	0.02502
412.768	-0.27388	357.472	0.03348
412.878	-0.15002	357.534	0.01426
412.989	-0.14486	357.596	0.01633
413.099	-0.27388	357.657	0.04645
413.21	-0.19131	357.719	0.03453
413.32	-0.23087	357.78	0.01492
413.43	-0.21195	357.842	0.01886
413.541	-0.18959	357.903	0.00553
413.651	-0.19475	357.965	0.05377
413.762	-0.23431	358.026	0.01848
413.872	-0.21023	358.088	-0.01092
413.982	-0.13454	358.149	0.03659
414.093	-0.18615	358.211	0.0186
414.203	-0.24292	358.273	0.00472
414.314	-0.17927	358.334	-0.00481
414.424	-0.21023	358.396	0.05246
414.534	-0.15347	358.457	-0.01444
414.645	-0.24636	358.519	0.03305
414.755	-0.23087	358.58	-0.02036
414.866	-0.13282	358.642	0.00415
414.976	-0.19303	358.703	0.00142
415.086	-0.26184	358.765	0.01674
415.197	-0.21539	358.827	0.03804
415.307	-0.17239	358.888	-0.0074
415.418	-0.19131	358.95	-0.000266
415.528	-0.23776	359.011	0.06205
415.638	-0.1311	359.073	0.0019
415.749	-0.22571	359.134	0.00346
415.859	-0.23087	359.196	0.000711
415.97	-0.20163	359.257	0.05508
416.08	-0.20335	359.319	-0.01635
416.191	-0.19131	359.381	0.02433
416.301	-0.19991	359.442	-0.00759
416.411	-0.21195	359.504	-0.03318
416.522	-0.17755	359.565	0.05809
416.632	-0.21195	359.627	-0.04306
416.743	-0.08294	359.688	0.03839
416.853	-0.23431	359.75	-0.01788
416.963	-0.23431	359.811	0.03348
417.074	-0.19475	359.873	0.00879
417.184	-0.14314	359.935	0.03185
417.295	-0.21195	359.996	-0.003
417.405	-0.23259	360.058	0.02668
417.515	-0.20851	360.119	0.0459
417.626	-0.18615	360.181	0.01826
417.736	-0.22227	360.242	0.02205
417.847	-0.16723	360.304	0.06463
417.957	-0.21883	360.365	-0.00167
418.067	-0.15863	360.427	-0.02719
418.178	-0.21711	360.489	0.08518
418.288	-0.17411	360.55	-0.00221
418.399	-0.22055	360.612	-0.01788
418.509	-0.06918	360.673	0.03088
418.619	-0.21539	360.735	0.03055
418.73	-0.15347	360.796	-0.05162
418.84	-0.14142	360.858	0.00501
418.951	-0.23604	360.919	0.00806
419.061	-0.22399	360.981	-0.00254
419.171	-0.1053	361.043	0.02246
419.282	-0.20679	361.104	-0.04163
419.392	-0.22055	361.166	0.09548
419.503	-0.20335	361.227	-0.04368
419.613	-0.20163	361.289	0.07921
419.723	-0.12078	361.35	0.00829
419.834	-0.16551	361.412	-0.02041
419.944	-0.2584	361.473	0.00758
420.055	-0.18787	361.535	-0.0263
420.165	-0.16551	361.596	0.02423
420.276	-0.22743	361.658	-0.0084
420.386	-0.22399	361.72	-0.01601
420.496	-0.09154	361.781	-0.00404
420.607	-0.17583	361.843	-0.00958
420.717	-0.18443	361.904	-0.02905
420.828	-0.20335	361.966	0.00826
420.938	-0.21023	362.027	0.00755
421.048	-0.2584	362.089	-0.000847
421.159	-0.18787	362.15	-0.05568
421.269	-0.07778	362.212	0.01519
421.38	-0.18443	362.274	-0.03002
421.49	-0.2584	362.335	-0.01143
421.6	-0.17239	362.397	0.03661
421.711	-0.18099	362.458	-0.07704
421.821	-0.15175	362.52	0.05182
421.932	-0.19991	362.581	-0.00776
422.042	-0.11218	362.643	-0.05119
422.152	-0.17927	362.704	0.02151
422.263	-0.18443	362.766	-0.00474
422.373	-0.19131	362.828	0.01146
422.484	-0.13798	362.889	-0.04198
422.594	-0.21539	362.951	0.03159
422.704	-0.21711	363.012	-0.00304
422.815	-0.05713	363.074	-0.03825
422.925	-0.21023	363.135	-0.03887
423.036	-0.26012	363.197	-0.02485
423.146	-0.12766	363.258	-0.01933
423.256	-0.17239	363.32	0.02908
423.367	-0.23948	363.382	-0.04739
423.477	-0.15175	363.443	-0.02795
423.588	-0.14314	363.505	0.01752
423.698	-0.22743	363.566	-0.05499
423.809	-0.10358	363.628	0.01519
423.919	-0.01413	363.689	-0.08179
424.029	-0.19647	363.751	0.04246
424.14	-0.21195	363.812	-0.04814
424.25	-0.14486	363.874	0.01677
424.361	-0.23431	363.936	-0.00505
424.471	-0.17927	363.997	-0.03398
424.581	-0.1225	364.059	0.03083
424.692	-0.22571	364.12	-0.09203
424.802	-0.18099	364.182	0.08199
424.913	-0.08122	364.243	-0.05006
425.023	-0.19475	364.305	0.01383
425.133	-0.17067	364.366	-0.0076
425.244	-0.26356	364.428	-0.04611
425.354	-0.1139	364.489	0.01802
425.465	-0.16895	364.551	-0.03195
425.575	-0.12594	364.613	0.02295
425.685	-0.24808	364.674	-0.01372
425.796	-0.0709	364.736	0.00983
425.906	-0.15347	364.797	-0.00536
426.017	-0.17411	364.859	-0.04909
426.127	-0.20507	364.92	0.00223
426.237	-0.05369	364.982	0.0132
426.348	-0.15691	365.043	-0.03125
426.458	-0.23431	365.105	-0.00131
426.569	-0.18271	365.167	-0.02937
426.679	-0.13798	365.228	-0.04465
426.789	-0.20679	365.29	-0.000541
426.9	-0.24464	365.351	-0.03711
427.01	-0.20679	365.413	-0.00422
427.121	-0.0795	365.474	0.02723
427.231	-0.2584	365.536	-0.08286
427.341	-0.16895	365.597	0.012
427.452	-0.09154	365.659	0.02225
427.562	-0.26356	365.721	-0.02238
427.673	-0.18615	365.782	-0.04385
427.783	-0.05713	365.844	0.03765
427.894	-0.10186	365.905	-0.06459
428.004	-0.17583	365.967	-0.00146
428.114	-0.19131	366.028	-0.02036
428.225	-0.15519	366.09	-0.03592
428.335	-0.1311	366.151	-0.08989
428.446	-0.16895	366.213	0.00212
428.556	-0.22399	366.275	0.02318
428.666	-0.06574	366.336	-0.00815
428.777	-0.16723	366.398	-0.06225
428.887	-0.12766	366.459	0.00186
428.998	-0.26356	366.521	-0.03474
429.108	-0.16551	366.582	0.01622
429.218	-0.14486	366.644	-0.06052
429.329	-0.17583	366.705	-0.00419
429.439	-0.19303	366.767	-0.02748
429.55	-0.15863	366.829	-0.02542
429.66	-0.15002	366.89	-0.02587
429.77	-0.22055	366.952	-0.02646
429.881	-0.14658	367.013	-0.00926
429.991	-0.09154	367.075	0.01622
430.102	-0.22743	367.136	-0.02118
430.212	-0.04681	367.198	-0.00861
430.322	-0.21711	367.259	-0.0136
430.433	-0.14658	367.321	-0.00949
430.543	-0.12422	367.383	-0.0551
430.654	-0.12938	367.444	-0.05438
430.764	-0.17239	367.506	0.00463
430.874	-0.13454	367.567	0.00435
430.985	-0.1397	367.629	-0.05035
431.095	-0.18271	367.69	-0.01996
431.206	-0.11734	367.752	-0.02904
431.316	-0.16723	367.813	0.00701
431.426	-0.26356	367.875	-0.00439
431.537	-0.13282	367.936	-0.02062
431.647	-0.17067	367.998	-0.0338
431.758	-0.18443	368.06	0.00124
431.868	-0.15691	368.121	-0.01595
431.979	-0.1397	368.183	-0.05297
432.089	-0.12078	368.244	-0.00471
432.199	-0.18271	368.306	-0.04206
432.31	-0.13282	368.367	0.000152
432.42	-0.12938	368.429	0.00614
432.531	-0.19819	368.49	-0.04585
432.641	-0.15519	368.552	0.01074
432.751	-0.26872	368.614	-0.02747
432.862	-0.07778	368.675	-0.05348
432.972	-0.14658	368.737	-0.00569
433.083	-0.19819	368.798	-0.00219
433.193	-0.15175	368.86	-0.07463
433.303	-0.11562	368.921	-0.01739
433.414	-0.18959	368.983	-0.06762
433.524	-0.25152	369.044	0.00776
433.635	-0.07778	369.106	-0.02224
433.745	-0.14314	369.168	-0.04963
433.855	-0.24292	369.229	-0.02058
433.966	-0.1139	369.291	-0.02682
434.076	-0.10874	369.352	0.00911
434.187	-0.18443	369.414	-0.05173
434.297	-0.12422	369.475	0.03906
434.407	-0.11046	369.537	-0.05075
434.518	-0.17755	369.598	0.00217
434.628	-0.18443	369.66	-0.01392
434.739	-0.11562	369.722	-0.06042
434.849	-0.16035	369.783	0.00838
434.959	-0.25324	369.845	-0.00131
435.07	-0.20335	369.906	-0.00525
435.18	-0.11562	369.968	-0.05333
435.291	-0.15519	370.029	-0.01034
435.401	-0.23776	370.091	-0.02708
435.511	-0.14142	370.152	0.01496
435.622	-0.12766	370.214	-0.00588
435.732	-0.20851	370.276	-0.05936
435.843	-0.18787	370.337	-0.01891
435.953	-0.14314	370.399	-0.00186
436.064	-0.18787	370.46	0.04377
436.174	-0.11046	370.522	-0.04621
436.284	-0.14314	370.583	-0.00317
436.395	-0.22743	370.645	0.00751
436.505	-0.18271	370.706	-0.01818
436.616	-0.07262	370.768	0.0063
436.726	-0.19475	370.83	-0.02905
436.836	-0.13798	370.891	0.02514
436.947	-0.05885	370.953	-0.03767
437.057	-0.11562	371.014	0.03156
437.168	-0.16723	371.076	-0.01581
437.278	-0.1311	371.137	-0.01195
437.388	-0.10186	371.199	-0.04731
437.499	-0.18271	371.26	0.04091
437.609	-0.12766	371.322	-0.03246
437.72	-0.18787	371.383	-0.01731
437.83	-0.07606	371.445	-0.01362
437.94	-0.15863	371.507	0.00545
438.051	-0.13798	371.568	0.00877
438.161	-0.13626	371.63	-0.03594
438.272	-0.11562	371.691	0.04962
438.382	-0.06057	371.753	0.01421
438.492	-0.18959	371.814	0.00821
438.603	-0.16895	371.876	-0.03444
438.713	-0.06229	371.937	-0.0011
438.824	-0.17927	371.999	0.04033
438.934	-0.16035	372.061	-0.05798
439.044	-0.0709	372.122	-0.01078
439.155	-0.14658	372.184	-0.02617
439.265	-0.15002	372.245	0.02732
439.376	-0.03133	372.307	-0.02317
439.486	-0.24808	372.368	0.03508
439.596	-0.16723	372.43	0.0071
439.707	-0.06574	372.491	-0.01343
439.817	-0.12078	372.553	0.0117
439.928	-0.16379	372.615	0.04048
440.038	-0.16551	372.676	0.04343
440.149	-0.07606	372.738	-0.04648
440.259	-0.09154	372.799	0.01191
440.369	-0.17067	372.861	-0.05172
440.48	-0.13282	372.922	0.00316
440.59	-0.12938	372.984	0.00706
[truncated: 49 more rows]
