# Supplementary material for: Structural basis for bacterial energy extraction from atmospheric hydrogen
Source: Nature. 2023 Mar 8;615(7952):541–7. doi: 10.1038/s41586-023-05781-7 (PMC10017518; doi:10.1038/s41586-023-05781-7)
Supplement: Supplementary file 21 — Source Data Extended Data Fig. 8 [file 41586_2023_5781_MOESM21_ESM.xlsx]

## Sheet: Fig.S9A
wavenumber	s2_NiFe.0000	s3_NiFe_D2.0165	s5_NiFe_N2.0099	s9_NiFe_H2.0011	s13_NiFe_air.0070
799.662	0.263723	0.235058	0.245164	0.223384	0.166527
800.305	0.262094	0.233853	0.244197	0.222371	0.165178
800.948	0.260546	0.232453	0.243339	0.221187	0.163968
801.591	0.258977	0.231007	0.242485	0.219635	0.162904
802.233	0.257256	0.229604	0.241591	0.217813	0.161878
802.876	0.255454	0.228277	0.240665	0.216068	0.160743
803.519	0.253769	0.227075	0.239718	0.214625	0.159447
804.162	0.252295	0.226025	0.238739	0.213317	0.158068
804.805	0.250973	0.225036	0.237749	0.211805	0.156681
805.447	0.249682	0.223968	0.236793	0.209988	0.155267
806.09	0.248307	0.222778	0.235892	0.208105	0.153795
806.733	0.246879	0.221621	0.234995	0.206449	0.15235
807.376	0.24558	0.220694	0.23399	0.205041	0.151027
808.019	0.244554	0.220015	0.23285	0.203685	0.149779
808.661	0.243656	0.219354	0.231728	0.202208	0.14846
809.304	0.242515	0.218432	0.230817	0.200614	0.14704
809.947	0.240925	0.21719	0.230108	0.199013	0.145676
810.59	0.239112	0.215805	0.229413	0.197495	0.14453
811.233	0.237512	0.214492	0.228599	0.196041	0.143544
811.876	0.236353	0.213303	0.227711	0.194538	0.142475
812.518	0.235487	0.21216	0.226814	0.192883	0.141132
813.161	0.234607	0.210998	0.22588	0.191112	0.13954
813.804	0.233533	0.209865	0.224871	0.189387	0.137873
814.447	0.232271	0.208872	0.223859	0.187799	0.136285
815.09	0.230926	0.208033	0.222948	0.186233	0.134855
815.732	0.229619	0.207171	0.222144	0.184525	0.133585
816.375	0.228443	0.206064	0.221389	0.182725	0.132419
817.018	0.227412	0.204688	0.220695	0.181078	0.131275
817.661	0.226471	0.203313	0.220146	0.179729	0.130137
818.304	0.225617	0.202271	0.219754	0.178601	0.129062
818.947	0.224919	0.20165	0.219369	0.177523	0.128093
819.589	0.224421	0.201286	0.218843	0.176411	0.127185
820.232	0.224062	0.200993	0.218221	0.175291	0.126286
820.875	0.223704	0.20072	0.217701	0.174227	0.125427
821.518	0.223225	0.200462	0.217399	0.173277	0.124671
822.161	0.2226	0.200116	0.21719	0.172449	0.124001
822.803	0.221915	0.199555	0.21684	0.171683	0.123326
823.446	0.221277	0.198827	0.216261	0.170908	0.122595
824.089	0.220701	0.19814	0.215607	0.170097	0.121866
824.732	0.220108	0.19764	0.215086	0.169265	0.121236
825.375	0.219463	0.197254	0.214718	0.168441	0.120741
826.018	0.218833	0.196778	0.214324	0.167663	0.120316
826.66	0.218282	0.19609	0.213731	0.166964	0.119865
827.303	0.217774	0.195227	0.212951	0.166346	0.119364
827.946	0.217194	0.194307	0.212147	0.165786	0.118894
828.589	0.216463	0.193421	0.21144	0.165269	0.118538
829.232	0.215572	0.192564	0.210784	0.164773	0.118253
829.874	0.214563	0.191676	0.210016	0.16425	0.117895
830.517	0.21349	0.190706	0.209025	0.163665	0.117383
831.16	0.21239	0.189662	0.207854	0.163046	0.116799
831.803	0.211273	0.188578	0.206619	0.162464	0.116279
832.446	0.210102	0.187449	0.205366	0.161944	0.11585
833.088	0.208792	0.18622	0.204026	0.16141	0.115402
833.731	0.207264	0.184833	0.202505	0.16076	0.11484
834.374	0.205537	0.183305	0.200805	0.159974	0.1142
835.017	0.203737	0.181725	0.199026	0.159164	0.113619
835.66	0.201995	0.180179	0.197287	0.158466	0.113184
836.303	0.200339	0.178687	0.195624	0.157917	0.112855
836.945	0.198697	0.177199	0.19397	0.157427	0.112527
837.588	0.196999	0.175678	0.192234	0.15689	0.11215
838.231	0.195252	0.174149	0.190411	0.156306	0.111776
838.874	0.19353	0.172687	0.188592	0.155788	0.111493
839.517	0.191897	0.171332	0.186859	0.155432	0.111342
840.159	0.19033	0.170029	0.18519	0.155193	0.111273
840.802	0.18873	0.16866	0.183488	0.15491	0.11118
841.445	0.187027	0.167154	0.181671	0.154459	0.110986
842.088	0.185264	0.165555	0.179741	0.15388	0.110709
842.731	0.183561	0.163983	0.177777	0.15333	0.110445
843.374	0.181992	0.162522	0.175865	0.15291	0.110263
844.016	0.180523	0.161154	0.17403	0.152586	0.110151
844.659	0.179083	0.159813	0.172236	0.152263	0.110053
845.302	0.177653	0.158477	0.17046	0.151913	0.109968
845.945	0.176296	0.157209	0.168752	0.151618	0.109962
846.588	0.17509	0.156092	0.167203	0.151478	0.110091
847.23	0.174029	0.155139	0.165836	0.151501	0.110329
847.873	0.17302	0.154282	0.164578	0.151614	0.110614
848.516	0.171972	0.153441	0.163342	0.151762	0.110925
849.159	0.170885	0.152593	0.162099	0.151959	0.111283
849.802	0.169818	0.151758	0.16087	0.152224	0.111685
850.444	0.168796	0.150928	0.159656	0.152504	0.112064
851.087	0.167781	0.150041	0.158407	0.152692	0.112335
851.73	0.166732	0.149041	0.157079	0.152724	0.112464
852.373	0.165654	0.147969	0.155694	0.15264	0.112491
853.016	0.164586	0.146939	0.154333	0.152541	0.1125
853.659	0.163543	0.14602	0.153058	0.152478	0.112547
854.301	0.162497	0.145153	0.151856	0.152383	0.112608
854.944	0.161415	0.144222	0.150662	0.152129	0.112607
855.587	0.160305	0.143198	0.14943	0.151664	0.112498
856.23	0.159225	0.142182	0.148201	0.151098	0.112348
856.873	0.15824	0.141307	0.147068	0.150627	0.112297
857.515	0.157362	0.1406	0.146078	0.150355	0.112426
858.158	0.156522	0.13995	0.145165	0.150199	0.112662
858.801	0.155615	0.139217	0.144223	0.149974	0.112833
859.444	0.154603	0.138375	0.143227	0.149583	0.112844
860.087	0.153589	0.137554	0.142278	0.149126	0.112785
860.73	0.152764	0.13692	0.141508	0.148799	0.112846
861.372	0.152235	0.136511	0.140962	0.148695	0.113129
862.015	0.151911	0.136198	0.14055	0.148726	0.113559
862.658	0.151604	0.135828	0.140134	0.148741	0.113983
863.301	0.151246	0.135382	0.139654	0.148691	0.114335
863.944	0.150942	0.134987	0.139192	0.148663	0.114696
864.586	0.150825	0.13477	0.138875	0.148765	0.115191
865.229	0.150869	0.13473	0.138732	0.149008	0.115838
865.872	0.150908	0.13475	0.138661	0.149295	0.116523
866.515	0.150816	0.134725	0.138555	0.14954	0.117129
867.158	0.15063	0.134666	0.138422	0.149769	0.117682
867.8	0.150495	0.134682	0.138373	0.150077	0.118323
868.443	0.150514	0.134856	0.13849	0.150506	0.119155
869.086	0.150645	0.135148	0.138749	0.150988	0.120134
869.729	0.15077	0.135446	0.139054	0.15142	0.121122
870.372	0.150837	0.1357	0.139345	0.151779	0.122031
871.015	0.150919	0.135972	0.139641	0.152158	0.122902
871.657	0.15113	0.136349	0.139993	0.152669	0.123849
872.3	0.151497	0.136831	0.140409	0.153336	0.124935
872.943	0.151954	0.137339	0.140861	0.154081	0.126118
873.586	0.152429	0.137815	0.141354	0.154832	0.127323
874.229	0.152938	0.138299	0.141952	0.155613	0.128545
874.871	0.153564	0.138911	0.142732	0.156507	0.129866
875.514	0.154362	0.139731	0.143701	0.157549	0.131355
876.157	0.155277	0.140707	0.144776	0.158674	0.132969
876.8	0.15619	0.141703	0.145847	0.159781	0.134576
877.443	0.157029	0.142638	0.146857	0.160836	0.13609
878.086	0.157837	0.143569	0.147836	0.161896	0.137559
878.728	0.158696	0.144613	0.148859	0.163036	0.139079
879.371	0.159612	0.145776	0.149938	0.164233	0.140635
880.014	0.160482	0.146911	0.150979	0.165355	0.14207
880.657	0.161192	0.147843	0.151857	0.166278	0.143241
881.3	0.161732	0.148549	0.152554	0.167006	0.144181
881.942	0.162218	0.14918	0.153185	0.167666	0.145055
882.585	0.16278	0.149887	0.153864	0.168368	0.145967
883.228	0.163416	0.150642	0.154563	0.169085	0.146855
883.871	0.163973	0.151275	0.155133	0.169678	0.147571
884.514	0.164303	0.151665	0.155463	0.170052	0.148047
885.157	0.164441	0.151867	0.155601	0.170257	0.148375
885.799	0.164559	0.152051	0.155718	0.170447	0.148738
886.442	0.164758	0.152315	0.155939	0.170713	0.149233
887.085	0.164956	0.152598	0.156236	0.170992	0.149776
887.728	0.165008	0.152761	0.156467	0.171149	0.150177
888.371	0.16489	0.152752	0.156525	0.171132	0.150342
889.013	0.164716	0.152661	0.156436	0.171023	0.150374
889.656	0.164601	0.152609	0.156313	0.170952	0.150459
890.299	0.164535	0.152588	0.156209	0.170958	0.150655
890.942	0.164393	0.15246	0.156051	0.170947	0.150851
891.585	0.164065	0.152103	0.155735	0.170792	0.150906
892.227	0.163563	0.151535	0.15527	0.170473	0.150809
892.87	0.163016	0.150885	0.154784	0.170081	0.150667
893.513	0.162534	0.150242	0.154373	0.169701	0.150559
894.156	0.162091	0.149573	0.153971	0.169301	0.150435
894.799	0.161563	0.148778	0.153405	0.168779	0.15018
895.442	0.160868	0.147812	0.15257	0.1681	0.149752
896.084	0.160052	0.146735	0.15154	0.167355	0.14925
896.727	0.15923	0.145647	0.150487	0.166667	0.148807
897.37	0.158453	0.14457	0.149508	0.166048	0.148448
898.013	0.157663	0.143424	0.148544	0.165366	0.148054
898.656	0.156778	0.142127	0.147478	0.164494	0.147497
899.298	0.155804	0.140716	0.146295	0.163478	0.146793
899.941	0.154849	0.139354	0.145123	0.162517	0.146097
900.584	0.154015	0.138183	0.144104	0.161776	0.145551
901.227	0.153285	0.137174	0.143239	0.161222	0.145153
901.87	0.152552	0.136166	0.142389	0.160671	0.144767
902.513	0.151737	0.135039	0.141437	0.159982	0.144261
903.155	0.15088	0.133842	0.140408	0.159182	0.143632
903.798	0.15011	0.132735	0.13945	0.158413	0.143003
904.441	0.149508	0.131823	0.138663	0.157769	0.142484
905.084	0.149007	0.131062	0.138	0.157201	0.142045
905.727	0.148453	0.130317	0.137324	0.156591	0.141548
906.369	0.14775	0.129511	0.136554	0.155888	0.140909
907.012	0.146967	0.128708	0.135743	0.155167	0.140198
907.655	0.146254	0.128024	0.135008	0.154535	0.139544
908.298	0.145685	0.127495	0.134412	0.154012	0.138984
908.941	0.145184	0.127045	0.133904	0.153508	0.138429
909.583	0.144635	0.126591	0.133387	0.152925	0.137786
910.226	0.144023	0.126141	0.132828	0.152265	0.137067
910.869	0.143443	0.125769	0.132289	0.151627	0.136359
911.512	0.142963	0.125516	0.131838	0.151098	0.135718
912.155	0.142523	0.125338	0.131462	0.150652	0.135104
912.798	0.141995	0.12516	0.131081	0.150189	0.134446
913.44	0.141333	0.124969	0.130662	0.149654	0.133745
914.083	0.140627	0.124836	0.130274	0.149107	0.133099
914.726	0.140016	0.124841	0.130024	0.148666	0.132607
915.369	0.13956	0.124988	0.129943	0.148375	0.132264
916.012	0.139194	0.125201	0.129954	0.148166	0.13197
916.654	0.138815	0.125409	0.129964	0.147947	0.131637
917.297	0.138408	0.125628	0.129968	0.147715	0.131285
917.94	0.13807	0.125947	0.130054	0.147558	0.131015
918.583	0.137896	0.126431	0.130294	0.14755	0.130902
919.226	0.137864	0.127041	0.130658	0.147657	0.13092
919.869	0.137859	0.127661	0.131033	0.147768	0.130962
920.511	0.137801	0.128203	0.131336	0.147804	0.13095
921.154	0.137723	0.128689	0.131591	0.147809	0.130907
921.797	0.137715	0.12921	0.131885	0.147894	0.130919
922.44	0.137814	0.129807	0.132257	0.148107	0.13104
923.083	0.137961	0.130423	0.132652	0.148369	0.131222
923.725	0.138074	0.130964	0.132977	0.148551	0.131372
924.368	0.138123	0.131389	0.133197	0.148607	0.131442
925.011	0.138158	0.131734	0.133367	0.148612	0.131478
925.654	0.138237	0.132055	0.13356	0.148661	0.131554
926.297	0.138347	0.13236	0.133776	0.148771	0.131687
926.939	0.138408	0.132587	0.133929	0.148864	0.131814
927.582	0.138348	0.132651	0.133928	0.148852	0.131863
928.225	0.138169	0.132528	0.133771	0.148714	0.13183
928.868	0.137935	0.132265	0.133528	0.148497	0.131778
929.511	0.137688	0.131917	0.133244	0.148244	0.131748
930.154	0.137398	0.131472	0.132888	0.147942	0.131696
930.796	0.137003	0.13087	0.132398	0.147548	0.131541
931.439	0.136488	0.130096	0.131775	0.147052	0.131262
932.082	0.135916	0.129222	0.131098	0.14651	0.130931
932.725	0.135371	0.128355	0.130452	0.146001	0.130655
933.368	0.134882	0.127536	0.12985	0.145552	0.130475
934.01	0.13441	0.126718	0.12924	0.145113	0.130343
934.653	0.133904	0.125829	0.128571	0.144629	0.130183
935.296	0.133376	0.124872	0.127866	0.144119	0.129984
935.939	0.132902	0.123934	0.12721	0.143673	0.129817
936.582	0.132554	0.123112	0.126671	0.143368	0.12977
937.225	0.132321	0.122415	0.126241	0.143189	0.129852
937.867	0.132115	0.121764	0.125841	0.143047	0.129982
938.51	0.131856	0.121081	0.125408	0.142863	0.130067
939.153	0.131548	0.120368	0.124956	0.14264	0.13009
939.796	0.131261	0.119694	0.124551	0.142442	0.130112
940.439	0.131053	0.119105	0.12423	0.142322	0.130192
941.081	0.1309	0.118571	0.123953	0.142262	0.130321
941.724	0.130728	0.118015	0.12364	0.142187	0.130437
942.367	0.13049	0.117399	0.123252	0.142047	0.130501
943.01	0.130212	0.116748	0.122823	0.141861	0.130529
943.653	0.129957	0.116112	0.122411	0.141686	0.13056
944.295	0.12975	0.1155	0.122032	0.141544	0.130596
944.938	0.129545	0.11487	0.121645	0.141382	0.130587
945.581	0.129263	0.114177	0.121197	0.141127	0.130475
946.224	0.128872	0.113418	0.120664	0.140755	0.130255
946.867	0.128409	0.112635	0.120067	0.140312	0.129974
947.51	0.127932	0.111855	0.119439	0.139862	0.129677
948.152	0.12745	0.111062	0.118788	0.139412	0.129353
948.795	0.126922	0.110217	0.118097	0.13892	0.128957
949.438	0.126324	0.109317	0.117358	0.138355	0.128473
950.081	0.125695	0.108413	0.116603	0.137751	0.127953
950.724	0.125104	0.10757	0.115884	0.137172	0.127471
951.366	0.124582	0.106796	0.115215	0.13664	0.127057
952.009	0.124093	0.106041	0.114562	0.136119	0.126663
952.652	0.123584	0.105253	0.113885	0.135564	0.126215
953.295	0.12304	0.104445	0.113195	0.134986	0.1257
953.938	0.122492	0.103684	0.112547	0.134445	0.125181
954.581	0.12197	0.10302	0.111979	0.133972	0.124729
955.223	0.121455	0.102418	0.111453	0.133527	0.124337
955.866	0.120895	0.101789	0.110881	0.13303	0.123928
956.509	0.12027	0.10108	0.110218	0.132451	0.123449
957.152	0.119639	0.100347	0.109525	0.131856	0.122949
957.795	0.11911	0.099721	0.108934	0.131362	0.122549
958.437	0.118755	0.0992926	0.10854	0.13104	0.122329
959.08	0.118559	0.0990433	0.108331	0.130871	0.122266
959.723	0.11846	0.0988844	0.108229	0.130785	0.122284
960.366	0.118432	0.0987636	0.108192	0.130751	0.122358
961.009	0.118514	0.0987188	0.108252	0.130811	0.122546
961.652	0.118757	0.0988284	0.108474	0.131035	0.122924
962.294	0.119167	0.0991201	0.108876	0.13144	0.123494
962.937	0.119687	0.099537	0.109391	0.131957	0.124177
963.58	0.120249	0.0999959	0.109927	0.132493	0.124877
964.223	0.120833	0.100466	0.110449	0.133019	0.125572
964.866	0.121474	0.10099	0.111009	0.133594	0.126325
965.508	0.122216	0.101625	0.111688	0.134285	0.127218
966.151	0.123058	0.102369	0.112505	0.135095	0.128262
966.794	0.123952	0.103165	0.113401	0.135963	0.129387
967.437	0.12486	0.103955	0.114312	0.136837	0.130519
968.08	0.125793	0.104756	0.115232	0.137729	0.131654
968.722	0.126797	0.105633	0.116213	0.138695	0.132862
969.365	0.127899	0.106628	0.11729	0.139766	0.1342
970.008	0.129066	0.1077	0.118443	0.140921	0.135652
970.651	0.130248	0.108774	0.119613	0.14211	0.137146
971.294	0.131446	0.109822	0.12077	0.14331	0.138648
971.937	0.132715	0.110894	0.121949	0.14454	0.14019
972.579	0.134095	0.112056	0.123209	0.145832	0.141827
973.222	0.135557	0.113315	0.12457	0.147193	0.143562
973.865	0.137029	0.11462	0.125996	0.148606	0.145344
974.508	0.138473	0.115927	0.12745	0.15006	0.147132
975.151	0.139918	0.117257	0.128944	0.151568	0.14895
975.793	0.141424	0.118664	0.13052	0.15316	0.150865
976.436	0.143025	0.120165	0.132193	0.154837	0.152913
977.079	0.144697	0.121722	0.133924	0.156562	0.155058
977.722	0.146398	0.123288	0.135661	0.15829	0.157233
978.365	0.148126	0.124868	0.137402	0.160016	0.159424
979.008	0.149926	0.126516	0.139201	0.161791	0.161683
979.65	0.151847	0.128278	0.141118	0.163674	0.164061
980.293	0.153885	0.130148	0.143148	0.165669	0.166545
980.936	0.155996	0.132074	0.145236	0.167724	0.169069
981.579	0.15815	0.134013	0.147336	0.169793	0.1716
982.222	0.160365	0.135983	0.149474	0.171896	0.174184
982.864	0.16269	0.13806	0.151728	0.174115	0.176918
983.507	0.165151	0.140309	0.15415	0.176509	0.179859
984.15	0.167727	0.142726	0.156724	0.179065	0.182969
984.793	0.170371	0.145247	0.15939	0.181712	0.186159
985.436	0.173064	0.147819	0.162117	0.184396	0.189383
986.078	0.175833	0.150453	0.164934	0.187134	0.192677
986.721	0.178724	0.15319	0.167885	0.189984	0.196113
987.364	0.181741	0.156031	0.170968	0.192967	0.199709
988.007	0.184837	0.158921	0.174125	0.196031	0.203406
988.65	0.187952	0.161809	0.177292	0.199102	0.207129
989.293	0.191073	0.164712	0.180466	0.202164	0.210865
989.935	0.194244	0.167703	0.183699	0.205273	0.214675
990.578	0.197512	0.170838	0.187045	0.208499	0.218628
991.221	0.200879	0.174099	0.190505	0.211859	0.222744
991.864	0.204313	0.17743	0.194049	0.215324	0.226984
992.507	0.207799	0.180804	0.197668	0.218868	0.231312
993.149	0.211381	0.184263	0.201405	0.22251	0.235747
993.792	0.21513	0.187878	0.205319	0.226298	0.240355
994.435	0.219077	0.19168	0.209434	0.230266	0.245198
995.078	0.22318	0.195635	0.213714	0.234391	0.250264
995.721	0.227375	0.199689	0.218104	0.238623	0.255489
996.364	0.231654	0.203839	0.222597	0.242958	0.260843
997.006	0.236094	0.208143	0.227255	0.247463	0.26638
997.649	0.240794	0.212677	0.232166	0.252231	0.272196
998.292	0.245797	0.217473	0.237375	0.257299	0.278342
998.935	0.251069	0.222507	0.242854	0.262629	0.284792
999.578	0.25655	0.227746	0.248549	0.268158	0.29149
1000.22	0.262222	0.2332	0.254456	0.273878	0.298417
1000.86	0.268119	0.23892	0.260623	0.279844	0.305609
1001.51	0.27428	0.244946	0.2671	0.286101	0.313103
1002.15	0.280703	0.251266	0.273876	0.292631	0.320883
1002.79	0.287344	0.257831	0.280889	0.299362	0.328871
1003.43	0.294168	0.264617	0.288089	0.306246	0.336992
1004.08	0.301185	0.271659	0.295494	0.313297	0.345249
1004.72	0.30844	0.279033	0.303169	0.32058	0.35371
1005.36	0.315961	0.286792	0.311171	0.328138	0.362427
1006.01	0.323725	0.29493	0.319491	0.335956	0.371375
1006.65	0.331666	0.3034	0.328074	0.343972	0.380463
1007.29	0.33973	0.312164	0.33686	0.352132	0.389613
1007.93	0.347904	0.321215	0.345822	0.360419	0.3988
1008.58	0.356196	0.330546	0.35495	0.368822	0.408029
1009.22	0.364585	0.340113	0.364229	0.377297	0.417277
1009.86	0.373002	0.349839	0.373608	0.385764	0.426472
1010.51	0.38137	0.359653	0.383026	0.39416	0.435541
1011.15	0.389655	0.36952	0.392436	0.402473	0.444463
1011.79	0.397868	0.379443	0.401822	0.41073	0.453259
1012.43	0.406023	0.389408	0.411173	0.418942	0.461945
1013.08	0.414094	0.399348	0.420452	0.427084	0.470498
1013.72	0.422035	0.409168	0.429603	0.435113	0.478882
1014.36	0.429834	0.418816	0.438592	0.443016	0.487096
1015.01	0.437529	0.428288	0.447428	0.450819	0.495191
1015.65	0.445152	0.437574	0.456122	0.458541	0.503209
1016.29	0.452675	0.446608	0.464632	0.466144	0.511128
1016.93	0.460015	0.455293	0.472858	0.473539	0.518858
1017.58	0.467109	0.463571	0.480719	0.480676	0.526329
1018.22	0.473973	0.471444	0.488226	0.487588	0.533559
1018.86	0.48067	0.47895	0.49546	0.494356	0.540637
1019.5	0.487245	0.486116	0.502488	0.501026	0.547626
1020.15	0.493679	0.492926	0.509299	0.507564	0.554509
1020.79	0.49992	0.499335	0.515826	0.513898	0.561229
1021.43	0.505949	0.505327	0.522026	0.519989	0.567766
1022.08	0.511799	0.510954	0.527929	0.52587	0.574164
1022.72	0.517527	0.516313	0.53362	0.531618	0.580484
1023.36	0.523157	0.521486	0.53918	0.537296	0.586745
1024	0.528677	0.526499	0.544635	0.542911	0.592919
1024.65	0.534074	0.531347	0.549968	0.548427	0.59898
1025.29	0.539376	0.536048	0.555173	0.55383	0.604948
1025.93	0.544628	0.540663	0.560296	0.559159	0.610874
1026.58	0.549845	0.545258	0.565398	0.564476	0.616793
1027.22	0.554995	0.549849	0.570495	0.569793	0.622673
1027.86	0.560038	0.554403	0.575546	0.575059	0.628434
1028.5	0.564965	0.55889	0.580503	0.580205	0.634004
1029.15	0.569792	0.563331	0.585364	0.585204	0.639382
1029.79	0.574523	0.567766	0.590159	0.590062	0.64461
1030.43	0.579134	0.572203	0.594911	0.594778	0.649686
1031.08	0.583585	0.576608	0.599593	0.599327	0.65454
1031.72	0.587858	0.58096	0.604156	0.603699	0.659102
1032.36	0.591981	0.5853	0.608581	0.607932	0.6634
1033	0.596027	0.589728	0.61293	0.612115	0.667552
1033.65	0.600073	0.594327	0.617313	0.616317	0.671685
1034.29	0.604149	0.59911	0.621819	0.620534	0.675848
1034.93	0.608233	0.604031	0.626456	0.624708	0.679999
1035.58	0.612288	0.609049	0.63118	0.628805	0.684066
1036.22	0.616311	0.614192	0.63597	0.632861	0.688032
1036.86	0.620339	0.619545	0.640864	0.636964	0.691965
1037.5	0.62441	0.625191	0.645922	0.641196	0.695961
1038.15	0.628531	0.631127	0.651143	0.64557	0.700041
1038.79	0.632688	0.637272	0.656461	0.650028	0.704131
1039.43	0.636882	0.643543	0.661827	0.654511	0.708148
1040.07	0.641152	0.64994	0.667281	0.659017	0.712104
1040.72	0.64555	0.656534	0.672905	0.663589	0.716091
1041.36	0.650094	0.663387	0.678735	0.668244	0.720162
1042	0.654748	0.670464	0.684717	0.672952	0.724267
1042.65	0.659441	0.677664	0.690765	0.677678	0.728313
1043.29	0.664119	0.684902	0.696822	0.682428	0.732285
1043.93	0.66878	0.692163	0.702881	0.687233	0.736249
1044.57	0.673448	0.699465	0.708957	0.692113	0.74026
1045.22	0.67814	0.706793	0.715039	0.697045	0.744285
1045.86	0.682837	0.714076	0.721067	0.701963	0.748234
1046.5	0.6875	0.721219	0.726958	0.706795	0.752034
1047.15	0.692093	0.728154	0.73266	0.711501	0.755665
1047.79	0.696598	0.734862	0.738165	0.716086	0.759125
1048.43	0.700998	0.741342	0.74347	0.720562	0.762395
1049.07	0.705243	0.747561	0.748533	0.724882	0.76542
1049.72	0.709237	0.753421	0.753271	0.728933	0.768142
1050.36	0.712904	0.758826	0.757597	0.732608	0.770538
1051	0.716238	0.763743	0.761479	0.735884	0.772631
1051.65	0.719277	0.768198	0.764955	0.738807	0.774448
1052.29	0.722008	0.7722	0.768065	0.741408	0.775964
1052.93	0.72434	0.775705	0.770772	0.743648	0.777088
1053.57	0.726188	0.77865	0.772986	0.745445	0.777732
1054.22	0.727537	0.78101	0.774664	0.746752	0.777894
1054.86	0.728431	0.782805	0.775841	0.747592	0.777655
1055.5	0.728898	0.784066	0.776549	0.748015	0.77708
1056.15	0.728918	0.784832	0.776761	0.748047	0.776161
1056.79	0.728456	0.785134	0.776451	0.747663	0.774849
1057.43	0.727508	0.784981	0.775673	0.746833	0.773139
1058.07	0.726116	0.784347	0.774534	0.745574	0.771069
1058.72	0.724362	0.783214	0.773096	0.743941	0.768679
1059.36	0.722316	0.781613	0.771322	0.741976	0.765976
1060	0.71998	0.779604	0.769132	0.739674	0.762933
1060.65	0.717297	0.77721	0.76647	0.737005	0.759532
1061.29	0.714237	0.774409	0.763346	0.73396	0.755798
1061.93	0.710865	0.771178	0.759816	0.73057	0.7518
1062.57	0.707275	0.767523	0.755938	0.72686	0.747591
1063.22	0.703475	0.763456	0.751724	0.722822	0.743151
1063.86	0.699359	0.758972	0.747155	0.718422	0.738395
1064.5	0.694813	0.754074	0.742228	0.713648	0.733262
1065.14	0.689827	0.748824	0.736994	0.708539	0.727782
1065.79	0.684501	0.74332	0.73153	0.703185	0.722078
1066.43	0.678961	0.737607	0.725873	0.697666	0.716261
1067.07	0.673252	0.73163	0.719987	0.691996	0.710328
1067.72	0.667305	0.725283	0.713772	0.686103	0.704174
1068.36	0.661018	0.718523	0.707157	0.6799	0.697715
1069	0.654356	0.7114	0.700162	0.673367	0.690967
1069.64	0.647372	0.703987	0.692875	0.666548	0.683978
1070.29	0.640123	0.696284	0.685344	0.659457	0.67672
1070.93	0.632601	0.688202	0.677515	0.652022	0.669095
1071.57	0.624741	0.679639	0.669274	0.644147	0.661035
1072.22	0.616494	0.67057	0.660554	0.63581	0.652569
1072.86	0.60787	0.661063	0.65138	0.627091	0.643777
1073.5	0.598907	0.651211	0.64182	0.618081	0.634699
1074.14	0.589624	0.641042	0.631916	0.608802	0.625293
1074.79	0.580012	0.630518	0.621657	0.599196	0.615477
1075.43	0.570072	0.619594	0.611015	0.589205	0.605218
1076.07	0.559819	0.60828	0.599992	0.578831	0.594551
1076.72	0.549267	0.596622	0.58863	0.568141	0.583537
1077.36	0.538424	0.584638	0.576966	0.557193	0.572214
1078	0.527287	0.572307	0.564987	0.545988	0.560576
1078.64	0.515848	0.55962	0.552654	0.534481	0.548594
1079.29	0.504099	0.546619	0.539961	0.522649	0.536254
1079.93	0.492056	0.533351	0.526964	0.510514	0.523587
1080.57	0.479763	0.519836	0.513723	0.498113	0.510655
1081.22	0.467257	0.506065	0.500245	0.485473	0.497498
1081.86	0.454546	0.492051	0.486512	0.472612	0.484118
1082.5	0.441636	0.477837	0.472538	0.45957	0.470509
1083.14	0.428574	0.463482	0.458397	0.44641	0.456706
1083.79	0.415447	0.449047	0.444193	0.433198	0.442798
1084.43	0.402329	0.434586	0.429998	0.419983	0.428889
1085.07	0.389242	0.42014	0.415842	0.406789	0.415046
1085.71	0.376191	0.405741	0.401733	0.39363	0.401285
1086.36	0.363211	0.391433	0.387705	0.380541	0.387609
1087	0.350388	0.377284	0.373827	0.367597	0.374059
1087.64	0.337807	0.363367	0.360184	0.354891	0.360712
1088.29	0.3255	0.34973	0.346833	0.342494	0.347637
1088.93	0.313462	0.336399	0.333804	0.330438	0.33488
1089.57	0.301719	0.323408	0.321129	0.318738	0.32249
1090.21	0.290366	0.310824	0.308873	0.307439	0.310543
1090.86	0.279529	0.298746	0.297124	0.296622	0.299121
1091.5	0.269289	0.287251	0.285959	0.286361	0.288266
1092.14	0.259631	0.276367	0.275403	0.27668	0.277975
1092.79	0.250505	0.26609	0.265446	0.26757	0.268231
1093.43	0.241897	0.256428	0.256085	0.259028	0.259051
1094.07	0.233858	0.247415	0.247353	0.251084	0.25049
1094.71	0.226449	0.23908	0.239292	0.243761	0.242592
1095.36	0.219678	0.231417	0.231899	0.237047	0.235348
1096	0.213481	0.224375	0.225114	0.230885	0.228694
1096.64	0.207776	0.217899	0.218872	0.225219	0.222563
1097.29	0.202526	0.211974	0.213143	0.220029	0.216927
1097.93	0.197752	0.206619	0.207932	0.215324	0.211801
1098.57	0.193472	0.201839	0.203238	0.211103	0.207192
1099.21	0.189647	0.197572	0.199019	0.207316	0.203053
1099.86	0.186183	0.193712	0.1952	0.203878	0.199287
1100.5	0.182993	0.190164	0.19171	0.200713	0.195802
1101.14	0.180037	0.186896	0.188518	0.197793	0.192567
1101.79	0.17732	0.183923	0.185622	0.195131	0.189604
1102.43	0.174847	0.181257	0.183013	0.192732	0.186934
1103.07	0.172596	0.178868	0.180649	0.190562	0.184532
1103.71	0.170532	0.176693	0.178474	0.188563	0.182333
1104.36	0.168637	0.174683	0.176463	0.1867	0.180289
1105	0.166927	0.172843	0.174633	0.184982	0.178397
1105.64	0.165424	0.171211	0.173016	0.183431	0.176685
1106.28	0.164116	0.169805	0.171609	0.182046	0.175168
1106.93	0.162953	0.168589	0.170369	0.180802	0.173813
1107.57	0.161883	0.167503	0.169245	0.179664	0.172567
1108.21	0.160888	0.166507	0.168208	0.17861	0.171397
1108.86	0.159985	0.16559	0.167249	0.17764	0.170312
1109.5	0.159181	0.164745	0.166358	0.17675	0.169323
1110.14	0.15844	0.16394	0.165502	0.175909	0.168406
1110.78	0.157696	0.163137	0.164636	0.175064	0.167507
1111.43	0.156907	0.162324	0.163734	0.174184	0.166585
1112.07	0.156084	0.161522	0.162823	0.173299	0.165653
1112.71	0.15527	0.160766	0.161969	0.172467	0.164764
1113.36	0.154493	0.160072	0.161213	0.171715	0.163958
1114	0.153743	0.15942	0.160532	0.171012	0.163227
1114.64	0.153005	0.158777	0.159869	0.170315	0.162542
1115.28	0.15229	0.158133	0.159207	0.169619	0.16189
1115.93	0.15163	0.157522	0.15859	0.168966	0.161301
1116.57	0.151045	0.156989	0.158065	0.168407	0.1608
1117.21	0.150531	0.156539	0.157626	0.167944	0.160369
1117.86	0.150059	0.156122	0.157224	0.16753	0.159957
1118.5	0.14961	0.155697	0.156828	0.167118	0.159533
1119.14	0.149188	0.155285	0.156459	0.166713	0.159132
1119.78	0.148824	0.154958	0.156165	0.166376	0.158825
1120.43	0.148558	0.154762	0.155979	0.16616	0.158658
1121.07	0.148409	0.154684	0.155891	0.166071	0.15862
1121.71	0.148369	0.154691	0.155878	0.166072	0.158672
1122.36	0.148421	0.154773	0.155938	0.166139	0.158792
1123	0.148565	0.154954	0.156098	0.16629	0.159001
1123.64	0.148814	0.155252	0.156387	0.166558	0.159327
1124.28	0.149158	0.155655	0.156795	0.166946	0.159762
1124.93	0.149555	0.156108	0.157261	0.167394	0.160261
1125.57	0.14995	0.156543	0.157711	0.167827	0.160761
1126.21	0.150312	0.156917	0.158109	0.168205	0.161225
1126.86	0.150648	0.157231	0.158459	0.168541	0.161639
1127.5	0.150975	0.1575	0.158772	0.168857	0.162003
1128.14	0.151284	0.157724	0.159036	0.169139	0.162308
1128.78	0.15154	0.157892	0.159227	0.169342	0.162534
1129.43	0.151727	0.158005	0.159342	0.169448	0.162673
1130.07	0.151868	0.158091	0.159406	0.169502	0.162752
1130.71	0.152004	0.158178	0.159453	0.169572	0.162812
1131.35	0.152142	0.158255	0.159488	0.169674	0.162864
1132	0.152256	0.15828	0.159486	0.169756	0.162874
1132.64	0.152325	0.158221	0.159417	0.169759	0.162799
1133.28	0.152362	0.158088	0.159281	0.169681	0.162639
1133.93	0.152404	0.157933	0.159119	0.169584	0.162444
1134.57	0.152472	0.157796	0.158978	0.169523	0.162272
1135.21	0.152548	0.157681	0.158861	0.169496	0.162133
1135.85	0.152599	0.157553	0.158727	0.169455	0.161985
1136.5	0.152608	0.157384	0.158538	0.169358	0.161783
1137.14	0.152596	0.157183	0.158309	0.169213	0.161531
1137.78	0.152597	0.156983	0.158084	0.169073	0.161274
1138.43	0.152624	0.156802	0.157892	0.168981	0.161051
1139.07	0.152643	0.156623	0.157716	0.168928	0.160854
1139.71	0.152611	0.15642	0.157521	0.168861	0.160642
1140.35	0.152516	0.156186	0.15729	0.168737	0.160385
1141	0.152389	0.155944	0.157036	0.168564	0.160096
1141.64	0.152274	0.155713	0.156788	0.168385	0.159812
1142.28	0.152173	0.155486	0.15655	0.168221	0.159547
1142.93	0.15204	0.155231	0.156293	0.168049	0.159272
1143.57	0.151826	0.15492	0.155987	0.167826	0.158942
1144.21	0.15152	0.154553	0.155628	0.167538	0.158548
1144.85	0.151153	0.154149	0.15524	0.167207	0.158116
1145.5	0.150753	0.15372	0.154832	0.16685	0.157672
1146.14	0.150311	0.153251	0.154383	0.166453	0.157205
1146.78	0.149791	0.15272	0.153865	0.16599	0.156684
1147.43	0.149183	0.152126	0.153281	0.165458	0.1561
1148.07	0.148525	0.151502	0.152668	0.164895	0.155484
1148.71	0.147877	0.150889	0.152068	0.164339	0.154879
1149.35	0.147257	0.1503	0.151486	0.163795	0.154294
1150	0.146639	0.149712	0.150895	0.163239	0.153702
1150.64	0.145995	0.149098	0.150271	0.162649	0.153074
1151.28	0.14534	0.148462	0.149628	0.16204	0.15243
1151.92	0.144718	0.147844	0.149019	0.161453	0.151831
1152.57	0.144166	0.147283	0.148488	0.160927	0.151329
1153.21	0.143683	0.146784	0.148029	0.16046	0.150916
1153.85	0.143244	0.146328	0.147603	0.160025	0.150542
1154.5	0.142826	0.145906	0.147193	0.159604	0.150172
1155.14	0.14244	0.145543	0.146829	0.159217	0.149834
1155.78	0.14212	0.145287	0.146566	0.158906	0.149583
1156.42	0.14189	0.145157	0.146432	0.158694	0.14945
1157.07	0.141739	0.145125	0.146392	0.15856	0.1494
1157.71	0.141633	0.145132	0.146381	0.158465	0.149376
1158.35	0.141558	0.145146	0.146369	0.158389	0.149354
1159	0.141536	0.145198	0.146392	0.158358	0.149374
1159.64	0.141604	0.145351	0.146518	0.158413	0.149492
1160.28	0.141769	0.145636	0.14677	0.158564	0.149722
1160.92	0.142001	0.146027	0.147113	0.158783	0.150026
1161.57	0.142267	0.146475	0.147502	0.159041	0.150369
1162.21	0.142567	0.146959	0.147933	0.15934	0.150754
1162.85	0.142942	0.147508	0.148441	0.159716	0.151223
1163.5	0.143432	0.148163	0.149057	0.1602	0.151807
1164.14	0.144036	0.148939	0.149777	0.16079	0.152504
1164.78	0.144716	0.149818	0.150584	0.161457	0.153287
1165.42	0.145442	0.150777	0.151476	0.162179	0.154137
1166.07	0.146233	0.151823	0.15247	0.162969	0.155066
1166.71	0.147133	0.152987	0.153581	0.163854	0.1561
1167.35	0.148154	0.154274	0.154794	0.164842	0.157242
1168	0.149256	0.15564	0.156063	0.165896	0.158447
1168.64	0.150366	0.157009	0.157325	0.166953	0.159645
1169.28	0.151429	0.158321	0.158525	0.167963	0.160779
1169.92	0.152423	0.15956	0.159644	0.16891	0.161826
1170.57	0.153338	0.16073	0.160688	0.169786	0.162775
1171.21	0.154156	0.161817	0.161651	0.170568	0.163602
1171.85	0.15485	0.162781	0.162498	0.17122	0.164275
1172.49	0.155416	0.163595	0.163199	0.171725	0.164793
1173.14	0.155885	0.164276	0.163774	0.17211	0.165197
1173.78	0.156303	0.164882	0.164275	0.172431	0.165544
1174.42	0.156691	0.165453	0.164743	0.172728	0.165852
1175.07	0.157042	0.165993	0.165176	0.173006	0.1661
1175.71	0.157342	0.16649	0.165561	0.173248	0.166266
1176.35	0.157605	0.166961	0.165912	0.173464	0.166373
1176.99	0.157874	0.167458	0.166276	0.173694	0.166487
1177.64	0.158203	0.168026	0.166696	0.173986	0.166675
1178.28	0.158617	0.168668	0.167183	0.174356	0.166957
1178.92	0.159111	0.169354	0.167717	0.174785	0.167309
1179.57	0.159665	0.170063	0.168282	0.17526	0.167702
1180.21	0.160276	0.170807	0.16889	0.175795	0.168144
1180.85	0.160949	0.171619	0.169566	0.17641	0.168661
1181.49	0.161684	0.172501	0.170315	0.177095	0.169256
1182.14	0.162451	0.17341	0.171102	0.177809	0.169892
1182.78	0.163213	0.174287	0.171878	0.17851	0.170525
1183.42	0.163955	0.175113	0.17263	0.179199	0.171149
1184.07	0.164703	0.175923	0.173381	0.179904	0.171793
1184.71	0.165489	0.176758	0.174159	0.180646	0.172481
1185.35	0.166315	0.177614	0.174951	0.181411	0.1732
1185.99	0.167138	0.178437	0.175711	0.182148	0.173899
1186.64	0.167904	0.179172	0.176392	0.18281	0.174532
1187.28	0.168596	0.179804	0.176983	0.183387	0.175089
1187.92	0.169239	0.18036	0.177511	0.183913	0.1756
1188.57	0.169856	0.180874	0.17801	0.184427	0.176098
1189.21	0.170443	0.181351	0.178488	0.184933	0.17658
1189.85	0.170966	0.181771	0.178916	0.185392	0.177012
1190.49	0.171408	0.182118	0.179263	0.185772	0.177369
1191.14	0.171788	0.182412	0.179535	0.186081	0.17767
1191.78	0.172147	0.18269	0.179774	0.186364	0.177959
1192.42	0.172512	0.182968	0.180018	0.186657	0.178259
1193.06	0.172866	0.183218	0.180262	0.186948	0.178555
1193.71	0.173171	0.1834	0.180472	0.187205	0.178817
1194.35	0.17341	0.183509	0.180632	0.187414	0.179037
1194.99	0.173611	0.183593	0.180771	0.187605	0.179249
1195.64	0.17382	0.183706	0.180931	0.187813	0.179494
1196.28	0.17406	0.183856	0.181125	0.188042	0.179775
1196.92	0.174306	0.184001	0.181316	0.188262	0.180059
1197.56	0.174521	0.184096	0.18146	0.18845	0.180315
1198.21	0.174704	0.184144	0.181557	0.188618	0.180556
1198.85	0.174894	0.18419	0.181656	0.188804	0.180827
1199.49	0.175132	0.184277	0.181809	0.189037	0.18116
1200.14	0.17542	0.184411	0.182019	0.189309	0.181543
1200.78	0.175718	0.184563	0.182245	0.189582	0.181934
1201.42	0.175986	0.184701	0.182453	0.189828	0.1823
1202.06	0.176222	0.184818	0.182651	0.190055	0.182651
1202.71	0.176458	0.184937	0.18287	0.190291	0.183013
1203.35	0.176717	0.185085	0.183119	0.190555	0.183405
1203.99	0.176994	0.18526	0.183374	0.190836	0.183818
1204.64	0.177267	0.185438	0.183613	0.191116	0.184233
1205.28	0.17753	0.185605	0.183839	0.191389	0.18464
1205.92	0.1778	0.185775	0.184076	0.191668	0.185047
1206.56	0.178098	0.185965	0.184341	0.191968	0.185459
1207.21	0.178427	0.186178	0.184629	0.192285	0.185878
1207.85	0.178772	0.1864	0.18493	0.192602	0.186297
1208.49	0.179127	0.186633	0.185238	0.192908	0.186722
1209.14	0.179504	0.186894	0.185566	0.193224	0.187172
1209.78	0.179919	0.187197	0.185928	0.193583	0.18767
1210.42	0.180368	0.187541	0.186329	0.194002	0.18822
1211.06	0.180834	0.187909	0.186762	0.194465	0.188806
1211.71	0.181308	0.188295	0.187223	0.194945	0.189416
1212.35	0.181815	0.188715	0.187721	0.195439	0.190056
1212.99	0.182397	0.189205	0.188286	0.195977	0.190753
1213.64	0.183082	0.189786	0.188937	0.196595	0.191533
1214.28	0.183858	0.19044	0.189662	0.197294	0.192387
1214.92	0.184672	0.191122	0.190422	0.198041	0.193281
1215.56	0.185478	0.191799	0.191183	0.1988	0.194181
1216.21	0.186265	0.192479	0.19195	0.199569	0.195089
1216.85	0.187061	0.193202	0.192759	0.20038	0.196034
1217.49	0.187893	0.194003	0.193641	0.20126	0.197044
1218.13	0.188759	0.194881	0.194589	0.202204	0.198117
1218.78	0.189635	0.195809	0.195579	0.203189	0.199229
1219.42	0.190525	0.196774	0.196606	0.204202	0.200373
1220.06	0.191467	0.197797	0.197703	0.205261	0.201578
1220.71	0.192506	0.198917	0.198906	0.206397	0.202878
1221.35	0.193647	0.20014	0.200211	0.207616	0.204275
1221.99	0.194853	0.20143	0.201572	0.208893	0.205734
1222.63	0.196074	0.202745	0.202941	0.210186	0.207216
1223.28	0.197294	0.204073	0.204312	0.211481	0.208713
1223.92	0.198536	0.205447	0.20572	0.212809	0.21025
1224.56	0.199846	0.206903	0.207207	0.214208	0.211858
1225.21	0.201247	0.208448	0.208781	0.21568	0.213534
1225.85	0.202719	0.210056	0.210416	0.217194	0.215248
1226.49	0.204233	0.211704	0.212086	0.218727	0.216977
1227.13	0.205789	0.2134	0.213797	0.220294	0.218737
1227.78	0.207422	0.215172	0.215569	0.221927	0.220562
1228.42	0.209148	0.217019	0.217401	0.223623	0.222448
1229.06	0.210928	0.218893	0.219256	0.225334	0.224339
1229.71	0.21269	0.220727	0.221074	0.226999	0.226164
1230.35	0.214378	0.222479	0.222812	0.228593	0.227893
1230.99	0.215975	0.224152	0.224465	0.23013	0.22954
1231.63	0.217497	0.225758	0.226051	0.231626	0.231128
1232.28	0.21895	0.227294	0.227581	0.233073	0.232647
1232.92	0.220319	0.228739	0.229037	0.234437	0.234064
1233.56	0.221592	0.230087	0.230396	0.235697	0.235364
1234.21	0.222781	0.231361	0.231663	0.236865	0.236576
1234.85	0.223911	0.232598	0.232872	0.237981	0.237745
1235.49	0.224998	0.233818	0.234055	0.239076	0.238893
1236.13	0.226026	0.235003	0.235207	0.240141	0.239996
1236.78	0.226977	0.236121	0.236297	0.241143	0.241014
1237.42	0.227854	0.237158	0.237306	0.242061	0.241937
1238.06	0.228685	0.23813	0.238248	0.242911	0.242794
1238.7	0.229496	0.239067	0.239155	0.243732	0.243622
1239.35	0.230275	0.239977	0.240033	0.244532	0.244426
1239.99	0.230994	0.240837	0.240857	0.245284	0.245177
1240.63	0.231632	0.241619	0.2416	0.245957	0.245853
1241.28	0.232201	0.242324	0.242262	0.246555	0.246462
1241.92	0.232737	0.242984	0.242877	0.247115	0.247034
1242.56	0.233264	0.243629	0.243471	0.247666	0.247587
1243.2	0.23378	0.244244	0.244037	0.248192	0.248106
1243.85	0.234254	0.244787	0.244538	0.24865	0.248551
1244.49	0.234656	0.245227	0.244949	0.249015	0.248893
1245.13	0.234989	0.245579	0.245283	0.249307	0.249143
1245.78	0.235279	0.245888	0.245573	0.249563	0.249339
1246.42	0.23554	0.246179	0.245831	0.249794	0.249506
1247.06	0.235754	0.246436	0.246033	0.249969	0.249631
1247.7	0.235886	0.246614	0.246144	0.250047	0.249684
1248.35	0.235917	0.246683	0.246152	0.250016	0.249648
1248.99	0.235855	0.246655	0.246074	0.249906	0.249532
1249.63	0.235725	0.246557	0.245934	0.249746	0.249351
1250.28	0.235535	0.246396	0.245737	0.249536	0.249104
1250.92	0.235276	0.246159	0.245473	0.249253	0.248781
1251.56	0.234942	0.245838	0.245135	0.248887	0.248381
1252.2	0.234554	0.245463	0.244743	0.248466	0.247938
1252.85	0.234161	0.245092	0.244346	0.248043	0.247507
1253.49	0.233813	0.244776	0.243991	0.247661	0.247133
1254.13	0.23353	0.24453	0.2437	0.247329	0.246828
1254.78	0.233308	0.244338	0.243463	0.247034	0.246573
1255.42	0.233138	0.244184	0.243269	0.24677	0.246355
1256.06	0.233026	0.24408	0.243129	0.24656	0.24619
1256.7	0.232989	0.244058	0.243076	0.246437	0.246114
1257.35	0.233033	0.24414	0.243128	0.246417	0.246145
1257.99	0.233147	0.24432	0.243272	0.246482	0.246272
1258.63	0.233311	0.244573	0.243486	0.246606	0.24647
1259.27	0.233518	0.244891	0.243768	0.246791	0.246735
1259.92	0.233782	0.24529	0.244144	0.247061	0.247081
1260.56	0.234122	0.245791	0.244634	0.247438	0.247524
1261.2	0.234542	0.246387	0.245226	0.247907	0.248052
1261.85	0.23502	0.24705	0.245879	0.248437	0.248636
1262.49	0.235538	0.247762	0.246558	0.24901	0.249257
1263.13	0.236104	0.248533	0.247266	0.249638	0.249921
1263.77	0.236738	0.249387	0.248036	0.250341	0.250638
1264.42	0.237436	0.250321	0.248881	0.251107	0.251399
1265.06	0.238157	0.251292	0.249771	0.251893	0.252167
1265.7	0.238851	0.25224	0.250654	0.252655	0.252902
1266.35	0.239501	0.25313	0.251494	0.253382	0.253589
1266.99	0.24013	0.253978	0.25229	0.254081	0.254243
1267.63	0.240765	0.254816	0.253051	0.254758	0.254882
1268.27	0.241405	0.255644	0.253768	0.255398	0.255491
1268.92	0.242018	0.25642	0.254413	0.255974	0.256036
1269.56	0.242572	0.2571	0.254964	0.256469	0.25649
1270.2	0.243069	0.257681	0.255432	0.256886	0.256859
1270.85	0.243535	0.258195	0.255848	0.257247	0.257176
1271.49	0.243993	0.258674	0.256241	0.257566	0.257466
1272.13	0.244437	0.259126	0.25661	0.257843	0.257726
1272.77	0.244851	0.259541	0.256942	0.258075	0.257946
1273.42	0.245239	0.259935	0.257248	0.258288	0.258137
1274.06	0.245639	0.260348	0.257569	0.258532	0.258342
1274.7	0.246097	0.260815	0.257948	0.258843	0.258603
1275.35	0.246621	0.261325	0.258379	0.259209	0.258918
1275.99	0.247167	0.261831	0.258803	0.259569	0.259238
1276.63	0.247671	0.262284	0.25916	0.259863	0.259504
1277.27	0.248093	0.262666	0.259435	0.260081	0.259693
1277.92	0.248439	0.262984	0.259655	0.260256	0.25982
1278.56	0.248732	0.263252	0.25985	0.260413	0.259908
1279.2	0.248973	0.263467	0.260009	0.260543	0.259953
1279.85	0.249145	0.263612	0.2601	0.260612	0.259928
1280.49	0.249241	0.263676	0.260107	0.260603	0.259818
1281.13	0.249284	0.263679	0.260053	0.260539	0.259645
1281.77	0.249315	0.263666	0.259982	0.260465	0.259456
1282.42	0.249357	0.263667	0.259922	0.2604	0.259278
1283.06	0.249398	0.263671	0.259862	0.260326	0.259101
1283.7	0.249409	0.263644	0.259769	0.260211	0.258894
1284.34	0.249371	0.263558	0.259625	0.260044	0.258636
1284.99	0.24929	0.263418	0.259433	0.259843	0.258339
1285.63	0.249183	0.263241	0.259208	0.259627	0.258019
1286.27	0.249053	0.263034	0.258949	0.259393	0.25768
1286.92	0.248883	0.262783	0.258645	0.259119	0.257305
1287.56	0.248664	0.262471	0.258287	0.258785	0.256878
1288.2	0.248405	0.262102	0.257882	0.258391	0.2564
1288.84	0.248124	0.26169	0.257442	0.257954	0.255888
1289.49	0.247816	0.261233	0.256963	0.257477	0.255349
1290.13	0.247445	0.2607	0.256413	0.256939	0.254759
1290.77	0.246964	0.260048	0.255749	0.256298	0.254077
1291.42	0.246358	0.259265	0.254954	0.255534	0.25328
1292.06	0.245646	0.258377	0.254048	0.254662	0.252383
1292.7	0.244866	0.257421	0.253069	0.253713	0.251422
1293.34	0.244038	0.256413	0.252043	0.252705	0.250419
1293.99	0.243157	0.255355	0.250974	0.251646	0.249376
1294.63	0.24222	0.254257	0.249872	0.250556	0.248303
1295.27	0.241244	0.25316	0.248775	0.24948	0.247237
1295.92	0.240272	0.252114	0.247733	0.248469	0.246229
1296.56	0.239335	0.251147	0.246776	0.247547	0.245312
1297.2	0.238431	0.250243	0.245889	0.246691	0.244469
1297.84	0.237527	0.249367	0.245032	0.24586	0.243655
1298.49	0.236602	0.248497	0.244182	0.245026	0.242835
1299.13	0.235665	0.247646	0.243349	0.244197	0.242015
1299.77	0.234752	0.246841	0.242556	0.243399	0.241227
1300.42	0.233882	0.246091	0.241806	0.242641	0.240491
1301.06	0.233047	0.245375	0.241089	0.241906	0.239795
1301.7	0.232231	0.244669	0.240393	0.241177	0.239123
1302.34	0.23143	0.243974	0.239727	0.240468	0.238476
1302.99	0.230659	0.243322	0.239108	0.239812	0.237874
1303.63	0.229937	0.242739	0.238553	0.23923	0.237335
1304.27	0.229261	0.242222	0.238052	0.238704	0.236848
1304.91	0.228613	0.241745	0.23758	0.238198	0.236385
1305.56	0.227983	0.241292	0.237122	0.23769	0.235931
1306.2	0.227387	0.240879	0.236692	0.237198	0.235495
1306.84	0.226855	0.240531	0.236317	0.236759	0.235101
1307.49	0.226404	0.24025	0.236007	0.236392	0.234756
1308.13	0.226019	0.240014	0.23575	0.236082	0.234439
1308.77	0.225677	0.239807	0.235527	0.2358	0.234126
1309.41	0.225376	0.239645	0.235343	0.235541	0.233825
1310.06	0.225142	0.239564	0.23522	0.235328	0.23357
1310.7	0.225	0.239588	0.235175	0.235189	0.233387
1311.34	0.224937	0.239693	0.235199	0.235118	0.233262
1311.99	0.224907	0.239831	0.235254	0.235078	0.233148
1312.63	0.224861	0.239959	0.235301	0.235034	0.233002
1313.27	0.224793	0.240073	0.235328	0.234983	0.232816
1313.91	0.224721	0.240192	0.23535	0.234939	0.232609
1314.56	0.224662	0.240331	0.235377	0.234903	0.232401
1315.2	0.224601	0.240479	0.235399	0.234847	0.232184
1315.84	0.224511	0.240612	0.235392	0.234741	0.231943
1316.49	0.224384	0.240727	0.235354	0.234586	0.231671
1317.13	0.224253	0.240852	0.235313	0.234418	0.23139
1317.77	0.224163	0.241022	0.235304	0.234275	0.231135
1318.41	0.224124	0.241241	0.235337	0.234168	0.230914
1319.06	0.224103	0.241474	0.235388	0.234074	0.2307
1319.7	0.224059	0.241688	0.235425	0.233973	0.230459
1320.34	0.223991	0.241887	0.235447	0.233865	0.230192
1320.99	0.223939	0.242116	0.235486	0.233773	0.229942
1321.63	0.223949	0.242407	0.235581	0.233723	0.229756
1322.27	0.224026	0.242757	0.235741	0.233717	0.229645
1322.91	0.22414	0.24313	0.235937	0.233738	0.229581
1323.56	0.224259	0.243506	0.236145	0.233765	0.229538
1324.2	0.224388	0.243896	0.236371	0.233803	0.229519
1324.84	0.224561	0.244341	0.236656	0.233884	0.229553
1325.48	0.22482	0.244881	0.237032	0.234043	0.229672
1326.13	0.225175	0.245528	0.237506	0.234297	0.229883
1326.77	0.225611	0.246268	0.238065	0.234643	0.23018
1327.41	0.226108	0.247085	0.238705	0.235079	0.230557
1328.06	0.226658	0.247984	0.239437	0.23561	0.231019
1328.7	0.227263	0.248978	0.24027	0.236236	0.231567
1329.34	0.227914	0.250062	0.241189	0.236933	0.232188
1329.98	0.228593	0.251209	0.242159	0.237667	0.232852
1330.63	0.229288	0.252386	0.243145	0.238415	0.233531
1331.27	0.230003	0.253579	0.244142	0.239178	0.234209
1331.91	0.23075	0.254792	0.24516	0.239966	0.23489
1332.56	0.231536	0.256036	0.246205	0.240784	0.23558
1333.2	0.232353	0.257311	0.247266	0.241623	0.236276
1333.84	0.233191	0.258613	0.24833	0.242473	0.236969
1334.48	0.234051	0.259943	0.2494	0.243335	0.237671
1335.13	0.234944	0.261306	0.250497	0.244222	0.238403
1335.77	0.23586	0.262681	0.251616	0.245132	0.239166
1336.41	0.236767	0.264019	0.252716	0.246038	0.239912
1337.06	0.23762	0.265266	0.253737	0.246893	0.240578
1337.7	0.238392	0.266392	0.254637	0.247656	0.241128
1338.34	0.239086	0.267392	0.255414	0.248322	0.241566
1338.98	0.23971	0.268254	0.256079	0.248908	0.241908
1339.63	0.240249	0.26894	0.256622	0.249416	0.242134
1340.27	0.240655	0.26939	0.256998	0.249809	0.242193
1340.91	0.240871	0.269558	0.257148	0.250024	0.242044
1341.56	0.240873	0.269435	0.257041	0.250018	0.241689
1342.2	0.240678	0.269048	0.256682	0.24979	0.241167
1342.84	0.240321	0.268428	0.2561	0.249368	0.240519
1343.48	0.239812	0.267581	0.255311	0.248766	0.239752
1344.13	0.239136	0.266497	0.254319	0.247983	0.238852
1344.77	0.238281	0.265171	0.253127	0.247014	0.23781
1345.41	0.237271	0.263628	0.251766	0.245885	0.236656
1346.05	0.236161	0.261925	0.250291	0.244654	0.235447
1346.7	0.235003	0.260135	0.248762	0.243377	0.234244
1347.34	0.233827	0.258315	0.247217	0.242087	0.233075
1347.98	0.232639	0.256503	0.245674	0.24079	0.231941
1348.63	0.231446	0.254727	0.244153	0.239498	0.230835
1349.27	0.230273	0.253015	0.242687	0.238242	0.229766
1349.91	0.229161	0.251405	0.241317	0.237067	0.228763
1350.55	0.228146	0.249934	0.240071	0.236008	0.227852
1351.2	0.227245	0.248624	0.238955	0.235075	0.227047
1351.84	0.226469	0.247492	0.237972	0.234261	0.226356
1352.48	0.225834	0.246557	0.237142	0.233569	0.225795
1353.13	0.225367	0.245844	0.236501	0.233023	0.225392
1353.77	0.225083	0.245363	0.236069	0.232645	0.225155
1354.41	0.224968	0.245089	0.235832	0.232429	0.225061
1355.05	0.224985	0.244988	0.23575	0.232344	0.225076
1355.7	0.225106	0.245049	0.235798	0.232368	0.225191
1356.34	0.225335	0.2453	0.235989	0.232505	0.22543
1356.98	0.225697	0.245772	0.236356	0.232783	0.225824
1357.63	0.2262	0.246458	0.236913	0.233211	0.226371
1358.27	0.226816	0.247313	0.23763	0.233761	0.22704
1358.91	0.2275	0.248296	0.238454	0.234389	0.227803
1359.55	0.228234	0.249394	0.239353	0.235077	0.228666
1360.2	0.229035	0.250619	0.240345	0.235851	0.229645
1360.84	0.229928	0.251988	0.241466	0.236751	0.230747
1361.48	0.230919	0.253507	0.24274	0.237784	0.231967
1362.13	0.23199	0.255158	0.244158	0.238929	0.233284
1362.77	0.233112	0.256909	0.245711	0.240174	0.234674
1363.41	0.234301	0.258763	0.247425	0.241551	0.23614
1364.05	0.235634	0.260795	0.249358	0.243131	0.237757
1364.7	0.237207	0.263105	0.251562	0.244967	0.239631
1365.34	0.239046	0.265715	0.254019	0.247047	0.241796
1365.98	0.241066	0.268527	0.256628	0.249273	0.244153
1366.63	0.243117	0.271376	0.259249	0.251502	0.246537
1367.27	0.245065	0.274127	0.261765	0.253608	0.248804
1367.91	0.246834	0.276712	0.264112	0.255523	0.250876
1368.55	0.248408	0.279121	0.266281	0.257244	0.252733
1369.2	0.249821	0.281396	0.268308	0.258817	0.254412
1369.84	0.251158	0.283632	0.270283	0.260329	0.256015
1370.48	0.252534	0.285957	0.272325	0.261898	0.257679
1371.12	0.254075	0.288497	0.274558	0.263641	0.259545
1371.77	0.255877	0.291339	0.277058	0.26563	0.261715
1372.41	0.257972	0.294498	0.279834	0.267868	0.264211
1373.05	0.260315	0.297913	0.282843	0.270316	0.266961
1373.7	0.262825	0.301488	0.286031	0.272936	0.269844
1374.34	0.265445	0.30517	0.28938	0.275723	0.272783
1374.98	0.268176	0.308973	0.2929	0.278695	0.27579
1375.62	0.271046	0.312936	0.296599	0.281854	0.278926
1376.27	0.274062	0.31707	0.30045	0.285166	0.282226
1376.91	0.277198	0.321345	0.304402	0.288581	0.285672
1377.55	0.280422	0.325722	0.308424	0.292065	0.289221
1378.2	0.283722	0.33018	0.312519	0.295621	0.292847
1378.84	0.287105	0.334714	0.316702	0.299267	0.296544
1379.48	0.290575	0.339309	0.320958	0.303	0.300299
1380.12	0.294109	0.343937	0.325247	0.306786	0.304084
1380.77	0.297686	0.348576	0.329535	0.310587	0.307871
1381.41	0.301299	0.353237	0.333824	0.314397	0.31167
1382.05	0.304961	0.357951	0.338147	0.318237	0.315513
1382.7	0.308668	0.362728	0.342521	0.322126	0.319408
1383.34	0.312371	0.367522	0.346914	0.326031	0.32331
1383.98	0.315978	0.37224	0.351236	0.329864	0.327125
1384.62	0.319395	0.376791	0.355377	0.333517	0.33076
1385.27	0.322588	0.381147	0.359266	0.336919	0.334193
1385.91	0.325585	0.385338	0.362897	0.340064	0.337448
1386.55	0.328411	0.389368	0.366309	0.342989	0.340497
1387.2	0.331043	0.393171	0.369546	0.345736	0.343232
1387.84	0.333468	0.396708	0.372661	0.348355	0.345596
1388.48	0.335764	0.40008	0.37573	0.350919	0.347721
1389.12	0.338082	0.4035	0.378845	0.353518	0.349866
1389.77	0.340538	0.407123	0.382068	0.356216	0.352214
1390.41	0.343139	0.41095	0.385397	0.359008	0.354758
1391.05	0.345812	0.414886	0.388779	0.361836	0.357376
1391.69	0.348498	0.418866	0.392162	0.364637	0.359989
1392.34	0.35121	0.422925	0.395543	0.367395	0.362641
1392.98	0.354011	0.427143	0.398971	0.370156	0.365426
1393.62	0.356928	0.431529	0.402497	0.372975	0.368343
1394.27	0.359905	0.435977	0.406137	0.375878	0.371246
1394.91	0.362859	0.44037	0.409867	0.378849	0.373985
1395.55	0.36578	0.44471	0.413665	0.381876	0.376573
1396.19	0.368741	0.449122	0.417531	0.384964	0.379176
1396.84	0.371823	0.453723	0.421467	0.388121	0.381955
1397.48	0.375033	0.45852	0.425451	0.391329	0.384935
1398.12	0.37829	0.463395	0.429436	0.394541	0.387985
1398.77	0.38147	0.468168	0.433365	0.397705	0.39089
1399.41	0.384493	0.472711	0.437202	0.400777	0.39349
1400.05	0.387366	0.477025	0.440935	0.40374	0.395794
1400.69	0.390148	0.4812	0.444554	0.406593	0.397947
1401.34	0.392862	0.485283	0.448022	0.40933	0.400064
1401.98	0.395453	0.48922	0.451281	0.411916	0.402124
1402.62	0.39786	0.492938	0.454288	0.414309	0.404049
1403.27	0.400069	0.496417	0.457044	0.416492	0.405805
1403.91	0.402097	0.499655	0.459563	0.418471	0.407391
1404.55	0.403925	0.502579	0.461827	0.420243	0.408745
1405.19	0.405492	0.505072	0.463772	0.42177	0.409762
1405.84	0.406744	0.507068	0.465338	0.423006	0.410387
1406.48	0.407677	0.508591	0.466506	0.423928	0.41067
1407.12	0.408311	0.509701	0.467298	0.424556	0.410699
1407.77	0.408661	0.51042	0.467744	0.424919	0.410522
1408.41	0.40872	0.510725	0.467843	0.425019	0.410121
1409.05	0.408479	0.510581	0.46757	0.424825	0.409462
1409.69	0.407944	0.50997	0.466911	0.424315	0.408535
1410.34	0.407142	0.508909	0.465886	0.423505	0.407368
1410.98	0.406101	0.507436	0.46454	0.42244	0.406005
1411.62	0.404826	0.505585	0.462895	0.421145	0.404458
1412.26	0.403298	0.503367	0.46094	0.419608	0.402705
1412.91	0.401501	0.500784	0.45865	0.4178	0.400723
1413.55	0.399449	0.497846	0.456034	0.415714	0.398527
1414.19	0.397182	0.494594	0.453144	0.413389	0.396164
1414.84	0.394739	0.491089	0.450043	0.410877	0.393689
1415.48	0.392134	0.487387	0.446776	0.408209	0.391126
1416.12	0.389367	0.483523	0.443354	0.405385	0.388465
1416.76	0.386469	0.479554	0.439793	0.402404	0.385741
1417.41	0.383529	0.475604	0.436138	0.399303	0.383094
1418.05	0.380628	0.471766	0.432454	0.396154	0.380629
1418.69	0.377716	0.467926	0.428772	0.39301	0.378184
1419.34	0.374616	0.463801	0.425063	0.389859	0.375372
1419.98	0.371209	0.459238	0.421282	0.386651	0.371979
1420.62	0.367597	0.454418	0.417438	0.383365	0.368238
1421.26	0.364017	0.449709	0.413608	0.380046	0.364618
1421.91	0.360642	0.445343	0.40988	0.376772	0.361397
1422.55	0.357476	0.441295	0.406283	0.373584	0.358526
1423.19	0.354413	0.437394	0.402776	0.370466	0.355795
1423.84	0.351345	0.433473	0.399288	0.367373	0.35303
1424.48	0.348229	0.42946	0.395786	0.364287	0.350175
1425.12	0.345107	0.425402	0.392296	0.36123	0.347299
1425.76	0.34206	0.421407	0.388867	0.35824	0.344516
1426.41	0.339139	0.417529	0.385521	0.355335	0.341877
1427.05	0.336335	0.413751	0.382239	0.352503	0.339362
1427.69	0.333634	0.41006	0.379009	0.349742	0.336965
1428.34	0.331062	0.406496	0.375865	0.347083	0.334735
1428.98	0.328653	0.403101	0.372873	0.344579	0.332694
1429.62	0.326406	0.399858	0.370071	0.342257	0.330781
1430.26	0.324289	0.396721	0.367456	0.340109	0.328919
1430.91	0.322282	0.393683	0.365002	0.338115	0.327118
1431.55	0.320415	0.3908	0.362711	0.336281	0.325482
1432.19	0.318737	0.388146	0.360614	0.334641	0.324114
1432.84	0.317267	0.385747	0.35873	0.333214	0.323023
1433.48	0.315981	0.383575	0.357039	0.331975	0.322148
1434.12	0.314862	0.381628	0.355491	0.330861	0.32149
1434.76	0.313937	0.379976	0.354055	0.329824	0.321158
1435.41	0.313212	0.378635	0.352726	0.328866	0.321192
1436.05	0.312569	0.377403	0.351492	0.328008	0.321323
1436.69	0.31179	0.375939	0.350308	0.32723	0.321084
1437.33	0.310748	0.374067	0.349114	0.32646	0.320235
1437.98	0.309528	0.371958	0.347887	0.32564	0.319009
1438.62	0.30834	0.369944	0.34667	0.324781	0.317865
1439.26	0.307339	0.368228	0.345538	0.323955	0.31707
1439.91	0.306553	0.3668	0.344546	0.323232	0.316596
1440.55	0.305929	0.365571	0.343698	0.322624	0.316314
1441.19	0.3054	0.36447	0.342956	0.322096	0.316146
1441.83	0.30491	0.363459	0.342284	0.321615	0.316055
1442.48	0.304447	0.362529	0.341686	0.321196	0.316043
1443.12	0.304064	0.361722	0.341218	0.320899	0.316164
1443.76	0.303845	0.361097	0.340942	0.320785	0.316489
1444.41	0.303836	0.360677	0.340877	0.320865	0.317044
1445.05	0.304027	0.360451	0.340994	0.321101	0.317814
1445.69	0.304403	0.360421	0.341262	0.321461	0.318806
1446.33	0.304972	0.360616	0.341688	0.321964	0.320053
1446.98	0.305746	0.361037	0.342305	0.322652	0.32154
1447.62	0.3067	0.361623	0.343128	0.323546	0.323173
1448.26	0.307786	0.362294	0.344147	0.324628	0.324845
1448.91	0.308992	0.363052	0.345352	0.325881	0.326558
1449.55	0.310382	0.36401	0.346768	0.327329	0.328447
1450.19	0.31206	0.365314	0.348456	0.32903	0.33067
1450.83	0.314086	0.367023	0.350462	0.331032	0.333281
1451.48	0.316425	0.36908	0.352768	0.333323	0.336205
1452.12	0.318979	0.371371	0.355296	0.335839	0.339318
1452.76	0.321653	0.373806	0.357953	0.338499	0.342516
1453.41	0.324409	0.376365	0.36068	0.341241	0.345757
1454.05	0.327274	0.379097	0.363446	0.344013	0.349107
1454.69	0.330298	0.382084	0.366206	0.346749	0.352704
1455.33	0.333444	0.385291	0.368878	0.349362	0.356544
1455.98	0.336495	0.388412	0.371354	0.351763	0.360237
1456.62	0.339109	0.39096	0.373532	0.353894	0.363128
1457.26	0.341069	0.392642	0.375369	0.355754	0.36481
1457.9	0.342458	0.393627	0.376907	0.357387	0.365503
1458.55	0.343549	0.394351	0.378244	0.358854	0.365792
1459.19	0.344559	0.395112	0.379461	0.360185	0.366094
1459.83	0.345558	0.39596	0.380597	0.361402	0.366491
1460.48	0.346564	0.396864	0.381665	0.36254	0.366958
1461.12	0.347604	0.397837	0.382682	0.36365	0.36751
1461.76	0.348674	0.398876	0.383653	0.364742	0.368139
1462.4	0.349739	0.399948	0.384555	0.365766	0.368812
1463.05	0.350772	0.401034	0.385356	0.366659	0.36953
1463.69	0.351738	0.402089	0.386042	0.367395	0.370266
1464.33	0.352539	0.402967	0.386598	0.367986	0.370842
1464.98	0.353039	0.403483	0.386992	0.368427	0.371014
1465.62	0.353169	0.403569	0.387165	0.368662	0.37069
1466.26	0.352939	0.403291	0.387045	0.368602	0.369967
1466.9	0.35236	0.402719	0.386558	0.368156	0.368966
1467.55	0.351389	0.401826	0.38564	0.367264	0.367683
1468.19	0.34996	0.400529	0.384256	0.365894	0.366022
1468.83	0.348046	0.398784	0.382394	0.364037	0.363921
1469.48	0.345692	0.396649	0.380072	0.361695	0.36144
1470.12	0.342998	0.39425	0.377333	0.358898	0.358727
1470.76	0.34005	0.391682	0.374249	0.355721	0.355878
1471.4	0.336878	0.388947	0.370913	0.352274	0.352854
1472.05	0.333465	0.385971	0.367417	0.348674	0.34952
1472.69	0.329795	0.382675	0.363833	0.345006	0.345758
1473.33	0.325897	0.379057	0.360209	0.341309	0.341569
1473.98	0.321878	0.375264	0.35658	0.337594	0.337152
1474.62	0.317902	0.371544	0.352988	0.333879	0.332825
1475.26	0.314092	0.368071	0.349477	0.33021	0.328806
1475.9	0.31045	0.364813	0.34607	0.326627	0.325046
1476.55	0.306892	0.361618	0.342762	0.323135	0.321356
1477.19	0.303364	0.358424	0.339539	0.319717	0.317652
1477.83	0.299896	0.355314	0.336407	0.316366	0.314029
1478.47	0.296561	0.352414	0.333403	0.313111	0.310626
1479.12	0.293426	0.349794	0.330589	0.310013	0.307521
1479.76	0.290539	0.347479	0.328031	0.307139	0.304734
1480.4	0.287935	0.345489	0.32579	0.304551	0.302277
1481.05	0.285637	0.343849	0.323912	0.302295	0.300155
1481.69	0.283682	0.342594	0.322446	0.300425	0.298397
1482.33	0.282142	0.341798	0.321456	0.299001	0.297078
1482.97	0.281104	0.34156	0.32101	0.298086	0.296298
1483.62	0.280629	0.341955	0.321159	0.297718	0.296125
1484.26	0.280735	0.343011	0.321919	0.297909	0.296579
1484.9	0.281427	0.344732	0.323286	0.298663	0.297683
1485.55	0.282729	0.347139	0.325269	0.299998	0.299482
1486.19	0.28466	0.350238	0.327894	0.301945	0.301986
1486.83	0.287204	0.353986	0.331179	0.304521	0.305116
1487.47	0.290319	0.358326	0.335108	0.30771	0.30879
1488.12	0.293991	0.363254	0.33965	0.311472	0.313024
1488.76	0.298235	0.368805	0.344777	0.315771	0.317895
1489.4	0.303027	0.374951	0.35046	0.320585	0.32338
1490.05	0.308269	0.381545	0.35665	0.325891	0.329291
1490.69	0.313838	0.388413	0.363273	0.331643	0.335416
1491.33	0.319674	0.395495	0.370254	0.337779	0.341704
1491.97	0.325794	0.402851	0.377539	0.34423	0.348265
1492.62	0.332226	0.410548	0.385087	0.350939	0.355208
1493.26	0.33896	0.41859	0.39286	0.357857	0.362562
1493.9	0.345985	0.426974	0.40082	0.364943	0.370347
1494.55	0.353313	0.435719	0.40894	0.37217	0.378596
1495.19	0.360897	0.444734	0.417195	0.37953	0.387185
1495.83	0.368552	0.453735	0.42553	0.38701	0.395715
1496.47	0.376065	0.462431	0.433871	0.394566	0.403798
1497.12	0.383392	0.470821	0.442164	0.402138	0.411448
1497.76	0.390655	0.479131	0.450403	0.409685	0.418998
1498.4	0.397929	0.487467	0.458588	0.417186	0.426636
1499.04	0.405156	0.495713	0.466698	0.424636	0.434237
1499.69	0.412296	0.503784	0.474732	0.432055	0.441674
1500.33	0.419446	0.511813	0.48275	0.439509	0.449073
1500.97	0.426747	0.519989	0.490834	0.447068	0.45664
1501.62	0.434229	0.528337	0.499007	0.454751	0.464412
1502.26	0.441827	0.536752	0.507223	0.462512	0.472282
1502.9	0.449503	0.545195	0.515419	0.470287	0.48023
1503.54	0.457311	0.553781	0.523575	0.478046	0.488423
1504.19	0.465339	0.562661	0.531719	0.485808	0.497061
1504.83	0.473576	0.571815	0.539875	0.4936	0.506111
1505.47	0.481845	0.580946	0.548013	0.501414	0.515184
1506.12	0.489872	0.589618	0.556053	0.509202	0.523708
1506.76	0.497459	0.597534	0.563914	0.516906	0.531296
1507.4	0.504605	0.604722	0.571562	0.524492	0.537992
1508.04	0.511488	0.611488	0.579017	0.531957	0.544206
1508.69	0.518319	0.618176	0.58632	0.539308	0.5504
1509.33	0.525202	0.624954	0.593488	0.546544	0.556803
1509.97	0.532111	0.631801	0.600508	0.55365	0.563394
1510.62	0.538992	0.638647	0.607382	0.560627	0.570077
1511.26	0.545824	0.645457	0.614148	0.567507	0.576795
1511.9	0.552579	0.65217	0.62084	0.574322	0.58345
1512.54	0.559194	0.658675	0.627423	0.581058	0.589893
1513.19	0.565604	0.664901	0.633801	0.587645	0.596043
1513.83	0.571763	0.670837	0.63987	0.593975	0.60192
1514.47	0.577587	0.676442	0.645514	0.599907	0.607506
1515.12	0.582938	0.68159	0.650593	0.605284	0.612656
1515.76	0.587675	0.686129	0.654966	0.609972	0.617166
1516.4	0.591681	0.689912	0.658551	0.613909	0.62082
1517.04	0.594873	0.692823	0.661367	0.61712	0.623442
1517.69	0.59728	0.6949	0.663532	0.619701	0.625075
1518.33	0.599142	0.696477	0.665246	0.621802	0.626157
1518.97	0.600847	0.698062	0.666737	0.623614	0.627346
1519.62	0.602695	0.699985	0.668196	0.625332	0.629059
1520.26	0.604719	0.702172	0.669731	0.627107	0.631168
1520.9	0.606737	0.704256	0.671374	0.629009	0.633172
1521.54	0.608584	0.705947	0.673122	0.631046	0.634664
1522.19	0.610293	0.707289	0.674971	0.633201	0.635683
1522.83	0.612056	0.708604	0.676914	0.635462	0.636644
1523.47	0.614042	0.710205	0.678926	0.637807	0.637974
1524.11	0.616265	0.712159	0.680966	0.640183	0.639797
1524.76	0.618596	0.714289	0.68299	0.642536	0.641905
1525.4	0.620885	0.716344	0.684975	0.644832	0.643965
1526.04	0.623067	0.718196	0.686917	0.647065	0.645792
1526.69	0.625185	0.719895	0.688818	0.649232	0.64745
1527.33	0.627299	0.721542	0.690672	0.651322	0.649087
1527.97	0.629401	0.723146	0.692449	0.653308	0.650718
1528.61	0.631444	0.724658	0.694117	0.655176	0.652259
1529.26	0.633439	0.726095	0.695688	0.656951	0.653716
1529.9	0.635446	0.727549	0.697208	0.658676	0.6552
1530.54	0.637494	0.729074	0.698712	0.66037	0.656785
1531.19	0.639574	0.730669	0.700197	0.662016	0.658481
1531.83	0.641673	0.73233	0.701651	0.663597	0.660293
1532.47	0.643766	0.734024	0.703074	0.665124	0.662169
1533.11	0.645753	0.73561	0.704457	0.666611	0.663899
1533.76	0.647501	0.73691	0.70576	0.668033	0.665229
1534.4	0.648954	0.737871	0.706932	0.669336	0.666096
1535.04	0.650173	0.738611	0.707947	0.670481	0.666677
1535.69	0.65126	0.739299	0.708809	0.671461	0.667217
1536.33	0.652291	0.740055	0.70952	0.672275	0.667904
1536.97	0.653306	0.740963	0.710061	0.672891	0.668887
1537.61	0.654281	0.742028	0.710389	0.673242	0.670202
1538.26	0.655032	0.743026	0.710429	0.673272	0.671548
1538.9	0.655208	0.743469	0.710082	0.672944	0.672243
1539.54	0.654519	0.742937	0.709275	0.672238	0.6717
1540.19	0.653012	0.74147	0.708022	0.671156	0.669973
1540.83	0.651001	0.739475	0.706403	0.669728	0.667621
1541.47	0.648713	0.737225	0.704468	0.667986	0.665016
1542.11	0.646125	0.734657	0.702202	0.66593	0.662072
1542.76	0.643171	0.731688	0.699599	0.663549	0.658676
1543.4	0.639943	0.728475	0.696716	0.660854	0.655034
1544.04	0.636569	0.72521	0.693606	0.657868	0.651382
1544.68	0.633012	0.721816	0.690234	0.654577	0.647605
1545.33	0.62909	0.718012	0.686487	0.650929	0.643359
1545.97	0.624681	0.713631	0.682272	0.646875	0.638475
1546.61	0.61982	0.708761	0.677587	0.642401	0.633097
1547.26	0.614638	0.70361	0.6725	0.637523	0.627474
1547.9	0.609244	0.698307	0.667086	0.632266	0.621731
1548.54	0.603658	0.692832	0.661379	0.626659	0.615836
1549.18	0.597834	0.687078	0.655382	0.620741	0.609674
1549.83	0.591715	0.68096	0.649106	0.614566	0.603147
1550.47	0.585295	0.674487	0.642599	0.608196	0.596237
1551.11	0.578659	0.667786	0.635934	0.601682	0.589057
1551.76	0.571961	0.661059	0.629178	0.595054	0.581852
1552.4	0.565349	0.654475	0.622361	0.58832	0.574861
1553.04	0.558843	0.648022	0.615468	0.58149	0.568103
1553.68	0.552297	0.641476	0.60847	0.574578	0.561298
1554.33	0.545522	0.634561	0.601353	0.567603	0.554089
1554.97	0.538499	0.62725	0.594143	0.560576	0.546451
1555.61	0.531463	0.61989	0.586901	0.553501	0.538848
1556.26	0.524721	0.61294	0.579687	0.546396	0.531881
1556.9	0.518363	0.606538	0.572534	0.539305	0.525719
1557.54	0.512192	0.600376	0.565441	0.532286	0.519947
1558.18	0.505942	0.594022	0.558411	0.525391	0.51398
1558.83	0.499486	0.587251	0.551457	0.518651	0.5075
1559.47	0.492809	0.58003	0.544587	0.51207	0.50045
1560.11	0.485926	0.572387	0.537785	0.50563	0.492873
1560.76	0.478922	0.564473	0.53105	0.499319	0.484988
1561.4	0.472018	0.55663	0.524421	0.493138	0.477273
1562.04	0.465454	0.549212	0.517951	0.487096	0.470204
1562.68	0.459314	0.542326	0.511655	0.481195	0.463921
1563.33	0.453513	0.535824	0.505505	0.475424	0.458227
1563.97	0.447911	0.52948	0.49946	0.469771	0.452828
1564.61	0.442417	0.523149	0.493497	0.464238	0.44753
1565.25	0.437011	0.516793	0.487617	0.458833	0.442269
1565.9	0.431714	0.510451	0.481824	0.453559	0.437079
1566.54	0.42656	0.504188	0.476114	0.448395	0.43205
1567.18	0.421579	0.498082	0.470477	0.443313	0.427294
1567.83	0.416807	0.492202	0.464918	0.438308	0.4229
1568.47	0.412238	0.486528	0.459457	0.433409	0.418825
1569.11	0.40778	0.480896	0.454103	0.428649	0.414829
1569.75	0.403289	0.475086	0.448832	0.424024	0.410613
1570.4	0.398701	0.469027	0.443606	0.419501	0.406098
1571.04	0.394102	0.462868	0.438415	0.415052	0.401508
1571.68	0.389637	0.456828	0.43329	0.410679	0.397137
1572.33	0.385387	0.451019	0.428274	0.406412	0.3931
1572.97	0.38135	0.445442	0.423393	0.402271	0.389358
1573.61	0.37754	0.440138	0.418643	0.39825	0.385959
1574.25	0.374038	0.435245	0.414016	0.394328	0.383103
1574.9	0.370854	0.430783	0.409519	0.390512	0.380813
1575.54	0.367784	0.426418	0.40516	0.386843	0.378622
1576.18	0.364514	0.421648	0.400924	0.383354	0.375825
1576.83	0.360929	0.416304	0.396786	0.38003	0.372184
1577.47	0.357243	0.410739	0.392738	0.376823	0.368186
1578.11	0.353763	0.405442	0.388793	0.373698	0.364505
1578.75	0.35061	0.400607	0.384967	0.370661	0.361407
1579.4	0.347719	0.396134	0.381275	0.36774	0.358747
1580.04	0.345008	0.391896	0.377739	0.364969	0.356336
1580.68	0.34246	0.387859	0.374379	0.362365	0.354106
1581.33	0.340076	0.384025	0.371202	0.359926	0.352045
1581.97	0.337854	0.380386	0.368207	0.357644	0.350135
1582.61	0.335797	0.376939	0.365396	0.355523	0.348369
1583.25	0.333915	0.373693	0.362772	0.353572	0.346743
1583.9	0.332211	0.370644	0.360332	0.351795	0.34525
1584.54	0.330672	0.367779	0.358058	0.350178	0.34388
1585.18	0.329277	0.36508	0.355924	0.348699	0.342625
1585.83	0.328011	0.362545	0.353928	0.347347	0.341483
1586.47	0.326889	0.360199	0.3521	0.346135	0.340466
1587.11	0.325941	0.358074	0.350479	0.345084	0.339596
1587.75	0.325193	0.356193	0.349082	0.34421	0.338888
1588.4	0.324645	0.354554	0.347886	0.343511	0.338336
1589.04	0.324288	0.353149	0.346863	0.342986	0.337928
1589.68	0.32412	0.351966	0.346006	0.342638	0.337657
1590.32	0.32415	0.350999	0.345338	0.342481	0.337524
1590.97	0.32438	0.350249	0.344884	0.342523	0.337537
1591.61	0.324798	0.349709	0.344641	0.342748	0.337691
1592.25	0.325379	0.349371	0.344582	0.343124	0.33797
1592.9	0.326109	0.349232	0.344682	0.34363	0.338367
1593.54	0.326991	0.349305	0.344942	0.344268	0.338891
1594.18	0.328028	0.349584	0.34537	0.345056	0.339539
1594.82	0.329201	0.350038	0.345954	0.345994	0.340285
1595.47	0.33048	0.350624	0.346664	0.34706	0.341097
1596.11	0.331842	0.351321	0.347475	0.348228	0.34196
1596.75	0.333286	0.352136	0.34839	0.349498	0.342877
1597.4	0.334834	0.353103	0.349433	0.350896	0.343876
1598.04	0.336516	0.354256	0.350639	0.352455	0.344993
1598.68	0.338347	0.355608	0.352024	0.354182	0.346252
1599.32	0.340322	0.357154	0.353586	0.356058	0.347656
1599.97	0.342438	0.358889	0.355312	0.358078	0.349209
1600.61	0.344711	0.360815	0.3572	0.360262	0.350929
1601.25	0.347167	0.362935	0.359264	0.362633	0.352828
1601.9	0.349818	0.365236	0.361508	0.365185	0.3549
1602.54	0.352638	0.367696	0.363914	0.36788	0.357112
1603.18	0.355586	0.370286	0.366451	0.370695	0.359427
1603.82	0.358643	0.372994	0.369112	0.373646	0.361846
1604.47	0.361839	0.375842	0.371928	0.376774	0.364418
1605.11	0.365225	0.37887	0.374942	0.38011	0.367204
1605.75	0.368835	0.382107	0.378169	0.383645	0.370219
1606.4	0.372659	0.385544	0.38159	0.387353	0.373438
1607.04	0.376662	0.389156	0.385181	0.391218	0.376835
1607.68	0.380825	0.392933	0.38894	0.395248	0.380419
1608.32	0.385153	0.39689	0.39288	0.399468	0.384216
1608.97	0.389656	0.401025	0.397002	0.403895	0.388221
1609.61	0.394321	0.405294	0.401283	0.40851	0.392367
1610.25	0.399118	0.409642	0.405683	0.413268	0.396586
1610.89	0.404019	0.414051	0.410175	0.41813	0.400872
1611.54	0.409015	0.418541	0.414749	0.423082	0.405262
1612.18	0.414092	0.423125	0.419404	0.428122	0.409783
1612.82	0.419232	0.427784	0.42413	0.433232	0.414411
1613.47	0.424412	0.432488	0.428896	0.438374	0.419112
1614.11	0.429655	0.437274	0.43366	0.443498	0.423958
1614.75	0.435052	0.442286	0.438411	0.448584	0.429155
1615.39	0.440654	0.447603	0.443181	0.453662	0.434785
1616.04	0.446311	0.452984	0.447998	0.458794	0.440486
1616.68	0.451707	0.457953	0.45283	0.464001	0.445591
1617.32	0.456663	0.462273	0.457618	0.469242	0.449795
1617.97	0.461342	0.466237	0.462361	0.474481	0.453511
1618.61	0.466073	0.470347	0.467133	0.479736	0.457434
1619.25	0.47103	0.47484	0.472007	0.48506	0.461893
1619.89	0.476161	0.479621	0.476991	0.490476	0.466769
1620.54	0.481355	0.48453	0.482045	0.495951	0.471853
1621.18	0.486579	0.489539	0.48713	0.501437	0.4771
1621.82	0.491873	0.494693	0.492241	0.50693	0.482579
1622.47	0.49726	0.499976	0.497403	0.512464	0.488274
1623.11	0.502683	0.50524	0.502629	0.518061	0.493987
1623.75	0.508048	0.510312	0.507887	0.523683	0.499475
1624.39	0.513327	0.515156	0.513122	0.529255	0.504695
1625.04	0.518592	0.519906	0.518297	0.534725	0.509857
1625.68	0.523928	0.524721	0.523418	0.540088	0.515203
1626.32	0.529326	0.529636	0.528492	0.545355	0.520791
1626.97	0.534689	0.534553	0.533497	0.550524	0.526484
1627.61	0.539883	0.53931	0.538373	0.555559	0.532062
1628.25	0.544807	0.543788	0.543067	0.560405	0.537363
1628.89	0.549452	0.547984	0.54757	0.56502	0.542391
1629.54	0.553872	0.551985	0.551916	0.569402	0.547269
1630.18	0.558119	0.555863	0.556131	0.573578	0.552089
1630.82	0.562189	0.559616	0.560204	0.577578	0.556843
1631.46	0.566052	0.563211	0.564099	0.581406	0.561475
1632.11	0.569688	0.566635	0.567799	0.585041	0.565968
1632.75	0.573133	0.569959	0.571318	0.588467	0.570412
1633.39	0.576496	0.573348	0.574696	0.591703	0.575014
1634.04	0.579855	0.576907	0.577974	0.594809	0.579891
1634.68	0.583085	0.580434	0.581136	0.597826	0.584745
1635.32	0.585869	0.583473	0.584117	0.600739	0.588948
1635.96	0.588	0.585739	0.586867	0.603503	0.592118
1636.61	0.589594	0.587407	0.589406	0.606095	0.594505
1637.25	0.590959	0.588889	0.591803	0.608528	0.596688
1637.89	0.592315	0.590439	0.594105	0.610823	0.599028
1638.54	0.593708	0.59205	0.596314	0.61298	0.601522
1639.18	0.595112	0.593632	0.598403	0.614988	0.604041
1639.82	0.596526	0.595145	0.600357	0.616836	0.606515
1640.46	0.597958	0.596584	0.602173	0.618526	0.608921
1641.11	0.599386	0.59792	0.603836	0.620042	0.611213
1641.75	0.600749	0.599093	0.605298	0.621343	0.613319
1642.39	0.601978	0.600044	0.606495	0.622373	0.615175
1643.04	0.603043	0.600765	0.607393	0.623106	0.61679
1643.68	0.604002	0.601365	0.608023	0.623574	0.618315
1644.32	0.604974	0.602019	0.608487	0.623864	0.61997
1644.96	0.605993	0.60278	0.608899	0.624075	0.621778
1645.61	0.606925	0.603464	0.609322	0.624263	0.623448
1646.25	0.607597	0.603837	0.609759	0.624442	0.624653
1646.89	0.608012	0.603892	0.610216	0.62462	0.6254
1647.54	0.60836	0.603838	0.610731	0.624834	0.626001
1648.18	0.608824	0.60387	0.611345	0.625116	0.626725
1648.82	0.609449	0.604037	0.612045	0.625444	0.62763
1649.46	0.610191	0.604348	0.612753	0.625733	0.628712
1650.11	0.611052	0.604905	0.613368	0.625868	0.630121
1650.75	0.612111	0.605891	0.613829	0.625761	0.632127
1651.39	0.613365	0.607313	0.614115	0.625394	0.634753
1652.04	0.614487	0.608688	0.614167	0.624766	0.637345
1652.68	0.614841	0.609122	0.613816	0.62381	0.638691
1653.32	0.613867	0.607898	0.612812	0.622351	0.63787
1653.96	0.611457	0.604999	0.610935	0.620178	0.634936
1654.61	0.60787	0.600927	0.608062	0.617119	0.630634
1655.25	0.603372	0.59613	0.604156	0.613076	0.625613
1655.89	0.598049	0.590724	0.599221	0.608005	0.620062
1656.53	0.591877	0.584611	0.593269	0.601915	0.613874
1657.18	0.584857	0.577683	0.586337	0.594871	0.606898
1657.82	0.577071	0.56994	0.578523	0.586992	0.599088
1658.46	0.568671	0.561504	0.569987	0.578433	0.590534
1659.11	0.559793	0.552544	0.5609	0.56935	0.581385
1659.75	0.550534	0.5432	0.551391	0.559871	0.57177
1660.39	0.540988	0.533596	0.541561	0.550102	0.56183
1661.03	0.53127	0.523854	0.53151	0.54014	0.55172
1661.68	0.52145	0.514018	0.521319	0.530071	0.541484
1662.32	0.511495	0.504015	0.511029	0.519956	0.531004
1662.96	0.501337	0.493758	0.500652	0.509821	0.520138
1663.61	0.490972	0.48327	0.490202	0.499659	0.508919
1664.25	0.480493	0.472699	0.479709	0.489458	0.497561
1664.89	0.470029	0.462209	0.469223	0.479242	0.486299
1665.53	0.459678	0.451886	0.458805	0.469072	0.47525
1666.18	0.4495	0.44176	0.448518	0.459019	0.464449
1666.82	0.439564	0.431896	0.438405	0.449126	0.453981
1667.46	0.429932	0.422373	0.428479	0.439403	0.443954
1668.11	0.420576	0.413154	0.418719	0.429843	0.434302
1668.75	0.411357	0.404037	0.409096	0.420443	0.424724
1669.39	0.402125	0.394819	0.399588	0.411196	0.41494
1670.03	0.392847	0.385481	0.390187	0.402079	0.404941
1670.68	0.383583	0.376146	0.380877	0.393047	0.394919
1671.32	0.374385	0.366897	0.371625	0.384053	0.385001
1671.96	0.365263	0.357731	0.362405	0.375078	0.375179
1672.61	0.356264	0.348702	0.353235	0.366144	0.365513
1673.25	0.347511	0.339984	0.344188	0.357302	0.356231
1673.89	0.339087	0.331687	0.335342	0.348603	0.347481
1674.53	0.330886	0.323638	0.326709	0.340066	0.339027
1675.18	0.322672	0.315486	0.318238	0.331681	0.330388
1675.82	0.314324	0.307071	0.309884	0.323428	0.321337
1676.46	0.305943	0.298572	0.301641	0.315294	0.312124
1677.1	0.297708	0.290272	0.293517	0.307259	0.303151
1677.75	0.289684	0.282271	0.285485	0.299278	0.294574
1678.39	0.281805	0.274467	0.277478	0.291289	0.286279
1679.03	0.273975	0.266701	0.269437	0.283251	0.278069
1679.68	0.266134	0.258869	0.261344	0.275171	0.269811
1680.32	0.258284	0.250969	0.253227	0.267097	0.261492
1680.96	0.250481	0.243105	0.24514	0.259082	0.253225
1681.6	0.242816	0.235446	0.237135	0.251158	0.245204
1682.25	0.235393	0.228165	0.229247	0.243333	0.237643
1682.89	0.228275	0.221343	0.221508	0.235625	0.230652
1683.53	0.221394	0.214828	0.213936	0.228067	0.224009
1684.18	0.214485	0.20817	0.206521	0.2207	0.217082
1684.82	0.207257	0.200904	0.199206	0.213523	0.209226
1685.46	0.199665	0.192995	0.191929	0.206476	0.200423
1686.1	0.191978	0.184908	0.184669	0.199474	0.191355
1686.75	0.184505	0.177164	0.177449	0.192475	0.182758
1687.39	0.177332	0.169912	0.170297	0.185491	0.174835
1688.03	0.170328	0.162958	0.16321	0.178545	0.167318
1688.68	0.163336	0.156068	0.156148	0.171623	0.159894
1689.32	0.156273	0.149128	0.149066	0.16468	0.152422
1689.96	0.149099	0.142105	0.141928	0.157678	0.144862
1690.6	0.141803	0.135	0.134734	0.150623	0.137222
1691.25	0.134425	0.127868	0.127523	0.143567	0.129575
1691.89	0.127053	0.120794	0.120361	0.136583	0.122025
1692.53	0.119794	0.113867	0.113314	0.129732	0.114668
1693.18	0.112808	0.107249	0.106449	0.123059	0.107706
1693.82	0.106309	0.101199	0.0998396	0.116603	0.101475
1694.46	0.100414	0.095834	0.0935513	0.110416	0.0961054
1695.1	0.0949432	0.0908344	0.0875936	0.104543	0.0911312
1695.75	0.0895035	0.085596	0.0819094	0.0989859	0.0857065
1696.39	0.0838618	0.0798083	0.0764267	0.0936951	0.0794194
1697.03	0.0781965	0.0738128	0.0711236	0.0886058	0.0727731
1697.67	0.0729435	0.0683188	0.066042	0.0836871	0.0667655
1698.32	0.0684204	0.0638141	0.0612445	0.0789596	0.062065
1698.96	0.0645703	0.060203	0.0567534	0.0744667	0.0585253
1699.6	0.0609794	0.0568655	0.0525145	0.0702243	0.0552887
1700.25	0.0571549	0.053086	0.0484226	0.0661954	0.0513848
1700.89	0.0529005	0.0486037	0.0444015	0.0623172	0.0464785
1701.53	0.048462	0.0438047	0.0404666	0.0585525	0.0411126
1702.17	0.044271	0.0393255	0.0367	0.054911	0.036152
1702.82	0.0405658	0.0354998	0.0331628	0.0514232	0.032039
1703.46	0.0372886	0.0322288	0.0298539	0.0481117	0.0286334
1704.1	0.034273	0.0292688	0.0267469	0.0449939	0.025602
1704.75	0.0314259	0.0264936	0.0238447	0.0420962	0.0227633
1705.39	0.028735	0.0238975	0.021178	0.039446	0.0200874
1706.03	0.0261957	0.0214818	0.0187622	0.0370456	0.0175553
1706.67	0.0237917	0.0192171	0.0165742	0.0348664	0.0151234
1707.32	0.0215307	0.0170918	0.0145741	0.0328704	0.0127929
1707.96	0.0194635	0.0151465	0.0127365	0.0310326	0.0106473
1708.6	0.0176405	0.0134274	0.0110514	0.0293395	0.0087737
1709.25	0.0160425	0.0119018	0.0094952	0.0277646	0.00714394
1709.89	0.0145772	0.0104596	0.00801538	0.026257	0.00562156
1710.53	0.0131513	0.00900523	0.00655428	0.0247609	0.00409327
1711.17	0.0117293	0.00752347	0.00508343	0.0232501	0.00255286
1711.82	0.0103256	0.00606323	0.00361476	0.0217408	0.00106992
1712.46	0.00897397	0.00470642	0.00218784	0.0202754	-0.000254126
1713.1	0.0077015	0.00352928	0.000849606	0.0188977	-0.00133129
1713.75	0.00649137	0.00252554	-0.000370995	0.017631	-0.00218069
1714.39	0.00529007	0.00159972	-0.00148027	0.0164676	-0.00293403
1715.03	0.00410283	0.000712656	-0.00250386	0.0153805	-0.0036396
1715.67	0.00305215	-1.66702e-05	-0.00344785	0.0143571	-0.00413362
1716.32	0.00224574	-0.000487728	-0.00429794	0.013413	-0.00428918
1716.96	0.00158569	-0.000876907	-0.00506686	0.0125578	-0.00436535
1717.6	0.000804115	-0.00156741	-0.00582323	0.0117532	-0.00489617
1718.24	-0.00026613	-0.00277011	-0.00664432	0.0109275	-0.00615795
1718.89	-0.00152072	-0.00431117	-0.0075466	0.0100371	-0.00788629
1719.53	-0.00271439	-0.00583411	-0.00848173	0.00909917	-0.00957487
1720.17	-0.00370526	-0.0071194	-0.00939773	0.00816067	-0.0109254
1720.82	-0.00453102	-0.00816689	-0.0102828	0.0072488	-0.0119508
1721.46	-0.00530413	-0.00906693	-0.0111486	0.00636203	-0.0127868
1722.1	-0.00609899	-0.00988879	-0.0119927	0.00549582	-0.0135368
1722.74	-0.00693071	-0.0106694	-0.0127943	0.00465846	-0.0142575
1723.39	-0.00778623	-0.0114318	-0.0135411	0.0038622	-0.0149822
1724.03	-0.00864939	-0.0121869	-0.0142455	0.00310877	-0.0157149
1724.67	-0.009511	-0.0129329	-0.0149314	0.00238918	-0.0164344
1725.32	-0.0103668	-0.01366	-0.0156081	0.00169529	-0.0171141
1725.96	-0.011205	-0.0143512	-0.0162604	0.00102951	-0.0177355
1726.6	-0.0119974	-0.0149856	-0.016861	0.000402791	-0.0182872
1727.24	-0.0127045	-0.0155421	-0.0173939	-0.000175678	-0.0187558
1727.89	-0.013295	-0.0160053	-0.0178661	-0.000707612	-0.0191206
1728.53	-0.013771	-0.0163789	-0.0182968	-0.00120157	-0.0193766
1729.17	-0.0141863	-0.0167104	-0.018703	-0.00166454	-0.019579
1729.82	-0.0146206	-0.0170727	-0.0190944	-0.00210156	-0.0198251
1730.46	-0.0151007	-0.0174757	-0.0194752	-0.00252121	-0.0201338
1731.1	-0.0155422	-0.0177984	-0.0198453	-0.00293793	-0.0203428
1731.74	-0.0157979	-0.0178552	-0.0201951	-0.00336227	-0.0201925
1732.39	-0.0158016	-0.0175819	-0.0205096	-0.00378918	-0.0195837
1733.03	-0.0156804	-0.0171733	-0.0207857	-0.00419613	-0.018783
1733.67	-0.0157121	-0.0170176	-0.0210462	-0.00456191	-0.018338
1734.32	-0.0161289	-0.0174242	-0.021332	-0.00489059	-0.0186899
1734.96	-0.0169243	-0.0183674	-0.0216711	-0.00521334	-0.0197995
1735.6	-0.0178643	-0.0195129	-0.0220548	-0.00556212	-0.0211828
1736.24	-0.0186934	-0.0205035	-0.0224525	-0.0059454	-0.0223291
1736.89	-0.0193064	-0.021189	-0.0228412	-0.00635141	-0.023031
1737.53	-0.0197296	-0.0215953	-0.0232142	-0.00676529	-0.0233388
1738.17	-0.0200194	-0.0217944	-0.0235687	-0.007177	-0.023368
1738.82	-0.0202474	-0.0218966	-0.0239065	-0.00757992	-0.0232787
1739.46	-0.0205289	-0.022084	-0.024242	-0.00797164	-0.0233223
1740.1	-0.0209594	-0.0225036	-0.0245941	-0.00835235	-0.0236975
1740.74	-0.0215094	-0.0231081	-0.0249617	-0.00871927	-0.0243346
1741.39	-0.0220465	-0.0236948	-0.0253221	-0.0090683	-0.0249536
1742.03	-0.0224835	-0.0241258	-0.0256629	-0.00940635	-0.0253682
1742.67	-0.0228583	-0.0244513	-0.026001	-0.00975482	-0.0256473
1743.31	-0.0232604	-0.0248053	-0.0263636	-0.010133	-0.0259686
1743.96	-0.0237189	-0.0252407	-0.0267552	-0.0105361	-0.0263979
1744.6	-0.0241902	-0.025703	-0.027155	-0.0109408	-0.026861
1745.24	-0.0246269	-0.0261241	-0.0275463	-0.0113327	-0.0272706
1745.89	-0.0250276	-0.0264937	-0.0279397	-0.0117258	-0.0276131
1746.53	-0.0254216	-0.0268423	-0.0283602	-0.0121465	-0.0279236
1747.17	-0.025837	-0.0272051	-0.0288197	-0.0126064	-0.0282452
1747.81	-0.0262907	-0.0276133	-0.0293098	-0.0130929	-0.0286214
1748.46	-0.0267799	-0.0280721	-0.0298187	-0.0135905	-0.0290651
1749.1	-0.0272601	-0.028521	-0.0303395	-0.0140956	-0.0294971
1749.74	-0.0276738	-0.0288751	-0.0308659	-0.014612	-0.0297996
1750.39	-0.0280396	-0.0291644	-0.0313948	-0.0151379	-0.0300104
1751.03	-0.0284823	-0.0295792	-0.0319351	-0.0156655	-0.0303877
1751.67	-0.0291105	-0.0302834	-0.0324984	-0.0161879	-0.0311567
1752.31	-0.0298767	-0.0312058	-0.0330734	-0.0166999	-0.0322244
1752.96	-0.0306201	-0.0321059	-0.03363	-0.017198	-0.0332673
1753.6	-0.0312336	-0.0328205	-0.0341512	-0.0176845	-0.0340633
1754.24	-0.0317233	-0.0333516	-0.0346435	-0.0181649	-0.0346095
1754.89	-0.0321256	-0.0337503	-0.0351119	-0.0186356	-0.034972
1755.53	-0.032456	-0.0340486	-0.0355458	-0.0190798	-0.035199
1756.17	-0.0327515	-0.0343142	-0.0359403	-0.0194857	-0.0353926
1756.81	-0.0330823	-0.0346522	-0.0363123	-0.0198613	-0.0357011
1757.46	-0.0334844	-0.0351056	-0.0366816	-0.0202237	-0.0361782
1758.1	-0.0339211	-0.0356107	-0.0370475	-0.0205769	-0.036731
1758.74	-0.0343249	-0.036064	-0.0373939	-0.0209127	-0.0372166
1759.39	-0.03464	-0.0363838	-0.0377068	-0.0212262	-0.0375263
1760.03	-0.0348397	-0.0365338	-0.0379823	-0.0215205	-0.0376111
1760.67	-0.0349536	-0.0365638	-0.0382285	-0.0217986	-0.0375377
1761.31	-0.0350816	-0.0366255	-0.0384658	-0.0220607	-0.0375122
1761.96	-0.0353273	-0.0368711	-0.0387141	-0.0223075	-0.0377405
1762.6	-0.0356985	-0.0373071	-0.0389734	-0.0225411	-0.0382298
1763.24	-0.0361019	-0.0377931	-0.0392259	-0.0227655	-0.0387891
1763.88	-0.0364456	-0.0381915	-0.0394598	-0.0229865	-0.0392319
1764.53	-0.036718	-0.0384825	-0.0396829	-0.0232125	-0.0395297
1765.17	-0.0369521	-0.0387124	-0.0399058	-0.0234452	-0.0397423
1765.81	-0.0371432	-0.0388786	-0.0401195	-0.0236716	-0.0398647
1766.46	-0.0372497	-0.038929	-0.0403021	-0.0238719	-0.039831
1767.1	-0.0372821	-0.0388851	-0.0404526	-0.0240415	-0.0396763
1767.74	-0.0373427	-0.038892	-0.0406043	-0.0242023	-0.0395981
1768.38	-0.0375303	-0.0390847	-0.0407946	-0.0243855	-0.0397715
1769.03	-0.0378218	-0.0394226	-0.0410228	-0.0246008	-0.0401339
1769.67	-0.03808	-0.0397063	-0.0412499	-0.0248291	-0.0404165
1770.31	-0.0381792	-0.0397548	-0.0414377	-0.0250453	-0.0403834
1770.96	-0.0381098	-0.0395564	-0.0415783	-0.0252384	-0.0400258
1771.6	-0.0379934	-0.0392935	-0.0416951	-0.0254108	-0.0395908
1772.24	-0.0380125	-0.03924	-0.0418235	-0.0255693	-0.0394455
1772.88	-0.038281	-0.0395627	-0.0419887	-0.0257213	-0.039812
1773.53	-0.0387384	-0.0401659	-0.0421856	-0.0258725	-0.0405597
1774.17	-0.0391996	-0.0407726	-0.042383	-0.0260244	-0.0413147
1774.81	-0.0395321	-0.0411876	-0.0425578	-0.0261783	-0.0418132
1775.46	-0.039753	-0.041437	-0.0427159	-0.0263381	-0.0420854
1776.1	-0.039948	-0.0416453	-0.0428752	-0.0265044	-0.0422948
1776.74	-0.0401507	-0.0418628	-0.0430368	-0.0266682	-0.0425129
1777.38	-0.0403365	-0.042057	-0.0431882	-0.02682	-0.0427045
1778.03	-0.040487	-0.0422002	-0.0433273	-0.0269639	-0.0428356
1778.67	-0.040611	-0.0423004	-0.0434655	-0.0271117	-0.0429107
1779.31	-0.0407241	-0.0423781	-0.043609	-0.027265	-0.0429511
1779.96	-0.0408413	-0.0424604	-0.0437498	-0.0274123	-0.0429963
1780.6	-0.040981	-0.0425815	-0.0438789	-0.0275444	-0.0430982
1781.24	-0.0411522	-0.0427579	-0.0440005	-0.0276679	-0.0432795
1781.88	-0.0413413	-0.0429658	-0.0441303	-0.0278	-0.0435022
1782.53	-0.0415173	-0.0431529	-0.0442782	-0.0279527	-0.0436894
1783.17	-0.0416508	-0.0432718	-0.0444343	-0.028119	-0.0437787
1783.81	-0.0417389	-0.0433204	-0.0445759	-0.0282773	-0.0437759
1784.45	-0.0418174	-0.0433593	-0.0446922	-0.0284109	-0.0437699
1785.1	-0.0419362	-0.0434688	-0.0447986	-0.0285245	-0.0438666
1785.74	-0.0421124	-0.0436718	-0.0449207	-0.0286398	-0.044089
1786.38	-0.0423168	-0.0439148	-0.0450673	-0.0287728	-0.0443598
1787.03	-0.0425096	-0.0441301	-0.045222	-0.0289177	-0.0445891
1787.67	-0.0426701	-0.0442908	-0.0453622	-0.0290576	-0.0447436
1788.31	-0.042792	-0.0443975	-0.0454772	-0.0291814	-0.0448274
1788.95	-0.0428738	-0.0444496	-0.0455734	-0.0292936	-0.0448422
1789.6	-0.0429214	-0.0444466	-0.0456673	-0.0294098	-0.044785
1790.24	-0.0429376	-0.0443857	-0.04577	-0.029541	-0.0446455
1790.88	-0.04291	-0.0442597	-0.0458726	-0.0296787	-0.0444108
1791.53	-0.0428474	-0.0441013	-0.0459555	-0.029798	-0.0441342
1792.17	-0.0428269	-0.044031	-0.0460172	-0.0298848	-0.0439901
1792.81	-0.0429503	-0.0441835	-0.0460866	-0.0299559	-0.0441624
1793.45	-0.0432284	-0.0445547	-0.0461926	-0.0300414	-0.0446354
1794.1	-0.0435496	-0.0449756	-0.0463286	-0.0301484	-0.04517
1794.74	-0.0437894	-0.0452745	-0.04646	-0.0302555	-0.0455323
1795.38	-0.0439244	-0.0454266	-0.046564	-0.0303432	-0.0456931
1796.03	-0.0440183	-0.0455221	-0.0466493	-0.0304195	-0.0457774
1796.67	-0.0441248	-0.0456303	-0.0467369	-0.0305064	-0.045879
1797.31	-0.0442369	-0.0457359	-0.0468332	-0.0306107	-0.0459773
1797.95	-0.044317	-0.0457883	-0.0469269	-0.0307175	-0.046007
1798.6	-0.0443529	-0.0457795	-0.0470054	-0.0308096	-0.0459604
1799.24	-0.0443744	-0.0457625	-0.0470716	-0.0308872	-0.0459073
1799.88	-0.0444219	-0.0457967	-0.0471387	-0.0309631	-0.0459202
1800.53	-0.0445088	-0.0458906	-0.0472156	-0.0310463	-0.0460044
1801.17	-0.044619	-0.0460087	-0.0472981	-0.0311319	-0.0461162
1801.81	-0.044736	-0.0461275	-0.0473761	-0.0312091	-0.0462338
1802.45	-0.0448589	-0.0462564	-0.0474475	-0.0312763	-0.0463736
1803.1	-0.0449888	-0.0464025	-0.04752	-0.0313428	-0.04654
1803.74	-0.0451161	-0.0465484	-0.0476007	-0.0314182	-0.0467019
1804.38	-0.0452289	-0.0466721	-0.0476884	-0.0315009	-0.046829
1805.03	-0.0453207	-0.0467661	-0.0477721	-0.0315807	-0.0469168
1805.67	-0.0453899	-0.046831	-0.0478407	-0.0316476	-0.0469709
1806.31	-0.0454415	-0.0468728	-0.0478945	-0.0317027	-0.0469995
1806.95	-0.0454929	-0.0469101	-0.0479467	-0.0317579	-0.0470248
1807.6	-0.0455616	-0.0469653	-0.0480105	-0.0318244	-0.0470721
1808.24	-0.0456412	-0.0470334	-0.0480845	-0.0319009	-0.0471332
1808.88	-0.0457023	-0.0470796	-0.0481523	-0.0319743	-0.0471652
1809.52	-0.045727	-0.0470826	-0.0482002	-0.0320333	-0.0471451
1810.17	-0.0457375	-0.0470725	-0.0482353	-0.0320825	-0.0471131
1810.81	-0.0457794	-0.0471087	-0.048281	-0.0321388	-0.0471395
1811.45	-0.0458752	-0.0472178	-0.0483522	-0.0322136	-0.047251
1812.1	-0.0460022	-0.0473667	-0.0484375	-0.0322977	-0.0474049
1812.74	-0.0461171	-0.0474985	-0.0485096	-0.0323694	-0.0475377
1813.38	-0.046196	-0.0475841	-0.0485538	-0.0324157	-0.0476221
1814.02	-0.0462482	-0.0476343	-0.0485817	-0.0324457	-0.0476726
1814.67	-0.0462978	-0.0476759	-0.0486183	-0.0324824	-0.0477153
1815.31	-0.0463586	-0.0477241	-0.0486769	-0.032542	-0.0477623
1815.95	-0.0464235	-0.0477753	-0.0487478	-0.0326193	-0.0478078
1816.6	-0.0464773	-0.0478185	-0.0488098	-0.0326926	-0.0478421
1817.24	-0.0465184	-0.0478546	-0.048852	-0.0327453	-0.04787
1817.88	-0.0465628	-0.0478973	-0.048884	-0.032781	-0.0479096
1818.52	-0.0466241	-0.0479564	-0.0489235	-0.032817	-0.0479709
1819.17	-0.0466978	-0.0480259	-0.0489783	-0.0328657	-0.0480445
1819.81	-0.0467673	-0.0480912	-0.0490409	-0.0329241	-0.0481124
1820.45	-0.046822	-0.048142	-0.049098	-0.0329817	-0.0481616
1821.1	-0.0468655	-0.0481787	-0.0491441	-0.0330333	-0.0481896
1821.74	-0.0469113	-0.0482129	-0.0491862	-0.033084	-0.0482055
1822.38	-0.0469636	-0.0482473	-0.0492343	-0.0331415	-0.0482139
1823.02	-0.0469996	-0.0482528	-0.0492868	-0.0332044	-0.0481853
1823.67	-0.0469872	-0.0481929	-0.0493289	-0.0332603	-0.0480813
1824.31	-0.0469363	-0.0480903	-0.0493519	-0.0333002	-0.047934
1824.95	-0.0469133	-0.0480396	-0.0493684	-0.0333324	-0.0478637
1825.6	-0.0469794	-0.0481181	-0.049401	-0.0333734	-0.0479651
1826.24	-0.0471192	-0.0482958	-0.0494562	-0.0334289	-0.0481938
1826.88	-0.0472523	-0.0484596	-0.0495171	-0.0334873	-0.0483969
1827.52	-0.0473062	-0.0485091	-0.0495641	-0.0335355	-0.0484424
1828.17	-0.0472667	-0.0484226	-0.0495902	-0.0335717	-0.048303
1828.81	-0.0471805	-0.048265	-0.0496036	-0.0336021	-0.0480676
1829.45	-0.0471288	-0.0481578	-0.0496206	-0.0336329	-0.0479006
1830.09	-0.0471774	-0.0482003	-0.0496549	-0.0336667	-0.0479402
1830.74	-0.0473213	-0.0483848	-0.0497058	-0.0337031	-0.0481811
1831.38	-0.0474867	-0.0486038	-0.0497579	-0.0337393	-0.0484791
1832.02	-0.0476041	-0.0487592	-0.0497986	-0.033776	-0.0486947
1832.67	-0.0476676	-0.0488407	-0.0498315	-0.033817	-0.0488034
1833.31	-0.0477128	-0.0488917	-0.0498671	-0.0338637	-0.0488606
1833.95	-0.0477606	-0.0489373	-0.0499046	-0.0339077	-0.0489061
1834.59	-0.0478017	-0.0489707	-0.0499349	-0.0339391	-0.0489362
1835.24	-0.0478239	-0.0489831	-0.0499551	-0.0339578	-0.0489387
1835.88	-0.0478345	-0.0489828	-0.0499745	-0.0339749	-0.0489235
1836.52	-0.0478531	-0.0489908	-0.0500042	-0.0340028	-0.0489189
1837.17	-0.0478899	-0.0490202	-0.0500439	-0.0340425	-0.0489451
1837.81	-0.0479354	-0.0490643	-0.0500812	-0.0340822	-0.048995
1838.45	-0.047974	-0.0491056	-0.0501037	-0.0341093	-0.0490446
1839.09	-0.0480022	-0.0491359	-0.0501135	-0.0341245	-0.0490783
1839.74	-0.0480288	-0.0491595	-0.0501241	-0.0341401	-0.0490974
1840.38	-0.0480603	-0.0491825	-0.0501461	-0.0341654	-0.0491104
1841.02	-0.0480877	-0.0491939	-0.0501772	-0.0341973	-0.0491089
1841.67	-0.0480747	-0.0491439	-0.0502037	-0.0342273	-0.0490297
1842.31	-0.0479688	-0.0489594	-0.0502089	-0.0342504	-0.0487717
1842.95	-0.0477664	-0.0486402	-0.0501866	-0.0342654	-0.0483308
1843.59	-0.0475709	-0.0483425	-0.0501565	-0.034277	-0.0479182
1844.24	-0.0475328	-0.0482834	-0.0501533	-0.0342936	-0.0478312
1844.88	-0.0476949	-0.0485189	-0.0501901	-0.0343187	-0.0481476
1845.52	-0.0479401	-0.0488728	-0.0502424	-0.0343435	-0.0486298
1846.17	-0.0481181	-0.0491246	-0.050277	-0.0343558	-0.0489789
1846.81	-0.0481903	-0.0492168	-0.0502904	-0.0343585	-0.0491107
1847.45	-0.0482211	-0.0492404	-0.0503054	-0.0343676	-0.0491395
1848.09	-0.0482691	-0.0492829	-0.0503355	-0.0343909	-0.0491817
1848.74	-0.0483327	-0.049351	-0.0503703	-0.0344185	-0.0492536
1849.38	-0.0483818	-0.0494105	-0.0503924	-0.0344348	-0.0493171
1850.02	-0.0484044	-0.0494439	-0.0504001	-0.0344386	-0.0493503
1850.66	-0.0484145	-0.04946	-0.0504056	-0.0344433	-0.049362
1851.31	-0.0484314	-0.0494745	-0.0504199	-0.0344615	-0.0493715
1851.95	-0.0484583	-0.0494917	-0.0504407	-0.0344901	-0.0493857
1852.59	-0.0484827	-0.0495053	-0.0504568	-0.0345146	-0.0493977
1853.24	-0.0484942	-0.0495118	-0.0504623	-0.0345256	-0.0494024
1853.88	-0.0484976	-0.0495174	-0.0504631	-0.0345285	-0.0494055
1854.52	-0.0485057	-0.0495298	-0.0504693	-0.0345348	-0.0494143
1855.16	-0.048523	-0.0495471	-0.0504815	-0.0345485	-0.0494259
1855.81	-0.0485413	-0.0495589	-0.0504905	-0.0345621	-0.0494296
1856.45	-0.0485478	-0.0495559	-0.050489	-0.0345661	-0.049417
1857.09	-0.0485406	-0.04954	-0.0504808	-0.0345603	-0.0493917
1857.74	-0.0485311	-0.0495241	-0.0504766	-0.0345523	-0.0493696
1858.38	-0.0485301	-0.0495193	-0.050481	-0.0345501	-0.0493639
1859.02	-0.0485347	-0.0495224	-0.050488	-0.0345534	-0.0493707
1859.66	-0.0485338	-0.0495196	-0.0504872	-0.0345548	-0.0493732
1860.31	-0.048525	-0.0495043	-0.050475	-0.0345485	-0.0493612
1860.95	-0.0485173	-0.0494857	-0.0504582	-0.0345373	-0.0493409
1861.59	-0.0485186	-0.0494774	-0.0504463	-0.0345284	-0.0493261
1862.24	-0.0485258	-0.0494825	-0.0504412	-0.0345245	-0.049322
1862.88	-0.0485269	-0.0494879	-0.0504333	-0.0345206	-0.0493179
1863.52	-0.0485122	-0.0494766	-0.0504113	-0.0345106	-0.0492963
1864.16	-0.0484818	-0.0494423	-0.0503752	-0.0344949	-0.0492494
1864.81	-0.0484433	-0.0493905	-0.0503387	-0.0344798	-0.0491835
1865.45	-0.0484015	-0.0493277	-0.050314	-0.0344686	-0.0491072
1866.09	-0.0483521	-0.0492511	-0.0502981	-0.0344567	-0.049016
1866.74	-0.0482821	-0.0491454	-0.050276	-0.0344368	-0.0488873
1867.38	-0.0481808	-0.0489947	-0.0502352	-0.0344048	-0.0486979
1868.02	-0.0480604	-0.0488155	-0.0501779	-0.0343632	-0.0484698
1868.66	-0.0479673	-0.0486765	-0.050121	-0.0343187	-0.0482949
1869.31	-0.0479519	-0.0486545	-0.0500826	-0.0342801	-0.0482763
1869.95	-0.0480159	-0.0487547	-0.0500645	-0.03425	-0.0484219
1870.59	-0.0481029	-0.0488965	-0.0500505	-0.0342216	-0.0486234
1871.23	-0.0481527	-0.048991	-0.050024	-0.0341867	-0.048761
1871.88	-0.0481535	-0.0490147	-0.0499847	-0.0341462	-0.0488022
1872.52	-0.0481319	-0.0489987	-0.0499436	-0.0341083	-0.0487879
1873.16	-0.0481083	-0.0489715	-0.0499047	-0.0340756	-0.0487578
1873.81	-0.0480807	-0.0489353	-0.0498615	-0.0340407	-0.0487182
1874.45	-0.0480407	-0.0488842	-0.0498073	-0.0339959	-0.048665
1875.09	-0.047991	-0.0488231	-0.0497463	-0.0339436	-0.0486058
1875.73	-0.0479425	-0.0487642	-0.0496903	-0.0338945	-0.0485544
1876.38	-0.0479034	-0.0487149	-0.0496453	-0.0338555	-0.0485159
1877.02	-0.0478696	-0.0486706	-0.0496044	-0.0338214	-0.0484801
1877.66	-0.047829	-0.0486218	-0.0495567	-0.0337807	-0.0484318
1878.31	-0.0477754	-0.0485654	-0.0494989	-0.033728	-0.0483687
1878.95	-0.047718	-0.0485071	-0.0494395	-0.0336714	-0.0483038
1879.59	-0.0476721	-0.0484542	-0.0493874	-0.0336235	-0.0482518
1880.23	-0.0476422	-0.0484075	-0.0493424	-0.0335874	-0.0482135
1880.88	-0.0476161	-0.0483603	-0.0492962	-0.033553	-0.0481768
1881.52	-0.0475762	-0.0483039	-0.0492419	-0.0335082	-0.0481287
1882.16	-0.047518	-0.0482368	-0.0491821	-0.0334527	-0.0480678
1882.81	-0.0474532	-0.0481674	-0.0491265	-0.0333978	-0.0480029
1883.45	-0.0473972	-0.0481057	-0.0490803	-0.0333529	-0.0479434
1884.09	-0.0473537	-0.0480528	-0.0490363	-0.0333143	-0.0478906
1884.73	-0.047315	-0.0480018	-0.0489829	-0.0332699	-0.0478386
1885.38	-0.0472732	-0.0479478	-0.0489175	-0.0332145	-0.0477841
1886.02	-0.0472292	-0.0478928	-0.0488506	-0.0331562	-0.0477307
1886.66	-0.0471869	-0.0478369	-0.048796	-0.0331083	-0.0476777
1887.31	-0.0471381	-0.0477641	-0.0487542	-0.0330732	-0.0476025
1887.95	-0.047065	-0.0476519	-0.0487094	-0.0330366	-0.0474745
1888.59	-0.046968	-0.0475085	-0.048648	-0.0329832	-0.0473047
1889.23	-0.0468811	-0.0473868	-0.0485762	-0.0329136	-0.0471638
1889.88	-0.0468443	-0.0473383	-0.0485148	-0.0328457	-0.0471228
1890.52	-0.046859	-0.0473566	-0.0484743	-0.0327943	-0.0471758
1891.16	-0.0468855	-0.0473845	-0.0484421	-0.0327562	-0.0472467
1891.81	-0.0468857	-0.047373	-0.0483974	-0.0327157	-0.0472683
1892.45	-0.0468523	-0.047315	-0.0483317	-0.0326614	-0.047228
1893.09	-0.0467996	-0.0472282	-0.0482533	-0.0325966	-0.0471461
1893.73	-0.0467419	-0.0471297	-0.0481745	-0.0325312	-0.0470434
1894.38	-0.0466888	-0.0470347	-0.0481006	-0.0324695	-0.046941
1895.02	-0.0466471	-0.0469559	-0.0480278	-0.0324064	-0.0468609
1895.66	-0.0466158	-0.0468948	-0.047949	-0.0323332	-0.0468092
1896.3	-0.0465865	-0.0468407	-0.047862	-0.0322499	-0.0467707
1896.95	-0.046552	-0.0467839	-0.0477744	-0.0321667	-0.0467272
1897.59	-0.0465123	-0.046724	-0.0476976	-0.0320959	-0.0466767
1898.23	-0.0464712	-0.0466668	-0.0476377	-0.0320421	-0.0466292
1898.88	-0.0464274	-0.0466157	-0.0475901	-0.0320003	-0.0465901
1899.52	-0.0463764	-0.0465718	-0.0475479	-0.0319634	-0.0465558
1900.16	-0.0463185	-0.0465374	-0.0475099	-0.0319298	-0.0465238
1900.8	-0.0462603	-0.0465141	-0.0474807	-0.031903	-0.0464962
1901.45	-0.0462073	-0.046498	-0.0474598	-0.0318843	-0.0464737
1902.09	-0.0461574	-0.0464797	-0.0474401	-0.0318699	-0.0464493
1902.73	-0.0461036	-0.0464515	-0.0474142	-0.0318523	-0.0464149
1903.38	-0.0460447	-0.0464154	-0.047384	-0.0318292	-0.046374
1904.02	-0.045988	-0.0463797	-0.0473574	-0.0318047	-0.0463389
1904.66	-0.045941	-0.0463498	-0.0473385	-0.0317843	-0.0463149
1905.3	-0.0459008	-0.0463185	-0.0473199	-0.0317651	-0.0462899
1905.95	-0.0458547	-0.0462711	-0.0472875	-0.0317371	-0.0462444
1906.59	-0.0457936	-0.0462009	-0.0472337	-0.0316928	-0.0461721
1907.23	-0.0457231	-0.0461183	-0.0471667	-0.031637	-0.0460871
1907.88	-0.0456588	-0.0460413	-0.0471018	-0.0315824	-0.0460091
1908.52	-0.0456096	-0.0459765	-0.047046	-0.0315353	-0.0459454
1909.16	-0.0455706	-0.0459168	-0.0469916	-0.0314895	-0.0458892
1909.8	-0.0455296	-0.0458538	-0.0469266	-0.031433	-0.0458341
1910.45	-0.0454802	-0.0457874	-0.0468486	-0.0313615	-0.0457811
1911.09	-0.0454253	-0.0457212	-0.0467668	-0.0312818	-0.0457325
1911.73	-0.045374	-0.0456573	-0.0466939	-0.0312049	-0.0456876
1912.38	-0.0453311	-0.045595	-0.0466343	-0.0311357	-0.0456424
1913.02	-0.0452893	-0.0455283	-0.0465784	-0.031067	-0.0455888
1913.66	-0.0452346	-0.0454473	-0.0465108	-0.030989	-0.0455176
1914.3	-0.0451639	-0.0453505	-0.0464255	-0.0308994	-0.0454302
1914.95	-0.0450872	-0.0452456	-0.046334	-0.030809	-0.045335
1915.59	-0.0450052	-0.0451257	-0.0462511	-0.0307311	-0.0452178
1916.23	-0.044897	-0.0449637	-0.0461771	-0.0306671	-0.04504
1916.87	-0.044752	-0.0447559	-0.0460987	-0.0306037	-0.0447993
1917.52	-0.0446042	-0.0445613	-0.0460094	-0.0305272	-0.0445774
1918.16	-0.0445108	-0.0444601	-0.04592	-0.0304388	-0.0444802
1918.8	-0.0444898	-0.044468	-0.0458441	-0.0303533	-0.0445241
1919.45	-0.044501	-0.0445179	-0.0457809	-0.0302827	-0.0446184
1920.09	-0.0444877	-0.0445266	-0.0457156	-0.030224	-0.0446571
1920.73	-0.0444217	-0.0444583	-0.0456356	-0.0301642	-0.0446013
1921.37	-0.0443104	-0.0443286	-0.0455402	-0.0300934	-0.0444743
1922.02	-0.0441822	-0.044178	-0.0454386	-0.0300132	-0.0443244
1922.66	-0.0440708	-0.0440512	-0.0453426	-0.0299315	-0.0442016
1923.3	-0.0439944	-0.0439713	-0.0452554	-0.0298515	-0.0441333
1923.95	-0.0439412	-0.043922	-0.0451691	-0.0297668	-0.0441039
1924.59	-0.0438822	-0.0438635	-0.0450722	-0.0296683	-0.0440693
1925.23	-0.0438023	-0.0437712	-0.044963	-0.029555	-0.0440001
1925.87	-0.0437092	-0.0436501	-0.0448491	-0.0294335	-0.0438984
1926.52	-0.0436161	-0.0435141	-0.0447342	-0.029307	-0.043778
1927.16	-0.0435242	-0.0433648	-0.0446121	-0.0291692	-0.0436452
1927.8	-0.0434271	-0.0431959	-0.0444739	-0.0290132	-0.0434993
1928.45	-0.0433231	-0.0430046	-0.0443182	-0.0288402	-0.0433398
1929.09	-0.0432181	-0.0427937	-0.0441503	-0.0286571	-0.0431675
1929.73	-0.0431162	-0.0425625	-0.0439731	-0.0284633	-0.0429822
1930.37	-0.043012	-0.0423004	-0.0437795	-0.0282441	-0.0427793
1931.02	-0.0428951	-0.0419911	-0.0435553	-0.027978	-0.042549
1931.66	-0.0427608	-0.041623	-0.0432908	-0.027652	-0.0422834
1932.3	-0.0426166	-0.0411974	-0.0429897	-0.027271	-0.0419863
1932.95	-0.0424762	-0.0407229	-0.0426647	-0.0268506	-0.0416702
1933.59	-0.0423448	-0.040208	-0.0423242	-0.0264043	-0.0413436
1934.23	-0.0422134	-0.0396631	-0.0419674	-0.0259381	-0.0410047
1934.87	-0.0420669	-0.0391129	-0.0415954	-0.0254624	-0.0406535
1935.52	-0.0418998	-0.0386045	-0.0412239	-0.0250069	-0.0403059
1936.16	-0.0417219	-0.0381975	-0.0408852	-0.0246216	-0.0399962
1936.8	-0.0415452	-0.0379406	-0.0406124	-0.0243571	-0.0397594
1937.44	-0.0413683	-0.0378486	-0.0404213	-0.0242358	-0.0396083
1938.09	-0.041178	-0.0379004	-0.0403028	-0.0242402	-0.0395269
1938.73	-0.0409677	-0.0380547	-0.0402348	-0.0243292	-0.0394871
1939.37	-0.0407471	-0.0382664	-0.0401971	-0.0244643	-0.0394642
1940.02	-0.0405303	-0.0384872	-0.0401759	-0.0246201	-0.0394352
1940.66	-0.0403176	-0.0386661	-0.0401557	-0.0247752	-0.0393732
1941.3	-0.040099	-0.0387701	-0.0401127	-0.0249042	-0.0392659
1941.94	-0.0398736	-0.0388063	-0.040023	-0.0249848	-0.0391395
1942.59	-0.0396525	-0.0388104	-0.0398751	-0.0250106	-0.0390418
1943.23	-0.0394347	-0.0388007	-0.0396735	-0.0249927	-0.0389882
1943.87	-0.0391883	-0.0387563	-0.0394271	-0.0249435	-0.0389389
1944.52	-0.038863	-0.0386438	-0.0391401	-0.024866	-0.0388407
1945.16	-0.0384143	-0.0384527	-0.0388147	-0.0247559	-0.0386747
1945.8	-0.0378168	-0.0381993	-0.0384635	-0.024614	-0.0384566
1946.44	-0.0370703	-0.0379097	-0.0381169	-0.0244527	-0.0382091
1947.09	-0.0362065	-0.0376099	-0.037817	-0.0242918	-0.0379483
1947.73	-0.035291	-0.037324	-0.0375988	-0.024148	-0.0376912
1948.37	-0.03441	-0.037069	-0.0374721	-0.0240277	-0.0374551
1949.02	-0.0336519	-0.036853	-0.0374209	-0.023928	-0.0372539
1949.66	-0.0330944	-0.0366836	-0.0374215	-0.0238457	-0.0370999
1950.3	-0.0327887	-0.0365698	-0.0374585	-0.0237807	-0.0370044
1950.94	-0.0327445	-0.0365148	-0.0375258	-0.0237329	-0.0369713
1951.59	-0.0329249	-0.0365094	-0.0376139	-0.0236948	-0.0369886
1952.23	-0.0332602	-0.0365335	-0.0377048	-0.0236525	-0.0370302
1952.87	-0.033676	-0.0365658	-0.0377785	-0.0235959	-0.0370691
1953.52	-0.0341211	-0.0365952	-0.0378271	-0.0235278	-0.0370919
1954.16	-0.0345746	-0.0366236	-0.0378579	-0.0234612	-0.0371033
1954.8	-0.0350271	-0.0366562	-0.0378827	-0.023405	-0.0371161
1955.44	-0.0354622	-0.03669	-0.037906	-0.0233554	-0.0371358
1956.09	-0.0358539	-0.0367119	-0.0379211	-0.0232998	-0.0371548
1956.73	-0.0361792	-0.0367053	-0.0379152	-0.0232253	-0.0371601
1957.37	-0.0364252	-0.036657	-0.0378772	-0.0231233	-0.0371436
1958.02	-0.0365912	-0.0365595	-0.0378031	-0.0229903	-0.0371062
1958.66	-0.0366873	-0.0364115	-0.037693	-0.0228267	-0.0370537
1959.3	-0.0367294	-0.0362117	-0.0375458	-0.022631	-0.0369869
1959.94	-0.0367294	-0.0359556	-0.0373572	-0.0223962	-0.0368989
1960.59	-0.0366949	-0.0356448	-0.0371306	-0.0221178	-0.0367839
1961.23	-0.0366355	-0.0353011	-0.0368869	-0.0218118	-0.0366504
1961.87	-0.0365641	-0.0349679	-0.0366599	-0.0215175	-0.0365202
1962.51	-0.0364876	-0.0346881	-0.0364767	-0.0212788	-0.0364101
1963.16	-0.0364042	-0.0344875	-0.0363464	-0.0211224	-0.0363185
1963.8	-0.0363111	-0.0343726	-0.0362647	-0.021052	-0.036234
1964.44	-0.0362141	-0.0343369	-0.0362249	-0.021055	-0.03615
1965.09	-0.036123	-0.0343609	-0.03622	-0.0211091	-0.0360668
1965.73	-0.0360429	-0.034414	-0.0362366	-0.0211854	-0.0359842
1966.37	-0.0359701	-0.0344678	-0.0362536	-0.0212541	-0.0359017
1967.01	-0.0358989	-0.0345096	-0.0362497	-0.0212927	-0.0358243
1967.66	-0.035826	-0.0345418	-0.0362167	-0.0212937	-0.0357606
1968.3	-0.0357529	-0.0345673	-0.0361656	-0.0212657	-0.0357126
1968.94	-0.035681	-0.0345828	-0.0361139	-0.0212245	-0.0356722
1969.59	-0.035608	-0.0345821	-0.0360688	-0.0211794	-0.0356284
1970.23	-0.0355263	-0.0345624	-0.0360203	-0.021126	-0.0355719
1970.87	-0.035426	-0.0345222	-0.0359539	-0.0210541	-0.0354963
1971.51	-0.0353063	-0.0344627	-0.0358683	-0.020961	-0.0354016
1972.16	-0.0351795	-0.0343899	-0.0357764	-0.0208564	-0.0352989
1972.8	-0.0350614	-0.0343115	-0.0356919	-0.0207532	-0.0352038
1973.44	-0.0349554	-0.0342289	-0.0356143	-0.0206564	-0.0351241
1974.09	-0.0348506	-0.0341351	-0.0355313	-0.0205618	-0.0350528
1974.73	-0.0347362	-0.0340253	-0.0354328	-0.0204644	-0.0349774
1975.37	-0.0346133	-0.0339033	-0.0353202	-0.0203641	-0.034893
1976.01	-0.0344924	-0.0337798	-0.0352037	-0.0202648	-0.0348065
1976.66	-0.0343797	-0.0336627	-0.0350916	-0.0201686	-0.0347278
1977.3	-0.0342705	-0.0335497	-0.0349842	-0.020073	-0.0346575
1977.94	-0.0341553	-0.0334325	-0.0348758	-0.0199725	-0.034586
1978.59	-0.0340312	-0.033306	-0.0347613	-0.0198645	-0.0345047
1979.23	-0.0339052	-0.0331757	-0.0346424	-0.0197532	-0.0344141
1979.87	-0.0337864	-0.0330503	-0.0345246	-0.0196459	-0.0343222
1980.51	-0.0336749	-0.0329319	-0.0344106	-0.0195445	-0.0342341
1981.16	-0.033563	-0.0328133	-0.0342981	-0.019443	-0.0341463
1981.8	-0.0334455	-0.0326878	-0.0341845	-0.0193354	-0.0340513
1982.44	-0.0333261	-0.0325576	-0.0340715	-0.0192236	-0.0339484
1983.08	-0.0332105	-0.0324305	-0.0339623	-0.0191153	-0.0338439
1983.73	-0.0331003	-0.0323107	-0.0338568	-0.0190122	-0.0337431
1984.37	-0.0329907	-0.0321925	-0.0337482	-0.0189052	-0.0336413
1985.01	-0.0328754	-0.0320668	-0.0336309	-0.0187836	-0.0335304
1985.66	-0.0327514	-0.0319305	-0.0335065	-0.0186499	-0.03341
1986.3	-0.0326226	-0.0317907	-0.0333848	-0.0185199	-0.0332881
1986.94	-0.0324961	-0.0316574	-0.0332731	-0.0184071	-0.0331716
1987.58	-0.0323747	-0.0315349	-0.0331675	-0.0183086	-0.033061
1988.23	-0.0322548	-0.0314184	-0.0330571	-0.018209	-0.0329543
1988.87	-0.0321297	-0.0312972	-0.0329341	-0.0180966	-0.0328476
1989.51	-0.0319942	-0.0311609	-0.0328008	-0.017973	-0.032731
1990.16	-0.0318479	-0.0310061	-0.0326662	-0.0178498	-0.0325942
1990.8	-0.0316981	-0.0308431	-0.0325389	-0.0177361	-0.0324438
1991.44	-0.031558	-0.0306919	-0.0324205	-0.0176305	-0.0323063
1992.08	-0.0314381	-0.0305669	-0.0323073	-0.0175224	-0.0322048
1992.73	-0.0313356	-0.0304637	-0.032194	-0.0174027	-0.0321354
1993.37	-0.0312376	-0.0303636	-0.0320781	-0.017272	-0.0320735
1994.01	-0.031134	-0.030254	-0.031962	-0.0171411	-0.0320013
1994.66	-0.0310234	-0.0301366	-0.0318487	-0.0170209	-0.0319174
1995.3	-0.0309066	-0.0300172	-0.0317367	-0.0169116	-0.0318257
1995.94	-0.0307824	-0.0298945	-0.0316203	-0.0168025	-0.0317253
1996.58	-0.0306511	-0.0297632	-0.0314954	-0.0166841	-0.0316148
1997.23	-0.0305186	-0.0296247	-0.0313656	-0.0165578	-0.0314991
1997.87	-0.030392	-0.0294868	-0.0312389	-0.0164338	-0.0313852
1998.51	-0.0302717	-0.0293554	-0.0311179	-0.0163167	-0.0312759
1999.16	-0.0301512	-0.0292287	-0.0309974	-0.0162005	-0.0311689
1999.8	-0.0300245	-0.0291028	-0.0308716	-0.0160778	-0.0310614
2000.44	-0.0298931	-0.0289775	-0.0307423	-0.01595	-0.0309545
2001.08	-0.0297641	-0.0288541	-0.0306181	-0.0158248	-0.0308508
2001.73	-0.0296421	-0.0287311	-0.0305032	-0.0157059	-0.030749
2002.37	-0.0295235	-0.0286033	-0.0303932	-0.0155888	-0.0306432
2003.01	-0.0294005	-0.0284675	-0.0302794	-0.0154672	-0.0305293
2003.65	-0.0292705	-0.0283269	-0.0301583	-0.0153409	-0.0304099
2004.3	-0.0291397	-0.0281898	-0.0300365	-0.0152168	-0.030293
2004.94	-0.029015	-0.028062	-0.0299213	-0.0150997	-0.0301834
2005.58	-0.0288947	-0.0279411	-0.0298111	-0.0149855	-0.0300764
2006.23	-0.0287694	-0.0278183	-0.0296954	-0.0148641	-0.0299631
2006.87	-0.0286343	-0.027687	-0.0295666	-0.0147316	-0.0298409
2007.51	-0.0284975	-0.0275505	-0.0294295	-0.0145974	-0.0297195
2008.15	-0.0283738	-0.0274185	-0.029298	-0.0144754	-0.0296122
2008.8	-0.0282685	-0.0272967	-0.0291812	-0.0143707	-0.0295217
2009.44	-0.0281704	-0.0271804	-0.0290747	-0.0142723	-0.0294363
2010.08	-0.0280608	-0.0270566	-0.0289639	-0.0141628	-0.0293387
2010.73	-0.0279299	-0.0269173	-0.0288376	-0.0140328	-0.0292229
2011.37	-0.027785	-0.026769	-0.0286983	-0.0138895	-0.0290994
2012.01	-0.0276438	-0.0266295	-0.0285601	-0.0137514	-0.0289854
2012.65	-0.0275173	-0.0265103	-0.0284347	-0.0136312	-0.0288872
2013.3	-0.0274017	-0.0264041	-0.0283212	-0.0135243	-0.0287946
2013.94	-0.027282	-0.0262905	-0.0282082	-0.0134144	-0.0286885
2014.58	-0.0271464	-0.0261532	-0.0280866	-0.0132902	-0.0285581
2015.23	-0.0269969	-0.0259941	-0.0279574	-0.0131553	-0.0284092
2015.87	-0.0268481	-0.0258326	-0.0278282	-0.0130219	-0.0282629
2016.51	-0.0267155	-0.0256887	-0.0277044	-0.0128991	-0.0281404
2017.15	-0.0266023	-0.0255663	-0.0275832	-0.012785	-0.0280454
2017.8	-0.0264961	-0.0254513	-0.0274591	-0.012671	-0.0279629
2018.44	-0.0263822	-0.0253289	-0.0273292	-0.0125494	-0.0278744
2019.08	-0.0262571	-0.0251978	-0.027197	-0.01242	-0.0277744
2019.73	-0.0261301	-0.0250674	-0.0270681	-0.0122888	-0.0276698
2020.37	-0.0260094	-0.024943	-0.0269453	-0.0121614	-0.0275666
2021.01	-0.0258925	-0.0248207	-0.0268263	-0.0120385	-0.0274634
2021.65	-0.0257723	-0.0246937	-0.0267079	-0.0119188	-0.0273569
2022.3	-0.0256468	-0.024561	-0.0265901	-0.0118024	-0.0272475
2022.94	-0.025522	-0.0244285	-0.0264751	-0.0116888	-0.0271396
2023.58	-0.0254016	-0.0243025	-0.0263628	-0.0115755	-0.027036
2024.23	-0.0252817	-0.0241826	-0.0262499	-0.0114582	-0.0269362
2024.87	-0.0251561	-0.0240645	-0.0261349	-0.0113369	-0.026837
2025.51	-0.0250264	-0.0239453	-0.0260215	-0.0112165	-0.0267369
2026.15	-0.0249014	-0.0238258	-0.0259132	-0.0111028	-0.0266375
2026.8	-0.0247866	-0.0237061	-0.025807	-0.0109951	-0.0265401
2027.44	-0.0246752	-0.0235817	-0.025693	-0.0108855	-0.0264409
2028.08	-0.0245555	-0.0234474	-0.0255646	-0.0107661	-0.0263338
2028.72	-0.0244248	-0.0233054	-0.0254269	-0.0106382	-0.0262195
2029.37	-0.0242944	-0.0231667	-0.0252938	-0.0105131	-0.0261087
2030.01	-0.0241767	-0.0230421	-0.0251747	-0.0104003	-0.0260107
2030.65	-0.0240712	-0.02293	-0.0250651	-0.0102959	-0.0259218
2031.3	-0.0239647	-0.0228163	-0.024952	-0.0101866	-0.0258268
2031.94	-0.023846	-0.0226897	-0.024827	-0.0100634	-0.0257147
2032.58	-0.0237162	-0.0225534	-0.0246938	-0.00993034	-0.02559
2033.22	-0.0235859	-0.0224202	-0.0245637	-0.00979936	-0.0254675
2033.87	-0.0234646	-0.022298	-0.0244441	-0.00967873	-0.0253581
2034.51	-0.0233525	-0.0221807	-0.0243306	-0.00956555	-0.0252584
2035.15	-0.0232419	-0.0220544	-0.0242118	-0.00944789	-0.0251559
2035.8	-0.0231247	-0.0219107	-0.02408	-0.0093158	-0.0250416
2036.44	-0.0230002	-0.0217558	-0.0239408	-0.00917136	-0.0249193
2037.08	-0.0228746	-0.021607	-0.0238084	-0.00902849	-0.024801
2037.72	-0.0227534	-0.0214762	-0.0236927	-0.00890145	-0.0246961
2038.37	-0.0226363	-0.0213615	-0.0235917	-0.00879325	-0.0246051
2039.01	-0.0225183	-0.0212494	-0.0234947	-0.00869537	-0.0245189
2039.65	-0.0223952	-0.0211318	-0.023393	-0.00859834	-0.0244271
2040.3	-0.0222687	-0.0210146	-0.023288	-0.00850067	-0.0243277
2040.94	-0.0221449	-0.02091	-0.0231895	-0.00840679	-0.0242309
2041.58	-0.0220288	-0.0208215	-0.0231034	-0.00831807	-0.0241466
2042.22	-0.0219187	-0.0207373	-0.0230236	-0.00822821	-0.0240716
2042.87	-0.0218081	-0.0206422	-0.0229367	-0.00812822	-0.0239927
2043.51	-0.0216936	-0.0205319	-0.0228355	-0.00801546	-0.0239012
2044.15	-0.0215791	-0.020414	-0.0227241	-0.0078961	-0.0238007
2044.8	-0.0214693	-0.0202975	-0.02261	-0.0077784	-0.0236995
2045.44	-0.021362	-0.0201837	-0.0224956	-0.00766422	-0.0236004
2046.08	-0.0212502	-0.0200696	-0.02238	-0.00754929	-0.0234995
2046.72	-0.0211299	-0.0199523	-0.0222631	-0.00742951	-0.0233924
2047.37	-0.0210057	-0.019832	-0.0221454	-0.00730689	-0.0232794
2048.01	-0.0208851	-0.0197098	-0.0220254	-0.0071854	-0.0231655
2048.65	-0.0207694	-0.0195838	-0.0219	-0.00706414	-0.023053
2049.29	-0.0206513	-0.0194459	-0.0217652	-0.0069351	-0.0229364
2049.94	-0.020523	-0.0192883	-0.021618	-0.00679108	-0.0228066
2050.58	-0.0203877	-0.0191106	-0.0214589	-0.00663091	-0.0226599
2051.22	-0.0202579	-0.0189185	-0.0212907	-0.00645655	-0.022501
2051.87	-0.0201431	-0.0187159	-0.0211152	-0.00626691	-0.022337
2052.51	-0.0200394	-0.0184993	-0.0209289	-0.00605677	-0.0221681
2053.15	-0.0199331	-0.0182637	-0.0207283	-0.00582395	-0.0219884
2053.79	-0.0198168	-0.0180091	-0.0205198	-0.00557546	-0.0217991
2054.44	-0.0196976	-0.0177409	-0.0203206	-0.00532402	-0.0216168
2055.08	-0.0195885	-0.0174671	-0.0201494	-0.00508375	-0.0214664
2055.72	-0.0194939	-0.0172032	-0.0200172	-0.00487211	-0.0213648
2056.37	-0.0194065	-0.0169808	-0.0199267	-0.00471379	-0.0213119
2057.01	-0.0193166	-0.0168449	-0.0198765	-0.00463332	-0.0212964
2057.65	-0.0192229	-0.0168302	-0.0198634	-0.00464044	-0.0213063
2058.29	-0.0191298	-0.0169318	-0.0198779	-0.00471763	-0.0213293
2058.94	-0.0190395	-0.0170991	-0.0198998	-0.00482317	-0.0213495
2059.58	-0.0189486	-0.0172606	-0.019903	-0.00490902	-0.0213483
2060.22	-0.0188529	-0.0173602	-0.0198695	-0.00494209	-0.0213131
2060.87	-0.0187518	-0.0173791	-0.0197989	-0.00491506	-0.0212449
2061.51	-0.0186487	-0.0173324	-0.0197063	-0.00484195	-0.0211568
2062.15	-0.0185481	-0.0172491	-0.0196068	-0.00474416	-0.0210644
2062.79	-0.0184518	-0.0171503	-0.0195041	-0.00463665	-0.0209757
2063.44	-0.0183575	-0.0170418	-0.0193906	-0.00452262	-0.0208878
2064.08	-0.0182605	-0.0169213	-0.0192589	-0.004398	-0.0207939
2064.72	-0.0181588	-0.0167912	-0.0191152	-0.00426288	-0.0206947
2065.37	-0.0180566	-0.0166615	-0.0189795	-0.00412803	-0.0206004
2066.01	-0.0179601	-0.0165413	-0.0188707	-0.00400765	-0.0205183
2066.65	-0.0178698	-0.0164268	-0.0187894	-0.00390238	-0.02044
2067.29	-0.0177766	-0.016301	-0.0187145	-0.0037941	-0.0203421
2067.94	-0.0176723	-0.0161465	-0.0186188	-0.0036588	-0.0202041
2068.58	-0.0175591	-0.015957	-0.0184868	-0.00348401	-0.0200235
2069.22	-0.0174485	-0.0157374	-0.0183215	-0.00327432	-0.019816
2069.86	-0.0173494	-0.0154909	-0.0181359	-0.00304046	-0.0196033
2070.51	-0.0172599	-0.0152091	-0.0179412	-0.00278662	-0.0194027
2071.15	-0.0171709	-0.0148821	-0.0177455	-0.00251261	-0.0192274
2071.79	-0.0170766	-0.0145229	-0.017561	-0.00223344	-0.0190923
2072.44	-0.0169801	-0.0141872	-0.0174116	-0.00199459	-0.019015
2073.08	-0.0168915	-0.0139623	-0.0173259	-0.00185923	-0.0190079
2073.72	-0.0168197	-0.0139213	-0.0173182	-0.00186851	-0.0190664
2074.36	-0.0167624	-0.0140714	-0.0173746	-0.00200778	-0.0191658
2075.01	-0.016708	-0.0143425	-0.0174571	-0.00221211	-0.0192692
2075.65	-0.016646	-0.0146265	-0.01752	-0.00240281	-0.0193434
2076.29	-0.0165759	-0.0148369	-0.0175289	-0.00252615	-0.0193724
2076.94	-0.0165058	-0.0149393	-0.0174689	-0.00256599	-0.0193592
2077.58	-0.0164418	-0.0149427	-0.0173484	-0.00253346	-0.0193176
2078.22	-0.0163848	-0.0148777	-0.0171958	-0.00245264	-0.0192614
2078.86	-0.0163313	-0.0147818	-0.0170499	-0.00235394	-0.0192026
2079.51	-0.0162767	-0.0146936	-0.0169461	-0.00226975	-0.0191548
2080.15	-0.0162152	-0.0146411	-0.0169006	-0.00222262	-0.0191306
2080.79	-0.0161432	-0.0146329	-0.0169081	-0.00221469	-0.0191339
2081.44	-0.0160619	-0.0146565	-0.0169485	-0.00222962	-0.0191544
2082.08	-0.0159759	-0.0146896	-0.0170007	-0.00224909	-0.0191757
2082.72	-0.0158928	-0.014716	-0.0170532	-0.00226671	-0.0191885
2083.36	-0.0158197	-0.0147323	-0.0171041	-0.00228695	-0.0191937
2084.01	-0.0157605	-0.0147418	-0.0171508	-0.00231301	-0.0191938
[truncated: 2,979 more rows]

## Sheet: Fig.S9B
X	s3_NiFe_D2.0165-s2_NiFe.0000	s5_NiFe_N2.0099-s4_NiFe_HIRES.0059	s9_NiFe_H2.0011-s8_NiFe_N2_light2E_off.0062	s13_NiFe_air.0070-s12_NiFe_HIRES.0004
799.662	-0.0286654	0.00295174	0.0328788	-0.0320487
800.305	-0.028241	0.00287925	0.0328918	-0.0322222
800.948	-0.0280935	0.00302221	0.0329568	-0.0321586
801.591	-0.0279701	0.00329334	0.0328861	-0.031829
802.233	-0.0276514	0.00357631	0.0326309	-0.0313975
802.876	-0.0271771	0.00374004	0.0323589	-0.0311033
803.519	-0.0266942	0.00372052	0.0322284	-0.0310455
804.162	-0.02627	0.00358574	0.0321329	-0.031109
804.805	-0.025937	0.00351582	0.0318799	-0.0311482
805.447	-0.0257143	0.0036459	0.0314905	-0.0311671
806.09	-0.0255282	0.00394639	0.0311993	-0.0312333
806.733	-0.0252586	0.00419244	0.0311379	-0.0313306
807.376	-0.0248856	0.0041617	0.0311732	-0.0313954
808.019	-0.0245389	0.00387675	0.0310939	-0.0314358
808.661	-0.0243025	0.00366884	0.0308127	-0.0315163
809.304	-0.0240823	0.00384672	0.0303898	-0.0316188
809.947	-0.0237351	0.00433801	0.0299459	-0.0315946
810.59	-0.0233076	0.00479208	0.0295956	-0.0313123
811.233	-0.0230194	0.00499502	0.0293893	-0.0308237
811.876	-0.0230497	0.00506125	0.0292852	-0.0303435
812.518	-0.0233276	0.00518307	0.0291876	-0.0300652
813.161	-0.0236091	0.00536804	0.0290331	-0.0300096
813.804	-0.0236672	0.00550111	0.0288326	-0.0300728
814.447	-0.0233988	0.00554492	0.0286155	-0.0301505
815.09	-0.0228924	0.00558937	0.0283698	-0.0301637
815.732	-0.0224473	0.00571521	0.0280923	-0.0300533
816.375	-0.0223798	0.0059104	0.0278514	-0.0298446
817.018	-0.022724	0.00611342	0.0277474	-0.0296775
817.661	-0.0231577	0.00629584	0.0277863	-0.0296662
818.304	-0.0233467	0.00644894	0.027877	-0.0297695
818.947	-0.0232692	0.00654086	0.0279323	-0.0298443
819.589	-0.0231351	0.00655176	0.0279151	-0.0298274
820.232	-0.0230685	0.00653201	0.0277894	-0.0297787
820.875	-0.0229833	0.00657801	0.0275178	-0.0297721
821.518	-0.0227624	0.00670907	0.0271465	-0.0298096
822.161	-0.0224838	0.00682673	0.0268045	-0.0298447
822.803	-0.0223599	0.00682791	0.0265859	-0.0298469
823.446	-0.0224504	0.00672644	0.0264562	-0.0298114
824.089	-0.0225617	0.0066587	0.0262942	-0.0297493
824.732	-0.0224678	0.00673741	0.0260228	-0.0296669
825.375	-0.0222084	0.00692472	0.0256846	-0.0295514
826.018	-0.0220547	0.00707729	0.0254099	-0.0293967
826.66	-0.0221917	0.0071032	0.0252953	-0.0292245
827.303	-0.0225466	0.00703697	0.0253092	-0.029062
827.946	-0.0228866	0.00699583	0.0253211	-0.0288986
828.589	-0.0230425	0.00705959	0.0252419	-0.0286972
829.232	-0.0230078	0.00721566	0.0251139	-0.0284598
829.874	-0.0228869	0.00738283	0.0250359	-0.0282446
830.517	-0.0227836	0.00748275	0.0250237	-0.028091
831.16	-0.0227277	0.00750515	0.0249863	-0.027974
831.803	-0.0226949	0.00748622	0.0248353	-0.0278476
832.446	-0.0226525	0.0074549	0.0245864	-0.0277115
833.088	-0.0225719	0.00741017	0.0243187	-0.0275913
833.731	-0.0224311	0.00734505	0.0240835	-0.0274745
834.374	-0.0222318	0.0072628	0.0238765	-0.0273051
835.017	-0.0220121	0.00716773	0.0236932	-0.02705
835.66	-0.0218163	0.00707133	0.0235518	-0.026741
836.303	-0.0216527	0.00699431	0.02345	-0.0264404
836.945	-0.0214975	0.00694112	0.0233327	-0.0261768
837.588	-0.0213209	0.00688766	0.023132	-0.0259328
838.231	-0.021103	0.00680558	0.0228491	-0.0256836
838.874	-0.0208433	0.00669065	0.0225712	-0.0254259
839.517	-0.0205652	0.00655326	0.0223927	-0.0251676
840.159	-0.0203011	0.00640844	0.0223136	-0.0249115
840.802	-0.0200697	0.00626276	0.0222322	-0.0246549
841.445	-0.0198722	0.00610784	0.0220524	-0.0244007
842.088	-0.0197085	0.00591363	0.0217849	-0.0241492
842.731	-0.0195781	0.00566934	0.0215264	-0.0238937
843.374	-0.0194698	0.00541297	0.0213503	-0.0236319
844.016	-0.0193688	0.00519864	0.0212399	-0.0233738
844.659	-0.01927	0.00503896	0.0211276	-0.0231247
845.302	-0.0191759	0.00490063	0.0209772	-0.0228676
845.945	-0.0190867	0.0047543	0.0208105	-0.0225838
846.588	-0.0189977	0.00460108	0.0206592	-0.0222967
847.23	-0.0188899	0.00445105	0.0205116	-0.022058
847.873	-0.0187385	0.00429782	0.0203248	-0.0218847
848.516	-0.0185317	0.00412872	0.020078	-0.0217277
849.159	-0.0182919	0.00394194	0.019794	-0.021529
849.802	-0.0180594	0.00375319	0.0195032	-0.0212865
850.444	-0.0178673	0.00357495	0.019214	-0.0210447
851.087	-0.0177407	0.00340724	0.0189245	-0.0208342
851.73	-0.0176909	0.00324737	0.0186543	-0.0206448
852.373	-0.017685	0.00309463	0.0184377	-0.0204506
853.016	-0.0176467	0.00294617	0.0182937	-0.0202411
853.659	-0.0175225	0.00279745	0.0181967	-0.020018
854.301	-0.0173438	0.00266267	0.0180853	-0.0197855
854.944	-0.017193	0.00256687	0.017912	-0.0195464
855.587	-0.0171074	0.00251381	0.017686	-0.0193082
856.23	-0.0170431	0.00246868	0.0174606	-0.0190723
856.873	-0.0169332	0.00238909	0.0172734	-0.0188241
857.515	-0.0167622	0.00226244	0.0171142	-0.0185465
858.158	-0.0165721	0.00211181	0.0169465	-0.0182525
858.801	-0.0163984	0.00197811	0.0167411	-0.0179884
859.444	-0.0162279	0.0018938	0.0164948	-0.0177896
860.087	-0.0160351	0.00186296	0.0162275	-0.0176372
860.73	-0.0158442	0.00186756	0.0159711	-0.0174721
861.372	-0.0157243	0.00188829	0.015747	-0.0172492
862.015	-0.0157126	0.00191683	0.0155577	-0.0169692
862.658	-0.0157768	0.00194466	0.0153938	-0.0166659
863.301	-0.0158637	0.00195624	0.0152398	-0.0163777
863.944	-0.015955	0.00194384	0.0150657	-0.0161264
864.586	-0.0160547	0.00191002	0.0148438	-0.015912
865.229	-0.0161389	0.00186279	0.0145729	-0.01572
865.872	-0.0161581	0.00181517	0.0142892	-0.0155416
866.515	-0.016091	0.0017872	0.014038	-0.0153704
867.158	-0.0159637	0.00179501	0.0138351	-0.0151902
867.8	-0.015813	0.00183669	0.0136564	-0.0149769
868.443	-0.0156583	0.00190167	0.0134533	-0.0147133
869.086	-0.0154974	0.00199531	0.0131913	-0.0144065
869.729	-0.0153238	0.00212336	0.0128714	-0.0140904
870.372	-0.0151366	0.00227259	0.0125252	-0.0138115
871.015	-0.014947	0.00240184	0.0121921	-0.0135935
871.657	-0.014781	0.00246781	0.0119006	-0.0134107
872.3	-0.0146662	0.00246248	0.011658	-0.0132095
872.943	-0.0146142	0.00242649	0.0114476	-0.0129601
873.586	-0.0146143	0.00242698	0.0112491	-0.0126815
874.229	-0.0146391	0.00250491	0.0110541	-0.0124087
874.871	-0.0146536	0.00264475	0.0108519	-0.0121525
875.514	-0.0146315	0.00280041	0.0106196	-0.0118963
876.157	-0.0145702	0.00294806	0.0103488	-0.0116306
876.8	-0.0144864	0.00309326	0.0100747	-0.0113652
877.443	-0.0143911	0.00322972	0.00984508	-0.011115
878.086	-0.0142671	0.00332098	0.00966421	-0.0108787
878.728	-0.0140832	0.00333866	0.0094997	-0.0106548
879.371	-0.0138356	0.00329651	0.00932251	-0.0104675
880.014	-0.0135702	0.00323452	0.00913	-0.0103541
880.657	-0.0133486	0.00318381	0.00893167	-0.0103064
881.3	-0.0131826	0.00316159	0.00874923	-0.0102613
881.942	-0.0130372	0.00317785	0.00861022	-0.0101651
882.585	-0.0128937	0.00322951	0.00852022	-0.0100347
883.228	-0.0127743	0.00329155	0.00844461	-0.00992955
883.871	-0.0126974	0.00333104	0.00834143	-0.0098805
884.514	-0.0126382	0.00332616	0.00820066	-0.00987093
885.157	-0.0125739	0.00327338	0.00803812	-0.00986475
885.799	-0.0125082	0.00319457	0.00786835	-0.00982779
886.442	-0.0124437	0.0031337	0.00769845	-0.00973979
887.085	-0.0123584	0.00313468	0.00753993	-0.0096112
887.728	-0.0122475	0.00320333	0.00739917	-0.00948897
888.371	-0.0121378	0.00329603	0.00727195	-0.00940923
889.013	-0.0120546	0.00335787	0.00715588	-0.00934988
889.656	-0.0119924	0.00337364	0.00706071	-0.00925879
890.299	-0.011947	0.00336908	0.00699787	-0.00911956
890.942	-0.011933	0.00337698	0.00695653	-0.00896239
891.585	-0.0119618	0.0034132	0.00691168	-0.0088179
892.227	-0.0120274	0.0034924	0.00684008	-0.00868115
892.87	-0.012131	0.00364083	0.00672932	-0.00853249
893.513	-0.0122915	0.0038653	0.00657535	-0.00837786
894.156	-0.0125181	0.00412728	0.00638947	-0.00824337
894.799	-0.0127852	0.00436109	0.00619859	-0.00813943
895.442	-0.0130561	0.00452659	0.0060319	-0.00803831
896.084	-0.013317	0.00463462	0.00589865	-0.0078959
896.727	-0.0135833	0.00473249	0.00578448	-0.00769363
897.37	-0.0138833	0.00487052	0.00566933	-0.00745475
898.013	-0.014239	0.00506894	0.00554323	-0.00721969
898.656	-0.0146511	0.00530897	0.0054158	-0.00701317
899.298	-0.0150886	0.00555354	0.00530978	-0.00683378
899.941	-0.0154952	0.00578646	0.00524558	-0.00666574
900.584	-0.0158319	0.00602232	0.00522646	-0.00649829
901.227	-0.0161114	0.00627685	0.00523303	-0.00632682
901.87	-0.0163868	0.006538	0.0052315	-0.00615302
902.513	-0.0166976	0.00677244	0.00519228	-0.00599203
903.155	-0.0170376	0.0069612	0.00510482	-0.00586644
903.798	-0.0173753	0.00711541	0.00498347	-0.00578101
904.441	-0.0176844	0.0072556	0.00485742	-0.00571503
905.084	-0.0179452	0.00738665	0.0047521	-0.00565054
905.727	-0.0181358	0.00749299	0.00467543	-0.00559357
906.369	-0.0182389	0.00755173	0.00462443	-0.00555709
907.012	-0.0182591	0.00754736	0.00459853	-0.00553712
907.655	-0.0182298	0.0074854	0.00459899	-0.00552553
908.298	-0.0181898	0.00739643	0.00461912	-0.00552639
908.941	-0.0181395	0.00731285	0.00464086	-0.00554731
909.583	-0.0180446	0.00723378	0.0046477	-0.0055823
910.226	-0.0178821	0.00712921	0.00463617	-0.00562222
910.869	-0.0176735	0.00697221	0.00461257	-0.0056735
911.512	-0.0174469	0.00676438	0.00458771	-0.00575578
912.155	-0.0171846	0.00652442	0.00457269	-0.00587879
912.798	-0.0168348	0.00627341	0.00457121	-0.00602402
913.44	-0.016364	0.00602966	0.00457375	-0.00615183
914.083	-0.0157912	0.00580455	0.00456503	-0.00623016
914.726	-0.0151753	0.00559363	0.0045383	-0.00626594
915.369	-0.0145719	0.00538115	0.00449768	-0.0063009
916.012	-0.0139931	0.00515407	0.00445069	-0.00637189
916.654	-0.0134061	0.00490862	0.00440477	-0.0064798
917.297	-0.01278	0.00464873	0.00436524	-0.0066006
917.94	-0.0121231	0.00438231	0.00433238	-0.00671767
918.583	-0.0114656	0.00411616	0.00429742	-0.00683336
919.226	-0.0108234	0.00385039	0.00424388	-0.00695394
919.869	-0.0101984	0.00358328	0.00416099	-0.00707403
920.511	-0.00959827	0.00332293	0.0040592	-0.00717874
921.154	-0.00903404	0.00308527	0.0039773	-0.00725508
921.797	-0.00850536	0.00287502	0.00395715	-0.00730033
922.44	-0.00800644	0.00267833	0.00400102	-0.00732264
923.083	-0.0075385	0.00247973	0.00405753	-0.00733799
923.725	-0.00711018	0.00227976	0.00406289	-0.00736028
924.368	-0.0067344	0.00209431	0.00399607	-0.00739369
925.011	-0.00642461	0.00194298	0.00388578	-0.00743334
925.654	-0.00618155	0.00183405	0.00377275	-0.00747097
926.297	-0.00598647	0.00176087	0.00367834	-0.00749961
926.939	-0.00582148	0.00171049	0.00360774	-0.00751117
927.582	-0.00569646	0.0016803	0.00355685	-0.00749475
928.225	-0.00564115	0.00168692	0.00350952	-0.0074352
928.868	-0.00567038	0.0017477	0.00344129	-0.00732353
929.511	-0.00577104	0.00185689	0.00334133	-0.00717095
930.154	-0.00592624	0.00198773	0.00322406	-0.00700724
930.796	-0.00613259	0.00212501	0.00310917	-0.00685817
931.439	-0.00639196	0.00227948	0.00300069	-0.00672747
932.082	-0.00669377	0.00247331	0.0028891	-0.00659811
932.725	-0.0070159	0.00270888	0.00277266	-0.00645192
933.368	-0.00734569	0.00296465	0.00265889	-0.00627945
934.01	-0.00769189	0.00321874	0.00255142	-0.00608321
934.653	-0.00807443	0.00346914	0.00244628	-0.00587668
935.296	-0.00850368	0.00372854	0.00234368	-0.00567526
935.939	-0.00896797	0.00400347	0.00225013	-0.00548376
936.582	-0.00944233	0.00428445	0.00216822	-0.00529288
937.225	-0.00990599	0.00455678	0.00209366	-0.00509411
937.867	-0.0103505	0.00481743	0.00202188	-0.00489442
938.51	-0.0107749	0.00507764	0.00195086	-0.00471222
939.153	-0.0111795	0.00535142	0.00187652	-0.00455861
939.796	-0.0115673	0.00564378	0.00179511	-0.00442806
940.439	-0.0119476	0.0059472	0.00171092	-0.00430432
941.081	-0.0123292	0.00624469	0.00163397	-0.00417279
941.724	-0.0127124	0.00652296	0.00156821	-0.00402838
942.367	-0.0130908	0.00678158	0.00150996	-0.00387383
943.01	-0.0134639	0.00703125	0.00145687	-0.00371766
943.653	-0.0138453	0.00728083	0.00141187	-0.00357091
944.295	-0.0142503	0.00753234	0.00137734	-0.00344098
944.938	-0.0146743	0.00778696	0.00134681	-0.00332806
945.581	-0.015086	0.00804522	0.00130662	-0.00322586
946.224	-0.0154532	0.008298	0.00124705	-0.00312582
946.867	-0.015774	0.00852709	0.00117612	-0.00302294
947.51	-0.0160768	0.00872269	0.00111668	-0.00292011
948.152	-0.0163879	0.0088936	0.00108363	-0.00282617
948.795	-0.0167052	0.00905739	0.00106722	-0.00274816
949.438	-0.0170077	0.00922289	0.00104567	-0.00268438
950.081	-0.0172814	0.00938495	0.00100952	-0.00262506
950.724	-0.0175339	0.00953171	0.000966057	-0.00255993
951.366	-0.0177852	0.00965755	0.000924453	-0.00248224
952.009	-0.0180523	0.00976695	0.000889495	-0.00239432
952.652	-0.0183316	0.00987217	0.000865608	-0.00230974
953.295	-0.0185956	0.00998046	0.000857711	-0.00224537
953.938	-0.0188082	0.0100879	0.00086458	-0.00220445
954.581	-0.0189505	0.0101851	0.000879198	-0.00217335
955.223	-0.0190373	0.0102656	0.000893012	-0.00213436
955.866	-0.0191067	0.0103293	0.000899822	-0.00208106
956.509	-0.0191905	0.0103776	0.000893533	-0.00201803
957.152	-0.0192919	0.0104155	0.000867218	-0.00195107
957.795	-0.0193893	0.0104505	0.000815481	-0.00188314
958.437	-0.0194627	0.0104897	0.000741571	-0.0018179
959.08	-0.0195155	0.0105396	0.000661105	-0.00176149
959.723	-0.0195754	0.0106049	0.000592336	-0.00171427
960.366	-0.0196685	0.010686	0.000537798	-0.00166431
961.009	-0.0197947	0.0107741	0.00048095	-0.00159626
961.652	-0.0199286	0.0108573	0.000404894	-0.0015059
962.294	-0.0200472	0.010932	0.000312299	-0.00140445
962.937	-0.0201502	0.0110028	0.00022082	-0.00130528
963.58	-0.0202531	0.0110711	0.000139445	-0.00121497
964.223	-0.0203665	0.0111319	5.82933e-05	-0.00113244
964.866	-0.0204839	0.0111879	-3.60906e-05	-0.00104851
965.508	-0.0205919	0.0112559	-0.000144258	-0.00094685
966.151	-0.0206884	0.0113519	-0.000254169	-0.000815764
966.794	-0.0207875	0.0114736	-0.000357211	-0.000662833
967.437	-0.0209048	0.0116059	-0.000456184	-0.000510231
968.08	-0.0210369	0.0117359	-0.000561625	-0.000373647
968.722	-0.0211639	0.0118603	-0.000682727	-0.000244409
969.365	-0.0212707	0.0119847	-0.000817463	-9.98974e-05
970.008	-0.0213653	0.0121174	-0.000952363	7.16448e-05
970.651	-0.0214739	0.0122595	-0.00107598	0.000260055
971.294	-0.021624	0.0124003	-0.00119767	0.000448212
971.937	-0.0218205	0.012532	-0.00134324	0.000629142
972.579	-0.0220385	0.0126637	-0.00152409	0.000806883
973.222	-0.0222413	0.012817	-0.00171606	0.00098598
973.865	-0.0224093	0.0130037	-0.00187615	0.00116536
974.508	-0.022546	0.013217	-0.00198388	0.00134069
975.151	-0.0226607	0.0134401	-0.00206368	0.0015118
975.793	-0.0227606	0.0136601	-0.00216661	0.00168638
976.436	-0.0228596	0.013873	-0.00232841	0.00187688
977.079	-0.0229747	0.0140808	-0.00254111	0.00208861
977.722	-0.0231104	0.0142879	-0.00276615	0.00231913
978.365	-0.023258	0.0144986	-0.00297309	0.00256573
979.008	-0.02341	0.0147175	-0.00316346	0.00282857
979.65	-0.0235682	0.0149473	-0.0033572	0.00310183
980.293	-0.023737	0.015186	-0.00356771	0.00336932
980.936	-0.0239228	0.0154276	-0.00379372	0.0036158
981.579	-0.0241378	0.0156665	-0.00402753	0.00384466
982.222	-0.0243824	0.0158999	-0.00426523	0.00407805
982.864	-0.0246298	0.0161264	-0.0045069	0.00433935
983.507	-0.0248413	0.016345	-0.00475299	0.00463285
984.15	-0.0250002	0.0165603	-0.00500149	0.0049406
984.793	-0.0251247	0.0167831	-0.00525117	0.00524066
985.436	-0.0252456	0.0170264	-0.00550529	0.00552933
986.078	-0.0253803	0.0172963	-0.00576562	0.00582311
986.721	-0.0255336	0.0175871	-0.00602886	0.0061405
987.364	-0.0257105	0.0178851	-0.00629461	0.00648376
988.007	-0.025916	0.0181796	-0.00657308	0.00683939
988.65	-0.0261425	0.01847	-0.00687428	0.00719351
989.293	-0.0263613	0.0187607	-0.00719507	0.0075448
989.935	-0.0265408	0.019053	-0.00752386	0.00790395
990.578	-0.0266741	0.0193419	-0.00785531	0.0082829
991.221	-0.0267798	0.0196237	-0.0081888	0.00868633
991.864	-0.0268833	0.0199047	-0.00852093	0.00910865
992.507	-0.0269955	0.0202005	-0.0088518	0.00953448
993.149	-0.0271182	0.0205221	-0.00919527	0.00994945
993.792	-0.0272523	0.0208681	-0.00957094	0.0103589
994.435	-0.0273971	0.0212322	-0.0099854	0.0107906
995.078	-0.0275451	0.0216135	-0.0104284	0.0112667
995.721	-0.0276851	0.0220153	-0.0108837	0.0117794
996.364	-0.0278157	0.0224368	-0.0113409	0.0123054
997.006	-0.0279519	0.0228736	-0.0118	0.0128346
997.649	-0.0281174	0.0233269	-0.0122685	0.0133736
998.292	-0.0283243	0.0238023	-0.0127568	0.0139311
998.935	-0.0285624	0.0243012	-0.0132707	0.0145095
999.578	-0.0288042	0.0248155	-0.013813	0.0151058
1000.22	-0.0290215	0.0253367	-0.0143803	0.0157117
1000.86	-0.0291985	0.0258627	-0.0149617	0.0163223
1001.51	-0.029334	0.0263959	-0.0155422	0.0169419
1002.15	-0.0294368	0.0269329	-0.0161173	0.017574
1002.79	-0.0295123	0.0274572	-0.016698	0.0182045
1003.43	-0.029551	0.0279447	-0.017298	0.018807
1004.08	-0.0295262	0.0283778	-0.0179164	0.0193695
1004.72	-0.0294068	0.0287536	-0.0185365	0.0199026
1005.36	-0.0291687	0.0290763	-0.0191429	0.0204196
1006.01	-0.028795	0.0293456	-0.0197322	0.020916
1006.65	-0.0282665	0.0295467	-0.0203104	0.0213692
1007.29	-0.0275655	0.0296543	-0.0208829	0.0217572
1007.93	-0.0266882	0.0296473	-0.021451	0.0220791
1008.58	-0.0256503	0.0295237	-0.0220126	0.0223521
1009.22	-0.0244725	0.029301	-0.0225637	0.0225911
1009.86	-0.023163	0.0289982	-0.0231006	0.0227907
1010.51	-0.0217177	0.0286238	-0.0236261	0.022939
1011.15	-0.0201347	0.0281786	-0.0241473	0.0230356
1011.79	-0.0184245	0.0276669	-0.0246626	0.0230912
1012.43	-0.0166147	0.0270977	-0.0251541	0.023114
1013.08	-0.0147464	0.0264813	-0.0255997	0.0231039
1013.72	-0.0128669	0.0258247	-0.0259938	0.0230606
1014.36	-0.0110184	0.0251425	-0.0263493	0.0229951
1015.01	-0.00924119	0.0244651	-0.026682	0.0229346
1015.65	-0.00757834	0.0238304	-0.0270027	0.0229086
1016.29	-0.00606716	0.0232631	-0.0273194	0.0229244
1016.93	-0.00472125	0.0227624	-0.0276398	0.0229625
1017.58	-0.00353831	0.0223209	-0.0279584	0.0230021
1018.22	-0.00252903	0.0219478	-0.0282574	0.0230466
1018.86	-0.00172004	0.0216688	-0.028523	0.0231132
1019.5	-0.00112927	0.0215041	-0.0287579	0.0232087
1020.15	-0.000753582	0.0214584	-0.0289749	0.0233294
1020.79	-0.000585318	0.0215252	-0.0291839	0.0234814
1021.43	-0.00062114	0.0216892	-0.0293907	0.0236877
1022.08	-0.000844955	0.0219303	-0.0296028	0.0239627
1022.72	-0.00121397	0.0222346	-0.0298249	0.0242846
1023.36	-0.00167155	0.0226042	-0.0300564	0.0246066
1024	-0.00217795	0.0230414	-0.0302994	0.0248988
1024.65	-0.00272745	0.0235256	-0.0305589	0.0251693
1025.29	-0.00332832	0.0240197	-0.0308305	0.0254464
1025.93	-0.00396454	0.0245	-0.0310974	0.0257474
1026.58	-0.0045867	0.0249693	-0.0313389	0.0260679
1027.22	-0.00514609	0.0254349	-0.0315433	0.0263833
1027.86	-0.00563556	0.0258863	-0.0317083	0.026661
1028.5	-0.00607473	0.0263016	-0.0318529	0.0268832
1029.15	-0.00646079	0.0266644	-0.0320172	0.0270652
1029.79	-0.00675708	0.0269759	-0.0322368	0.0272369
1030.43	-0.00693065	0.027248	-0.0325003	0.0274011
1031.08	-0.00697637	0.0274836	-0.0327492	0.0275216
1031.72	-0.00689822	0.02765	-0.0329289	0.0275607
1032.36	-0.00668079	0.0276906	-0.0330358	0.0275127
1033	-0.00629985	0.0275713	-0.0331092	0.0274031
1033.65	-0.0057466	0.0273175	-0.0331899	0.0272659
1034.29	-0.00503886	0.0269879	-0.0332897	0.0271266
1034.93	-0.00420153	0.0266195	-0.0333983	0.0269884
1035.58	-0.00323832	0.0261986	-0.0335038	0.0268277
1036.22	-0.00211966	0.0256866	-0.0336043	0.0266138
1036.86	-0.000793457	0.0250617	-0.0336967	0.0263453
1037.5	0.000781119	0.0243331	-0.0337696	0.0260541
1038.15	0.00259566	0.0235118	-0.0338126	0.0257627
1038.79	0.0045836	0.022589	-0.0338305	0.025447
1039.43	0.00666118	0.0215563	-0.0338396	0.0250591
1040.07	0.00878769	0.0204313	-0.0338516	0.024587
1040.72	0.0109848	0.0192425	-0.033869	0.0240637
1041.36	0.0132929	0.0180019	-0.0338935	0.0235161
1042	0.0157161	0.0167055	-0.0339237	0.0229293
1042.65	0.0182234	0.0153568	-0.0339394	0.0222788
1043.29	0.0207829	0.0139655	-0.0339043	0.0215864
1043.93	0.0233834	0.0125348	-0.0337972	0.0209036
1044.57	0.026017	0.0110664	-0.0336241	0.0202523
1045.22	0.0286533	0.00957555	-0.0334004	0.0196062
1045.86	0.0312395	0.00808704	-0.0331355	0.0189308
1046.5	0.0337197	0.00662053	-0.0328412	0.0182232
1047.15	0.0360616	0.00518101	-0.0325384	0.0174989
1047.79	0.0382643	0.00376374	-0.0322316	0.0167607
1048.43	0.0403442	0.00237221	-0.0318919	0.0159913
1049.07	0.0423178	0.0010258	-0.0314902	0.0151842
1049.72	0.0441838	-0.000255644	-0.0310376	0.0143599
1050.36	0.0459218	-0.00147724	-0.03058	0.0135539
1051	0.0475044	-0.00265741	-0.0301551	0.0127901
1051.65	0.0489205	-0.00378364	-0.0297657	0.0120782
1052.29	0.0501927	-0.00481445	-0.029393	0.0114109
1052.93	0.0513648	-0.00573212	-0.0290141	0.010763
1053.57	0.0524618	-0.0065676	-0.0286157	0.01011
1054.22	0.0534733	-0.0073567	-0.0281973	0.00946081
1054.86	0.0543735	-0.00811434	-0.0277701	0.00885117
1055.5	0.0551681	-0.00885677	-0.0273474	0.00829846
1056.15	0.0559136	-0.00961256	-0.0269348	0.00778496
1056.79	0.0566778	-0.0103721	-0.0265318	0.00729191
1057.43	0.0574733	-0.0110531	-0.0261405	0.00682598
1058.07	0.0582314	-0.0115708	-0.0257734	0.00639111
1058.72	0.0588526	-0.0119278	-0.0254472	0.00596654
1059.36	0.0592974	-0.0122137	-0.0251663	0.00552982
1060	0.0596235	-0.0125089	-0.0249099	0.00508463
1060.65	0.0599132	-0.0128241	-0.0246479	0.00466144
1061.29	0.0601726	-0.0131248	-0.0243722	0.00429398
1061.93	0.0603133	-0.0133844	-0.0241057	0.00400722
1062.57	0.0602474	-0.0135987	-0.0238789	0.00381219
1063.22	0.0599815	-0.0137675	-0.0236913	0.00369048
1063.86	0.0596128	-0.0138803	-0.023511	0.00358915
1064.5	0.0592604	-0.0139236	-0.0233163	0.00344557
1065.14	0.0589975	-0.0138965	-0.0231254	0.00323462
1065.79	0.0588195	-0.0138158	-0.0229725	0.0030008
1066.43	0.0586463	-0.0137035	-0.0228559	0.00281769
1067.07	0.0583777	-0.0135735	-0.0227289	0.00271219
1067.72	0.0579777	-0.0134354	-0.0225496	0.00265259
1068.36	0.0575048	-0.0132956	-0.0223167	0.0026083
1069	0.0570433	-0.0131446	-0.0220587	0.00258893
1069.64	0.0566155	-0.0129502	-0.0218117	0.00260359
1070.29	0.0561618	-0.0126837	-0.0216112	0.00262195
1070.93	0.0556014	-0.012348	-0.0214747	0.00260472
1071.57	0.0548983	-0.0119736	-0.0213882	0.00255877
1072.22	0.0540767	-0.0115957	-0.0213193	0.0025323
1072.86	0.0531936	-0.0112413	-0.0212502	0.00255889
1073.5	0.0523033	-0.0109223	-0.0211749	0.00262117
1074.14	0.0514187	-0.0106226	-0.0210733	0.00267231
1074.79	0.0505067	-0.0103056	-0.0209209	0.00268286
1075.43	0.0495222	-0.00994867	-0.0207157	0.00265682
1076.07	0.0484613	-0.00956273	-0.0204778	0.00260729
1076.72	0.0473554	-0.00917393	-0.0202211	0.002536
1077.36	0.0462149	-0.00879407	-0.0199485	0.00244665
1078	0.0450199	-0.00842083	-0.0196588	0.00235724
1078.64	0.0437722	-0.00804967	-0.0193419	0.00228047
1079.29	0.0425196	-0.00768006	-0.0189812	0.00220132
1079.93	0.0412952	-0.00731117	-0.018584	0.00209802
1080.57	0.0400726	-0.00694859	-0.0181866	0.00197572
1081.22	0.0388079	-0.00660586	-0.0178098	0.00186107
1081.86	0.0375049	-0.00629011	-0.0174266	0.00176656
1082.5	0.0362008	-0.00598916	-0.0169907	0.00167504
1083.14	0.0349077	-0.00568369	-0.0164905	0.00155684
1083.79	0.0335999	-0.00537056	-0.0159593	0.0014005
1084.43	0.0322579	-0.00506008	-0.0154369	0.00122759
1085.07	0.030898	-0.00475785	-0.0149366	0.00107262
1085.71	0.0295503	-0.00445884	-0.0144486	0.000947505
1086.36	0.0282222	-0.00415793	-0.0139667	0.000828296
1087	0.0268958	-0.00385791	-0.013501	0.000680953
1087.64	0.0255598	-0.00356215	-0.0130597	0.000491858
1088.29	0.0242302	-0.00326398	-0.0126303	0.000275075
1088.93	0.022937	-0.00295094	-0.0121898	6.02007e-05
1089.57	0.0216881	-0.00261831	-0.0117274	-0.00012362
1090.21	0.0204586	-0.00227877	-0.0112515	-0.000262111
1090.86	0.0192167	-0.00195092	-0.0107766	-0.000368804
1091.5	0.0179624	-0.00164041	-0.0103151	-0.000476956
1092.14	0.0167353	-0.00133991	-0.00987631	-0.000616789
1092.79	0.0155846	-0.00104392	-0.00945979	-0.000794798
1093.43	0.0145309	-0.000755757	-0.00905323	-0.000992984
1094.07	0.0135567	-0.000481591	-0.00864688	-0.00118482
1094.71	0.0126307	-0.000225604	-0.00824687	-0.00135498
1095.36	0.0117387	1.07288e-05	-0.0078712	-0.00150399
1096	0.0108937	0.000227854	-0.00752828	-0.00164045
1096.64	0.0101231	0.000429302	-0.00720973	-0.00176963
1097.29	0.00944749	0.00061366	-0.00690676	-0.0018934
1097.93	0.00886771	0.000767037	-0.00662605	-0.00201367
1098.57	0.00836755	0.00087662	-0.00637907	-0.00213192
1099.21	0.00792581	0.000948429	-0.00616208	-0.00224876
1099.86	0.0075285	0.00100568	-0.0059589	-0.00236861
1100.5	0.00717121	0.00106815	-0.00576383	-0.0024979
1101.14	0.00685924	0.0011373	-0.00558549	-0.00263575
1101.79	0.00660314	0.00120132	-0.00543046	-0.0027667
1102.43	0.00641035	0.00124851	-0.00529405	-0.00287321
1103.07	0.00627223	0.00127549	-0.00517008	-0.00295113
1103.71	0.00616124	0.00128721	-0.00505659	-0.00301345
1104.36	0.00604624	0.00129254	-0.00495593	-0.00307758
1105	0.00591604	0.00129871	-0.00487599	-0.00315264
1105.64	0.00578725	0.00130555	-0.00482666	-0.00323296
1106.28	0.00568853	0.00131014	-0.004804	-0.00330581
1106.93	0.00563572	0.00131413	-0.00477983	-0.00336456
1107.57	0.00562063	0.00132419	-0.00472736	-0.00341563
1108.21	0.00561909	0.00133751	-0.00465211	-0.00346944
1108.86	0.00560515	0.00133888	-0.00458643	-0.00352587
1109.5	0.00556384	0.00131589	-0.00455309	-0.00357217
1110.14	0.0055002	0.00127058	-0.00454576	-0.00359625
1110.78	0.00544104	0.00121008	-0.00454713	-0.00360271
1111.43	0.0054165	0.00113279	-0.00454997	-0.00361238
1112.07	0.00543787	0.00104059	-0.00455718	-0.00364223
1112.71	0.00549605	0.000952899	-0.00456539	-0.00368825
1113.36	0.00557864	0.000892878	-0.00456475	-0.0037276
1114	0.00567643	0.000860155	-0.00455254	-0.0037394
1114.64	0.00577183	0.000832483	-0.00454374	-0.00372104
1115.28	0.00584318	0.000795126	-0.00455385	-0.00368279
1115.93	0.00589198	0.000756025	-0.00457887	-0.00363539
1116.57	0.00594345	0.000727564	-0.00460002	-0.00358884
1117.21	0.00600797	0.000712633	-0.00460917	-0.00355722
1117.86	0.00606281	0.00070937	-0.0046207	-0.00355187
1118.5	0.00608622	0.000718892	-0.00465384	-0.00356935
1119.14	0.0060975	0.000739396	-0.0047088	-0.00359115
1119.78	0.0061347	0.00075914	-0.00476585	-0.00359669
1120.43	0.00620404	0.000763342	-0.00480182	-0.00357704
1121.07	0.00627482	0.000746056	-0.00480947	-0.00353885
1121.71	0.00632218	0.000714883	-0.00480294	-0.00349827
1122.36	0.00635275	0.000681475	-0.00480764	-0.00346759
1123	0.00638807	0.000655934	-0.00483656	-0.00344966
1123.64	0.00643831	0.000645727	-0.00488083	-0.00344057
1124.28	0.00649756	0.000652865	-0.00492223	-0.00343485
1124.93	0.00655346	0.000671417	-0.00495572	-0.00342442
1125.57	0.00659288	0.000693858	-0.00499028	-0.00339769
1126.21	0.00660518	0.00071767	-0.00503048	-0.00334939
1126.86	0.00658303	0.000743851	-0.0050652	-0.00328933
1127.5	0.00652479	0.000768259	-0.00508071	-0.00323586
1128.14	0.00644067	0.000785396	-0.00508039	-0.00320111
1128.78	0.00635189	0.000799701	-0.00508757	-0.00318611
1129.43	0.00627817	0.000821963	-0.00512141	-0.00318682
1130.07	0.00622319	0.000853777	-0.00517003	-0.0031978
1130.71	0.00617415	0.000885203	-0.00519432	-0.00321452
1131.35	0.00611289	0.000910372	-0.00516903	-0.00323361
1132	0.006024	0.000935912	-0.00510895	-0.00325486
1132.64	0.00589575	0.000966117	-0.00504947	-0.00328344
1133.28	0.0057262	0.000992507	-0.00500964	-0.0033264
1133.93	0.00552815	0.00100674	-0.00498354	-0.00338449
1134.57	0.00532456	0.00101411	-0.00495735	-0.00344774
1135.21	0.00513285	0.00102724	-0.00491995	-0.00350302
1135.85	0.00495361	0.00105052	-0.00486985	-0.00354587
1136.5	0.00477535	0.0010799	-0.00481537	-0.00358506
1137.14	0.00458705	0.00110888	-0.00476575	-0.00363381
1137.78	0.00438578	0.00113058	-0.00471722	-0.00369564
1138.43	0.00417824	0.00113958	-0.0046567	-0.00376128
1139.07	0.00397974	0.00113752	-0.00458291	-0.00381722
1139.71	0.00380823	0.00113508	-0.00450884	-0.00386086
1140.35	0.00367069	0.00114134	-0.00444655	-0.00390331
1141	0.00355473	0.00115395	-0.00439209	-0.00395653
1141.64	0.00343847	0.00116388	-0.00433326	-0.00402036
1142.28	0.00331296	0.00116654	-0.00426438	-0.00408407
1142.93	0.00319077	0.00116403	-0.00419261	-0.00413992
1143.57	0.00309429	0.00116219	-0.00413236	-0.00418949
1144.21	0.00303303	0.00116491	-0.00409193	-0.00423792
1144.85	0.00299644	0.0011705	-0.00406618	-0.00428656
1145.5	0.0029669	0.00117157	-0.00404575	-0.00433166
1146.14	0.00294	0.00116126	-0.00402956	-0.00436953
1146.78	0.00292875	0.00114188	-0.00402124	-0.00439914
1147.43	0.00294369	0.00112246	-0.004017	-0.00442332
1148.07	0.00297678	0.00110734	-0.004004	-0.00444518
1148.71	0.00301176	0.00109471	-0.00397262	-0.0044647
1149.35	0.0030427	0.00108252	-0.00392544	-0.00447951
1150	0.00307317	0.00107293	-0.00387812	-0.00448824
1150.64	0.00310239	0.00106643	-0.00384943	-0.00449178
1151.28	0.00312145	0.00105906	-0.00384896	-0.00448959
1151.92	0.00312549	0.00104488	-0.00387074	-0.00447832
1152.57	0.00311692	0.00102067	-0.00390063	-0.00445637
1153.21	0.00310092	0.000987515	-0.00392848	-0.00442731
1153.85	0.00308417	0.000951529	-0.003949	-0.00439736
1154.5	0.00307931	0.000920817	-0.00396129	-0.00436708
1155.14	0.00310296	0.000899196	-0.00397192	-0.00433342
1155.78	0.0031662	0.000887007	-0.00399578	-0.00429402
1156.42	0.00326644	0.000883043	-0.00404167	-0.00425249
1157.07	0.0033858	0.000882745	-0.00410005	-0.00421686
1157.71	0.00349849	0.000873715	-0.00414954	-0.00419277
1158.35	0.00358793	0.000846043	-0.00417905	-0.00417694
1159	0.00366206	0.000806749	-0.00419599	-0.00415759
1159.64	0.00374717	0.000772074	-0.00421448	-0.00412731
1160.28	0.00386715	0.000747457	-0.00424175	-0.00409397
1160.92	0.00402574	0.000723556	-0.00427885	-0.00407185
1161.57	0.00420761	0.000692233	-0.0043267	-0.00406328
1162.21	0.00439222	0.000655323	-0.0043868	-0.00405648
1162.85	0.00456575	0.000612929	-0.00445539	-0.00403911
1163.5	0.00473046	0.000558019	-0.00452359	-0.00401071
1164.14	0.00490314	0.000486642	-0.00458352	-0.00397696
1164.78	0.00510256	0.000410691	-0.00463787	-0.00394009
1165.42	0.00533488	0.000348046	-0.00470248	-0.00390017
1166.07	0.00558999	0.000300959	-0.00479475	-0.0038594
1166.71	0.00585389	0.000252202	-0.00491576	-0.00382037
1167.35	0.00611952	0.000184745	-0.00504509	-0.00378284
1168	0.00638415	9.94354e-05	-0.00515828	-0.00374493
1168.64	0.00664315	3.69549e-06	-0.00524722	-0.00370397
1169.28	0.00689271	-0.000102699	-0.0053197	-0.0036606
1169.92	0.00713785	-0.000223204	-0.0053865	-0.00362279
1170.57	0.00739183	-0.000348821	-0.00545092	-0.00360376
1171.21	0.0076609	-0.000463799	-0.00551043	-0.00361031
1171.85	0.00793153	-0.000564933	-0.00556278	-0.00363521
1172.49	0.00817899	-0.000664741	-0.00561053	-0.00366341
1173.14	0.00839087	-0.000773102	-0.00565849	-0.00368606
1173.78	0.00857861	-0.000886738	-0.00570522	-0.00370686
1174.42	0.0087622	-0.000998273	-0.00573869	-0.00373818
1175.07	0.00895146	-0.00110681	-0.0057476	-0.003793
1175.71	0.00914735	-0.00121625	-0.00573477	-0.00387542
1176.35	0.00935589	-0.00132789	-0.00571623	-0.00397706
1176.99	0.00958376	-0.00144017	-0.00570372	-0.0040794
1177.64	0.00982326	-0.0015505	-0.00569753	-0.00416563
1178.28	0.0100504	-0.00165872	-0.00569423	-0.00423186
1178.92	0.0102426	-0.00176552	-0.00569294	-0.00428812
1179.57	0.0103971	-0.00187063	-0.00569081	-0.00434643
1180.21	0.0105317	-0.00197423	-0.0056805	-0.00440942
1180.85	0.0106695	-0.00207512	-0.00565994	-0.00447118
1181.49	0.0108173	-0.0021707	-0.00564075	-0.00452945
1182.14	0.0109595	-0.00225905	-0.00563389	-0.00458819
1182.78	0.0110748	-0.00233984	-0.00563459	-0.00464892
1183.42	0.0111582	-0.00241208	-0.00562771	-0.00470446
1184.07	0.0112208	-0.00247489	-0.00560801	-0.00474763
1184.71	0.0112696	-0.00253011	-0.00558603	-0.00477934
1185.35	0.0112989	-0.00258026	-0.00557387	-0.00480478
1185.99	0.0112993	-0.00262225	-0.00557408	-0.00482459
1186.64	0.0112679	-0.00265062	-0.00558212	-0.0048366
1187.28	0.0112071	-0.00266638	-0.00559239	-0.00484112
1187.92	0.0111211	-0.00267673	-0.00559632	-0.0048411
1188.57	0.0110177	-0.00268334	-0.00558488	-0.0048386
1189.21	0.0109086	-0.00267723	-0.00555551	-0.00483379
1189.85	0.0108043	-0.00265314	-0.00551686	-0.00482766
1190.49	0.0107095	-0.00262091	-0.00548311	-0.00482377
1191.14	0.0106239	-0.00259686	-0.00546357	-0.0048251
1191.78	0.0105428	-0.00258328	-0.00545871	-0.00483185
1192.42	0.0104558	-0.00256845	-0.00546354	-0.00483988
1193.06	0.0103516	-0.00253887	-0.00547449	-0.00484321
1193.71	0.0102286	-0.00249256	-0.00549042	-0.00483684
1194.35	0.0100994	-0.00243492	-0.00550984	-0.00481758
1194.99	0.00998266	-0.00236955	-0.00552866	-0.00478652
1195.64	0.00988527	-0.00229532	-0.00554372	-0.00474884
1196.28	0.00979567	-0.00221196	-0.00555772	-0.00471029
1196.92	0.00969513	-0.00212549	-0.00557745	-0.00467119
1197.56	0.00957499	-0.00204782	-0.00560664	-0.00462605
1198.21	0.00944012	-0.00198452	-0.00564161	-0.00456718
1198.85	0.00929664	-0.00192943	-0.00567447	-0.00449206
1199.49	0.00914557	-0.0018695	-0.00570299	-0.00440681
1200.14	0.00899127	-0.00180031	-0.00573404	-0.00432189
1200.78	0.00884536	-0.00172766	-0.00577642	-0.004245
1201.42	0.00871524	-0.00165606	-0.00582875	-0.00417744
1202.06	0.00859578	-0.00158073	-0.00587893	-0.00411472
1202.71	0.0084794	-0.00149509	-0.00591801	-0.00405091
1203.35	0.00836773	-0.00140317	-0.00595023	-0.0039797
1203.99	0.0082657	-0.00131671	-0.00598653	-0.00389646
1204.64	0.00817089	-0.00124282	-0.00603093	-0.00380252
1205.28	0.00807542	-0.00118047	-0.00607893	-0.00370748
1205.92	0.00797477	-0.00112459	-0.00612152	-0.00362404
1206.56	0.00786681	-0.00107089	-0.00615023	-0.00355721
1207.21	0.00775072	-0.00101343	-0.00616297	-0.00350216
1207.85	0.00762863	-0.00094685	-0.00617221	-0.00344893
1208.49	0.00750689	-0.000870645	-0.00620125	-0.00338963
1209.14	0.00738998	-0.000793949	-0.0062629	-0.0033219
1209.78	0.00727829	-0.000728369	-0.00634359	-0.00324653
1210.42	0.00717269	-0.000675887	-0.00641403	-0.00316313
1211.06	0.00707529	-0.000626758	-0.00645538	-0.00306921
1211.71	0.00698613	-0.000569612	-0.00647697	-0.00296652
1212.35	0.00690004	-0.00050278	-0.00650653	-0.00286451
1212.99	0.00680874	-0.000433102	-0.00656548	-0.00277478
1213.64	0.006704	-0.000367105	-0.00665051	-0.00269957
1214.28	0.00658248	-0.00030458	-0.00673774	-0.00262865
1214.92	0.00644997	-0.000241593	-0.00680409	-0.00255017
1215.56	0.00632139	-0.000177324	-0.00684482	-0.00246219
1216.21	0.00621425	-0.000115439	-0.00687191	-0.00237229
1216.85	0.00614126	-5.89937e-05	-0.00690129	-0.00228827
1217.49	0.0061098	-7.6443e-06	-0.00693956	-0.00221279
1218.13	0.00612253	4.0397e-05	-0.00698242	-0.00214553
1218.78	0.00617415	8.57711e-05	-0.00702523	-0.00208512
1219.42	0.00624911	0.000129178	-0.00707364	-0.00202912
1220.06	0.00633028	0.000172958	-0.00713964	-0.00197449
1220.71	0.00641081	0.000219017	-0.00722803	-0.00191867
1221.35	0.00649226	0.000266105	-0.00733112	-0.00185949
1221.99	0.0065774	0.000308707	-0.00743824	-0.00179395
1222.63	0.00667027	0.00033915	-0.00754598	-0.00171918
1223.28	0.00677919	0.000353187	-0.00765473	-0.00163494
1223.92	0.00691067	0.000354499	-0.00776289	-0.00154395
1224.56	0.0070567	0.000353381	-0.00786749	-0.00145005
1225.21	0.00720103	0.000358805	-0.00797056	-0.00135809
1225.85	0.00733678	0.000371769	-0.00807849	-0.00127338
1226.49	0.00747061	0.000386477	-0.00819269	-0.00119695
1227.13	0.00761016	0.000393808	-0.00830683	-0.00112189
1227.78	0.00774932	0.000388056	-0.00841391	-0.0010405
1228.42	0.00787157	0.00037159	-0.00851488	-0.000955358
1229.06	0.00796555	0.000352934	-0.0086146	-0.000881046
1229.71	0.00803624	0.000337213	-0.00871074	-0.000830397
1230.35	0.00810152	0.000320539	-0.00879323	-0.000801191
1230.99	0.00817631	0.000297174	-0.00885591	-0.000781015
1231.63	0.00826085	0.000268742	-0.00890191	-0.000763431
1232.28	0.00834426	0.000243917	-0.00893758	-0.000752151
1232.92	0.00842027	0.000227973	-0.00896746	-0.000750825
1233.56	0.00849478	0.000214592	-0.00899619	-0.000753626
1234.21	0.00858012	0.000192061	-0.00902973	-0.000751436
1234.85	0.00868711	0.000155911	-0.00907072	-0.00074257
1235.49	0.0088204	0.000112876	-0.00911421	-0.00073497
1236.13	0.00897713	7.16746e-05	-0.00915232	-0.000739902
1236.78	0.0091449	3.40194e-05	-0.00918388	-0.000762045
1237.42	0.00930484	-5.05149e-06	-0.00921354	-0.000795767
1238.06	0.00944477	-5.06341e-05	-0.0092431	-0.000828505
1238.7	0.00957105	-0.000103325	-0.00926651	-0.000853777
1239.35	0.00970142	-0.000160813	-0.00927863	-0.000875518
1239.99	0.00984326	-0.00022155	-0.00928319	-0.000900805
1240.63	0.00998737	-0.000284955	-0.00928798	-0.000928983
1241.28	0.0101225	-0.000350773	-0.00929326	-0.000952616
1241.92	0.0102479	-0.000416368	-0.00929245	-0.000967994
1242.56	0.0103647	-0.000478849	-0.00928327	-0.0009785
1243.2	0.0104642	-0.000535935	-0.00927301	-0.00099124
1243.85	0.0105338	-0.00058651	-0.00926943	-0.00101194
1244.49	0.0105714	-0.000628263	-0.00926995	-0.00104307
1245.13	0.01059	-0.000660181	-0.00926284	-0.0010829
1245.78	0.0106085	-0.000688404	-0.00924018	-0.00112557
1246.42	0.0106394	-0.000723526	-0.00921012	-0.0011638
1247.06	0.0106823	-0.000770509	-0.00918938	-0.00119147
1247.7	0.0107273	-0.000824645	-0.00918591	-0.00120658
1248.35	0.0107664	-0.000880018	-0.00919122	-0.00121479
1248.99	0.0107998	-0.000936732	-0.00919315	-0.00122802
1249.63	0.0108315	-0.000996709	-0.00918804	-0.00125447
1250.28	0.0108607	-0.00105451	-0.0091764	-0.00129107
1250.92	0.0108823	-0.00109996	-0.00915824	-0.00132662
1251.56	0.0108958	-0.00113036	-0.00913414	-0.00135253
1252.2	0.0109086	-0.00115719	-0.00910965	-0.00136773
1252.85	0.0109304	-0.00119422	-0.00909278	-0.00137456
1253.49	0.0109634	-0.00124316	-0.00908838	-0.00137283
1254.13	0.0110001	-0.00129265	-0.00909464	-0.00136012
1254.78	0.0110297	-0.00133315	-0.00910582	-0.0013365
1255.42	0.0110462	-0.00136609	-0.00911827	-0.00130638
1256.06	0.0110544	-0.00139907	-0.00913458	-0.00127643
1256.7	0.0110691	-0.00143726	-0.00916009	-0.00125031
1257.35	0.0111069	-0.00148012	-0.00919823	-0.00122564
1257.99	0.0111727	-0.0015256	-0.00924768	-0.00119859
1258.63	0.0112621	-0.00157145	-0.00930598	-0.00116764
1259.27	0.0113725	-0.00161673	-0.00936943	-0.00113757
1259.92	0.0115081	-0.0016593	-0.00943428	-0.00111638
1260.56	0.011669	-0.00169611	-0.00949788	-0.00110994
1261.2	0.0118458	-0.00172566	-0.00956024	-0.00111543
1261.85	0.0120303	-0.00175394	-0.00962007	-0.00112332
1262.49	0.0122234	-0.00179471	-0.00967085	-0.00112665
1263.13	0.012429	-0.00185645	-0.0097058	-0.0011297
1263.77	0.012649	-0.00193219	-0.00972688	-0.00114483
1264.42	0.0128851	-0.00200433	-0.00974354	-0.00118032
1265.06	0.0131354	-0.00206061	-0.00976089	-0.00123358
1265.7	0.0133888	-0.00210273	-0.00977272	-0.00129488
1266.35	0.0136286	-0.00214335	-0.00977266	-0.00135544
1266.99	0.0138482	-0.00219592	-0.009767	-0.00141343
1267.63	0.0140509	-0.002267	-0.00976834	-0.00146955
1268.27	0.0142385	-0.00235125	-0.00977564	-0.00152093
1268.92	0.014402	-0.00243765	-0.00977296	-0.00156209
1269.56	0.0145283	-0.00252059	-0.00975212	-0.00159141
1270.2	0.0146124	-0.0026024	-0.00972718	-0.00161496
1270.85	0.0146599	-0.00268504	-0.00972	-0.00164047
1271.49	0.0146817	-0.0027647	-0.00973517	-0.00166899
1272.13	0.0146885	-0.00283578	-0.00975677	-0.00169516
1272.77	0.01469	-0.00290009	-0.00976676	-0.00171548
1273.42	0.0146958	-0.00296497	-0.00975859	-0.00173271
1274.06	0.014709	-0.00303501	-0.00973719	-0.0017522
1274.7	0.0147181	-0.0031085	-0.00970957	-0.00177667
1275.35	0.0147046	-0.00318241	-0.00968131	-0.00180364
1275.99	0.014664	-0.00325719	-0.00965634	-0.00182807
1276.63	0.0146134	-0.00333324	-0.00963518	-0.00184619
1277.27	0.0145725	-0.00340796	-0.00961328	-0.00185916
1277.92	0.0145443	-0.0034779	-0.00958312	-0.00187162
1278.56	0.0145203	-0.00354332	-0.00954098	-0.00189054
1279.2	0.0144946	-0.00360689	-0.00949001	-0.00192025
1279.85	0.0144667	-0.00366932	-0.00943676	-0.00196087
1280.49	0.0144347	-0.00372964	-0.00938568	-0.00200844
1281.13	0.0143956	-0.00378814	-0.00933585	-0.00205761
1281.77	0.0143517	-0.00384611	-0.00928521	-0.00210434
1282.42	0.01431	-0.00390241	-0.009233	-0.00214624
1283.06	0.0142728	-0.00395373	-0.00917998	-0.00218311
1283.7	0.0142346	-0.00399789	-0.00912502	-0.00221691
1284.34	0.0141876	-0.00403622	-0.00906613	-0.00225031
1284.99	0.014128	-0.00407365	-0.00900236	-0.00228581
1285.63	0.0140577	-0.00411648	-0.00893611	-0.00232524
1286.27	0.0139811	-0.00416517	-0.00887066	-0.00236684
1286.92	0.0138995	-0.0042125	-0.00881213	-0.0024057
1287.56	0.0138078	-0.00424895	-0.00876933	-0.00243926
1288.2	0.0136979	-0.00427166	-0.00874645	-0.00247139
1288.84	0.0135665	-0.0042856	-0.00873566	-0.00250524
1289.49	0.0134172	-0.00429612	-0.00871903	-0.00253546
1290.13	0.013255	-0.00430363	-0.00868508	-0.00255054
1290.77	0.0130834	-0.0043065	-0.00863802	-0.00254533
1291.42	0.0129075	-0.00430629	-0.00859162	-0.00252393
1292.06	0.0127311	-0.00430679	-0.00855535	-0.00249392
1292.7	0.0125549	-0.00430807	-0.00852853	-0.00245962
1293.34	0.0123757	-0.00430611	-0.00850561	-0.00242272
1293.99	0.0121976	-0.00429878	-0.00848311	-0.00238623
1294.63	0.0120375	-0.00428979	-0.00846234	-0.00235552
1295.27	0.011916	-0.0042832	-0.00844681	-0.00233565
1295.92	0.0118427	-0.00427955	-0.00844081	-0.0023288
1296.56	0.011812	-0.0042779	-0.00844802	-0.00233148
1297.2	0.0118127	-0.00427787	-0.00846896	-0.00233905
1297.84	0.0118399	-0.0042785	-0.00849824	-0.0023499
1298.49	0.0118954	-0.00427587	-0.00852834	-0.00236575
1299.13	0.0119804	-0.00426714	-0.00855589	-0.00238691
1299.77	0.0120892	-0.00425704	-0.00858496	-0.00240961
1300.42	0.0122091	-0.00425112	-0.00862378	-0.00242634
1301.06	0.0123274	-0.00424825	-0.00867504	-0.00243014
1301.7	0.0124376	-0.00424241	-0.00873049	-0.00241964
1302.34	0.0125446	-0.00423311	-0.00877541	-0.00240052
1302.99	0.0126627	-0.00422682	-0.00880034	-0.00238098
1303.63	0.0128022	-0.00422937	-0.00881085	-0.00236678
1304.27	0.0129615	-0.00424288	-0.00882511	-0.00235829
1304.91	0.0131322	-0.00426874	-0.00885838	-0.00235362
1305.56	0.0133094	-0.00430731	-0.00891082	-0.00235039
1306.2	0.0134926	-0.00435498	-0.0089696	-0.00234731
1306.84	0.0136757	-0.00440554	-0.00902171	-0.00234441
1307.49	0.013846	-0.00445321	-0.0090616	-0.00234513
1308.13	0.0139948	-0.00449404	-0.00908953	-0.00235574
1308.77	0.0141296	-0.00452767	-0.00910683	-0.00238024
1309.41	0.0142684	-0.00456223	-0.0091148	-0.00241591
1310.06	0.0144224	-0.00461316	-0.00911638	-0.00245714
1310.7	0.0145878	-0.00469156	-0.0091158	-0.0025025
1311.34	0.014756	-0.00479311	-0.00911605	-0.00255629
1311.99	0.0149247	-0.00490314	-0.00911571	-0.00262277
1312.63	0.0150983	-0.00501113	-0.00910807	-0.00270355
1313.27	0.0152804	-0.0051187	-0.00908582	-0.00280048
1313.91	0.0154708	-0.00523552	-0.00904801	-0.00291316
1314.56	0.015669	-0.00536755	-0.0090024	-0.00303344
1315.2	0.0158778	-0.00551167	-0.00895862	-0.00314641
1315.84	0.0161018	-0.00565952	-0.0089197	-0.00324035
1316.49	0.0163432	-0.0058073	-0.00888316	-0.00331621
1317.13	0.0165984	-0.00595862	-0.00884655	-0.00338419
1317.77	0.0168589	-0.00611982	-0.00881036	-0.00345355
1318.41	0.0171169	-0.00628963	-0.00877523	-0.00353087
1319.06	0.0173711	-0.00645939	-0.00873859	-0.003622
1319.7	0.0176284	-0.00662367	-0.00869882	-0.00373143
1320.34	0.0178969	-0.00678757	-0.00865994	-0.00385414
1320.99	0.0181769	-0.00695878	-0.00863005	-0.00397654
1321.63	0.0184586	-0.00713517	-0.00861113	-0.00408697
1322.27	0.0187307	-0.00730877	-0.00859858	-0.00418274
1322.91	0.0189909	-0.00747779	-0.00858951	-0.00426665
1323.56	0.019247	-0.00764701	-0.00859058	-0.00434017
1324.2	0.019508	-0.00781783	-0.00861029	-0.00440344
1324.84	0.0197791	-0.00798601	-0.00864694	-0.00445864
1325.48	0.0200612	-0.00814971	-0.0086897	-0.00451027
1326.13	0.0203536	-0.0083134	-0.0087294	-0.00456475
1326.77	0.020657	-0.00848339	-0.00876449	-0.0046255
1327.41	0.020977	-0.00866351	-0.00879653	-0.00469239
1328.06	0.0213256	-0.00885306	-0.00882605	-0.00476587
1328.7	0.0217148	-0.00904742	-0.00885487	-0.00484765
1329.34	0.0221483	-0.00924301	-0.00888543	-0.00493616
1329.98	0.022616	-0.00944132	-0.00891632	-0.00502433
1330.63	0.0230981	-0.009646	-0.00894019	-0.00510868
1331.27	0.023576	-0.00985704	-0.00895198	-0.00519407
1331.91	0.0240418	-0.0100726	-0.00895491	-0.00528781
1332.56	0.0244999	-0.0102947	-0.00895496	-0.00539449
1333.2	0.0249583	-0.0105286	-0.0089511	-0.00551718
1333.84	0.0254221	-0.0107782	-0.00893636	-0.00565532
1334.48	0.0258919	-0.0110442	-0.0089089	-0.00579743
1335.13	0.0263622	-0.0113226	-0.00887436	-0.00592613
1335.77	0.0268209	-0.0116041	-0.00883476	-0.00603527
1336.41	0.027252	-0.0118803	-0.00878277	-0.00613661
1337.06	0.0276459	-0.0121502	-0.00871189	-0.00624503
1337.7	0.0279997	-0.0124166	-0.00862539	-0.00636327
1338.34	0.0283056	-0.0126759	-0.0085309	-0.00648642
1338.98	0.0285439	-0.012911	-0.00842881	-0.00661857
1339.63	0.0286907	-0.0130958	-0.00831239	-0.00677647
1340.27	0.0287352	-0.0132107	-0.00817892	-0.00697084
1340.91	0.0286866	-0.0132584	-0.00803623	-0.00718778
1341.56	0.0285622	-0.013265	-0.00789714	-0.00739178
1342.2	0.0283703	-0.013257	-0.00776787	-0.00754967
1342.84	0.028107	-0.0132419	-0.00764561	-0.00765152
1343.48	0.0277695	-0.0132066	-0.0075269	-0.00770691
1344.13	0.0273619	-0.0131353	-0.00741684	-0.00772978
1344.77	0.0268902	-0.0130213	-0.00732569	-0.00772594
1345.41	0.0263563	-0.0128672	-0.00725687	-0.00769211
1346.05	0.0257645	-0.0126811	-0.00720559	-0.00762266
1346.7	0.025132	-0.0124722	-0.00716689	-0.00751603
1347.34	0.0244884	-0.0122502	-0.00714287	-0.0073777
1347.98	0.0238647	-0.0120197	-0.00713946	-0.00721939
1348.63	0.0232808	-0.011782	-0.00715953	-0.00705945
1349.27	0.0227414	-0.011539	-0.00720105	-0.00691624
1349.91	0.0222439	-0.0112986	-0.00725745	-0.00679907
1350.55	0.0217881	-0.0110732	-0.00731899	-0.00670435
1351.2	0.021379	-0.0108736	-0.00737792	-0.00662166
1351.84	0.0210227	-0.0107048	-0.00743139	-0.00654101
1352.48	0.0207227	-0.0105655	-0.00748062	-0.00645588
1353.13	0.0204773	-0.010452	-0.00752549	-0.00636549
1353.77	0.0202798	-0.0103596	-0.00756565	-0.00627686
1354.41	0.0201215	-0.0102861	-0.0076026	-0.00620058
1355.05	0.0200034	-0.010234	-0.00764133	-0.00614239
1355.7	0.0199436	-0.0102104	-0.00768781	-0.00609776
1356.34	0.0199655	-0.0102217	-0.00774696	-0.00605738
1356.98	0.0200752	-0.0102635	-0.00781985	-0.00601763
1357.63	0.0202575	-0.0103209	-0.00790277	-0.00598373
1358.27	0.0204974	-0.0103881	-0.00799039	-0.00595485
1358.91	0.0207961	-0.0104865	-0.00807935	-0.00590983
1359.55	0.0211599	-0.0106435	-0.00816831	-0.00582576
1360.2	0.0215845	-0.0108565	-0.008255	-0.00570865
1360.84	0.0220607	-0.0110939	-0.00833946	-0.0055895
1361.48	0.0225878	-0.0113308	-0.00843011	-0.00549069
1362.13	0.0231684	-0.0115557	-0.0085402	-0.00542073
1362.77	0.0237973	-0.0117454	-0.00867444	-0.0054
1363.41	0.0244624	-0.0118732	-0.00882533	-0.00545527
1364.05	0.0251607	-0.0119507	-0.00898233	-0.00557442
1364.7	0.0258973	-0.0120365	-0.00913949	-0.00569773
1365.34	0.0266694	-0.0121826	-0.00929281	-0.00577019
1365.98	0.0274612	-0.0123931	-0.00943699	-0.00578432
1366.63	0.0282587	-0.012643	-0.00957194	-0.00576405
1367.27	0.0290617	-0.0129149	-0.00970683	-0.00573252
1367.91	0.0298778	-0.0131997	-0.00985414	-0.00570947
1368.55	0.0307129	-0.0134874	-0.0100175	-0.00571406
1369.2	0.0315745	-0.0137715	-0.0101873	-0.00575042
1369.84	0.032474	-0.0140583	-0.0103498	-0.00580055
1370.48	0.0334229	-0.014361	-0.0104989	-0.0058417
1371.12	0.0344221	-0.0146935	-0.0106411	-0.00585407
1371.77	0.0354617	-0.0150715	-0.0107863	-0.00581494
1372.41	0.0365261	-0.0155018	-0.0109409	-0.00571212
1373.05	0.0375973	-0.015959	-0.0111072	-0.00557902
1373.7	0.0386633	-0.0163887	-0.0112848	-0.00549257
1374.34	0.0397252	-0.0167454	-0.0114699	-0.00551653
1374.98	0.0407964	-0.0170277	-0.0116533	-0.00564808
1375.62	0.0418898	-0.0172778	-0.011824	-0.00582659
1376.27	0.0430081	-0.017548	-0.0119782	-0.00598678
1376.91	0.0441472	-0.0178674	-0.0121221	-0.00610113
1377.55	0.0453004	-0.0182268	-0.0122652	-0.00618452
1378.2	0.0464586	-0.0185955	-0.0124109	-0.0062665
1378.84	0.0476083	-0.0189504	-0.0125507	-0.00636283
1379.48	0.0487348	-0.0192904	-0.0126723	-0.00647059
1380.12	0.0498281	-0.0196275	-0.0127732	-0.0065816
1380.77	0.0508904	-0.0199718	-0.0128661	-0.00668901
1381.41	0.0519376	-0.0203284	-0.0129671	-0.00678927
1382.05	0.0529902	-0.0206972	-0.0130815	-0.00688496
1382.7	0.0540603	-0.0210739	-0.0132006	-0.00698361
1383.34	0.0551511	-0.0214517	-0.0133107	-0.00708842
1383.98	0.0562623	-0.0218296	-0.0134017	-0.00719431
1384.62	0.0573964	-0.0222287	-0.0134694	-0.00728026
1385.27	0.0585592	-0.0227025	-0.0135158	-0.00730199
1385.91	0.0597527	-0.0232956	-0.0135503	-0.00723228
1386.55	0.0609566	-0.023962	-0.0135869	-0.00713629
1387.2	0.0621284	-0.0245571	-0.0136331	-0.00717187
1387.84	0.0632399	-0.0249633	-0.0136826	-0.00744975
1388.48	0.0643162	-0.0252176	-0.0137233	-0.00791022
1389.12	0.0654175	-0.0254734	-0.0137498	-0.00838092
1389.77	0.0665843	-0.0258493	-0.0137674	-0.00874192
1390.41	0.0678111	-0.0263462	-0.0137849	-0.00899953
1391.05	0.0690739	-0.0269025	-0.0138074	-0.00921521
1391.69	0.0703684	-0.0274936	-0.0138361	-0.00940391
1392.34	0.0717154	-0.0281625	-0.0138682	-0.00951076
1392.98	0.0731324	-0.0289578	-0.0139002	-0.00948927
1393.62	0.0746014	-0.0298386	-0.0139318	-0.00940424
1394.27	0.0760725	-0.0306643	-0.0139699	-0.00942758
1394.91	0.0775102	-0.0313134	-0.014019	-0.00969228
1395.55	0.0789299	-0.0318053	-0.0140744	-0.0101626
1396.19	0.0803811	-0.0322853	-0.0141275	-0.0106701
1396.84	0.0819003	-0.0328957	-0.0141758	-0.0110587
1397.48	0.0834868	-0.0336769	-0.0142186	-0.011282
1398.12	0.0851048	-0.0345531	-0.0142493	-0.0114171
1398.77	0.086698	-0.0353844	-0.0142608	-0.011621
1399.41	0.0882185	-0.0360645	-0.0142553	-0.0120263
1400.05	0.0896592	-0.0366062	-0.0142407	-0.0126253
1400.69	0.0910512	-0.0371211	-0.0142183	-0.0132749
1401.34	0.0924209	-0.0377028	-0.0141778	-0.0138332
1401.98	0.0937667	-0.0383574	-0.0141057	-0.0142626
1402.62	0.0950775	-0.0390485	-0.0139969	-0.0145964
1403.27	0.0963482	-0.0397566	-0.0138603	-0.0148648
1403.91	0.0975582	-0.0404617	-0.0137156	-0.0150958
1404.55	0.0986545	-0.0411065	-0.0135777	-0.0153518
1405.19	0.0995808	-0.0416278	-0.0134458	-0.0156985
1405.84	0.100324	-0.0420211	-0.0133084	-0.0161351
1406.48	0.100915	-0.042341	-0.0131578	-0.0165885
1407.12	0.10139	-0.0426354	-0.0129914	-0.0169866
1407.77	0.10176	-0.0429024	-0.0128042	-0.0173123
1408.41	0.102006	-0.0431138	-0.0125904	-0.0175866
1409.05	0.102102	-0.0432531	-0.0123534	-0.0178269
1409.69	0.102026	-0.0433183	-0.0121085	-0.0180302
1410.34	0.101767	-0.0433073	-0.0118716	-0.0181848
1410.98	0.101335	-0.0432132	-0.0116521	-0.0182865
1411.62	0.100759	-0.0430344	-0.0114543	-0.0183468
1412.26	0.10007	-0.0427815	-0.0112788	-0.0183815
1412.91	0.0992828	-0.0424733	-0.01112	-0.018392
1413.55	0.0983967	-0.0421263	-0.0109679	-0.0183648
1414.19	0.0974114	-0.0417542	-0.0108175	-0.0182843
1414.84	0.0963504	-0.0413732	-0.0106759	-0.0181407
1415.48	0.0952534	-0.0409918	-0.0105556	-0.017937
1416.12	0.0941554	-0.0406066	-0.0104635	-0.017683
1416.76	0.093085	-0.0402493	-0.0103922	-0.0173434
1417.41	0.0920759	-0.0400159	-0.0103267	-0.0168135
1418.05	0.0911378	-0.0399542	-0.0102589	-0.016057
1418.69	0.0902093	-0.0398995	-0.010198	-0.0152969
1419.34	0.0891855	-0.03954	-0.0101637	-0.0149252
1419.98	0.0880281	-0.0387346	-0.0101675	-0.0151164
1420.62	0.0868213	-0.0376918	-0.0102047	-0.0156094
1421.26	0.0856922	-0.0367607	-0.0102606	-0.0159664
1421.91	0.0847006	-0.036108	-0.0103216	-0.0159701
1422.55	0.0838189	-0.035659	-0.0103779	-0.0157062
1423.19	0.0829813	-0.0352624	-0.0104273	-0.0153695
1423.84	0.0821282	-0.0348214	-0.0104747	-0.0150964
1424.48	0.0812306	-0.0343118	-0.0105286	-0.0149247
1425.12	0.0802958	-0.0337642	-0.0105915	-0.0148082
1425.76	0.0793471	-0.0332301	-0.01066	-0.014669
1426.41	0.0783907	-0.0327374	-0.0107266	-0.0144678
1427.05	0.0774164	-0.0322833	-0.0107849	-0.0142124
1427.69	0.0764257	-0.0318703	-0.0108286	-0.0139019
1428.34	0.0754349	-0.0315048	-0.0108592	-0.0135211
1428.98	0.0744484	-0.0311515	-0.0108855	-0.0131043
1429.62	0.0734517	-0.0307366	-0.0109201	-0.0127457
1430.26	0.0724324	-0.0302134	-0.0109685	-0.012515
1430.91	0.0714008	-0.0296106	-0.0110259	-0.0123832
1431.55	0.0703849	-0.0290023	-0.0110825	-0.0122533
1432.19	0.0694095	-0.028442	-0.0111337	-0.012057
1432.84	0.0684805	-0.0279281	-0.0111835	-0.0118083
1433.48	0.0675938	-0.027445	-0.0112388	-0.0115435
1434.12	0.0667658	-0.0270507	-0.0113023	-0.0111967
1434.76	0.0660391	-0.0268789	-0.0113686	-0.0105996
1435.41	0.0654228	-0.0269661	-0.0114278	-0.00970417
1436.05	0.0648346	-0.0270813	-0.0114717	-0.00879174
1436.69	0.0641482	-0.0268488	-0.0115038	-0.00831887
1437.33	0.0633183	-0.0261141	-0.0115407	-0.00847301
1437.98	0.0624298	-0.025113	-0.0115981	-0.00897008
1438.62	0.0616048	-0.0242172	-0.0116734	-0.00936049
1439.26	0.0608888	-0.0235916	-0.011751	-0.00944161
1439.91	0.0602476	-0.0231552	-0.0118226	-0.00930357
1440.55	0.0596418	-0.0227807	-0.0118967	-0.00909239
1441.19	0.0590699	-0.0224228	-0.011988	-0.0088613
1441.83	0.0585489	-0.0220821	-0.0121063	-0.00861579
1442.48	0.0580828	-0.0217545	-0.0122525	-0.0083676
1443.12	0.0576578	-0.0214325	-0.0124184	-0.00811988
1443.76	0.0572511	-0.0211124	-0.0125909	-0.00785887
1444.41	0.0568415	-0.020788	-0.0127642	-0.00757274
1445.05	0.0564246	-0.0204666	-0.0129458	-0.00724608
1445.69	0.0560183	-0.0201883	-0.0131456	-0.00684431
1446.33	0.0556432	-0.0199912	-0.0133651	-0.00634715
1446.98	0.0552913	-0.0198477	-0.0136018	-0.00580713
1447.62	0.0549236	-0.0196548	-0.0138569	-0.00534257
1448.26	0.0545085	-0.0193203	-0.0141292	-0.00504422
1448.91	0.0540601	-0.0188559	-0.0144054	-0.00488499
1449.55	0.0536285	-0.0183713	-0.0146661	-0.00474036
1450.19	0.0532538	-0.0179672	-0.0149068	-0.00450608
1450.83	0.0529374	-0.0176516	-0.01514	-0.0041796
1451.48	0.0526551	-0.0173693	-0.0153772	-0.00382471
1452.12	0.0523919	-0.0170867	-0.0156136	-0.00349197
1452.76	0.0521533	-0.0168188	-0.0158358	-0.00319254
1453.41	0.0519553	-0.0166136	-0.0160363	-0.00289854
1454.05	0.0518226	-0.0165734	-0.0162102	-0.0024913
1454.69	0.0517862	-0.0168565	-0.0163427	-0.00176165
1455.33	0.0518467	-0.0175254	-0.0164155	-0.000621676
1455.98	0.0519173	-0.0183369	-0.0164281	0.000625491
1456.62	0.0518509	-0.0188039	-0.0164018	0.00136682
1457.26	0.0515729	-0.0186064	-0.0163585	0.00119328
1457.9	0.0511691	-0.0178954	-0.0163042	0.000284046
1458.55	0.0508012	-0.0170973	-0.0162319	-0.000824094
1459.19	0.0505533	-0.0164966	-0.0161315	-0.00175056
1459.83	0.0504021	-0.0161197	-0.0159927	-0.00243694
1460.48	0.0503001	-0.0159129	-0.0158131	-0.00294414
1461.12	0.0502328	-0.0158538	-0.0156031	-0.00330418
1461.76	0.0502018	-0.0159202	-0.0153793	-0.00354078
1462.4	0.0502097	-0.0160998	-0.0151556	-0.00365776
1463.05	0.0502625	-0.0164204	-0.0149393	-0.00360721
1463.69	0.0503507	-0.0168608	-0.0147356	-0.00340015
1464.33	0.0504281	-0.0172566	-0.0145496	-0.0032253
1464.98	0.050444	-0.0174111	-0.0143872	-0.00332358
1465.62	0.0503997	-0.0173009	-0.0142541	-0.00373811
1466.26	0.0503519	-0.017093	-0.0141509	-0.00427607
1466.9	0.0503592	-0.0169661	-0.0140696	-0.00471434
1467.55	0.0504377	-0.0169721	-0.0139942	-0.00497857
1468.19	0.0505693	-0.0170613	-0.0139102	-0.00513372
1468.83	0.0507383	-0.0171966	-0.0138118	-0.00524285
1469.48	0.0509569	-0.0174275	-0.0137031	-0.00525671
1470.12	0.051252	-0.0178461	-0.0135946	-0.00505567
1470.76	0.051632	-0.0184701	-0.0134968	-0.00460815
1471.4	0.0520688	-0.0191804	-0.0134136	-0.00406176
1472.05	0.0525056	-0.0197741	-0.0133435	-0.00367504
1472.69	0.0528795	-0.0200745	-0.0132842	-0.0036647
1473.33	0.0531602	-0.0200365	-0.0132359	-0.00406924
1473.98	0.0533861	-0.0198	-0.0131975	-0.00469694
1474.62	0.0536424	-0.0196109	-0.0131671	-0.00524327
1475.26	0.0539793	-0.0196194	-0.0131443	-0.0055384
1475.9	0.0543626	-0.0197594	-0.0131334	-0.00567657
1476.55	0.0547264	-0.0198632	-0.0131412	-0.00585872
1477.19	0.0550602	-0.0198675	-0.0131737	-0.00614929
1477.83	0.0554186	-0.0198554	-0.01323	-0.00644284
1478.47	0.0558529	-0.0199283	-0.0133014	-0.00662562
1479.12	0.0563676	-0.0201083	-0.0133806	-0.00668222
1479.76	0.0569396	-0.0203584	-0.0134693	-0.00666082
1480.4	0.0575547	-0.0206331	-0.0135771	-0.00661066
1481.05	0.0582119	-0.020895	-0.0137101	-0.00656998
1481.69	0.0589118	-0.0211239	-0.0138648	-0.00656211
1482.33	0.0596564	-0.0213329	-0.0140342	-0.00657925
1482.97	0.0604559	-0.0215589	-0.0142187	-0.00659049
1483.62	0.0613259	-0.0218259	-0.0144246	-0.00657287
1484.26	0.0622755	-0.0221388	-0.0146557	-0.00651634
1484.9	0.0633054	-0.0225126	-0.014906	-0.00639334
1485.55	0.0644105	-0.0229743	-0.0151654	-0.0061678
1486.19	0.0655774	-0.023507	-0.0154316	-0.00586322
1486.83	0.0667823	-0.0240309	-0.0157125	-0.00558144
1487.47	0.0680076	-0.0244819	-0.0160181	-0.00539583
1488.12	0.0692625	-0.0248946	-0.0163513	-0.00524789
1488.76	0.0705697	-0.0253536	-0.0167068	-0.0050191
1489.4	0.0719235	-0.0258604	-0.0170772	-0.0047085
1490.05	0.0732755	-0.0262948	-0.0174559	-0.00447977
1490.69	0.0745749	-0.0265376	-0.0178361	-0.00449437
1491.33	0.0758208	-0.0266087	-0.0182095	-0.00472987
1491.97	0.0770563	-0.0266495	-0.0185734	-0.00500348
1492.62	0.0783216	-0.0267862	-0.0189358	-0.00514895
1493.26	0.0796296	-0.0270695	-0.0193136	-0.00509894
1493.9	0.0809887	-0.0275484	-0.0197171	-0.00479597
1494.55	0.0824056	-0.0282854	-0.0201356	-0.00417104
1495.19	0.0838378	-0.0291995	-0.0205437	-0.00333041
1495.83	0.0851828	-0.0299885	-0.020921	-0.00264889
1496.47	0.0863658	-0.0303771	-0.0212648	-0.00246903
1497.12	0.0874291	-0.0304261	-0.0215856	-0.0027211
1497.76	0.0884759	-0.030436	-0.0218945	-0.00303239
1498.4	0.0895383	-0.0305668	-0.0221917	-0.00319418
1499.04	0.0905572	-0.0307167	-0.0224653	-0.00332069
1499.69	0.0914885	-0.0307719	-0.0227019	-0.00355443
1500.33	0.0923668	-0.0307921	-0.0228993	-0.00383258
1500.97	0.093242	-0.0308927	-0.0230697	-0.00402179
1501.62	0.0941081	-0.0310832	-0.0232304	-0.0041143
1502.26	0.0949252	-0.0313094	-0.0233902	-0.00417608
1502.9	0.0956922	-0.0316039	-0.0235409	-0.0041599
1503.54	0.0964696	-0.0321246	-0.0236636	-0.00386104
1504.19	0.0973222	-0.0330187	-0.0237469	-0.00309175
1504.83	0.0982386	-0.0342317	-0.0237974	-0.00191575
1505.47	0.0991011	-0.0354409	-0.0238299	-0.000722766
1506.12	0.099746	-0.0362159	-0.0238493	-3.6478e-05
1506.76	0.100075	-0.0362955	-0.0238448	-0.00018239
1507.4	0.100117	-0.0357604	-0.0238031	-0.00107926
1508.04	0.100001	-0.034953	-0.0237236	-0.00231624
1508.69	0.0998569	-0.0342315	-0.023618	-0.00344586
1509.33	0.0997522	-0.0337689	-0.023499	-0.00424075
1509.97	0.0996896	-0.0335534	-0.0233711	-0.00470924
1510.62	0.0996546	-0.0335145	-0.0232344	-0.00493824
1511.26	0.0996332	-0.0335788	-0.0230904	-0.00501496
1511.9	0.0995905	-0.0336418	-0.0229425	-0.0050717
1512.54	0.0994816	-0.0336045	-0.0227887	-0.00524873
1513.19	0.0992968	-0.0334798	-0.0226179	-0.00555176
1513.83	0.0990741	-0.0333796	-0.0224169	-0.00584215
1514.47	0.0988551	-0.0333911	-0.0221804	-0.00599724
1515.12	0.0986527	-0.0335298	-0.0219097	-0.00600833
1515.76	0.0984545	-0.0337716	-0.0216065	-0.00594795
1516.4	0.0982313	-0.0340292	-0.0212684	-0.0059585
1517.04	0.0979494	-0.0341362	-0.0208928	-0.00623047
1517.69	0.0976199	-0.0340047	-0.0204917	-0.00682408
1518.33	0.097335	-0.03381	-0.0200962	-0.00748277
1518.97	0.0972148	-0.0338997	-0.019739	-0.00776774
1519.62	0.0972904	-0.0344524	-0.019427	-0.0074653
1520.26	0.0974529	-0.0352494	-0.0191409	-0.00684381
1520.9	0.0975195	-0.0358095	-0.0188668	-0.00647998
1521.54	0.0973628	-0.035777	-0.0186152	-0.00680012
1522.19	0.0969959	-0.0352024	-0.0184018	-0.00775248
1522.83	0.0965484	-0.0344696	-0.0182165	-0.00888628
1523.47	0.0961626	-0.033971	-0.0180278	-0.00972074
1524.11	0.0958944	-0.0338423	-0.0178152	-0.0100697
1524.76	0.0956929	-0.0339361	-0.0175886	-0.0101008
1525.4	0.0954586	-0.0339983	-0.0173706	-0.0101351
1526.04	0.0951284	-0.033889	-0.0171713	-0.010357
1526.69	0.0947093	-0.0336639	-0.0169867	-0.0106939
1527.33	0.0942425	-0.0334435	-0.0168195	-0.0109814
1527.97	0.0937454	-0.0332572	-0.0166841	-0.0111869
1528.61	0.0932136	-0.0330674	-0.0165854	-0.0113894
1529.26	0.0926563	-0.0328889	-0.0165029	-0.0116034
1529.9	0.0921037	-0.0327893	-0.0164085	-0.0117465
1530.54	0.0915802	-0.0327997	-0.0162948	-0.0117505
1531.19	0.0910955	-0.0329159	-0.0161769	-0.0115878
1531.83	0.0906568	-0.0331479	-0.0160632	-0.0112394
1532.47	0.0902573	-0.0334608	-0.0159444	-0.0107689
1533.11	0.089857	-0.0336984	-0.0158152	-0.0104011
1533.76	0.0894095	-0.0336823	-0.0156975	-0.010381
1534.4	0.0889174	-0.0333939	-0.0156227	-0.0107329
1535.04	0.0884384	-0.0329991	-0.0155933	-0.0112379
1535.69	0.0880385	-0.032712	-0.015571	-0.0116242
1536.33	0.0877641	-0.0327106	-0.0155129	-0.0116814
1536.97	0.087657	-0.0331484	-0.0154107	-0.0112207
1537.61	0.0877472	-0.0340871	-0.0152869	-0.0101451
1538.26	0.0879937	-0.0353114	-0.015159	-0.00870502
1538.9	0.088261	-0.0363081	-0.0150269	-0.00755054
1539.54	0.0884179	-0.0366362	-0.0148908	-0.00725621
1540.19	0.0884588	-0.0363433	-0.0147594	-0.00777322
1540.83	0.0884746	-0.0358536	-0.0146363	-0.00856864
1541.47	0.0885119	-0.0354567	-0.0145103	-0.0092923
1542.11	0.0885323	-0.035098	-0.0143705	-0.0100297
1542.76	0.0885172	-0.0346855	-0.0142183	-0.0108878
1543.4	0.0885321	-0.034337	-0.0140592	-0.0116777
1544.04	0.0886406	-0.0341976	-0.0138884	-0.0121815
1544.68	0.088804	-0.0341917	-0.0136927	-0.0124958
1545.33	0.0889218	-0.0341175	-0.01346	-0.0129039
1545.97	0.0889502	-0.0339086	-0.0131901	-0.0135124
1546.61	0.0889413	-0.0336925	-0.0129033	-0.0141652
1547.26	0.0889719	-0.033628	-0.0126336	-0.014654
1547.9	0.0890635	-0.033765	-0.0124053	-0.0149037
1548.54	0.0891736	-0.0340391	-0.0122142	-0.0149816
1549.18	0.0892436	-0.034335	-0.0120352	-0.01502
1549.83	0.0892452	-0.0345435	-0.0118434	-0.0151483
1550.47	0.0891922	-0.0346084	-0.0116299	-0.0154375
1551.11	0.0891273	-0.0345755	-0.0113999	-0.015833
1551.76	0.0890979	-0.0346038	-0.0111676	-0.0161352
1552.4	0.0891255	-0.0348669	-0.0109481	-0.016127
1553.04	0.0891796	-0.0353737	-0.0107529	-0.0157988
1553.68	0.089179	-0.0358852	-0.0105819	-0.0154442
1554.33	0.0890387	-0.0360875	-0.0104238	-0.0154351
1554.97	0.0887509	-0.035928	-0.0102657	-0.0158124
1555.61	0.0884266	-0.0357633	-0.0101083	-0.0161227
1556.26	0.088219	-0.0360734	-0.00996721	-0.015783
1556.9	0.0881751	-0.036981	-0.0098533	-0.0146606
1557.54	0.088184	-0.038115	-0.00975519	-0.0132236
1558.18	0.0880797	-0.0389577	-0.00964749	-0.0121093
1558.83	0.0877649	-0.0392172	-0.00951582	-0.0116732
1559.47	0.0872203	-0.0388314	-0.00937015	-0.0119824
1560.11	0.0864615	-0.0378355	-0.00923437	-0.0129828
1560.76	0.0855513	-0.0364147	-0.00912681	-0.0144398
1561.4	0.0846122	-0.0349582	-0.00905374	-0.0158778
1562.04	0.0837579	-0.0338483	-0.0090135	-0.0168287
1562.68	0.0830121	-0.0331973	-0.00899988	-0.0171485
1563.33	0.0823113	-0.0328475	-0.0089989	-0.0170216
1563.97	0.0815697	-0.0325722	-0.00899297	-0.0167259
1564.61	0.0807322	-0.0322228	-0.0089716	-0.0164562
1565.25	0.0797828	-0.0317555	-0.00893834	-0.0162862
1565.9	0.0787365	-0.0312068	-0.0089061	-0.0161832
1566.54	0.0776282	-0.0306649	-0.00888276	-0.0160384
1567.18	0.0765032	-0.0302381	-0.00886983	-0.0157114
1567.83	0.0753954	-0.0299976	-0.008867	-0.0151079
1568.47	0.0742903	-0.0298843	-0.00887606	-0.0142972
1569.11	0.0731161	-0.0296764	-0.00889394	-0.0135518
1569.75	0.0717974	-0.0291361	-0.00890976	-0.0131656
1570.4	0.0703263	-0.0282352	-0.00891089	-0.0131771
1571.04	0.068766	-0.0271892	-0.00889412	-0.0133294
1571.68	0.0671905	-0.0262433	-0.00886875	-0.0133365
1572.33	0.0656319	-0.0254676	-0.00884855	-0.0131234
1572.97	0.0640918	-0.0248111	-0.00883991	-0.0127518
1573.61	0.0625972	-0.02432	-0.00883734	-0.0121538
1574.25	0.0612077	-0.0241737	-0.00883284	-0.011101
1574.9	0.0599293	-0.0243858	-0.00882569	-0.00957954
1575.54	0.0586337	-0.0245402	-0.00882077	-0.00811347
1576.18	0.0571341	-0.024047	-0.00882024	-0.00744793
1576.83	0.0553754	-0.022739	-0.00882125	-0.00780281
1577.47	0.0534959	-0.0210567	-0.0088205	-0.00863478
1578.11	0.0516792	-0.0195719	-0.00881803	-0.00922516
1578.75	0.0499968	-0.0184931	-0.0088149	-0.00931087
1579.4	0.0484152	-0.0176862	-0.00881118	-0.00906718
1580.04	0.0468878	-0.016979	-0.00880688	-0.00872201
1580.68	0.0453997	-0.0163039	-0.00880256	-0.00836557
1581.33	0.0439488	-0.0156451	-0.00879675	-0.00801274
1581.97	0.0425313	-0.0149932	-0.00878733	-0.00767028
1582.61	0.0411419	-0.0143492	-0.00877205	-0.00734317
1583.25	0.0397772	-0.0137179	-0.00874782	-0.00703782
1583.9	0.038433	-0.0130998	-0.00870916	-0.00676054
1584.54	0.0371068	-0.0124995	-0.00865114	-0.00650439
1585.18	0.0358031	-0.0119264	-0.00857407	-0.00625566
1585.83	0.034534	-0.0113837	-0.00848758	-0.0060125
1586.47	0.0333102	-0.0108641	-0.00840905	-0.00578189
1587.11	0.0321335	-0.0103582	-0.00835162	-0.00556964
1587.75	0.0310003	-0.00986502	-0.00831133	-0.00537905
1588.4	0.0299094	-0.00939849	-0.00826833	-0.00520778
1589.04	0.0288609	-0.00897622	-0.00820372	-0.00505096
1589.68	0.0278454	-0.00860023	-0.00811052	-0.0049119
1590.32	0.0268495	-0.00825414	-0.00799078	-0.00480074
1590.97	0.0258686	-0.00792199	-0.00784722	-0.00472152
1591.61	0.0249109	-0.00760227	-0.00768518	-0.00466937
1592.25	0.0239911	-0.00730601	-0.00751495	-0.00463766
1592.9	0.0231231	-0.00704595	-0.0073477	-0.00461912
1593.54	0.0223135	-0.0068225	-0.00718674	-0.00461087
1594.18	0.0215562	-0.00662246	-0.0070236	-0.00462341
1594.82	0.0208369	-0.00643396	-0.00684372	-0.00467092
1595.47	0.0201443	-0.00626063	-0.00663802	-0.00475338
1596.11	0.0194789	-0.00611109	-0.00641069	-0.00486279
1596.75	0.0188503	-0.00598899	-0.00617072	-0.00500041
1597.4	0.0182691	-0.00589356	-0.00591862	-0.00517124
1598.04	0.0177397	-0.00582093	-0.00564858	-0.00537091
1598.68	0.0172609	-0.00576103	-0.00536355	-0.00558808
1599.32	0.016832	-0.00570905	-0.0050765	-0.00581169
1599.97	0.016451	-0.0056749	-0.00479442	-0.00603396
1600.61	0.0161046	-0.00567052	-0.00451034	-0.00625306
1601.25	0.0157675	-0.00569156	-0.004219	-0.00647366
1601.9	0.0154188	-0.00572199	-0.00392824	-0.00670201
1602.54	0.0150583	-0.00574881	-0.00364795	-0.00694484
1603.18	0.0146998	-0.00576726	-0.00337106	-0.0072087
1603.82	0.0143505	-0.00577965	-0.0030798	-0.00748998
1604.47	0.014003	-0.00579205	-0.00276926	-0.00776961
1605.11	0.0136451	-0.00580907	-0.00245503	-0.00802827
1605.75	0.0132718	-0.00582972	-0.0021525	-0.0082629
1606.4	0.0128857	-0.00584817	-0.00186065	-0.00848565
1607.04	0.0124939	-0.00585884	-0.00157204	-0.00870407
1607.68	0.0121083	-0.00586489	-0.00128642	-0.00891054
1608.32	0.0117375	-0.00587595	-0.00100771	-0.00909385
1608.97	0.0113696	-0.0058879	-0.000732601	-0.00927013
1609.61	0.0109731	-0.00587603	-0.000452399	-0.00948232
1610.25	0.0105245	-0.00582325	-0.000158459	-0.00975347
1610.89	0.010032	-0.00574046	0.000153959	-0.0100549
1611.54	0.0095261	-0.00565195	0.000482291	-0.010337
1612.18	0.00903225	-0.00556865	0.000811577	-0.0105778
1612.82	0.00855252	-0.00548506	0.00112379	-0.0107954
1613.47	0.00807652	-0.00541526	0.00141355	-0.0109873
1614.11	0.00761881	-0.00546673	0.00168705	-0.0110283
1614.75	0.00723422	-0.00582635	0.00194898	-0.010688
1615.39	0.00694913	-0.00653258	0.00219986	-0.00991654
1616.04	0.00667301	-0.00723961	0.00244895	-0.00913981
1616.68	0.00624534	-0.00739804	0.00271082	-0.00903872
1617.32	0.00561079	-0.00679842	0.00298911	-0.00987521
1617.97	0.00489533	-0.00580722	0.00327048	-0.0111983
1618.61	0.00427383	-0.00496376	0.00354314	-0.0123377
1619.25	0.00381005	-0.00448591	0.00380859	-0.0130172
1619.89	0.00345936	-0.00425202	0.00407094	-0.0133801
1620.54	0.00317529	-0.00410861	0.0043219	-0.013612
1621.18	0.00295991	-0.00404888	0.00454804	-0.0137219
1621.82	0.0028207	-0.00412908	0.00474626	-0.0136389
1622.47	0.00271618	-0.00430354	0.00492543	-0.013407
1623.11	0.00255698	-0.00438052	0.00508988	-0.0132406
1623.75	0.00226408	-0.00417107	0.00523239	-0.0133548
1624.39	0.00182921	-0.0036884	0.00534344	-0.0137311
1625.04	0.00131398	-0.00315022	0.00541776	-0.0141095
1625.68	0.000793219	-0.00277072	0.00545156	-0.0142325
1626.32	0.000309646	-0.00259686	0.00544125	-0.0140419
1626.97	-0.000136673	-0.00252682	0.00538951	-0.0136648
1627.61	-0.000572383	-0.0024147	0.00530416	-0.0132827
1628.25	-0.00101936	-0.00216848	0.00518453	-0.0130026
1628.89	-0.001468	-0.00180566	0.00501353	-0.0127902
1629.54	-0.00188702	-0.00141734	0.00477082	-0.0125322
1630.18	-0.00225568	-0.00107408	0.00446111	-0.0121655
1630.82	-0.00257266	-0.000787139	0.00412041	-0.0117117
1631.46	-0.00284135	-0.000537038	0.00378627	-0.011209
1632.11	-0.00305313	-0.000317752	0.003465	-0.0106521
1632.75	-0.00317448	-0.000197887	0.00313538	-0.00994843
1633.39	-0.0031479	-0.00034076	0.00278634	-0.00891632
1634.04	-0.0029484	-0.000835836	0.00243497	-0.00748646
1634.68	-0.00265068	-0.00144631	0.00210869	-0.00598174
1635.32	-0.00239629	-0.00168341	0.00181842	-0.00500858
1635.96	-0.00226128	-0.00125295	0.00155699	-0.00490624
1636.61	-0.00218761	-0.000346065	0.00130695	-0.00541151
1637.25	-0.00207037	0.000603139	0.00104654	-0.0059737
1637.89	-0.00187629	0.00133169	0.000756979	-0.00626272
1638.54	-0.00165731	0.00184602	0.000430942	-0.00627571
1639.18	-0.0014801	0.00224024	7.59363e-05	-0.00611216
1639.82	-0.0013811	0.00256538	-0.000291944	-0.00582135
1640.46	-0.00137407	0.00284195	-0.000654995	-0.00542712
1641.11	-0.00146604	0.00308931	-0.00100005	-0.00496739
1641.75	-0.00165617	0.00331753	-0.00132501	-0.00447983
1642.39	-0.00193447	0.00351918	-0.00163972	-0.00397885
1643.04	-0.00227755	0.00364912	-0.00195599	-0.00342244
1643.68	-0.00263751	0.0035944	-0.00228316	-0.00267535
1644.32	-0.00295538	0.00324869	-0.00262713	-0.00159782
1644.96	-0.00321358	0.00270075	-0.00299281	-0.000273049
1645.61	-0.00346124	0.00227654	-0.00338143	0.000925899
1646.25	-0.00375968	0.00227809	-0.00378883	0.00163603
1646.89	-0.00412041	0.00270462	-0.00420797	0.00184441
1647.54	-0.00452149	0.00332087	-0.00463593	0.00182813
1648.18	-0.00495404	0.00393343	-0.005081	0.00183463
1648.82	-0.00541192	0.00448227	-0.00555837	0.00195146
1649.46	-0.00584364	0.00488818	-0.00607854	0.00226825
1650.11	-0.00614685	0.00491637	-0.0066399	0.00305176
1650.75	-0.00621957	0.00426823	-0.00723028	0.00465965
1651.39	-0.0060522	0.00290358	-0.00783008	0.00713849
1652.04	-0.00579894	0.00133485	-0.00841439	0.00983989
1652.68	-0.00571918	0.000449181	-0.00895655	0.0116376
1653.32	-0.00596946	0.000817239	-0.00943297	0.0118039
1653.96	-0.00645828	0.00219452	-0.00982982	0.0106325
1654.61	-0.00694275	0.00381833	-0.0101493	0.00906056
1655.25	-0.00724161	0.00508255	-0.0104041	0.0078389
1655.89	-0.0073244	0.00582671	-0.0106014	0.00718749
1656.53	-0.00726575	0.00617146	-0.0107344	0.00698251
1657.18	-0.00717318	0.00628895	-0.0107979	0.007011
1657.82	-0.00713158	0.00630164	-0.0108085	0.00710464
1658.46	-0.00716656	0.00626564	-0.0107934	0.0071851
1659.11	-0.00724888	0.00619698	-0.0107633	0.00723225
1659.75	-0.00733405	0.0060904	-0.0107052	0.0072481
1660.39	-0.00739133	0.00590849	-0.0105997	0.00728238
1661.03	-0.00741559	0.00561166	-0.0104387	0.00740117
1661.68	-0.00743163	0.00524729	-0.0102265	0.00756049
1662.32	-0.00748003	0.00496924	-0.00997281	0.00756496
1662.96	-0.00757918	0.00491452	-0.00968951	0.00723374
1663.61	-0.00770146	0.00506774	-0.00939128	0.00658816
1664.25	-0.00779316	0.00527161	-0.00909129	0.00583503
1664.89	-0.00782031	0.00537261	-0.00879443	0.00517583
1665.53	-0.00779271	0.00533754	-0.00849429	0.00466606
1666.18	-0.00774002	0.00520724	-0.00818434	0.00428021
1666.82	-0.00766799	0.00496626	-0.00787354	0.00406352
1667.46	-0.00755858	0.00454059	-0.00758365	0.00410837
1668.11	-0.00742209	0.00396132	-0.00732189	0.0043467
1668.75	-0.00731957	0.00343782	-0.00706622	0.00448504
1669.39	-0.00730574	0.00318271	-0.00678444	0.004253
1670.03	-0.00736544	0.00320104	-0.00646877	0.0036695
1670.68	-0.00743726	0.00332561	-0.00614166	0.00297394
1671.32	-0.00748885	0.00342488	-0.0058265	0.00234577
1671.96	-0.00753182	0.00347537	-0.00552854	0.00180587
1672.61	-0.00756115	0.00343281	-0.0052444	0.00139144
1673.25	-0.00752661	0.00315955	-0.00498059	0.00126696
1673.89	-0.00740007	0.00259921	-0.00474954	0.00151208
1674.53	-0.00724804	0.00197732	-0.00455284	0.00185955
1675.18	-0.007186	0.00167292	-0.00437886	0.00184047
1675.82	-0.00725332	0.00184068	-0.00421715	0.00125706
1676.46	-0.00737169	0.00226143	-0.00406846	0.000380039
1677.1	-0.00743669	0.00259838	-0.00393799	-0.000366956
1677.75	-0.00741309	0.00269252	-0.00382739	-0.00078097
1678.39	-0.0073382	0.00258744	-0.00373331	-0.000917405
1679.03	-0.00727379	0.00239381	-0.00364792	-0.000927001
1679.68	-0.00726518	0.0021998	-0.00355592	-0.000939786
1680.32	-0.00731549	0.00203291	-0.00343871	-0.00100639
1680.96	-0.00737639	0.00183794	-0.00328684	-0.00106212
1681.6	-0.00737025	0.00148746	-0.00310761	-0.000941843
1682.25	-0.00722802	0.000826433	-0.00291869	-0.000444874
1682.89	-0.00693226	-0.000212669	-0.00273441	0.000519603
1683.53	-0.00656572	-0.00141877	-0.00255817	0.00169002
1684.18	-0.00631493	-0.00225085	-0.00238182	0.0023879
1684.82	-0.00635241	-0.00219867	-0.0021939	0.00196977
1685.46	-0.00667028	-0.0013006	-0.00199288	0.000480369
1686.1	-0.00707	-0.000166997	-0.001792	-0.00131615
1686.75	-0.00734125	0.000585735	-0.00160643	-0.00264433
1687.39	-0.00741982	0.000812471	-0.00143652	-0.003315
1688.03	-0.00736986	0.000747845	-0.00127068	-0.00361457
1688.68	-0.00726879	0.000630945	-0.0011045	-0.0038439
1689.32	-0.00714497	0.000539109	-0.000946045	-0.00411057
1689.96	-0.00699417	0.000474051	-0.00079833	-0.00442584
1690.6	-0.0068028	0.000430018	-0.000648201	-0.00478342
1691.25	-0.0065569	0.00038138	-0.000476107	-0.00514655
1691.89	-0.00625853	0.000298224	-0.000272989	-0.00547504
1692.53	-0.00592728	0.000154682	-4.47333e-05	-0.00573482
1693.18	-0.00555917	-0.00016395	0.000195593	-0.00577468
1693.82	-0.0051101	-0.000879638	0.000435509	-0.00530491
1694.46	-0.00458024	-0.00204477	0.00066378	-0.00424961
1695.1	-0.00410876	-0.0032407	0.000873022	-0.00312755
1695.75	-0.00390751	-0.00378073	0.00106238	-0.00279352
1696.39	-0.00405358	-0.00337157	0.00123558	-0.00361289
1697.03	-0.00438374	-0.00247483	0.00139278	-0.00501309
1697.67	-0.00462469	-0.00192761	0.00152741	-0.00595853
1698.32	-0.00460625	-0.0022586	0.00163525	-0.00579737
1698.96	-0.00436727	-0.00331803	0.00172286	-0.00471664
1699.6	-0.00411386	-0.00440117	0.0018037	-0.0035887
1700.25	-0.00406884	-0.00475103	0.00188576	-0.00334933
1700.89	-0.00429677	-0.00414324	0.00196673	-0.00427695
1701.53	-0.00465729	-0.00304314	0.00203864	-0.0057968
1702.17	-0.00494547	-0.00214064	0.00209462	-0.00705566
1702.82	-0.005066	-0.00177087	0.00213228	-0.00763825
1703.46	-0.00505978	-0.00180868	0.00215463	-0.00770003
1704.1	-0.00500423	-0.00198114	0.00216805	-0.00758284
1704.75	-0.00493235	-0.00212774	0.00217811	-0.00749085
1705.39	-0.00483751	-0.00220253	0.00218514	-0.00748501
1706.03	-0.0047139	-0.00218493	0.00218564	-0.00759434
1706.67	-0.00457458	-0.00206169	0.00217576	-0.00783909
1707.32	-0.00443893	-0.0018649	0.00215647	-0.00817777
1707.96	-0.00431703	-0.00167945	0.00213394	-0.00849373
1708.6	-0.0042131	-0.00158205	0.00211259	-0.00867953
1709.25	-0.00414063	-0.00156682	0.00208901	-0.00873776
1709.89	-0.00411766	-0.00156084	0.00205444	-0.00876135
1710.53	-0.00414606	-0.0015144	0.0020052	-0.00881303
1711.17	-0.00420585	-0.00144722	0.0019466	-0.00887159
1711.82	-0.00426233	-0.0014159	0.00188586	-0.00887925
1712.46	-0.00426755	-0.00148387	0.00182572	-0.00877504
1713.1	-0.00417222	-0.00169117	0.00176604	-0.00851626
1713.75	-0.00396583	-0.00199075	0.00170777	-0.00814717
1714.39	-0.00369035	-0.00226621	0.00165171	-0.00779055
1715.03	-0.00339018	-0.00249677	0.0015953	-0.00746267
1715.67	-0.00306882	-0.00283308	0.00153503	-0.00698193
1716.32	-0.00273346	-0.00337345	0.00147115	-0.00623625
1716.96	-0.0024626	-0.00390195	0.001408	-0.00550001
1717.6	-0.00237153	-0.00401591	0.00134811	-0.00527712
1718.24	-0.00250398	-0.00354562	0.00128886	-0.00577516
1718.89	-0.00279045	-0.00273557	0.00122685	-0.00667904
1719.53	-0.00311972	-0.00198305	0.00116331	-0.00748825
1720.17	-0.00341414	-0.00150687	0.00110282	-0.00794431
1720.82	-0.00363587	-0.00129496	0.00104768	-0.00809092
1721.46	-0.0037628	-0.00124714	0.000996068	-0.00807275
1722.1	-0.0037898	-0.00127345	0.000944596	-0.00799582
1722.74	-0.00373869	-0.00130266	0.000890872	-0.00792697
1723.39	-0.00364554	-0.00128723	0.000836251	-0.00790828
1724.03	-0.00353752	-0.00122359	0.00078554	-0.00794004
1724.67	-0.0034219	-0.00114421	0.000743577	-0.0079877
1725.32	-0.00329315	-0.00108094	0.00070869	-0.00801763
1725.96	-0.00314619	-0.00104292	0.000670586	-0.00802124
1726.6	-0.00298816	-0.00102046	0.000616712	-0.00800687
1727.24	-0.00283758	-0.00100994	0.000543097	-0.00797119
1727.89	-0.00271035	-0.00103075	0.000456885	-0.00788421
1728.53	-0.00260789	-0.00110153	0.000370847	-0.00772209
1729.17	-0.00252411	-0.00119014	0.000294645	-0.00752778
1729.82	-0.00245212	-0.00122315	0.000230139	-0.00739642
1730.46	-0.00237502	-0.00119195	0.00017317	-0.00734341
1731.1	-0.0022562	-0.00124187	0.000117383	-0.00719471
1731.74	-0.00205732	-0.00159304	5.63008e-05	-0.0066794
1732.39	-0.00178021	-0.00231594	-1.49861e-05	-0.00570311
1733.03	-0.00149287	-0.00316861	-9.73805e-05	-0.00455738
1733.67	-0.00130551	-0.00368919	-0.000185342	-0.0038139
1734.32	-0.00129531	-0.00353168	-0.000269508	-0.00390836
1734.96	-0.00144305	-0.00276081	-0.000343585	-0.00476561
1735.6	-0.00164856	-0.00179445	-0.000408534	-0.00586629
1736.24	-0.0018101	-0.00105116	-0.000468751	-0.00669011
1736.89	-0.00188266	-0.000690281	-0.000528534	-0.00704225
1737.53	-0.00186576	-0.00066305	-0.000590296	-0.0069893
1738.17	-0.00177506	-0.000867156	-0.000655573	-0.00665926
1738.82	-0.00164916	-0.00116288	-0.000722584	-0.00621983
1739.46	-0.0015551	-0.00134209	-0.000786498	-0.00592415
1740.1	-0.00154418	-0.00125023	-0.000843506	-0.00596726
1740.74	-0.00159878	-0.00095039	-0.000893588	-0.00627866
1741.39	-0.00164829	-0.00066869	-0.00093936	-0.0065812
1742.03	-0.00164232	-0.000557376	-0.000982447	-0.00668376
1742.67	-0.001593	-0.000570662	-0.0010225	-0.00663771
1743.31	-0.00154488	-0.0005756	-0.00105959	-0.00660484
1743.96	-0.00152186	-0.000514643	-0.0010931	-0.0066552
1744.6	-0.00151279	-0.000432134	-0.0011227	-0.00673434
1745.24	-0.00149729	-0.000391912	-0.00114702	-0.00676587
1745.89	-0.00146615	-0.000418037	-0.00116468	-0.00672176
1746.53	-0.00142068	-0.000500267	-0.0011744	-0.00661127
1747.17	-0.00136817	-0.00060801	-0.00117618	-0.00646648
1747.81	-0.00132259	-0.000695096	-0.00117109	-0.00634352
1748.46	-0.00129222	-0.000744684	-0.00116139	-0.00627219
1749.1	-0.00126084	-0.000825576	-0.00114863	-0.00617818
1749.74	-0.00120122	-0.00103444	-0.00113462	-0.00594145
1750.39	-0.00112475	-0.00132897	-0.00111961	-0.00560316
1751.03	-0.00109691	-0.00148372	-0.00110267	-0.00543042
1751.67	-0.00117292	-0.00130926	-0.00108285	-0.0056561
1752.31	-0.00132912	-0.000878889	-0.00106314	-0.00619295
1752.96	-0.00148579	-0.00045168	-0.00105005	-0.00672229
1753.6	-0.00158687	-0.000207558	-0.00104793	-0.00702058
1754.24	-0.00162824	-0.000154097	-0.00105388	-0.00707868
1754.89	-0.00162467	-0.00023739	-0.00106134	-0.00696491
1755.53	-0.00159266	-0.000406906	-0.00106631	-0.00674401
1756.17	-0.00156269	-0.0005701	-0.00107122	-0.0065317
1756.81	-0.00156986	-0.000612527	-0.00107917	-0.00646904
1757.46	-0.00162123	-0.000504628	-0.00108877	-0.00659065
1758.1	-0.00168958	-0.000327904	-0.00109541	-0.00679483
1758.74	-0.0017391	-0.000194274	-0.00109763	-0.0069449
1759.39	-0.00174383	-0.000186156	-0.00109921	-0.00694
1760.03	-0.00169416	-0.000341535	-0.00110468	-0.00673211
1760.67	-0.00161015	-0.00060926	-0.00111434	-0.00638621
1761.31	-0.00154387	-0.000827156	-0.00112561	-0.00610606
1761.96	-0.00154372	-0.000831384	-0.00113651	-0.00609504
1762.6	-0.00160863	-0.000613097	-0.00114787	-0.00635899
1763.24	-0.0016912	-0.000324085	-0.00116191	-0.0067046
1763.88	-0.00174595	-0.000119008	-0.0011784	-0.00694007
1764.53	-0.00176448	-3.14228e-05	-0.00119471	-0.00702736
1765.17	-0.00176031	-1.87494e-05	-0.00120858	-0.0070212
1765.81	-0.00173539	-7.78921e-05	-0.00121926	-0.00692581
1766.46	-0.00167936	-0.000248257	-0.00122725	-0.00669297
1767.1	-0.00160298	-0.000496767	-0.00123345	-0.00636506
1767.74	-0.00154931	-0.000677381	-0.00124021	-0.00612348
1768.38	-0.00155442	-0.000668306	-0.00125019	-0.0061178
1769.03	-0.00160085	-0.000525545	-0.00126439	-0.00627713
1769.67	-0.00162636	-0.000453062	-0.00128152	-0.00634893
1770.31	-0.00157563	-0.000626121	-0.00130069	-0.00611793
1770.96	-0.00144658	-0.00104661	-0.00132059	-0.00558249
1771.6	-0.0013001	-0.00151757	-0.00133902	-0.00498553
1772.24	-0.00122749	-0.00174465	-0.00135317	-0.00468932
1772.88	-0.00128166	-0.00155088	-0.00136097	-0.00491198
1773.53	-0.0014275	-0.00104618	-0.00136436	-0.00551851
1774.17	-0.00157302	-0.000535607	-0.00136843	-0.00613309
1774.81	-0.00165555	-0.000234198	-0.0013786	-0.00649002
1775.46	-0.00168398	-0.000119247	-0.00139579	-0.00661558
1776.1	-0.00169729	-5.93849e-05	-0.0014146	-0.00667175
1776.74	-0.00171211	6.89179e-06	-0.00142907	-0.00673736
1777.38	-0.0017205	5.65685e-05	-0.00143804	-0.00678641
1778.03	-0.00171314	6.17541e-05	-0.00144528	-0.00678243
1778.67	-0.00168935	1.93901e-05	-0.00145347	-0.00671789
1779.31	-0.00165398	-5.56782e-05	-0.00146188	-0.00660973
1779.96	-0.00161903	-0.000123829	-0.00146914	-0.00650797
1780.6	-0.00160053	-0.000132501	-0.0014765	-0.00647788
1781.24	-0.00160572	-6.42873e-05	-0.00148675	-0.00654066
1781.88	-0.00162448	3.47495e-05	-0.00150028	-0.00664276
1782.53	-0.00163564	8.66279e-05	-0.00151583	-0.00669217
1783.17	-0.00162103	4.36492e-05	-0.00153112	-0.00662952
1783.81	-0.00158149	-6.82659e-05	-0.00154463	-0.0064803
1784.45	-0.00154194	-0.000160713	-0.00155657	-0.00635075
1785.1	-0.00153262	-0.000153992	-0.00156813	-0.00634253
1785.74	-0.00155939	-5.14016e-05	-0.00157992	-0.00645751
1786.38	-0.00159796	7.11642e-05	-0.00158994	-0.00660387
1787.03	-0.00162055	0.000148889	-0.00159587	-0.00669781
1787.67	-0.00162065	0.000172991	-0.00159939	-0.00672368
1788.31	-0.00160547	0.000155654	-0.00160477	-0.00669558
1788.95	-0.00157583	9.36836e-05	-0.00161465	-0.00660853
1789.6	-0.00152523	-2.8383e-05	-0.00162864	-0.00644316
1790.24	-0.0014481	-0.000227761	-0.0016466	-0.00617953
1790.88	-0.00134973	-0.000509072	-0.00166893	-0.00581581
1791.53	-0.00125387	-0.000811134	-0.00169186	-0.0054298
1792.17	-0.00120402	-0.000981152	-0.00170831	-0.00520807
1792.81	-0.00123323	-0.000882078	-0.00171546	-0.00531752
1793.45	-0.00132632	-0.000551481	-0.00171735	-0.00571403
1794.1	-0.00142599	-0.000193018	-0.00171954	-0.00615062
1794.74	-0.00148511	1.90735e-05	-0.001723	-0.00641151
1795.38	-0.00150218	8.00341e-05	-0.00172619	-0.00648598
1796.03	-0.00150381	9.15006e-05	-0.00173087	-0.00649573
1796.67	-0.00150549	0.000115279	-0.00174017	-0.00651737
1797.31	-0.001499	0.000125989	-0.00175288	-0.0065216
1797.95	-0.00147124	7.82013e-05	-0.00176397	-0.00645318
1798.6	-0.00142662	-2.13273e-05	-0.0017713	-0.0063197
1799.24	-0.00138811	-0.000114057	-0.00177815	-0.00619403
1799.88	-0.00137482	-0.000150003	-0.00178761	-0.00613861
1800.53	-0.00138181	-0.000133112	-0.00179884	-0.00614813
1801.17	-0.00138971	-9.79751e-05	-0.00180869	-0.00618082
1801.81	-0.00139152	-5.47841e-05	-0.0018164	-0.00622522
1802.45	-0.00139746	1.25803e-05	-0.00182376	-0.00630165
1803.1	-0.0014137	0.000102591	-0.00183151	-0.00640702
1803.74	-0.00143231	0.000183832	-0.00183859	-0.00650045
1804.38	-0.00144324	0.000231184	-0.00184284	-0.00655129
1805.03	-0.0014454	0.000248291	-0.00184511	-0.0065643
1805.67	-0.00144117	0.000247553	-0.00184806	-0.00655503
1806.31	-0.00143129	0.000235058	-0.00185459	-0.00653144
1806.95	-0.00141722	0.000219274	-0.00186224	-0.00650407
1807.6	-0.00140366	0.000210673	-0.00186441	-0.00648535
1808.24	-0.00139216	0.000202481	-0.0018592	-0.00646845
1808.88	-0.00137724	0.000171326	-0.00185367	-0.00642776
1809.52	-0.00135556	0.000110488	-0.00185728	-0.00635669
1810.17	-0.001335	5.16064e-05	-0.00187171	-0.00629189
1810.81	-0.0013293	3.81209e-05	-0.0018887	-0.00628057
1811.45	-0.00134252	8.11853e-05	-0.00190079	-0.00633025
1812.1	-0.0013645	0.000152282	-0.00190761	-0.00640379
1812.74	-0.0013814	0.000216909	-0.00191362	-0.00646261
1813.38	-0.00138811	0.000261538	-0.00192104	-0.00649742
1814.02	-0.00138609	0.000287291	-0.00192766	-0.006517
1814.67	-0.00137804	0.000295501	-0.00193141	-0.00652531
1815.31	-0.00136552	0.000286534	-0.0019349	-0.006518
1815.95	-0.00135177	0.0002666	-0.00194208	-0.00649401
1816.6	-0.00134122	0.00024765	-0.00195328	-0.00646314
1817.24	-0.00133613	0.000242263	-0.00196404	-0.00644357
1817.88	-0.00133455	0.000255331	-0.00196947	-0.00644881
1818.52	-0.00133228	0.000278007	-0.00196892	-0.00647278
1819.17	-0.00132811	0.000295069	-0.00196682	-0.00649572
1819.81	-0.00132392	0.000299647	-0.00196767	-0.00650429
1820.45	-0.00132	0.000295311	-0.00197314	-0.00649715
1821.1	-0.00131319	0.000287056	-0.00198221	-0.00647806
1821.74	-0.00130156	0.000276264	-0.00199359	-0.00645092
1822.38	-0.00128366	0.000253364	-0.0020059	-0.00641049
1823.02	-0.00125321	0.000189636	-0.00201718	-0.00632596
1823.67	-0.00120567	6.23837e-05	-0.00202434	-0.00616945
1824.31	-0.00115399	-9.14149e-05	-0.00202656	-0.00598383
1824.95	-0.0011263	-0.000174474	-0.00202636	-0.00588506
1825.6	-0.00113868	-0.000119641	-0.00202651	-0.00595257
1826.24	-0.00117654	3.03984e-05	-0.00202653	-0.00613288
1826.88	-0.0012073	0.000155549	-0.00202554	-0.00628065
1827.52	-0.00120298	0.000155486	-0.00202503	-0.0062767
1828.17	-0.00115599	1.15484e-05	-0.00202784	-0.00609835
1828.81	-0.00108456	-0.000205059	-0.00203329	-0.00583046
1829.45	-0.00102894	-0.000363652	-0.00203795	-0.00563187
1830.09	-0.00102295	-0.000355765	-0.00204107	-0.00563939
1830.74	-0.00106355	-0.000187226	-0.00204479	-0.00584987
1831.38	-0.00111713	2.8763e-05	-0.00205155	-0.00612225
1832.02	-0.00115509	0.00018115	-0.00206134	-0.00631416
1832.67	-0.00117316	0.000247389	-0.00207183	-0.00639253
1833.31	-0.00117886	0.000267714	-0.00208104	-0.00640859
1833.95	-0.00117674	0.00027784	-0.00208694	-0.00641073
1834.59	-0.00116909	0.000281461	-0.00208876	-0.00640934
1835.24	-0.00115918	0.000268538	-0.0020877	-0.00639583
1835.88	-0.00114833	0.000238825	-0.00208546	-0.00636841
1836.52	-0.00113765	0.000208415	-0.00208465	-0.00634087
1837.17	-0.00113029	0.000197653	-0.00208696	-0.00633162
1837.81	-0.00112883	0.000211563	-0.00209384	-0.00634633
1838.45	-0.00113164	0.00023783	-0.00210391	-0.00637375
1839.09	-0.0011337	0.000259586	-0.00211287	-0.00639639
1839.74	-0.00113067	0.000267554	-0.00211631	-0.00640136
1840.38	-0.00112222	0.000261735	-0.00211358	-0.0063869
1841.02	-0.0011062	0.000235673	-0.00210766	-0.0063477
1841.67	-0.00106924	0.000143871	-0.00210261	-0.00623091
1842.31	-0.000990517	-8.83751e-05	-0.00210279	-0.0059445
1842.95	-0.000873797	-0.00045782	-0.00211137	-0.00548889
1843.59	-0.00077156	-0.000794124	-0.00212818	-0.00507181
1844.24	-0.000750642	-0.000865113	-0.00214705	-0.00497966
1844.88	-0.000823986	-0.000614222	-0.00215995	-0.00528296
1845.52	-0.000932667	-0.00023032	-0.00216247	-0.00574894
1846.17	-0.00100659	5.0351e-05	-0.00215751	-0.00608842
1846.81	-0.00102649	0.000154905	-0.00215196	-0.00621529
1847.45	-0.00101925	0.000164993	-0.00215173	-0.00623148
1848.09	-0.00101373	0.000173509	-0.00215733	-0.00624921
1848.74	-0.00101829	0.000205662	-0.00216431	-0.00629525
1849.38	-0.00102866	0.000243384	-0.00216764	-0.00634515
1850.02	-0.00103947	0.000268307	-0.00216762	-0.00637617
1850.66	-0.00104545	0.000277471	-0.00216827	-0.00638472
1851.31	-0.00104306	0.000277646	-0.00217294	-0.00638027
1851.95	-0.00103347	0.000276666	-0.00218034	-0.00637424
1852.59	-0.00102265	0.000277575	-0.00218781	-0.0063721
1853.24	-0.00101754	0.000280105	-0.0021941	-0.00637452
1853.88	-0.0010198	0.000283007	-0.00220042	-0.00637967
1854.52	-0.00102417	0.000284433	-0.00220722	-0.00638329
1855.16	-0.00102408	0.00028424	-0.00221479	-0.00638134
1855.81	-0.00101766	0.000283774	-0.00222207	-0.00637294
1856.45	-0.00100813	0.000282716	-0.00222667	-0.00635929
1857.09	-0.000999376	0.000278804	-0.00222544	-0.00634236
1857.74	-0.000992931	0.000272956	-0.00221799	-0.00632717
1858.38	-0.000989191	0.000270195	-0.00220935	-0.00631947
1859.02	-0.000987701	0.000270788	-0.00220679	-0.00631993
1859.66	-0.000985764	0.000270646	-0.00221303	-0.00632388
1860.31	-0.000979319	0.000267524	-0.00222407	-0.00632654
1860.95	-0.000968341	0.000264864	-0.002232	-0.00632703
1861.59	-0.000958774	0.000266757	-0.00223224	-0.00632654
1862.24	-0.000956774	0.000272982	-0.00222736	-0.00632641
1862.88	-0.000961065	0.000279944	-0.00222469	-0.00632521
1863.52	-0.000964426	0.000283457	-0.00223032	-0.00631732
1864.16	-0.000960521	0.000278968	-0.00224452	-0.00629582
1864.81	-0.000947252	0.0002583	-0.00226158	-0.00625697
1865.45	-0.000926174	0.00021366	-0.00227538	-0.00619972
1866.09	-0.000899013	0.000142045	-0.00228352	-0.00612195
1866.74	-0.000863329	4.12688e-05	-0.00228771	-0.00601171
1867.38	-0.000813954	-9.13665e-05	-0.00228975	-0.00585432
1868.02	-0.000755053	-0.000236444	-0.00228954	-0.00567047
1868.66	-0.000709213	-0.000330869	-0.00228684	-0.00554311
1869.31	-0.000702575	-0.000305738	-0.00228469	-0.00556615
1869.95	-0.000738747	-0.000159517	-0.00228687	-0.00574678
1870.59	-0.000793517	2.76342e-05	-0.00229255	-0.00598478
1871.23	-0.000838239	0.000168465	-0.00229707	-0.00616542
1871.88	-0.000861224	0.000237711	-0.00229877	-0.00625161
1872.52	-0.000866815	0.00026181	-0.00230186	-0.00627647
1873.16	-0.000863209	0.000270549	-0.00231022	-0.00628085
1873.81	-0.00085457	0.000274729	-0.0023221	-0.00628123
1874.45	-0.000843454	0.000276286	-0.0023323	-0.00628013
1875.09	-0.000832122	0.000277434	-0.00233667	-0.00627883
1875.73	-0.00082171	0.00027936	-0.00233535	-0.0062792
1876.38	-0.000811465	0.000281557	-0.00233156	-0.0062809
1877.02	-0.000800978	0.000283387	-0.00232934	-0.0062817
1877.66	-0.000792813	0.000283368	-0.0023297	-0.00627827
1878.31	-0.000790041	0.000281055	-0.00233037	-0.00627101
1878.95	-0.000789125	0.000277996	-0.00232966	-0.00626411
1879.59	-0.000782121	0.000277754	-0.00232939	-0.00626152
1880.23	-0.00076532	0.000281662	-0.00233373	-0.00626377
1880.88	-0.000744246	0.000287142	-0.00234456	-0.00626849
1881.52	-0.000727687	0.000289164	-0.00235854	-0.00627276
1882.16	-0.000718795	0.00028301	-0.00237017	-0.0062736
1882.81	-0.00071422	0.000268355	-0.00237567	-0.00626871
1883.45	-0.00070852	0.000250131	-0.00237597	-0.00625923
1884.09	-0.000699043	0.00023726	-0.00237488	-0.00625021
1884.73	-0.000686776	0.000236318	-0.00237584	-0.00624711
1885.38	-0.000674512	0.000246435	-0.00238054	-0.00625087
1886.02	-0.000663541	0.00025928	-0.00238766	-0.00625785
1886.66	-0.000649977	0.000259403	-0.00239342	-0.00625542
1887.31	-0.000626069	0.00022576	-0.00239463	-0.00621961
1887.95	-0.000586838	0.000147142	-0.00239155	-0.00613267
1888.59	-0.000540517	4.7069e-05	-0.00238852	-0.0060195
1889.23	-0.000505671	-1.76392e-05	-0.0023889	-0.0059497
1889.88	-0.00049397	-4.81308e-06	-0.00239125	-0.00597744
1890.52	-0.000497621	6.99125e-05	-0.00239144	-0.00608308
1891.16	-0.000498939	0.000151213	-0.00238851	-0.00619507
1891.81	-0.000487238	0.000199746	-0.002387	-0.0062639
1892.45	-0.000462759	0.000212461	-0.00239063	-0.00628894
1893.09	-0.00042855	0.00020032	-0.00239944	-0.0062874
1893.73	-0.00038778	0.000171918	-0.00240956	-0.0062684
1894.38	-0.000345834	0.000141233	-0.00241739	-0.00624646
1895.02	-0.000308786	0.000128932	-0.00242267	-0.00624696
1895.66	-0.000279021	0.00014513	-0.00242665	-0.00628289
1896.3	-0.000254221	0.000178717	-0.00243109	-0.00633901
1896.95	-0.000231929	0.000209719	-0.00243702	-0.00638867
1897.59	-0.000211678	0.000226915	-0.00244433	-0.00641919
1898.23	-0.000195611	0.000232279	-0.00245145	-0.00643528
1898.88	-0.000188284	0.00023346	-0.00245667	-0.00644398
1899.52	-0.000195421	0.000234641	-0.0024593	-0.00644526
1900.16	-0.000218935	0.000235919	-0.00245891	-0.00643629
1900.8	-0.000253759	0.000236258	-0.00245485	-0.00641758
1901.45	-0.000290681	0.000236407	-0.00244944	-0.00639261
1902.09	-0.000322301	0.000236373	-0.00244715	-0.00636399
1902.73	-0.000347923	0.000234347	-0.00244977	-0.00633381
1903.38	-0.000370678	0.000228561	-0.00245503	-0.00630656
1904.02	-0.000391759	0.000220504	-0.00245904	-0.00628738
1904.66	-0.000408832	0.000212576	-0.00246254	-0.00627569
1905.3	-0.000417758	0.000203583	-0.00246798	-0.00626449
1905.95	-0.000416405	0.000190094	-0.0024766	-0.00624612
1906.59	-0.000407338	0.000170343	-0.00248678	-0.00622044
1907.23	-0.000395164	0.000147942	-0.00249485	-0.00619305
1907.88	-0.000382505	0.000127673	-0.00249778	-0.00616866
1908.52	-0.000366904	0.000112224	-0.00249514	-0.00614807
1909.16	-0.00034621	0.000103921	-0.00249071	-0.00613414
1909.8	-0.000324115	0.000107843	-0.00248871	-0.0061362
1910.45	-0.00030724	0.000126403	-0.00248955	-0.00615996
1911.09	-0.000295911	0.000152215	-0.00248788	-0.00619639
1911.73	-0.000283267	0.000171483	-0.00247897	-0.00622848
1912.38	-0.000263903	0.000176016	-0.00246415	-0.00624766
1913.02	-0.000238989	0.000167906	-0.0024499	-0.00625733
1913.66	-0.000212677	0.000153981	-0.00244215	-0.00626286
1914.3	-0.000186548	0.000141591	-0.00244091	-0.00626777
1914.95	-0.000158358	0.000128414	-0.00244195	-0.0062665
1915.59	-0.000120498	8.87923e-05	-0.00244273	-0.00622892
1916.23	-6.67572e-05	-1.23829e-05	-0.00244494	-0.00611603
1916.87	-3.96743e-06	-0.000165638	-0.00245097	-0.00594221
1917.52	4.2934e-05	-0.000291843	-0.00245897	-0.00580452
1918.16	5.06565e-05	-0.000304069	-0.00246384	-0.00580426
1918.8	2.1778e-05	-0.00019794	-0.00246355	-0.00594008
1919.45	-1.68681e-05	-5.59166e-05	-0.00246206	-0.00610936
1920.09	-3.88287e-05	3.59714e-05	-0.00246453	-0.00621239
1920.73	-3.65935e-05	5.01014e-05	-0.00247119	-0.00622423
1921.37	-1.81869e-05	8.57934e-06	-0.00247893	-0.00617634
1922.02	4.16115e-06	-4.99412e-05	-0.00248726	-0.00611419
1922.66	1.96435e-05	-8.77343e-05	-0.0024975	-0.00608004
1923.3	2.31117e-05	-8.21091e-05	-0.00250807	-0.00609854
1923.95	1.91815e-05	-4.12501e-05	-0.00251337	-0.0061584
1924.59	1.8768e-05	3.73274e-06	-0.00250869	-0.00622276
1925.23	3.10801e-05	2.71201e-05	-0.00249505	-0.00626419
1925.87	5.90347e-05	2.61478e-05	-0.00247667	-0.00628243
1926.52	0.000101995	1.13957e-05	-0.00245511	-0.00629079
1927.16	0.00015936	-8.27014e-06	-0.00242936	-0.00630161
1927.8	0.000231195	-2.9441e-05	-0.00239965	-0.00632075
1928.45	0.000318509	-5.37187e-05	-0.00236851	-0.00634786
1929.09	0.000424456	-8.34875e-05	-0.00233662	-0.00637842
1929.73	0.000553712	-0.000120632	-0.00229988	-0.0064109
1930.37	0.000711583	-0.000166338	-0.00225033	-0.00644987
1931.02	0.00090396	-0.000223305	-0.00218004	-0.00650158
1931.66	0.00113773	-0.000295274	-0.00208492	-0.00656943
1932.3	0.00141927	-0.000384033	-0.00196357	-0.00665452
1932.95	0.00175324	-0.000488557	-0.00181702	-0.00675766
1933.59	0.00213677	-0.000604857	-0.00164931	-0.00687658
1934.23	0.00255032	-0.000726759	-0.00147082	-0.00700497
1934.87	0.00295396	-0.000845253	-0.00129978	-0.0071323
1935.52	0.00329535	-0.000946894	-0.00115974	-0.00724465
1936.16	0.00352447	-0.00101469	-0.00107475	-0.00732717
1936.8	0.00360465	-0.00103358	-0.0010651	-0.00736603
1937.44	0.00351971	-0.000997912	-0.00113952	-0.00735136
1938.09	0.00327765	-0.000913113	-0.00129033	-0.0072805
1938.73	0.00291294	-0.00079174	-0.00149613	-0.00716014
1939.37	0.00248064	-0.00065136	-0.00173143	-0.00700239
1940.02	0.00204315	-0.000518773	-0.00197596	-0.0068122
1940.66	0.00165149	-0.000421982	-0.00221534	-0.00658778
1941.3	0.00132894	-0.000364006	-0.00244126	-0.00634459
1941.94	0.00106734	-0.000305723	-0.00265477	-0.00613277
1942.59	0.000842083	-0.000195388	-0.0028668	-0.00600604
1943.23	0.000634037	-2.14055e-05	-0.00309301	-0.0059671
1943.87	0.000431966	0.000177398	-0.00334062	-0.00595862
1944.52	0.000219196	0.000355296	-0.00360247	-0.00591908
1945.16	-3.83854e-05	0.000500061	-0.00386081	-0.00583375
1945.8	-0.000382505	0.000621751	-0.00409575	-0.005724
1946.44	-0.000839341	0.000721257	-0.00428816	-0.00560763
1947.09	-0.00140337	0.000783008	-0.0044201	-0.00548513
1947.73	-0.00203303	0.000793684	-0.00447862	-0.00535569
1948.37	-0.00265903	0.000755798	-0.00446462	-0.00522853
1949.02	-0.00320109	0.000685092	-0.00439521	-0.00512075
1949.66	-0.00358927	0.000600241	-0.00429379	-0.00504957
1950.3	-0.00378114	0.000513624	-0.00417649	-0.005024
1950.94	-0.0037703	0.000429064	-0.0040472	-0.00504266
1951.59	-0.00358447	0.000346441	-0.00390468	-0.00509629
1952.23	-0.00327327	0.000266492	-0.0037502	-0.00517282
1952.87	-0.00288983	0.000191215	-0.00359037	-0.0052615
1953.52	-0.0024741	0.000122838	-0.00343372	-0.00535356
1954.16	-0.00204904	6.41458e-05	-0.00328773	-0.00544428
1954.8	-0.00162905	1.67042e-05	-0.00315729	-0.00553432
1955.44	-0.00122781	-2.12118e-05	-0.00304405	-0.0056254
1956.09	-0.000858013	-5.3186e-05	-0.00294657	-0.00571553
1956.73	-0.000526179	-8.19936e-05	-0.00286146	-0.00580124
1957.37	-0.000231832	-0.00010867	-0.0027859	-0.00588374
1958.02	3.16463e-05	-0.000134129	-0.00271772	-0.00597031
1958.66	0.00027585	-0.000158429	-0.00265395	-0.00607009
1959.3	0.00051767	-0.000179857	-0.00258796	-0.00618623
1959.94	0.000773758	-0.000197001	-0.00251127	-0.00631645
1960.59	0.00105016	-0.000211414	-0.00241926	-0.00645455
1961.23	0.00133434	-0.000226665	-0.00231632	-0.00659281
1961.87	0.0015962	-0.00024521	-0.00221646	-0.0067195
1962.51	0.00179948	-0.000265982	-0.00213871	-0.00681827
1963.16	0.00191668	-0.000285454	-0.00210028	-0.00687167
1963.8	0.00193852	-0.000300664	-0.00211014	-0.00686944
1964.44	0.0018772	-0.0003138	-0.00216385	-0.00681396
1965.09	0.00176215	-0.000331052	-0.00224472	-0.00671777
1965.73	0.00162888	-0.000356019	-0.00233157	-0.00659996
1966.37	0.00150235	-0.000381842	-0.00240882	-0.00648485
1967.01	0.00138931	-0.000392139	-0.00246998	-0.00639858
1967.66	0.00128419	-0.000377007	-0.0025137	-0.00635482
1968.3	0.00118553	-0.000346161	-0.00254005	-0.00634348
1968.94	0.00109822	-0.000320647	-0.00255105	-0.00634064
1969.59	0.00102592	-0.000312384	-0.0025524	-0.00633073
1970.23	0.000963908	-0.000316329	-0.00255069	-0.00631453
1970.87	0.000903782	-0.00032248	-0.00254873	-0.00629951
1971.51	0.000843581	-0.000327889	-0.00254446	-0.0062886
1972.16	0.000789538	-0.000335258	-0.00253396	-0.00628158
1972.8	0.000749849	-0.000345439	-0.00251595	-0.00627938
1973.44	0.000726491	-0.000355002	-0.00249471	-0.00628461
1974.09	0.000715472	-0.000360608	-0.00247768	-0.00629723
1974.73	0.000710823	-0.000362933	-0.00247074	-0.00631243
1975.37	0.00071007	-0.000364177	-0.00247429	-0.00632491
1976.01	0.000712611	-0.000366375	-0.00248296	-0.00633404
1976.66	0.000717014	-0.00036972	-0.00249057	-0.0063445
1977.3	0.000720788	-0.000375118	-0.0024943	-0.00635951
1977.94	0.000722896	-0.000383437	-0.00249468	-0.00637686
1978.59	0.000725165	-0.000394013	-0.00249256	-0.00639146
1979.23	0.000729501	-0.000404216	-0.00248833	-0.00640037
1979.87	0.00073608	-0.000412125	-0.00248377	-0.00640616
1980.51	0.000742987	-0.000418413	-0.00248186	-0.00641436
1981.16	0.000749614	-0.000425272	-0.00248195	-0.00642728
1981.8	0.000757646	-0.00043463	-0.00248012	-0.00644064
1982.44	0.000768516	-0.000445761	-0.00247344	-0.0064485
1983.08	0.000780012	-0.000456035	-0.0024628	-0.00644928
1983.73	0.000789579	-0.00046353	-0.00245023	-0.00644657
1984.37	0.000798192	-0.000469062	-0.00243743	-0.006444
1985.01	0.000808649	-0.000475425	-0.00242654	-0.00644342
1985.66	0.00082095	-0.000485398	-0.00242106	-0.00644444
1986.3	0.000831973	-0.000500508	-0.00242069	-0.00644374
1986.94	0.000838667	-0.00051941	-0.00242112	-0.00643725
1987.58	0.000839721	-0.000537399	-0.00241832	-0.00642707
1988.23	0.000836436	-0.000548251	-0.00241379	-0.00642408
1988.87	0.000832487	-0.000551909	-0.00241152	-0.00643444
1989.51	0.000833372	-0.000559866	-0.00241266	-0.00644422
1990.16	0.0008418	-0.000586007	-0.00241534	-0.00643018
1990.8	0.000854967	-0.000628989	-0.00241742	-0.00638918
1991.44	0.000866193	-0.000665829	-0.00241771	-0.00635171
1992.08	0.000871161	-0.000673316	-0.00241512	-0.00635374
1992.73	0.000871897	-0.000651829	-0.00240793	-0.00640058
1993.37	0.000873929	-0.000623398	-0.00239525	-0.00646451
1994.01	0.000879932	-0.000607092	-0.00237981	-0.00651523
1994.66	0.000886774	-0.000604168	-0.00236766	-0.00654302
1995.3	0.000889428	-0.000606731	-0.002364	-0.00655442
1995.94	0.000887895	-0.000610365	-0.00236755	-0.00655923
1996.58	0.000887873	-0.00061517	-0.0023723	-0.00656335
1997.23	0.000893947	-0.000621576	-0.0023723	-0.00656829
1997.87	0.00090519	-0.000629188	-0.00236776	-0.00657325
1998.51	0.00091628	-0.000636071	-0.00236133	-0.0065782
1999.16	0.000922488	-0.000640014	-0.00235389	-0.00658511
1999.8	0.000921691	-0.000640586	-0.00234513	-0.00659576
2000.44	0.000915674	-0.000640439	-0.00233604	-0.00660949
2001.08	0.000909988	-0.000643909	-0.00232914	-0.00662297
2001.73	0.000911066	-0.000652874	-0.00232541	-0.00663326
2002.37	0.000920186	-0.000666674	-0.00232277	-0.00663969
2003.01	0.000933006	-0.000683049	-0.00231895	-0.00664428
2003.65	0.000943568	-0.000699397	-0.00231516	-0.00664912
2004.3	0.000949917	-0.000713773	-0.00231316	-0.0066541
2004.94	0.000953054	-0.000725532	-0.00231197	-0.00665722
2005.58	0.000953658	-0.000735544	-0.00230735	-0.0066574
2006.23	0.000951068	-0.000744555	-0.00229684	-0.0066565
2006.87	0.000947235	-0.000752479	-0.00228164	-0.00665854
2007.51	0.000946952	-0.000757562	-0.00226629	-0.0066665
2008.15	0.000955386	-0.000759054	-0.00225551	-0.00667941
2008.8	0.000971809	-0.000759017	-0.00225187	-0.00669279
2009.44	0.00099002	-0.000760997	-0.00225374	-0.00670297
2010.08	0.00100414	-0.000766674	-0.00225567	-0.00670964
2010.73	0.00101256	-0.000773789	-0.00225202	-0.00671572
2011.37	0.00101607	-0.000778453	-0.00224193	-0.00672438
2012.01	0.0010143	-0.000779673	-0.00223024	-0.0067361
2012.65	0.00100705	-0.000780288	-0.00222233	-0.00674895
2013.3	0.000997623	-0.000785738	-0.0022189	-0.00675975
2013.94	0.000991467	-0.000799894	-0.00221658	-0.00676392
2014.58	0.000993237	-0.000824379	-0.00221253	-0.0067577
2015.23	0.0010028	-0.00085702	-0.00220585	-0.00674117
2015.87	0.00101548	-0.000888756	-0.00219622	-0.00672311
2016.51	0.00102677	-0.00090692	-0.00218508	-0.00671758
2017.15	0.00103597	-0.000904933	-0.00217494	-0.00673183
2017.8	0.00104487	-0.000889463	-0.00216854	-0.0067595
2018.44	0.0010533	-0.000873897	-0.00216505	-0.00678771
2019.08	0.00105927	-0.000866318	-0.00216135	-0.00680951
2019.73	0.00106271	-0.000865843	-0.00215351	-0.00682622
2020.37	0.00106633	-0.00086882	-0.00214038	-0.00684054
2021.01	0.0010718	-0.000873251	-0.0021249	-0.00685185
2021.65	0.0010786	-0.00087944	-0.00211293	-0.00685903
2022.3	0.00108586	-0.000888366	-0.00210839	-0.00686235
2022.94	0.00109342	-0.000899633	-0.00210899	-0.00686476
2023.58	0.00109915	-0.000911243	-0.00210924	-0.00686992
2024.23	0.00109901	-0.000921685	-0.00210469	-0.00688051
2024.87	0.00109164	-0.000932287	-0.00209438	-0.0068948
2025.51	0.00108109	-0.000945481	-0.00207996	-0.00690798
2026.15	0.00107567	-0.000959354	-0.00206575	-0.00691605
2026.8	0.00108051	-0.000968097	-0.00205643	-0.00691999
2027.44	0.00109354	-0.000968451	-0.0020537	-0.00692362
2028.08	0.00110812	-0.00096448	-0.00205442	-0.00693078
2028.72	0.00111944	-0.000963612	-0.00205426	-0.00694272
2029.37	0.00112763	-0.000968559	-0.00205095	-0.00695838
2030.01	0.00113462	-0.000975728	-0.00204478	-0.00697577
2030.65	0.00114122	-0.000981215	-0.00203755	-0.00699178
2031.3	0.00114843	-0.000984902	-0.00203141	-0.00700319
2031.94	0.00115621	-0.00098935	-0.00202802	-0.00700918
2032.58	0.00116275	-0.000996469	-0.00202803	-0.0070123
2033.22	0.00116571	-0.00100564	-0.00203022	-0.00701667
2033.87	0.00116667	-0.00101509	-0.00203231	-0.00702426
2034.51	0.0011718	-0.00102291	-0.00203223	-0.00703448
2035.15	0.00118745	-0.00102859	-0.00202866	-0.00704777
2035.8	0.00121401	-0.00103293	-0.00202114	-0.00706618
2036.44	0.00124434	-0.00103739	-0.00200857	-0.0070895
2037.08	0.00126761	-0.00104203	-0.00199094	-0.00711277
2037.72	0.00127717	-0.00104643	-0.00197334	-0.00713002
2038.37	0.00127486	-0.001051	-0.00196369	-0.00714058
2039.01	0.0012689	-0.00105743	-0.00196408	-0.00714559
2039.65	0.00126334	-0.00106565	-0.00196676	-0.00714303
2040.3	0.00125414	-0.00107387	-0.00196221	-0.00713094
2040.94	0.00123486	-0.0010815	-0.00194932	-0.00711493
2041.58	0.00120736	-0.00108959	-0.00193442	-0.00710572
2042.22	0.00118145	-0.00109998	-0.00192303	-0.0071079
2042.87	0.00116595	-0.00111216	-0.00191515	-0.00711667
2043.51	0.00116172	-0.00112355	-0.00190891	-0.00712471
2044.15	0.00116509	-0.00113123	-0.00190357	-0.00712956
2044.8	0.00117176	-0.00113414	-0.00189913	-0.00713348
2045.44	0.00117832	-0.00113404	-0.00189498	-0.00713966
2046.08	0.00118056	-0.00113533	-0.00189012	-0.00714891
2046.72	0.00117757	-0.00114136	-0.00188389	-0.00715941
2047.37	0.0011737	-0.00115	-0.00187645	-0.00716813
2048.01	0.00117527	-0.00115624	-0.00186864	-0.00717581
2048.65	0.00118568	-0.0011587	-0.00186144	-0.00718617
2049.29	0.00120536	-0.00116148	-0.00185549	-0.00720289
2049.94	0.00123463	-0.00116894	-0.00185099	-0.00722584
2050.58	0.00127708	-0.00118147	-0.00184569	-0.00725354
2051.22	0.00133936	-0.0011971	-0.00183362	-0.00728701
2051.87	0.00142723	-0.00121361	-0.00180639	-0.00733074
2052.51	0.00154013	-0.00123016	-0.00175954	-0.00738726
2053.15	0.00166945	-0.00124771	-0.00169669	-0.00745342
2053.79	0.00180771	-0.00127159	-0.00162434	-0.00752422
2054.44	0.00195663	-0.00130943	-0.00154326	-0.00759934
2055.08	0.00212131	-0.00136444	-0.00145067	-0.00767988
2055.72	0.00229073	-0.00143077	-0.00135307	-0.00776041
2056.37	0.00242574	-0.00149289	-0.00127256	-0.00782284
2057.01	0.00247166	-0.00153138	-0.00123673	-0.0078451
2057.65	0.00239275	-0.00153118	-0.00126024	-0.00781536
2058.29	0.00219804	-0.00149122	-0.00133609	-0.00773972
2058.94	0.00194035	-0.00142486	-0.00143926	-0.00764002
2059.58	0.00168803	-0.00135271	-0.00154079	-0.00754274
2060.22	0.00149266	-0.00129304	-0.00161999	-0.00746723
2060.87	0.00137272	-0.00125689	-0.00166911	-0.00742006
2061.51	0.00131628	-0.00124619	-0.00169015	-0.0073966
2062.15	0.00129903	-0.001256	-0.00168997	-0.00738851
2062.79	0.0013015	-0.0012778	-0.00167733	-0.00738927
2063.44	0.00131563	-0.00130356	-0.00166075	-0.00739655
2064.08	0.00133917	-0.00132675	-0.0016445	-0.00741137
2064.72	0.00136763	-0.0013427	-0.00162778	-0.00743557
2065.37	0.00139505	-0.00135082	-0.00160847	-0.00746809
2066.01	0.00141888	-0.00135459	-0.00158749	-0.00750348
2066.65	0.00144301	-0.00136027	-0.00156574	-0.00753394
2067.29	0.00147558	-0.00137259	-0.00154197	-0.00755546
2067.94	0.00152581	-0.00139325	-0.00151314	-0.00757141
2068.58	0.00160211	-0.00142264	-0.00147737	-0.00759069
2069.22	0.0017111	-0.00146237	-0.00143276	-0.00762289
2069.86	0.00185849	-0.00151591	-0.00137469	-0.00767531
2070.51	0.00205075	-0.00158639	-0.00129407	-0.00775191
2071.15	0.00228884	-0.00167311	-0.00118308	-0.00785255
2071.79	0.00255372	-0.00176652	-0.00104772	-0.00796778
2072.44	0.00279289	-0.00184684	-0.000917203	-0.00807496
2073.08	0.0029292	-0.00188887	-0.000836495	-0.00814225
2073.72	0.0028984	-0.00187327	-0.00084221	-0.00814427
2074.36	0.00269098	-0.00180104	-0.000938762	-0.0080795
2075.01	0.00236551	-0.00169529	-0.00109719	-0.00797192
2075.65	0.00201947	-0.00158569	-0.00127358	-0.00785633
2076.29	0.00173902	-0.0014884	-0.001434	-0.00776042
2076.94	0.00156644	-0.00140084	-0.00156577	-0.00769836
2077.58	0.00149909	-0.00131709	-0.00167159	-0.00767204
2078.22	0.00150714	-0.00124299	-0.00175496	-0.0076742
2078.86	0.00154951	-0.00119444	-0.00181269	-0.00769103
2079.51	0.00158313	-0.00118299	-0.00183849	-0.00770827
2080.15	0.00157405	-0.00120639	-0.00183036	-0.00771753
2080.79	0.00151023	-0.00125301	-0.00179192	-0.00771767
2081.44	0.00140539	-0.00131017	-0.00173191	-0.0077109
2082.08	0.00128633	-0.00136734	-0.00166452	-0.00769867
2082.72	0.00117676	-0.00141581	-0.00160608	-0.0076818
2083.36	0.00108737	-0.00144891	-0.00156941	-0.00766084
2084.01	0.0010187	-0.00146303	-0.00155924	-0.00763628
[truncated: 2,979 more rows]

## Sheet: Fig.S9C
X	s2_Huc_H2_25scans.0038	s2_Huc_H2_25scans.0039	s2_Huc_H2_25scans.0040	s2_Huc_H2_25scans.0041	s2_Huc_H2_25scans.0042	s2_Huc_H2_25scans.0043	s2_Huc_H2_25scans.0044	s2_Huc_H2_25scans.0045	s2_Huc_H2_25scans.0046	s2_Huc_H2_25scans.0047	s2_Huc_H2_25scans.0048	s2_Huc_H2_25scans.0049	s2_Huc_H2_25scans.0050	s2_Huc_H2_25scans.0051	s2_Huc_H2_25scans.0052	s2_Huc_H2_25scans.0053	s2_Huc_H2_25scans.0054	s2_Huc_H2_25scans.0055	s2_Huc_H2_25scans.0056	s2_Huc_H2_25scans.0057	s2_Huc_H2_25scans.0058	s2_Huc_H2_25scans.0059	s2_Huc_H2_25scans.0060	s2_Huc_H2_25scans.0061	s2_Huc_H2_25scans.0062	s2_Huc_H2_25scans.0063	s2_Huc_H2_25scans.0064	s2_Huc_H2_25scans.0065	s2_Huc_H2_25scans.0066	s2_Huc_H2_25scans.0067	s2_Huc_H2_25scans.0068	s2_Huc_H2_25scans.0069	s2_Huc_H2_25scans.0070	s2_Huc_H2_25scans.0071	s2_Huc_H2_25scans.0072	s2_Huc_H2_25scans.0073	s2_Huc_H2_25scans.0074	s2_Huc_H2_25scans.0075	s2_Huc_H2_25scans.0076	s2_Huc_H2_25scans.0077	s2_Huc_H2_25scans.0078	s2_Huc_H2_25scans.0079	s2_Huc_H2_25scans.0080	s2_Huc_H2_25scans.0081	s2_Huc_H2_25scans.0082	s2_Huc_H2_25scans.0083	s2_Huc_H2_25scans.0084	s2_Huc_H2_25scans.0085	s2_Huc_H2_25scans.0086
799.662	0.41056	0.41331	0.4118	0.41045	0.41231	0.41309	0.41214	0.41294	0.41529	0.41572	0.41463	0.41535	0.41242	0.41243	0.41484	0.41526	0.41423	0.41215	0.41774	0.4189	0.41795	0.41611	0.41686	0.41309	0.41175	0.41408	0.41212	0.41539	0.41556	0.41476	0.4152	0.41596	0.41564	0.41501	0.41673	0.41405	0.41755	0.41516	0.41961	0.41901	0.41698	0.42001	0.41879	0.4192	0.41659	0.41996	0.41921	0.4201	0.41837
800.305	0.40942	0.41261	0.41052	0.40945	0.41186	0.41128	0.41129	0.41237	0.41397	0.41437	0.41301	0.41422	0.41153	0.41088	0.41335	0.41373	0.41322	0.41016	0.41724	0.41761	0.4165	0.41437	0.41515	0.41142	0.41114	0.41317	0.41167	0.41324	0.41429	0.41254	0.41301	0.4159	0.41301	0.41459	0.41452	0.41464	0.41547	0.4139	0.41864	0.41854	0.41571	0.41716	0.41748	0.41862	0.41569	0.41791	0.41769	0.42005	0.41794
800.948	0.4079	0.41123	0.40932	0.40899	0.41147	0.40987	0.41047	0.41172	0.41326	0.41261	0.41125	0.41186	0.41052	0.4095	0.4117	0.41209	0.41222	0.40839	0.41669	0.41537	0.41466	0.41208	0.41317	0.41005	0.41033	0.41158	0.41127	0.41086	0.41317	0.41084	0.41145	0.41541	0.41128	0.41382	0.41234	0.41517	0.4134	0.41276	0.41757	0.41653	0.4147	0.41509	0.41574	0.41805	0.41504	0.41555	0.41634	0.41887	0.41699
801.591	0.40598	0.40904	0.40814	0.40874	0.4106	0.40859	0.40896	0.41066	0.41302	0.41084	0.40987	0.40867	0.40959	0.40844	0.4099	0.41039	0.41047	0.40663	0.41579	0.41248	0.41246	0.40962	0.41108	0.4089	0.40945	0.40957	0.41038	0.40879	0.412	0.40939	0.41079	0.41409	0.41036	0.41264	0.41083	0.41476	0.41131	0.41152	0.41625	0.41346	0.41364	0.41412	0.41385	0.4169	0.41387	0.4131	0.41463	0.41651	0.41543
802.233	0.40401	0.40619	0.4069	0.40828	0.40897	0.40715	0.40659	0.40888	0.41251	0.4093	0.40904	0.40548	0.40871	0.40767	0.40828	0.40867	0.4081	0.40488	0.41437	0.40946	0.41006	0.40745	0.40914	0.40764	0.40853	0.40769	0.40889	0.40709	0.41071	0.40774	0.41058	0.41203	0.4096	0.41131	0.41009	0.4134	0.40927	0.41014	0.41451	0.41036	0.41213	0.41367	0.41214	0.41475	0.41195	0.41111	0.41227	0.41379	0.41382
802.876	0.40242	0.40329	0.40561	0.40724	0.40679	0.40565	0.40409	0.40667	0.41088	0.40795	0.40838	0.40313	0.40765	0.40694	0.40704	0.40704	0.40588	0.40359	0.41244	0.40699	0.40778	0.40579	0.40753	0.40624	0.40755	0.40629	0.40708	0.40553	0.40939	0.40582	0.41008	0.40978	0.40852	0.40992	0.40947	0.4117	0.40755	0.40881	0.41237	0.40812	0.41019	0.41292	0.41086	0.41184	0.40966	0.40991	0.4095	0.41162	0.41276
803.519	0.40143	0.40104	0.40427	0.40542	0.40462	0.40451	0.40228	0.40486	0.40804	0.40659	0.40745	0.40203	0.40624	0.40597	0.40611	0.40558	0.40422	0.40316	0.41019	0.40547	0.40586	0.40439	0.4061	0.40515	0.40652	0.40531	0.40531	0.40402	0.40818	0.40397	0.40875	0.40798	0.40702	0.40831	0.40829	0.40986	0.40641	0.40761	0.41014	0.40691	0.40834	0.41157	0.41018	0.40895	0.40768	0.40925	0.40704	0.41012	0.41225
804.162	0.40067	0.3996	0.40267	0.40299	0.40293	0.40368	0.4013	0.40398	0.4047	0.40512	0.40615	0.40189	0.40458	0.40471	0.40519	0.40402	0.40283	0.40331	0.40794	0.40465	0.40412	0.40287	0.40468	0.40456	0.40542	0.40438	0.40379	0.40265	0.40699	0.40244	0.40659	0.40671	0.40512	0.40639	0.40661	0.4075	0.40586	0.40645	0.40815	0.40611	0.40713	0.40989	0.40997	0.4068	0.40629	0.4085	0.4055	0.40867	0.41161
804.805	0.39961	0.39854	0.40058	0.40045	0.40186	0.40253	0.4007	0.40369	0.40156	0.4035	0.40473	0.40196	0.40282	0.40328	0.40407	0.40207	0.40135	0.40304	0.40597	0.40378	0.40224	0.40125	0.40333	0.40398	0.40421	0.40323	0.40259	0.40143	0.40553	0.40114	0.40413	0.40543	0.40283	0.40426	0.40511	0.40452	0.40554	0.40517	0.40642	0.40486	0.40656	0.40813	0.40969	0.4054	0.40527	0.40737	0.40498	0.40687	0.41003
805.447	0.39801	0.39741	0.39811	0.39829	0.40124	0.40056	0.40001	0.40314	0.39891	0.40177	0.40341	0.40143	0.40108	0.40167	0.40266	0.39978	0.39985	0.40155	0.40424	0.40233	0.40012	0.39992	0.40227	0.40276	0.40286	0.40165	0.40157	0.40027	0.40361	0.39977	0.40187	0.40356	0.4004	0.4021	0.40409	0.40156	0.40501	0.40373	0.4047	0.40287	0.40599	0.40617	0.4086	0.40409	0.40422	0.40611	0.40491	0.40499	0.40741
806.09	0.39613	0.39611	0.39574	0.39668	0.40064	0.398	0.39906	0.40177	0.39685	0.40002	0.40228	0.39997	0.39939	0.3998	0.40108	0.39766	0.39868	0.39919	0.40237	0.40032	0.39811	0.39929	0.40144	0.40086	0.4014	0.39961	0.40042	0.39912	0.40139	0.39821	0.40007	0.40126	0.39842	0.40004	0.40306	0.39934	0.40398	0.40216	0.40285	0.40058	0.40464	0.40393	0.40645	0.40225	0.40294	0.40499	0.40447	0.40359	0.40443
806.733	0.39432	0.39483	0.39402	0.39563	0.39967	0.3956	0.39783	0.39971	0.39548	0.3983	0.40129	0.39791	0.39785	0.39772	0.39951	0.39619	0.39788	0.39708	0.40011	0.39812	0.39654	0.39922	0.40049	0.39896	0.39985	0.39741	0.39893	0.39798	0.39936	0.39668	0.39876	0.39933	0.39741	0.39829	0.40143	0.39799	0.4024	0.40054	0.40111	0.39859	0.40225	0.40178	0.40383	0.39999	0.40146	0.40397	0.40335	0.40271	0.40205
807.376	0.39268	0.39358	0.39306	0.39504	0.39824	0.39395	0.39651	0.39752	0.3946	0.39648	0.40013	0.39592	0.39644	0.39572	0.39799	0.39525	0.39713	0.39581	0.39768	0.39607	0.39533	0.39912	0.39911	0.39756	0.39817	0.39568	0.39711	0.39673	0.39774	0.39551	0.39783	0.39831	0.3973	0.39719	0.39924	0.39704	0.4005	0.39905	0.39979	0.39712	0.39941	0.40012	0.40158	0.39804	0.39989	0.4028	0.4019	0.40175	0.40068
808.019	0.39103	0.39214	0.39244	0.39456	0.39653	0.39298	0.39537	0.39557	0.39364	0.39443	0.39823	0.39438	0.39497	0.39417	0.39651	0.39426	0.3959	0.39495	0.39558	0.39427	0.39413	0.39835	0.39738	0.39649	0.39626	0.39484	0.39504	0.39521	0.39632	0.39485	0.39698	0.39778	0.3974	0.39681	0.39713	0.39605	0.39869	0.39778	0.39887	0.39603	0.39695	0.39893	0.40009	0.39687	0.39839	0.40145	0.40055	0.40021	0.39997
808.661	0.3892	0.39039	0.39147	0.39363	0.39457	0.39223	0.39435	0.39386	0.39211	0.39237	0.39541	0.39321	0.39329	0.39321	0.3952	0.39283	0.39389	0.39372	0.39399	0.39277	0.39277	0.39666	0.39571	0.39519	0.39415	0.39447	0.39272	0.39354	0.39481	0.39442	0.39588	0.3969	0.39693	0.39665	0.39556	0.395	0.39726	0.39663	0.39798	0.39511	0.39528	0.39781	0.39901	0.39626	0.39704	0.4001	0.39932	0.3982	0.39916
809.304	0.3873	0.38864	0.38968	0.3919	0.39217	0.39131	0.39309	0.39226	0.39005	0.39068	0.39237	0.39217	0.39144	0.39258	0.39435	0.39116	0.39136	0.39189	0.39257	0.39153	0.39141	0.39433	0.39445	0.39333	0.39209	0.3937	0.3903	0.39215	0.3933	0.3937	0.39436	0.39532	0.39567	0.3958	0.39443	0.394	0.39603	0.39538	0.39673	0.39406	0.39419	0.39652	0.39781	0.39555	0.39567	0.39873	0.39797	0.39618	0.39766
809.947	0.38554	0.38743	0.38727	0.38966	0.3894	0.39012	0.39152	0.39076	0.38802	0.38951	0.3901	0.39111	0.3896	0.39174	0.39395	0.38968	0.38904	0.38989	0.39091	0.39056	0.3903	0.39184	0.39351	0.39105	0.39049	0.39218	0.38804	0.39137	0.39204	0.39239	0.39259	0.39343	0.39404	0.39383	0.39329	0.3931	0.39462	0.39385	0.39509	0.39265	0.39319	0.39519	0.39624	0.39444	0.39409	0.39702	0.39646	0.39443	0.39544
810.59	0.38392	0.38698	0.38499	0.38753	0.38686	0.38877	0.38999	0.38936	0.3866	0.38864	0.38896	0.38986	0.38783	0.39025	0.39352	0.38854	0.38752	0.38818	0.38913	0.38992	0.38948	0.38957	0.39242	0.38876	0.38954	0.39036	0.38624	0.391	0.39101	0.39064	0.39089	0.39169	0.39264	0.39125	0.39189	0.39215	0.39299	0.39204	0.39329	0.39106	0.39196	0.39407	0.39448	0.39312	0.39237	0.39492	0.395	0.39299	0.39306
811.233	0.38235	0.38691	0.38351	0.38592	0.38509	0.38733	0.38868	0.38795	0.38589	0.38781	0.38841	0.38826	0.38612	0.38824	0.39236	0.38746	0.3867	0.38691	0.38761	0.38948	0.38871	0.3877	0.39079	0.38681	0.38895	0.38877	0.38498	0.39052	0.38995	0.38895	0.38955	0.39027	0.3917	0.38912	0.39033	0.39101	0.39156	0.39013	0.39154	0.38976	0.39039	0.3932	0.39286	0.39191	0.39082	0.39297	0.39362	0.39189	0.39125
811.876	0.38079	0.38648	0.38291	0.38477	0.38408	0.38589	0.38722	0.38637	0.38543	0.38685	0.38771	0.38634	0.38448	0.38622	0.39022	0.38606	0.38598	0.38591	0.38647	0.38877	0.3876	0.38628	0.38873	0.38531	0.3882	0.38745	0.38421	0.38961	0.38879	0.3876	0.38859	0.38911	0.39081	0.38803	0.38882	0.38966	0.39064	0.38832	0.38989	0.389	0.38868	0.39232	0.39151	0.3909	0.38953	0.39173	0.39209	0.39109	0.39022
812.518	0.3794	0.38522	0.38261	0.38372	0.38334	0.38461	0.38531	0.38465	0.38456	0.38567	0.38652	0.38434	0.38296	0.38461	0.38749	0.38425	0.38489	0.38491	0.3855	0.38729	0.38602	0.38526	0.38669	0.3842	0.38699	0.38617	0.38376	0.3883	0.38759	0.38645	0.38769	0.38799	0.38929	0.38779	0.38738	0.38828	0.38996	0.38666	0.38821	0.38849	0.38719	0.3911	0.39026	0.39001	0.38825	0.39108	0.39023	0.39037	0.38947
813.161	0.37836	0.38331	0.38201	0.38247	0.38247	0.38359	0.38321	0.38293	0.38309	0.38421	0.38499	0.38253	0.38159	0.38345	0.38471	0.38232	0.38354	0.38371	0.38445	0.38512	0.38421	0.38439	0.38502	0.38336	0.38535	0.38495	0.38337	0.38666	0.38635	0.38523	0.38637	0.38664	0.38688	0.38775	0.38584	0.38699	0.3889	0.38491	0.38644	0.38775	0.38625	0.38943	0.38891	0.38907	0.38675	0.39031	0.38827	0.38938	0.38837
813.804	0.37765	0.38132	0.38089	0.38109	0.38128	0.38253	0.38145	0.38136	0.38136	0.38267	0.38334	0.38098	0.3803	0.38245	0.38227	0.3806	0.38227	0.38242	0.38318	0.38304	0.38249	0.38343	0.38366	0.38266	0.38346	0.38391	0.38273	0.38469	0.38493	0.384	0.38447	0.38497	0.38413	0.38731	0.38416	0.38575	0.3872	0.38293	0.38475	0.38662	0.38587	0.38762	0.38751	0.38795	0.38509	0.38912	0.38673	0.38801	0.38685
814.447	0.37707	0.37968	0.37935	0.37993	0.37977	0.38106	0.38026	0.38005	0.37978	0.38136	0.38171	0.37968	0.37914	0.38131	0.38033	0.37921	0.38129	0.38131	0.3817	0.38184	0.38089	0.38225	0.38235	0.3819	0.38161	0.38302	0.38171	0.38251	0.3833	0.383	0.38238	0.38338	0.38202	0.38616	0.38247	0.38442	0.38527	0.38107	0.38333	0.38521	0.38571	0.38604	0.38635	0.38663	0.38359	0.38794	0.38585	0.38646	0.38545
815.09	0.3764	0.37839	0.37756	0.37923	0.37801	0.37924	0.37958	0.37911	0.37855	0.38039	0.38023	0.3788	0.37818	0.37986	0.37903	0.37814	0.38052	0.3805	0.38023	0.38147	0.37928	0.3809	0.38094	0.38093	0.38011	0.38214	0.38048	0.38054	0.38164	0.38228	0.38067	0.38244	0.3811	0.38433	0.38086	0.38311	0.38366	0.37984	0.38226	0.3837	0.38529	0.38481	0.38559	0.38519	0.38255	0.38727	0.38531	0.38506	0.38465
815.732	0.37544	0.37719	0.37582	0.37877	0.3761	0.37753	0.37927	0.37859	0.37769	0.37955	0.37911	0.37846	0.37748	0.37815	0.37836	0.3774	0.3797	0.37978	0.37908	0.38124	0.37771	0.37948	0.37962	0.37982	0.37909	0.3812	0.37932	0.37913	0.38017	0.38158	0.37959	0.38218	0.38097	0.38216	0.37926	0.38212	0.38243	0.37925	0.38142	0.38233	0.38427	0.38379	0.38506	0.3837	0.38206	0.38686	0.38466	0.38393	0.38433
816.375	0.3741	0.37601	0.37454	0.37807	0.37419	0.37631	0.37902	0.37829	0.37713	0.37864	0.37847	0.37843	0.37698	0.37645	0.37807	0.37698	0.37861	0.37889	0.37834	0.38052	0.37643	0.378	0.37858	0.37882	0.37831	0.38022	0.37836	0.37831	0.37902	0.38064	0.37894	0.3819	0.38074	0.38005	0.37773	0.38151	0.38119	0.37886	0.38066	0.38133	0.38262	0.38287	0.38455	0.3823	0.38205	0.38599	0.38381	0.38292	0.38401
817.018	0.37249	0.37504	0.37394	0.37682	0.37261	0.37563	0.37845	0.37788	0.37672	0.37766	0.37811	0.37823	0.37662	0.37513	0.37792	0.37666	0.37736	0.37787	0.3779	0.37937	0.37564	0.37667	0.37787	0.37805	0.3776	0.37913	0.3776	0.37774	0.37811	0.37947	0.37846	0.38086	0.37992	0.37835	0.37665	0.38099	0.37979	0.37835	0.37997	0.38083	0.38081	0.38203	0.38396	0.38129	0.3823	0.38442	0.38299	0.38191	0.38342
817.661	0.37097	0.37441	0.37359	0.37516	0.37182	0.37539	0.37735	0.37727	0.37622	0.37676	0.37773	0.37771	0.37641	0.37438	0.37773	0.37621	0.3764	0.3771	0.37759	0.37825	0.37549	0.37592	0.37742	0.37744	0.37697	0.37793	0.37689	0.37712	0.37733	0.37827	0.37799	0.37916	0.37876	0.37723	0.37639	0.38037	0.37851	0.37773	0.37958	0.38057	0.37947	0.38125	0.38329	0.38082	0.38257	0.38273	0.38243	0.38103	0.38267
818.304	0.37007	0.37391	0.37291	0.37356	0.37196	0.37538	0.37582	0.37666	0.37552	0.37603	0.37711	0.37715	0.37635	0.37404	0.37725	0.37552	0.37605	0.37676	0.37725	0.37745	0.37594	0.37605	0.37717	0.37692	0.37645	0.37675	0.37617	0.37641	0.3766	0.37726	0.37739	0.37766	0.37773	0.37673	0.37679	0.37975	0.37761	0.37717	0.3796	0.38018	0.3789	0.38048	0.38254	0.38067	0.38254	0.38173	0.38213	0.38047	0.38202
818.947	0.37004	0.37321	0.3718	0.37252	0.37256	0.37524	0.37428	0.37625	0.37464	0.37551	0.37629	0.37683	0.37638	0.37387	0.37623	0.3747	0.37609	0.37662	0.37673	0.37679	0.37664	0.37664	0.37699	0.37648	0.37589	0.37574	0.37542	0.37567	0.3759	0.3766	0.37657	0.37692	0.37691	0.37669	0.37717	0.37917	0.37692	0.37674	0.37977	0.37962	0.37875	0.37974	0.38166	0.38036	0.38199	0.3816	0.38192	0.38014	0.38151
819.589	0.37051	0.37229	0.37074	0.37223	0.37292	0.37474	0.37321	0.37593	0.37372	0.3752	0.3754	0.37658	0.37624	0.37375	0.3748	0.37391	0.37603	0.3763	0.37608	0.37608	0.37703	0.3768	0.37666	0.37604	0.37516	0.3749	0.3747	0.37487	0.37528	0.37634	0.37565	0.37665	0.37604	0.37677	0.37703	0.37838	0.37609	0.37647	0.3796	0.37919	0.3784	0.37908	0.3807	0.37971	0.381	0.38171	0.38147	0.37975	0.38099
820.232	0.37086	0.37148	0.37014	0.37251	0.37274	0.37407	0.37281	0.37548	0.37299	0.37501	0.37471	0.376	0.37568	0.37364	0.37356	0.37329	0.37564	0.37569	0.37551	0.37539	0.37681	0.3761	0.37599	0.3755	0.37445	0.37421	0.3741	0.37402	0.37478	0.37637	0.37493	0.37623	0.37501	0.37659	0.37647	0.37721	0.37516	0.37634	0.37892	0.37907	0.37775	0.37858	0.37978	0.37906	0.37995	0.38133	0.38051	0.37922	0.38027
820.875	0.37076	0.37107	0.36993	0.37299	0.37224	0.37357	0.37282	0.37485	0.37267	0.37475	0.37451	0.375	0.3747	0.37342	0.37302	0.37293	0.37514	0.37492	0.37527	0.37488	0.37614	0.375	0.37506	0.37482	0.37402	0.37373	0.37368	0.37329	0.37448	0.37635	0.37451	0.37552	0.37407	0.37609	0.376	0.37597	0.37453	0.37635	0.37817	0.37908	0.37725	0.37829	0.37902	0.37888	0.37924	0.38039	0.37922	0.37877	0.37937
821.518	0.37038	0.37093	0.36975	0.3733	0.37176	0.37331	0.37272	0.37425	0.37278	0.37428	0.37473	0.37392	0.37363	0.37302	0.37304	0.37288	0.37483	0.37407	0.37529	0.37453	0.37529	0.37422	0.37405	0.37409	0.37387	0.37349	0.37351	0.37289	0.37447	0.37595	0.3742	0.37483	0.37361	0.37552	0.37587	0.37515	0.37446	0.37644	0.37792	0.37886	0.37733	0.37823	0.37845	0.37911	0.37892	0.37945	0.37817	0.3786	0.37843
822.161	0.37	0.37065	0.36947	0.37318	0.37143	0.37301	0.37223	0.3738	0.37301	0.37367	0.37491	0.37311	0.37282	0.37258	0.37309	0.373	0.37474	0.37319	0.3752	0.37418	0.37439	0.37396	0.3732	0.37349	0.37379	0.37326	0.37349	0.37282	0.37469	0.37512	0.37393	0.37434	0.37375	0.37514	0.37597	0.37489	0.37482	0.3765	0.37813	0.37835	0.37771	0.37827	0.37801	0.37929	0.37872	0.37893	0.37778	0.37863	0.37765
822.803	0.36969	0.36999	0.36921	0.37256	0.37119	0.37239	0.37154	0.37344	0.37298	0.37309	0.37458	0.37263	0.37225	0.37231	0.3728	0.37303	0.37463	0.37238	0.37468	0.37384	0.37356	0.37387	0.37275	0.37308	0.37366	0.37288	0.37341	0.37291	0.37487	0.37407	0.3738	0.374	0.37426	0.375	0.37603	0.37494	0.37514	0.37631	0.37829	0.3777	0.37774	0.37815	0.37761	0.37905	0.37831	0.37867	0.37792	0.37863	0.37724
823.446	0.36934	0.36908	0.36915	0.3715	0.37091	0.37151	0.37095	0.37303	0.37258	0.37261	0.37378	0.37224	0.37171	0.37217	0.37227	0.37285	0.37419	0.37182	0.37376	0.37359	0.37299	0.37365	0.37276	0.37273	0.37347	0.37249	0.37311	0.3729	0.37473	0.37313	0.37385	0.37366	0.37474	0.37504	0.37594	0.37502	0.37509	0.37574	0.37808	0.37711	0.37717	0.37767	0.37716	0.37844	0.37757	0.37833	0.3781	0.37845	0.37725
824.089	0.36888	0.36824	0.3693	0.37022	0.37047	0.37062	0.37064	0.37255	0.372	0.37214	0.37297	0.3718	0.37116	0.37196	0.37175	0.3725	0.37332	0.37151	0.37283	0.3734	0.37278	0.37329	0.37295	0.37229	0.37328	0.37239	0.37264	0.37269	0.37423	0.37252	0.37382	0.37328	0.37488	0.3751	0.37567	0.37505	0.37473	0.37489	0.37764	0.37658	0.37638	0.377	0.37667	0.37781	0.37673	0.37785	0.378	0.37801	0.37754
824.732	0.36834	0.36765	0.36949	0.36902	0.36986	0.36998	0.37056	0.37214	0.37149	0.37165	0.37248	0.37137	0.37081	0.37165	0.37136	0.37212	0.37236	0.37133	0.37223	0.37308	0.37273	0.37293	0.37291	0.37178	0.37307	0.37267	0.3722	0.37232	0.37355	0.37226	0.37351	0.37296	0.37464	0.37498	0.37526	0.37495	0.37435	0.37403	0.37726	0.37603	0.37592	0.37647	0.37622	0.37741	0.37604	0.37745	0.37773	0.37739	0.37779
825.375	0.36784	0.36733	0.36951	0.3682	0.36923	0.36966	0.37058	0.37184	0.37107	0.37124	0.37223	0.37106	0.37078	0.37135	0.37109	0.37171	0.37184	0.37122	0.37191	0.37256	0.3726	0.37263	0.37246	0.37137	0.37278	0.37303	0.37193	0.37189	0.37294	0.37232	0.3731	0.37276	0.37418	0.37454	0.37475	0.37463	0.37414	0.37342	0.37699	0.37539	0.37595	0.37623	0.37591	0.37726	0.37561	0.37729	0.37755	0.37684	0.37779
826.018	0.36745	0.36722	0.36927	0.36789	0.36889	0.36949	0.37056	0.37154	0.37066	0.37103	0.37194	0.37091	0.37081	0.37117	0.37092	0.3712	0.37194	0.37118	0.37159	0.37199	0.37233	0.37239	0.37185	0.37116	0.37237	0.37315	0.37181	0.37152	0.37249	0.37259	0.37279	0.37266	0.37375	0.37384	0.37428	0.37405	0.37409	0.37319	0.37667	0.37474	0.37615	0.37607	0.37575	0.37719	0.37534	0.37726	0.37749	0.37669	0.37752
826.66	0.36717	0.36717	0.36881	0.368	0.36894	0.36934	0.37042	0.37108	0.37023	0.37099	0.3714	0.37078	0.37053	0.37098	0.37089	0.37063	0.3723	0.37112	0.37115	0.37155	0.37203	0.37217	0.37138	0.37102	0.37194	0.37292	0.37169	0.37123	0.37216	0.37283	0.37246	0.37253	0.37346	0.37311	0.37395	0.37332	0.37407	0.37321	0.37621	0.3742	0.37612	0.37569	0.37564	0.37697	0.37514	0.37712	0.37741	0.37694	0.37702
827.303	0.36691	0.36696	0.36826	0.36823	0.36911	0.36916	0.37019	0.37047	0.36988	0.37092	0.37069	0.3705	0.36992	0.37066	0.37093	0.37012	0.37237	0.37086	0.3707	0.37126	0.37179	0.37184	0.37108	0.37078	0.37157	0.37243	0.3714	0.37097	0.37187	0.37277	0.37188	0.37228	0.37322	0.37254	0.37377	0.37261	0.37397	0.37318	0.37559	0.37385	0.37579	0.37503	0.37548	0.37651	0.37499	0.37678	0.37707	0.37722	0.37642
827.946	0.36657	0.3665	0.36775	0.3683	0.36901	0.36902	0.36992	0.36978	0.36963	0.37068	0.37	0.37003	0.36928	0.37026	0.37084	0.36972	0.3719	0.37038	0.37038	0.37097	0.37154	0.37138	0.37081	0.37047	0.37123	0.37187	0.37089	0.37069	0.3715	0.37232	0.37108	0.37195	0.37294	0.37221	0.3736	0.372	0.37373	0.37294	0.37486	0.37362	0.37535	0.37433	0.37522	0.37589	0.37493	0.37638	0.37643	0.37712	0.37588
828.589	0.36614	0.36593	0.36728	0.36812	0.36853	0.36889	0.36961	0.36911	0.36944	0.37031	0.36948	0.36942	0.36892	0.36989	0.37047	0.36939	0.37105	0.36983	0.37023	0.37059	0.37118	0.37089	0.37051	0.37018	0.37081	0.37134	0.37024	0.37033	0.37104	0.37163	0.3704	0.37159	0.37257	0.37201	0.37335	0.3715	0.37337	0.37253	0.37407	0.37345	0.37499	0.37387	0.3749	0.37522	0.3749	0.37607	0.37557	0.37657	0.37557
829.232	0.36564	0.36548	0.36679	0.36772	0.36787	0.36865	0.3692	0.3685	0.36918	0.36986	0.36914	0.36883	0.36884	0.36953	0.36989	0.36906	0.37007	0.36929	0.37017	0.37007	0.37068	0.3705	0.3702	0.36986	0.37024	0.37073	0.36958	0.36988	0.37052	0.37094	0.37	0.37117	0.37206	0.37179	0.37299	0.37111	0.3729	0.37206	0.37333	0.37327	0.37468	0.37362	0.37456	0.37451	0.37475	0.37583	0.37467	0.37586	0.37537
829.874	0.36505	0.36516	0.36623	0.36716	0.3672	0.36817	0.36866	0.36801	0.36878	0.36932	0.36884	0.36836	0.36883	0.36906	0.36929	0.36873	0.36916	0.36864	0.37006	0.36937	0.37004	0.37015	0.36982	0.3693	0.36954	0.36993	0.369	0.36932	0.37003	0.37033	0.36974	0.37063	0.37134	0.37138	0.37249	0.37081	0.37228	0.37156	0.37272	0.373	0.37424	0.37337	0.37416	0.37364	0.37438	0.37548	0.3738	0.37522	0.375
830.517	0.36438	0.36481	0.36565	0.3665	0.36653	0.36748	0.36801	0.3676	0.36822	0.36867	0.36843	0.36799	0.36859	0.36847	0.36873	0.36832	0.36838	0.36786	0.36967	0.36851	0.36926	0.36962	0.36927	0.36844	0.36876	0.36894	0.3685	0.36866	0.36955	0.36969	0.36934	0.36996	0.37043	0.37071	0.37188	0.37054	0.37146	0.37101	0.37216	0.37255	0.37351	0.37296	0.37367	0.37269	0.37376	0.37482	0.37295	0.37468	0.37428
831.16	0.36365	0.36431	0.36514	0.36583	0.36576	0.36672	0.3673	0.36711	0.36754	0.36793	0.36785	0.36762	0.36799	0.36785	0.36812	0.36772	0.36772	0.36711	0.36887	0.3676	0.36834	0.36878	0.36853	0.36741	0.36792	0.36792	0.36802	0.3679	0.36895	0.36888	0.36867	0.36917	0.36941	0.36991	0.37117	0.37013	0.3705	0.37042	0.37152	0.37183	0.37246	0.37239	0.37304	0.37184	0.37296	0.37382	0.37215	0.37408	0.37335
831.803	0.36293	0.36367	0.3646	0.36519	0.36487	0.36604	0.36655	0.36642	0.36679	0.36713	0.36712	0.36717	0.3671	0.36721	0.36735	0.3669	0.36713	0.36655	0.36775	0.36678	0.36729	0.36771	0.36771	0.36645	0.36708	0.36701	0.36744	0.3671	0.36811	0.36787	0.36782	0.36833	0.36841	0.36909	0.37042	0.36941	0.36957	0.36976	0.37071	0.37088	0.37122	0.37165	0.37223	0.37123	0.37205	0.37262	0.37141	0.37327	0.37246
832.446	0.36226	0.36298	0.36387	0.36454	0.36397	0.36545	0.3657	0.36548	0.36592	0.36624	0.36625	0.36657	0.36612	0.36644	0.36641	0.36595	0.36651	0.36605	0.36656	0.36608	0.36622	0.36658	0.36691	0.36573	0.36628	0.36622	0.36665	0.36628	0.36708	0.36669	0.36689	0.36749	0.36742	0.36826	0.36957	0.36841	0.36875	0.36894	0.36973	0.36977	0.37	0.37068	0.37125	0.37071	0.37109	0.37141	0.37069	0.37221	0.37171
833.088	0.36156	0.36222	0.36286	0.36372	0.36314	0.36478	0.36468	0.36433	0.36485	0.36518	0.36527	0.36575	0.36514	0.36544	0.36531	0.36493	0.36575	0.36531	0.36546	0.36535	0.36524	0.36547	0.36605	0.36516	0.36545	0.3654	0.36556	0.36542	0.366	0.36544	0.36587	0.36662	0.36639	0.36734	0.36852	0.36728	0.36791	0.36792	0.3686	0.36858	0.36886	0.36949	0.37015	0.36998	0.37006	0.37023	0.36988	0.37097	0.37094
833.731	0.36068	0.36129	0.36166	0.36258	0.36234	0.36386	0.36347	0.36302	0.36359	0.36395	0.36418	0.36463	0.36412	0.36424	0.36406	0.36384	0.36471	0.36416	0.36442	0.3644	0.36433	0.36429	0.365	0.36453	0.36451	0.36436	0.36419	0.36434	0.36492	0.36419	0.36471	0.3656	0.36521	0.36624	0.36718	0.36615	0.36688	0.36678	0.36729	0.36733	0.36768	0.36818	0.36896	0.36886	0.36892	0.36903	0.36887	0.36961	0.36991
834.374	0.35952	0.36019	0.36042	0.36116	0.36146	0.36261	0.36217	0.36163	0.36222	0.36262	0.36302	0.36326	0.363	0.36293	0.36267	0.36265	0.36338	0.36268	0.36326	0.36319	0.3633	0.36298	0.36368	0.36359	0.36338	0.3631	0.36266	0.36295	0.36376	0.36299	0.36345	0.36439	0.3639	0.36494	0.36561	0.36499	0.36558	0.36557	0.36584	0.36598	0.36632	0.3669	0.36765	0.36745	0.3676	0.36777	0.36765	0.36815	0.36852
835.017	0.35815	0.35897	0.35924	0.35965	0.36043	0.3611	0.3609	0.36022	0.3608	0.36127	0.36174	0.36176	0.36175	0.36156	0.36127	0.36137	0.36183	0.36109	0.3619	0.36185	0.36203	0.36159	0.36216	0.36231	0.36209	0.36173	0.36112	0.3614	0.36248	0.36183	0.36223	0.36303	0.36257	0.3635	0.36399	0.36369	0.36413	0.36428	0.3644	0.36454	0.36484	0.36566	0.36618	0.36596	0.36612	0.36648	0.36629	0.36663	0.3669
835.66	0.35676	0.35768	0.35807	0.35828	0.35921	0.35947	0.35972	0.35889	0.35936	0.35995	0.36035	0.36026	0.36039	0.36015	0.35995	0.36011	0.36021	0.3596	0.36045	0.36053	0.36054	0.36027	0.36064	0.36084	0.36069	0.36043	0.35966	0.35991	0.36116	0.36068	0.36109	0.36161	0.3613	0.36202	0.36251	0.36222	0.36268	0.36284	0.36308	0.36308	0.36335	0.36441	0.36463	0.36456	0.36458	0.36516	0.36485	0.36508	0.36527
836.303	0.35546	0.35631	0.35683	0.35707	0.35781	0.35785	0.35855	0.35763	0.35786	0.35864	0.35892	0.35881	0.3589	0.35872	0.35875	0.35889	0.35864	0.3583	0.35904	0.35929	0.35899	0.35905	0.35923	0.35933	0.35922	0.35915	0.35829	0.35856	0.35985	0.35949	0.35991	0.3602	0.36005	0.36055	0.36114	0.36065	0.36124	0.36124	0.36184	0.36167	0.36189	0.36306	0.36311	0.36323	0.36306	0.36376	0.36338	0.36358	0.36376
836.945	0.35417	0.35485	0.3554	0.35584	0.35628	0.35633	0.35724	0.35637	0.35636	0.35731	0.35753	0.3574	0.35731	0.35726	0.35755	0.35762	0.35712	0.35711	0.35767	0.35803	0.3575	0.35781	0.35785	0.3578	0.35768	0.35777	0.35693	0.35723	0.35849	0.35819	0.35852	0.35876	0.3587	0.35911	0.35969	0.35905	0.35974	0.35958	0.36054	0.36029	0.3604	0.36159	0.36164	0.36184	0.36156	0.36225	0.36186	0.36214	0.36231
837.588	0.35274	0.35333	0.35379	0.3544	0.35468	0.35496	0.35578	0.355	0.35495	0.35595	0.35617	0.35601	0.35569	0.35574	0.35623	0.35622	0.35559	0.35588	0.35625	0.35664	0.35609	0.35637	0.35639	0.35618	0.35608	0.3562	0.35552	0.35582	0.357	0.35672	0.35688	0.35725	0.35722	0.35768	0.35801	0.35743	0.35811	0.35803	0.35906	0.35888	0.35884	0.35996	0.36016	0.36029	0.36001	0.36065	0.3603	0.36071	0.36077
838.231	0.35118	0.3518	0.3521	0.35275	0.35312	0.35371	0.35421	0.35357	0.35365	0.35456	0.3548	0.35462	0.35415	0.35416	0.35477	0.35468	0.35402	0.35452	0.35472	0.35508	0.35469	0.35474	0.35485	0.35451	0.35447	0.35456	0.35403	0.35435	0.35541	0.35504	0.35513	0.35565	0.3557	0.35621	0.35621	0.35578	0.35645	0.35665	0.35743	0.35745	0.3573	0.35822	0.3586	0.3586	0.35839	0.35903	0.35874	0.35922	0.35904
838.874	0.34964	0.35028	0.35051	0.35105	0.35166	0.3525	0.35265	0.35221	0.35242	0.35315	0.3534	0.35321	0.35273	0.35258	0.35324	0.35311	0.35244	0.35309	0.35317	0.35343	0.35324	0.35312	0.35334	0.35296	0.35293	0.35305	0.35253	0.35289	0.35385	0.35327	0.35352	0.35405	0.35424	0.35466	0.3545	0.35419	0.35486	0.35532	0.3558	0.35608	0.35588	0.35653	0.35701	0.35689	0.35678	0.35746	0.35723	0.35771	0.3572
839.517	0.34822	0.34879	0.34912	0.34946	0.35029	0.35121	0.35114	0.35101	0.3512	0.35174	0.352	0.3518	0.35137	0.35106	0.35172	0.3516	0.35099	0.3517	0.35174	0.35176	0.35174	0.35167	0.35194	0.35161	0.35151	0.3517	0.35113	0.35149	0.3524	0.35158	0.35214	0.35254	0.35284	0.35304	0.35299	0.35276	0.35337	0.35387	0.3543	0.35477	0.35458	0.35509	0.35548	0.35529	0.35527	0.35596	0.3558	0.35625	0.35546
840.159	0.34686	0.34733	0.34788	0.34797	0.34889	0.34972	0.34965	0.34986	0.34992	0.3503	0.35054	0.35038	0.34998	0.34959	0.35027	0.35015	0.34966	0.35031	0.35046	0.35014	0.35024	0.35036	0.35063	0.35036	0.35016	0.35038	0.3498	0.3501	0.35106	0.35009	0.35085	0.35114	0.35138	0.35141	0.35158	0.35146	0.3519	0.35227	0.35286	0.35339	0.35328	0.35388	0.35402	0.3538	0.35383	0.35447	0.35438	0.35483	0.35395
840.802	0.34538	0.34584	0.34661	0.3465	0.34735	0.34798	0.34813	0.34856	0.34855	0.3488	0.34895	0.34886	0.34851	0.3481	0.34882	0.34867	0.34836	0.34879	0.34917	0.34855	0.34871	0.34901	0.34929	0.34897	0.34878	0.34887	0.34844	0.34866	0.34968	0.34877	0.3494	0.34971	0.34978	0.3498	0.3501	0.35013	0.35036	0.35057	0.3513	0.3518	0.35182	0.35263	0.35251	0.35235	0.35237	0.3529	0.35285	0.3533	0.35258
841.445	0.34372	0.34428	0.34512	0.34501	0.34565	0.3461	0.34657	0.34699	0.34705	0.34721	0.34721	0.34718	0.34693	0.34652	0.34729	0.34706	0.34693	0.34704	0.34766	0.34698	0.34711	0.34742	0.34784	0.34736	0.34728	0.34715	0.3469	0.34711	0.34808	0.34743	0.34773	0.34809	0.34806	0.34816	0.34848	0.34862	0.34877	0.34882	0.34949	0.34994	0.35014	0.35102	0.35082	0.35084	0.35076	0.35118	0.35116	0.35149	0.35111
842.088	0.34198	0.34272	0.34343	0.34354	0.34386	0.34422	0.34503	0.34521	0.34542	0.34555	0.34543	0.34539	0.34526	0.34487	0.34559	0.34536	0.34531	0.34516	0.34586	0.34541	0.34543	0.3456	0.34623	0.34556	0.34568	0.34537	0.34519	0.34545	0.34624	0.34591	0.34598	0.3463	0.34635	0.34649	0.34678	0.34695	0.34716	0.34708	0.34752	0.34789	0.34835	0.34906	0.34897	0.34922	0.34899	0.34938	0.34935	0.34945	0.34943
842.731	0.34031	0.34121	0.34172	0.34214	0.34211	0.34251	0.34357	0.34337	0.34371	0.34387	0.34373	0.34363	0.34356	0.34321	0.34378	0.34366	0.34355	0.34334	0.34395	0.34386	0.34376	0.34374	0.34455	0.34375	0.34406	0.34373	0.34346	0.34373	0.34432	0.34424	0.34435	0.34454	0.34469	0.34487	0.34511	0.34525	0.34559	0.34545	0.34559	0.34587	0.3466	0.34698	0.34709	0.34754	0.34718	0.34758	0.3475	0.34739	0.3476
843.374	0.33881	0.33978	0.34015	0.34078	0.34053	0.34102	0.34216	0.34164	0.34199	0.34219	0.34218	0.3421	0.34194	0.34164	0.342	0.34207	0.3418	0.34172	0.3422	0.34233	0.34218	0.34204	0.3429	0.34208	0.34245	0.34228	0.34188	0.34204	0.34255	0.34258	0.34285	0.34296	0.34307	0.34338	0.34352	0.3436	0.34411	0.34394	0.34385	0.34409	0.345	0.34509	0.34532	0.34585	0.34539	0.34584	0.34574	0.34553	0.34579
844.016	0.33742	0.33835	0.3387	0.33936	0.33915	0.33968	0.3407	0.34004	0.34032	0.34053	0.34074	0.34076	0.34042	0.3402	0.34037	0.3406	0.34017	0.34025	0.34071	0.34081	0.3407	0.34052	0.3413	0.34061	0.34081	0.3409	0.34049	0.34046	0.34102	0.34101	0.34138	0.34152	0.34143	0.34197	0.34198	0.34206	0.34269	0.34251	0.34229	0.34257	0.34348	0.34346	0.3437	0.34417	0.34366	0.34417	0.34413	0.34384	0.34412
844.659	0.33603	0.33683	0.33717	0.33784	0.33786	0.33832	0.33909	0.33849	0.33874	0.33893	0.33933	0.33941	0.33896	0.33889	0.33891	0.33919	0.33873	0.33881	0.33934	0.33925	0.33924	0.33903	0.33967	0.33925	0.33909	0.33944	0.33913	0.33893	0.33957	0.33954	0.33988	0.3401	0.33981	0.34047	0.34042	0.34061	0.34123	0.34106	0.34081	0.34117	0.34193	0.34198	0.34214	0.34246	0.34196	0.3425	0.34264	0.34218	0.34255
845.302	0.33461	0.33531	0.33547	0.33627	0.33655	0.33682	0.33734	0.33694	0.33722	0.33744	0.33787	0.33789	0.33748	0.33757	0.33752	0.33774	0.33744	0.33734	0.33791	0.33765	0.33774	0.33746	0.33803	0.33783	0.33735	0.33784	0.33764	0.33742	0.33804	0.33812	0.33837	0.33861	0.33831	0.33881	0.33881	0.33919	0.33969	0.33954	0.33931	0.33973	0.34032	0.34049	0.34058	0.34074	0.34027	0.34085	0.34117	0.34049	0.34102
845.945	0.33318	0.33393	0.33373	0.33475	0.33518	0.33527	0.3356	0.33545	0.33576	0.33609	0.33638	0.33626	0.33599	0.33619	0.3362	0.33625	0.33623	0.33592	0.33639	0.33609	0.33625	0.33586	0.33646	0.33632	0.33574	0.3362	0.33604	0.33597	0.3365	0.33672	0.33694	0.3371	0.33694	0.33711	0.33726	0.33775	0.3381	0.33801	0.33783	0.33821	0.33873	0.33897	0.33899	0.33909	0.33864	0.33929	0.33967	0.33887	0.33951
846.588	0.33185	0.3328	0.33221	0.33336	0.33385	0.33388	0.33409	0.33416	0.33439	0.3349	0.33501	0.33475	0.33461	0.33481	0.33498	0.33483	0.33505	0.33464	0.33493	0.3347	0.3349	0.33442	0.33508	0.33485	0.3344	0.33467	0.33451	0.3347	0.33513	0.33535	0.33564	0.33564	0.33568	0.3356	0.33587	0.33635	0.33659	0.33654	0.3365	0.33677	0.3373	0.33754	0.33749	0.33763	0.33714	0.33795	0.3382	0.33751	0.33812
847.23	0.33071	0.33185	0.33109	0.33215	0.33264	0.33284	0.33287	0.33309	0.33319	0.33383	0.33388	0.33352	0.33348	0.33357	0.33392	0.33364	0.33393	0.33353	0.33371	0.33353	0.33377	0.33328	0.3339	0.33359	0.33336	0.33339	0.33325	0.33368	0.33402	0.33405	0.33447	0.3343	0.33453	0.33443	0.33468	0.3351	0.33525	0.3352	0.33535	0.33553	0.33606	0.33627	0.33618	0.3364	0.33584	0.33683	0.33685	0.33648	0.33692
847.873	0.32977	0.33093	0.33031	0.3311	0.33157	0.33208	0.33187	0.33215	0.3322	0.33282	0.33295	0.33253	0.33256	0.33252	0.33296	0.33271	0.3329	0.33257	0.33274	0.33256	0.33281	0.3324	0.33281	0.33258	0.3325	0.33239	0.33224	0.33284	0.333	0.33288	0.33336	0.33316	0.33348	0.33356	0.33367	0.33405	0.33405	0.33395	0.33431	0.33448	0.33497	0.33514	0.33506	0.33535	0.33474	0.33582	0.33561	0.33562	0.33592
848.516	0.32895	0.32993	0.32966	0.33018	0.33055	0.33136	0.33094	0.33125	0.33136	0.33182	0.33204	0.33162	0.33169	0.33157	0.332	0.33189	0.33192	0.33172	0.33186	0.33171	0.33188	0.33164	0.33174	0.33169	0.33168	0.33155	0.33137	0.33205	0.3319	0.33185	0.33225	0.33221	0.3325	0.33278	0.33276	0.33312	0.33294	0.33271	0.33328	0.33349	0.33393	0.33404	0.33402	0.33437	0.3338	0.33484	0.33446	0.33473	0.33494
849.159	0.32813	0.32882	0.32898	0.32935	0.32953	0.33051	0.33003	0.33035	0.33054	0.33077	0.33104	0.33066	0.33072	0.33064	0.33099	0.33102	0.33091	0.33095	0.33097	0.33088	0.33093	0.33089	0.33073	0.33077	0.33082	0.33071	0.33051	0.33121	0.3307	0.33091	0.33114	0.33138	0.33156	0.33192	0.33194	0.33219	0.33193	0.33149	0.33229	0.33249	0.33293	0.33295	0.33299	0.33336	0.33291	0.33383	0.33339	0.33374	0.33387
849.802	0.32726	0.32768	0.32822	0.32857	0.32852	0.32958	0.32917	0.32946	0.32965	0.3297	0.33002	0.32966	0.32964	0.32971	0.32997	0.33001	0.32985	0.33018	0.33012	0.32997	0.32996	0.33008	0.32985	0.32983	0.32997	0.32983	0.32966	0.33028	0.32955	0.33001	0.33009	0.33057	0.33066	0.33095	0.3312	0.33122	0.33106	0.3304	0.33141	0.3315	0.33197	0.33193	0.332	0.3323	0.33204	0.33278	0.33245	0.33271	0.33271
850.444	0.32636	0.32663	0.32739	0.32776	0.32751	0.32865	0.3284	0.3286	0.32873	0.32868	0.32909	0.3287	0.32857	0.3288	0.32902	0.32896	0.32879	0.32936	0.32937	0.32899	0.32902	0.32917	0.32908	0.32893	0.32915	0.3289	0.32886	0.32929	0.3286	0.32912	0.32915	0.32968	0.3298	0.32993	0.33047	0.33022	0.33026	0.32952	0.33064	0.33058	0.33103	0.33109	0.33111	0.33126	0.33118	0.33166	0.33161	0.33175	0.33158
851.087	0.32548	0.32572	0.32653	0.32685	0.32656	0.32772	0.32763	0.32774	0.32784	0.32775	0.32828	0.32779	0.32756	0.32787	0.32814	0.32793	0.32785	0.32846	0.32869	0.32799	0.32809	0.3281	0.3283	0.32807	0.3283	0.32792	0.3281	0.32824	0.32783	0.32821	0.32829	0.32869	0.32893	0.32884	0.32961	0.32921	0.3294	0.32878	0.32981	0.32972	0.33004	0.33035	0.33026	0.33025	0.33035	0.33053	0.33076	0.33082	0.33049
851.73	0.32463	0.32487	0.32559	0.32583	0.32567	0.32673	0.3267	0.32681	0.32696	0.32684	0.32748	0.32686	0.3266	0.32687	0.32729	0.32693	0.32702	0.32749	0.32793	0.32702	0.32712	0.32685	0.32737	0.32716	0.3273	0.32693	0.3273	0.32712	0.32712	0.32724	0.32742	0.32758	0.32794	0.32767	0.32851	0.32816	0.32838	0.32798	0.32879	0.32881	0.32899	0.32952	0.32932	0.32923	0.32947	0.32942	0.32975	0.32986	0.32935
852.373	0.32377	0.32393	0.32454	0.32476	0.3248	0.32565	0.32558	0.32577	0.32599	0.32588	0.32659	0.32583	0.32564	0.32578	0.32641	0.3259	0.32616	0.32643	0.32696	0.3261	0.32611	0.32554	0.32629	0.32614	0.32616	0.32593	0.32638	0.32592	0.32635	0.32617	0.32647	0.32639	0.32678	0.32644	0.32721	0.32707	0.32726	0.327	0.32761	0.32772	0.3279	0.32849	0.3282	0.32817	0.32839	0.32834	0.32857	0.32881	0.32814
853.016	0.32286	0.32286	0.32343	0.3237	0.3239	0.32451	0.3244	0.32463	0.32492	0.32491	0.3256	0.32473	0.32464	0.32467	0.32544	0.32481	0.32518	0.32526	0.3258	0.3252	0.3251	0.32434	0.32518	0.32507	0.32504	0.32493	0.32533	0.32471	0.32548	0.3251	0.32546	0.32526	0.32554	0.32526	0.32587	0.32595	0.32618	0.32593	0.32643	0.32648	0.32682	0.3273	0.32694	0.32708	0.32711	0.32725	0.32732	0.32771	0.32693
853.659	0.32187	0.32177	0.32237	0.3227	0.32295	0.32339	0.32335	0.32345	0.32388	0.32403	0.32454	0.32369	0.32362	0.3236	0.3244	0.32372	0.32409	0.32405	0.32458	0.3243	0.32408	0.32339	0.32417	0.32403	0.32406	0.32392	0.3242	0.3236	0.3245	0.32414	0.32444	0.32427	0.32432	0.32419	0.3246	0.32486	0.32517	0.32493	0.32534	0.3252	0.32576	0.32604	0.32566	0.32604	0.32579	0.32615	0.32619	0.32663	0.32581
854.301	0.3208	0.32074	0.32137	0.32175	0.32195	0.32231	0.32245	0.32234	0.32294	0.32319	0.32343	0.32276	0.3226	0.32258	0.32327	0.3227	0.323	0.32286	0.32341	0.32336	0.32305	0.32259	0.32321	0.32301	0.32321	0.3229	0.32301	0.32263	0.32347	0.32332	0.32342	0.32337	0.32319	0.32323	0.32343	0.32381	0.32419	0.32404	0.32434	0.32402	0.32472	0.32476	0.32446	0.32502	0.32459	0.32504	0.3252	0.32556	0.32481
854.944	0.31958	0.31976	0.32039	0.32076	0.32091	0.32127	0.32155	0.32132	0.32204	0.32227	0.32222	0.32192	0.32155	0.32158	0.32211	0.32178	0.32197	0.3217	0.3223	0.3223	0.32198	0.32178	0.32217	0.32194	0.32233	0.32189	0.32176	0.3217	0.3224	0.32248	0.32235	0.3224	0.32211	0.32231	0.32234	0.32279	0.32314	0.32308	0.32331	0.32298	0.32372	0.32344	0.32332	0.32399	0.32351	0.32391	0.32425	0.32446	0.32383
855.587	0.31821	0.31876	0.3194	0.31967	0.31981	0.32025	0.32049	0.32033	0.32103	0.32115	0.32096	0.32104	0.32049	0.32056	0.32095	0.32087	0.32097	0.32055	0.32121	0.32111	0.3209	0.32079	0.321	0.32077	0.32127	0.3209	0.32051	0.32069	0.32129	0.32143	0.3212	0.32129	0.32102	0.32132	0.32123	0.32177	0.32197	0.32194	0.32217	0.32203	0.32272	0.32211	0.32218	0.3229	0.32247	0.32272	0.32321	0.32327	0.32278
856.23	0.31684	0.31776	0.31845	0.31851	0.31866	0.31925	0.31927	0.31931	0.31989	0.31989	0.31975	0.32005	0.31946	0.31953	0.31984	0.31985	0.31997	0.31942	0.32016	0.31987	0.31986	0.31966	0.31981	0.31957	0.32001	0.31988	0.31937	0.31961	0.32016	0.3202	0.32003	0.32013	0.31995	0.32024	0.32009	0.32074	0.32073	0.32063	0.32096	0.32114	0.32167	0.32086	0.321	0.32176	0.32142	0.32152	0.32204	0.32208	0.32168
856.873	0.31572	0.31684	0.31758	0.31742	0.31756	0.31828	0.31803	0.31831	0.3188	0.3187	0.3187	0.31898	0.31853	0.31857	0.31885	0.31874	0.31895	0.31838	0.31921	0.31877	0.31888	0.31854	0.31876	0.31844	0.31875	0.31885	0.31838	0.31859	0.31907	0.31897	0.31898	0.31909	0.31899	0.31917	0.31898	0.31972	0.31953	0.31935	0.31979	0.3203	0.32056	0.31982	0.31988	0.32063	0.32044	0.32046	0.32086	0.32097	0.32066
857.515	0.31496	0.31602	0.31673	0.31652	0.31665	0.31733	0.317	0.31737	0.31789	0.31771	0.31784	0.31796	0.3177	0.31775	0.31794	0.31762	0.31796	0.31753	0.31838	0.31783	0.31796	0.31756	0.31787	0.31749	0.31769	0.31785	0.31753	0.31771	0.31812	0.31785	0.31817	0.31823	0.31817	0.31828	0.31804	0.31872	0.31853	0.31828	0.31876	0.31952	0.31946	0.31899	0.31894	0.31963	0.31956	0.31963	0.31979	0.32	0.31982
858.158	0.31443	0.3152	0.3158	0.31582	0.31594	0.31639	0.3163	0.31649	0.31713	0.31691	0.31708	0.31705	0.31689	0.31699	0.31706	0.31654	0.31701	0.31686	0.31757	0.3169	0.31712	0.31668	0.317	0.31671	0.31689	0.3169	0.31671	0.31691	0.31731	0.31682	0.3175	0.31743	0.31738	0.31754	0.31728	0.31778	0.3177	0.3174	0.31784	0.31872	0.31842	0.31831	0.31824	0.3188	0.31872	0.31894	0.31885	0.31909	0.31909
858.801	0.31381	0.3143	0.31475	0.31517	0.31524	0.31541	0.31576	0.31558	0.31635	0.31616	0.31631	0.31616	0.316	0.31611	0.31607	0.31548	0.31604	0.31618	0.31664	0.31583	0.31628	0.31578	0.316	0.31596	0.31619	0.31594	0.31586	0.31603	0.31656	0.3158	0.31675	0.31648	0.31647	0.31674	0.31656	0.31683	0.31688	0.31652	0.31689	0.31778	0.31741	0.31762	0.31764	0.31801	0.31781	0.31814	0.31791	0.31812	0.31825
859.444	0.31294	0.31333	0.31364	0.31442	0.31438	0.31438	0.31509	0.31457	0.31542	0.31533	0.31542	0.31521	0.31501	0.31502	0.31495	0.31444	0.315	0.31526	0.3155	0.31464	0.31534	0.3148	0.31487	0.31508	0.31539	0.31495	0.31494	0.31499	0.31579	0.31477	0.31575	0.31538	0.31542	0.31578	0.31567	0.31585	0.31594	0.31552	0.31582	0.31664	0.3163	0.31676	0.31693	0.31706	0.31673	0.31709	0.31683	0.31704	0.31718
860.087	0.31191	0.31236	0.3126	0.31353	0.31337	0.31337	0.31416	0.3135	0.31433	0.31442	0.31446	0.31424	0.31397	0.31384	0.31378	0.31348	0.31393	0.31409	0.31429	0.31349	0.3143	0.3138	0.31376	0.31405	0.31441	0.31399	0.31396	0.31391	0.31497	0.31376	0.31456	0.31428	0.31437	0.31475	0.31459	0.31481	0.31492	0.31447	0.31471	0.3154	0.3151	0.31574	0.316	0.31592	0.31554	0.31589	0.31564	0.31592	0.31599
860.73	0.31094	0.31151	0.31176	0.31265	0.3124	0.31248	0.31314	0.31254	0.31323	0.31351	0.31355	0.3134	0.31303	0.31284	0.31275	0.31267	0.31293	0.3129	0.3132	0.31258	0.31332	0.31291	0.3129	0.31305	0.31334	0.3132	0.31302	0.31298	0.31417	0.31287	0.31343	0.31337	0.31349	0.31387	0.31349	0.31382	0.31401	0.31361	0.31375	0.31434	0.31395	0.31474	0.31492	0.3148	0.31441	0.31476	0.31454	0.31495	0.31492
861.372	0.31017	0.3108	0.31114	0.31193	0.31168	0.31181	0.31228	0.31182	0.31229	0.31274	0.31278	0.31276	0.31225	0.31217	0.31196	0.31203	0.31207	0.31196	0.31234	0.31198	0.31258	0.3122	0.31237	0.31227	0.31236	0.31262	0.31221	0.31231	0.3135	0.31221	0.31252	0.31271	0.31281	0.31321	0.31257	0.31298	0.31334	0.31309	0.31307	0.3136	0.31307	0.31394	0.3139	0.31397	0.31351	0.31385	0.31375	0.3142	0.31407
862.015	0.30959	0.31016	0.31067	0.31133	0.31119	0.31132	0.31161	0.31129	0.31156	0.31212	0.31213	0.31222	0.31164	0.31172	0.31138	0.31145	0.31139	0.31131	0.31167	0.31158	0.31205	0.31162	0.312	0.31173	0.31157	0.31217	0.31153	0.31184	0.31295	0.31178	0.31183	0.31224	0.31223	0.31263	0.31188	0.31234	0.31285	0.31275	0.31259	0.31313	0.31253	0.31334	0.31307	0.31341	0.31288	0.31315	0.31327	0.31362	0.31334
862.658	0.30904	0.30953	0.31022	0.31071	0.31077	0.31085	0.31102	0.31082	0.31095	0.31158	0.31153	0.31164	0.3111	0.31131	0.31086	0.31087	0.31087	0.31079	0.31103	0.31117	0.31154	0.31108	0.31158	0.3113	0.31092	0.31164	0.3109	0.31138	0.31243	0.31145	0.31121	0.31184	0.31167	0.31197	0.31132	0.31178	0.31237	0.3123	0.31213	0.3127	0.31222	0.31274	0.31243	0.3129	0.31239	0.31261	0.31292	0.31308	0.3126
863.301	0.30846	0.30891	0.30974	0.31	0.31026	0.31031	0.31044	0.31026	0.31041	0.311	0.31092	0.311	0.31055	0.31081	0.31036	0.31032	0.31046	0.31028	0.31039	0.31065	0.31097	0.3105	0.31105	0.31079	0.31036	0.31096	0.3103	0.31082	0.31185	0.31106	0.31064	0.3114	0.3111	0.31124	0.31083	0.31119	0.31179	0.31155	0.31163	0.31222	0.31194	0.31201	0.3119	0.31232	0.31194	0.31219	0.31251	0.3125	0.3119
863.944	0.30789	0.30841	0.3093	0.30934	0.30972	0.30978	0.30994	0.30969	0.30996	0.31037	0.31033	0.31041	0.31005	0.31024	0.30993	0.30994	0.31008	0.3098	0.30982	0.31008	0.31042	0.30989	0.31054	0.31024	0.30994	0.31028	0.30977	0.31016	0.31121	0.31059	0.31019	0.31094	0.31057	0.31061	0.31045	0.3106	0.31112	0.31067	0.31117	0.31174	0.31157	0.31129	0.31143	0.3118	0.31152	0.31185	0.31203	0.31191	0.31138
864.586	0.3075	0.30815	0.30899	0.30892	0.30933	0.30941	0.30961	0.3093	0.3097	0.30977	0.30985	0.31001	0.30973	0.30971	0.30961	0.30974	0.30969	0.30947	0.30949	0.30967	0.31001	0.3094	0.3102	0.3098	0.30971	0.30982	0.3094	0.30955	0.3106	0.31017	0.30994	0.31056	0.31019	0.31027	0.31028	0.31013	0.31052	0.31006	0.31083	0.31137	0.31118	0.31079	0.31103	0.31148	0.3112	0.31156	0.31158	0.31143	0.31112
865.229	0.30737	0.30811	0.30883	0.30878	0.30918	0.30923	0.30945	0.30916	0.30961	0.30932	0.30958	0.30979	0.30962	0.30929	0.3094	0.30964	0.30932	0.30931	0.30943	0.30951	0.30973	0.30913	0.30998	0.30958	0.30963	0.30966	0.30918	0.30912	0.3101	0.30988	0.30985	0.31033	0.31006	0.31025	0.31029	0.30986	0.31014	0.30994	0.31064	0.31113	0.31085	0.3106	0.31073	0.31134	0.31103	0.31127	0.31127	0.31111	0.31098
865.872	0.30741	0.30812	0.3087	0.30876	0.30918	0.30911	0.30937	0.30913	0.30956	0.309	0.30949	0.30961	0.3096	0.30897	0.30924	0.30948	0.30906	0.30922	0.30952	0.30947	0.30947	0.30906	0.30977	0.30949	0.30956	0.30962	0.30907	0.30889	0.3097	0.30966	0.30981	0.31019	0.31007	0.31035	0.3103	0.30972	0.31	0.31014	0.3105	0.31092	0.31058	0.31057	0.31055	0.31126	0.31096	0.31098	0.31105	0.31092	0.31078
866.515	0.30747	0.30801	0.30852	0.30869	0.30912	0.30894	0.30926	0.30895	0.30942	0.30876	0.30948	0.30938	0.30951	0.30873	0.3091	0.30918	0.30895	0.30907	0.30956	0.30939	0.30919	0.30902	0.3095	0.30936	0.30936	0.3095	0.30899	0.30879	0.30939	0.30939	0.30969	0.30999	0.31	0.31034	0.31016	0.30964	0.31	0.31024	0.3103	0.31069	0.31032	0.31049	0.31049	0.31115	0.3109	0.3107	0.31081	0.31078	0.3105
867.158	0.30748	0.30779	0.30829	0.30858	0.30889	0.30871	0.30911	0.30861	0.30921	0.30854	0.30943	0.30913	0.30937	0.30856	0.30899	0.30882	0.30893	0.30883	0.30945	0.30923	0.30901	0.30889	0.30921	0.30913	0.30907	0.30928	0.30892	0.30873	0.30915	0.30908	0.30949	0.30973	0.3097	0.31016	0.30988	0.30958	0.30994	0.31005	0.30999	0.31045	0.31007	0.3103	0.31051	0.31105	0.31082	0.31048	0.31052	0.31063	0.31026
867.8	0.30753	0.30762	0.30807	0.30854	0.30859	0.30853	0.30897	0.30833	0.30902	0.30834	0.30939	0.309	0.30925	0.30853	0.30893	0.30859	0.30889	0.30864	0.30928	0.3091	0.30902	0.30868	0.30898	0.30889	0.30888	0.30913	0.30889	0.30866	0.30903	0.30887	0.30929	0.30955	0.30932	0.30998	0.30962	0.30955	0.30978	0.30971	0.30969	0.31033	0.30991	0.3101	0.31058	0.31102	0.31078	0.31037	0.31028	0.31045	0.31018
868.443	0.30764	0.30763	0.30789	0.30858	0.30836	0.3085	0.30894	0.30833	0.30892	0.30826	0.30948	0.30908	0.30923	0.30868	0.30895	0.30861	0.30882	0.30865	0.30915	0.309	0.30919	0.30857	0.30891	0.30878	0.30889	0.30913	0.30895	0.30861	0.30906	0.3089	0.3092	0.30953	0.30908	0.30995	0.30954	0.30956	0.30962	0.30949	0.30958	0.31039	0.30995	0.31006	0.31064	0.31108	0.31082	0.31045	0.31022	0.31035	0.31029
869.086	0.30769	0.3078	0.30776	0.30859	0.30827	0.30861	0.30906	0.30858	0.30892	0.30832	0.30971	0.30929	0.30924	0.30895	0.30902	0.30883	0.30878	0.30882	0.30908	0.3089	0.30934	0.30866	0.30898	0.30882	0.30905	0.30926	0.30907	0.30864	0.30922	0.30917	0.30925	0.30962	0.3091	0.31003	0.30963	0.30962	0.30962	0.30945	0.30967	0.31052	0.31014	0.31018	0.31065	0.31114	0.31091	0.31067	0.31034	0.31042	0.3105
869.729	0.30756	0.30798	0.30767	0.30846	0.30824	0.30874	0.30921	0.30882	0.30891	0.3085	0.30994	0.3094	0.30916	0.3092	0.30908	0.30903	0.30884	0.30899	0.309	0.30874	0.30934	0.30889	0.30902	0.30894	0.30917	0.3094	0.30914	0.30877	0.30941	0.30948	0.30932	0.30968	0.30924	0.31003	0.30977	0.30971	0.30978	0.3095	0.30978	0.31054	0.31029	0.31035	0.3106	0.31109	0.31091	0.3109	0.31049	0.31062	0.31064
870.372	0.30729	0.3081	0.30763	0.30821	0.30826	0.30883	0.30926	0.30887	0.3088	0.3087	0.30995	0.3093	0.30892	0.30926	0.30908	0.30908	0.30898	0.30904	0.30893	0.30857	0.30924	0.30914	0.30892	0.30904	0.30913	0.30946	0.30907	0.30889	0.30952	0.30964	0.30933	0.30968	0.30934	0.30987	0.30984	0.30978	0.30994	0.30953	0.30974	0.31037	0.31026	0.31044	0.31057	0.3109	0.31081	0.311	0.31054	0.31079	0.31063
871.015	0.30708	0.30817	0.30769	0.30803	0.30837	0.30887	0.30921	0.30876	0.30863	0.30883	0.3097	0.30905	0.30863	0.30915	0.30904	0.309	0.30913	0.30901	0.30898	0.30853	0.30919	0.30932	0.30879	0.3091	0.30898	0.30948	0.30897	0.30899	0.30955	0.30963	0.30927	0.3097	0.3094	0.30972	0.30985	0.30978	0.31005	0.30952	0.30963	0.31016	0.31009	0.31049	0.31062	0.31064	0.3107	0.31094	0.31052	0.31082	0.31056
871.657	0.3071	0.30827	0.30792	0.30808	0.30863	0.30894	0.30922	0.30868	0.30854	0.30893	0.30936	0.30886	0.3085	0.30898	0.30909	0.30892	0.30929	0.30903	0.30928	0.30873	0.30927	0.30944	0.30888	0.30917	0.30891	0.30952	0.309	0.30911	0.30958	0.30958	0.30925	0.30984	0.30948	0.30983	0.30987	0.30976	0.31017	0.30955	0.30967	0.3101	0.31001	0.31062	0.31077	0.31046	0.31073	0.31085	0.31056	0.31077	0.31059
872.3	0.30737	0.30844	0.30828	0.3084	0.30896	0.30908	0.30938	0.30878	0.30862	0.30902	0.30917	0.30882	0.30868	0.30888	0.30928	0.30895	0.30947	0.30921	0.30976	0.30916	0.3095	0.30953	0.30927	0.30924	0.30903	0.30965	0.30919	0.30934	0.3097	0.30963	0.30934	0.3101	0.30959	0.31022	0.30995	0.30982	0.31033	0.30966	0.30995	0.31027	0.31014	0.31084	0.31097	0.3105	0.31092	0.3109	0.31074	0.31074	0.31076
872.943	0.3078	0.30863	0.30864	0.30884	0.30923	0.30922	0.30963	0.30901	0.30883	0.30909	0.30922	0.3089	0.30906	0.3089	0.30953	0.30906	0.30965	0.30948	0.31021	0.30966	0.30976	0.3096	0.30974	0.30931	0.30928	0.30981	0.30941	0.30967	0.3099	0.30978	0.30949	0.31036	0.30968	0.31067	0.31004	0.30995	0.31045	0.30983	0.31037	0.31051	0.31039	0.31106	0.31115	0.31076	0.31114	0.31113	0.31104	0.31071	0.31096
873.586	0.30822	0.30878	0.30882	0.30919	0.30933	0.30928	0.3098	0.30926	0.30903	0.30908	0.3094	0.30906	0.30936	0.30904	0.30965	0.30918	0.30978	0.30976	0.31041	0.31001	0.30993	0.30962	0.31	0.30932	0.30946	0.30991	0.30953	0.30997	0.31009	0.30994	0.30959	0.3105	0.30972	0.31098	0.31008	0.31009	0.31044	0.31003	0.31075	0.31066	0.31061	0.31118	0.31125	0.31112	0.31128	0.31143	0.31136	0.31065	0.31115
874.229	0.30853	0.30892	0.30881	0.30939	0.30933	0.30928	0.30988	0.30946	0.30918	0.30906	0.30962	0.30929	0.3095	0.30931	0.30959	0.30936	0.30988	0.31	0.31038	0.31013	0.30998	0.30964	0.31003	0.30932	0.30955	0.30998	0.30956	0.31015	0.31022	0.31013	0.30968	0.31054	0.30981	0.31117	0.31009	0.31022	0.31037	0.31028	0.31102	0.31073	0.31072	0.31123	0.31133	0.31141	0.31136	0.31169	0.31167	0.3106	0.31132
874.871	0.30878	0.30914	0.30885	0.30959	0.30941	0.3094	0.30997	0.30973	0.30937	0.30915	0.30989	0.30966	0.30963	0.3097	0.30952	0.30973	0.31007	0.3102	0.31033	0.31016	0.31	0.30977	0.31011	0.30944	0.3097	0.31013	0.30963	0.31024	0.31036	0.31043	0.30991	0.31067	0.31007	0.31139	0.31017	0.3104	0.31042	0.31064	0.31124	0.31086	0.31088	0.31132	0.31153	0.31161	0.31151	0.31192	0.31194	0.31071	0.31156
875.514	0.30913	0.30952	0.30916	0.30996	0.30972	0.30983	0.3102	0.31021	0.30974	0.30942	0.31029	0.31017	0.30997	0.31016	0.30968	0.31032	0.31046	0.31039	0.31044	0.31028	0.31011	0.3101	0.31044	0.30979	0.31003	0.31044	0.30985	0.31036	0.31066	0.31089	0.3104	0.31102	0.31051	0.3117	0.31037	0.31073	0.31069	0.31113	0.31148	0.31118	0.3112	0.31154	0.31188	0.31184	0.31181	0.3122	0.3122	0.31113	0.31192
876.157	0.30964	0.31006	0.30978	0.31048	0.31027	0.31051	0.31061	0.31084	0.31026	0.30985	0.31079	0.3107	0.31051	0.31061	0.31011	0.31099	0.31097	0.31058	0.31073	0.31057	0.31036	0.31061	0.311	0.31036	0.31044	0.31086	0.31028	0.31055	0.3111	0.31138	0.31104	0.31154	0.31099	0.31199	0.31069	0.31116	0.31111	0.31167	0.31178	0.31162	0.31164	0.31187	0.31227	0.3122	0.31222	0.31255	0.31246	0.31178	0.31235
876.8	0.31011	0.3106	0.31051	0.31095	0.31086	0.31117	0.31112	0.31138	0.31075	0.31031	0.31128	0.31112	0.31105	0.31099	0.31064	0.31147	0.31142	0.31077	0.3111	0.31093	0.31066	0.31109	0.31158	0.31096	0.31075	0.31128	0.3108	0.31079	0.31153	0.31177	0.31159	0.31207	0.31135	0.31213	0.31109	0.31157	0.31154	0.31211	0.31208	0.31201	0.31205	0.3122	0.31256	0.31263	0.31263	0.3129	0.31274	0.31242	0.31276
877.443	0.31032	0.31094	0.3111	0.31123	0.31133	0.31154	0.31163	0.31161	0.31112	0.31072	0.31165	0.31137	0.31141	0.31127	0.3111	0.31167	0.3117	0.31098	0.31145	0.31122	0.31091	0.31132	0.31193	0.3114	0.31093	0.31161	0.31129	0.31103	0.3118	0.31203	0.31189	0.31251	0.31155	0.31215	0.3115	0.31188	0.31188	0.31237	0.31233	0.31228	0.31234	0.31245	0.31272	0.31297	0.313	0.31317	0.31304	0.31288	0.31309
878.086	0.31033	0.3111	0.31145	0.31135	0.31166	0.31165	0.31203	0.31161	0.31145	0.31107	0.31191	0.31152	0.3116	0.31151	0.31148	0.31171	0.31184	0.31122	0.31177	0.31144	0.31112	0.31131	0.31205	0.31165	0.31118	0.31186	0.31162	0.31134	0.31196	0.31224	0.31208	0.31292	0.31173	0.3122	0.3119	0.31216	0.31217	0.3125	0.31251	0.31252	0.31259	0.31269	0.31289	0.31321	0.31338	0.31342	0.31336	0.3132	0.31337
878.728	0.31042	0.31126	0.31164	0.31153	0.31202	0.31176	0.31234	0.31164	0.3119	0.31144	0.31218	0.31173	0.31173	0.31181	0.31187	0.31179	0.312	0.31154	0.3121	0.31171	0.31139	0.31129	0.31213	0.31187	0.31166	0.31211	0.31179	0.31183	0.31218	0.31254	0.31241	0.31334	0.31204	0.31244	0.31228	0.31259	0.31254	0.31265	0.31278	0.31287	0.31292	0.31309	0.31319	0.31347	0.31381	0.31373	0.31373	0.31356	0.31366
879.371	0.31079	0.31161	0.31183	0.31184	0.31251	0.31207	0.31267	0.31192	0.31243	0.31187	0.31252	0.31214	0.31193	0.3122	0.31224	0.31202	0.3123	0.31194	0.3125	0.31209	0.3118	0.31148	0.31234	0.31218	0.31234	0.31242	0.31192	0.31249	0.31254	0.31294	0.31296	0.31372	0.31251	0.31283	0.3127	0.3132	0.31307	0.31292	0.31324	0.31338	0.31332	0.31362	0.31366	0.31387	0.31425	0.31414	0.31417	0.314	0.314
880.014	0.3113	0.31207	0.31203	0.31218	0.31303	0.31245	0.31302	0.31238	0.31277	0.31227	0.31289	0.31266	0.31217	0.31257	0.3125	0.31233	0.31267	0.31236	0.31293	0.31249	0.31228	0.31188	0.31267	0.31259	0.31301	0.31274	0.31212	0.31312	0.31292	0.31335	0.31348	0.31398	0.31301	0.31321	0.31317	0.31378	0.31365	0.3133	0.31379	0.31392	0.31363	0.31412	0.31414	0.31432	0.31453	0.31456	0.31455	0.31435	0.3143
880.657	0.31164	0.31237	0.31217	0.31242	0.31338	0.31262	0.31327	0.31278	0.31276	0.31246	0.31315	0.31304	0.31235	0.31277	0.31259	0.31261	0.31293	0.31266	0.31326	0.31274	0.31273	0.31226	0.31292	0.31297	0.31344	0.31295	0.31239	0.31346	0.31319	0.31364	0.31364	0.31408	0.31337	0.31343	0.31357	0.31409	0.31406	0.31361	0.31413	0.3143	0.31377	0.31438	0.31444	0.31457	0.31454	0.31483	0.31467	0.31446	0.31441
881.3	0.3117	0.31238	0.31216	0.31252	0.31344	0.31248	0.31326	0.3129	0.31247	0.31242	0.31317	0.31311	0.31238	0.31278	0.31253	0.31279	0.31297	0.31274	0.31339	0.31273	0.31306	0.31241	0.31295	0.31318	0.31356	0.31296	0.31261	0.31339	0.31329	0.31371	0.31341	0.31405	0.31358	0.31349	0.31374	0.31404	0.31412	0.3137	0.31408	0.3144	0.31378	0.31437	0.31451	0.31447	0.31433	0.31488	0.31449	0.31441	0.31427
881.942	0.31164	0.31216	0.31211	0.31261	0.31327	0.31223	0.31304	0.31277	0.31218	0.31229	0.31304	0.31296	0.31228	0.31267	0.3124	0.31284	0.31285	0.31264	0.31336	0.31254	0.31325	0.31237	0.31285	0.31322	0.31346	0.31283	0.31268	0.31307	0.31325	0.31362	0.31305	0.31394	0.31371	0.31351	0.31363	0.31379	0.31387	0.31361	0.3138	0.31425	0.31375	0.31428	0.31447	0.31418	0.31409	0.31475	0.31424	0.31439	0.31398
882.585	0.31168	0.31192	0.31213	0.31275	0.31301	0.31211	0.31277	0.31255	0.31204	0.3122	0.31297	0.3128	0.31221	0.31255	0.31227	0.31283	0.31275	0.31248	0.31322	0.31235	0.31329	0.31229	0.31276	0.31313	0.31332	0.31271	0.31259	0.31277	0.31319	0.31351	0.3128	0.31378	0.31378	0.3136	0.3134	0.31355	0.31354	0.31349	0.31359	0.31399	0.31376	0.31425	0.31448	0.31395	0.31394	0.3146	0.31415	0.31447	0.31376
883.228	0.31186	0.31176	0.31217	0.31286	0.31272	0.31217	0.31256	0.31239	0.31199	0.31213	0.3131	0.31266	0.31229	0.31247	0.31217	0.31278	0.31271	0.31232	0.31302	0.31218	0.31317	0.31225	0.31271	0.31296	0.31319	0.31271	0.31242	0.31259	0.31318	0.31339	0.31271	0.31353	0.31373	0.3137	0.31325	0.31338	0.31332	0.31344	0.31353	0.31376	0.3138	0.31426	0.3145	0.31391	0.31384	0.31452	0.3142	0.31451	0.3137
883.871	0.312	0.31168	0.31209	0.31281	0.31236	0.31222	0.31235	0.31227	0.31188	0.31197	0.31328	0.31239	0.31243	0.31235	0.31208	0.31267	0.31255	0.31208	0.31278	0.31197	0.31287	0.31214	0.31258	0.31265	0.31294	0.31273	0.3122	0.3124	0.31313	0.31315	0.31263	0.31317	0.31344	0.31368	0.31321	0.31321	0.3132	0.31337	0.31348	0.31356	0.3138	0.31411	0.31436	0.31393	0.31368	0.31443	0.31417	0.31429	0.31372
884.514	0.31192	0.31153	0.31184	0.31252	0.3119	0.31206	0.31207	0.31207	0.31165	0.31168	0.31323	0.31191	0.31243	0.31209	0.31194	0.31239	0.31212	0.31168	0.31248	0.31166	0.31242	0.31185	0.31226	0.31213	0.31248	0.31259	0.31194	0.31212	0.31289	0.31266	0.31247	0.31273	0.31288	0.31339	0.31315	0.31295	0.31305	0.31313	0.31327	0.31331	0.31365	0.31368	0.31396	0.31382	0.31342	0.31418	0.31388	0.31381	0.31366
885.157	0.31161	0.31124	0.31153	0.31205	0.31135	0.31165	0.31178	0.31176	0.31139	0.31126	0.31284	0.31135	0.31214	0.31161	0.31174	0.31194	0.31153	0.31116	0.31213	0.31136	0.31192	0.31143	0.31182	0.31148	0.31188	0.31223	0.31168	0.31176	0.31238	0.31196	0.31217	0.31229	0.3122	0.31287	0.31296	0.31262	0.31277	0.31276	0.31293	0.31299	0.31327	0.31301	0.31347	0.31354	0.31304	0.31378	0.31336	0.31318	0.31348
885.799	0.31114	0.31088	0.31128	0.31158	0.31083	0.31119	0.31161	0.3114	0.31118	0.31084	0.31227	0.31095	0.31164	0.31105	0.31154	0.3114	0.31103	0.3107	0.31179	0.3112	0.31147	0.31108	0.31146	0.31093	0.31131	0.31177	0.31142	0.31145	0.3118	0.31127	0.31178	0.31192	0.31162	0.31227	0.31266	0.31229	0.31239	0.31245	0.31258	0.3127	0.31275	0.31239	0.31313	0.31319	0.31264	0.31337	0.31285	0.31264	0.31326
886.442	0.31065	0.31064	0.31111	0.31128	0.31051	0.31082	0.31158	0.31107	0.31103	0.31054	0.31174	0.31083	0.31113	0.3106	0.3114	0.31091	0.31076	0.31047	0.31152	0.31116	0.31114	0.3109	0.31125	0.31066	0.31091	0.3114	0.31116	0.31125	0.31137	0.31078	0.31138	0.31162	0.31126	0.31177	0.31233	0.312	0.31206	0.31229	0.31234	0.31252	0.3123	0.31206	0.31299	0.31295	0.3123	0.31308	0.31253	0.31231	0.31306
887.085	0.31021	0.31059	0.31096	0.31111	0.31039	0.31055	0.31151	0.31074	0.31085	0.31037	0.31136	0.31087	0.3107	0.31038	0.3113	0.31053	0.31059	0.31048	0.31132	0.31106	0.31085	0.3108	0.31109	0.31061	0.31065	0.31113	0.31091	0.31111	0.3112	0.31051	0.31106	0.31137	0.31108	0.31148	0.31204	0.31172	0.31183	0.31214	0.31215	0.31239	0.31206	0.31202	0.31284	0.31284	0.31205	0.31283	0.31239	0.3122	0.31289
887.728	0.30981	0.31057	0.31073	0.31091	0.31029	0.31027	0.31122	0.31034	0.31055	0.31024	0.311	0.31086	0.31031	0.31029	0.31108	0.31014	0.31033	0.31056	0.31107	0.31072	0.31051	0.31061	0.31083	0.31053	0.3104	0.31084	0.31063	0.31089	0.31112	0.31033	0.31078	0.31107	0.31095	0.31128	0.31179	0.3114	0.31162	0.31177	0.31182	0.31214	0.31191	0.312	0.31249	0.31272	0.31183	0.31247	0.31221	0.31213	0.31269
888.371	0.30947	0.31038	0.31038	0.31055	0.31	0.30989	0.31068	0.30988	0.31012	0.30997	0.31056	0.31061	0.30989	0.31013	0.31064	0.30971	0.30992	0.3105	0.31063	0.31011	0.31011	0.31022	0.31042	0.3102	0.31007	0.31042	0.31029	0.31053	0.31089	0.31012	0.31045	0.31068	0.31078	0.31097	0.31148	0.31096	0.31132	0.31113	0.31129	0.31165	0.31165	0.31176	0.31197	0.31244	0.31154	0.31198	0.31184	0.31189	0.31237
889.013	0.30918	0.30994	0.3099	0.31003	0.3095	0.30942	0.31008	0.30943	0.30961	0.30955	0.31003	0.31009	0.30948	0.30981	0.31004	0.30928	0.30945	0.31017	0.31007	0.30944	0.30972	0.30969	0.30991	0.30964	0.30965	0.30994	0.30989	0.31008	0.31044	0.3098	0.31005	0.31023	0.31051	0.3105	0.31108	0.31045	0.31091	0.3104	0.31068	0.31103	0.31122	0.31131	0.31148	0.312	0.31122	0.31147	0.31136	0.31147	0.31188
889.656	0.30897	0.30945	0.30935	0.30949	0.309	0.30897	0.30961	0.3091	0.30911	0.3091	0.30952	0.30951	0.30918	0.30943	0.30948	0.30897	0.30904	0.30964	0.30956	0.309	0.30941	0.30915	0.30943	0.30907	0.30923	0.3095	0.30952	0.30968	0.30989	0.30944	0.30966	0.30985	0.31017	0.31001	0.31063	0.30994	0.31052	0.30984	0.31017	0.31049	0.31076	0.31086	0.31115	0.31153	0.31091	0.31108	0.31093	0.31107	0.31131
890.299	0.30879	0.30908	0.30882	0.30901	0.30868	0.3086	0.30931	0.30893	0.3087	0.30876	0.30912	0.30905	0.30896	0.30913	0.30908	0.30876	0.30874	0.30904	0.30921	0.30887	0.30912	0.3087	0.30905	0.30867	0.30889	0.30917	0.30923	0.30938	0.30942	0.30912	0.30937	0.30962	0.30979	0.30969	0.31014	0.30954	0.31026	0.30956	0.30978	0.31012	0.31043	0.31054	0.31092	0.31113	0.31061	0.31079	0.31063	0.31084	0.3108
890.942	0.30853	0.30884	0.30828	0.30859	0.30849	0.3083	0.30901	0.30876	0.30834	0.3085	0.3088	0.30876	0.30863	0.30888	0.30877	0.30854	0.30856	0.30845	0.30889	0.30887	0.30874	0.30829	0.30874	0.3084	0.30865	0.30886	0.30896	0.3091	0.30901	0.30887	0.3091	0.30948	0.30939	0.30952	0.3096	0.30921	0.31007	0.30946	0.30942	0.30984	0.3102	0.31025	0.3106	0.31074	0.31024	0.31048	0.31034	0.3107	0.31042
891.585	0.30807	0.30851	0.30771	0.30814	0.30825	0.30799	0.30853	0.30843	0.30795	0.30824	0.30844	0.30849	0.30805	0.30857	0.30843	0.30818	0.30841	0.30785	0.30843	0.30867	0.30822	0.30784	0.30836	0.30811	0.3084	0.30842	0.30855	0.30871	0.30855	0.30861	0.30868	0.30926	0.30891	0.30927	0.30901	0.30882	0.3098	0.3093	0.30902	0.30947	0.30988	0.30986	0.3101	0.31021	0.30976	0.31002	0.30992	0.31041	0.31011
892.227	0.30745	0.30795	0.30716	0.30763	0.30786	0.30756	0.30789	0.3079	0.30745	0.30793	0.30797	0.30812	0.30726	0.30815	0.30799	0.30769	0.30814	0.30723	0.30782	0.30819	0.30768	0.30731	0.30782	0.30774	0.30802	0.30778	0.30797	0.3082	0.30794	0.30823	0.3081	0.30884	0.30831	0.30885	0.30845	0.30831	0.30931	0.30891	0.30861	0.30891	0.3094	0.30933	0.30951	0.30952	0.30919	0.30946	0.3093	0.30988	0.3098
892.87	0.30686	0.30725	0.30673	0.30706	0.30735	0.30701	0.30726	0.30728	0.30695	0.30757	0.30748	0.30765	0.30646	0.30765	0.30747	0.30714	0.30769	0.30668	0.30719	0.30755	0.30722	0.30679	0.30721	0.30734	0.30751	0.30705	0.30735	0.30769	0.30732	0.30773	0.30749	0.30825	0.30765	0.30835	0.308	0.30778	0.30863	0.30837	0.30826	0.30826	0.30883	0.3088	0.30898	0.30885	0.30859	0.30891	0.30862	0.30926	0.30943
893.513	0.30641	0.30665	0.30646	0.30648	0.30684	0.30645	0.30677	0.30667	0.30656	0.30718	0.30709	0.30712	0.30589	0.30713	0.30689	0.30664	0.30711	0.3063	0.30667	0.30693	0.30684	0.30636	0.30673	0.30696	0.30696	0.30647	0.30684	0.30726	0.30684	0.30719	0.30701	0.30758	0.30704	0.30789	0.30764	0.30736	0.30795	0.30783	0.30794	0.3077	0.30827	0.30839	0.30857	0.30837	0.30795	0.30847	0.30805	0.30873	0.309
894.156	0.30605	0.30625	0.30618	0.30593	0.30632	0.30595	0.30641	0.30605	0.30625	0.30673	0.30678	0.30657	0.30555	0.30659	0.30626	0.30617	0.30647	0.30602	0.30625	0.30639	0.30642	0.30601	0.30643	0.30651	0.30641	0.30615	0.30641	0.30686	0.30653	0.30664	0.30667	0.30693	0.30655	0.30742	0.30727	0.30698	0.3074	0.30731	0.30758	0.30729	0.30772	0.30807	0.30815	0.30806	0.3073	0.30811	0.30766	0.30831	0.30847
894.799	0.30559	0.30585	0.30567	0.30543	0.30571	0.30551	0.30598	0.30532	0.30588	0.30615	0.30634	0.30596	0.30529	0.30599	0.3056	0.30561	0.30581	0.30563	0.3058	0.30587	0.30589	0.30563	0.30617	0.30586	0.30581	0.30597	0.30595	0.3063	0.30621	0.30606	0.30628	0.30635	0.30614	0.30684	0.30676	0.3065	0.30695	0.30674	0.30711	0.30698	0.30712	0.30775	0.30757	0.30772	0.30665	0.30768	0.30734	0.30788	0.30783
895.442	0.30495	0.30527	0.3049	0.30491	0.30495	0.30507	0.30531	0.30451	0.30532	0.30542	0.30563	0.30528	0.30488	0.3053	0.30496	0.30487	0.30511	0.30499	0.30526	0.30527	0.30525	0.30513	0.30573	0.30504	0.30512	0.30567	0.30536	0.30551	0.30571	0.30543	0.30565	0.30586	0.30568	0.30616	0.30608	0.30584	0.30648	0.30607	0.3065	0.30662	0.3065	0.30738	0.30679	0.30718	0.30603	0.30709	0.30688	0.30737	0.30712
896.084	0.30421	0.30449	0.30408	0.30436	0.30417	0.30456	0.30443	0.30377	0.30463	0.30459	0.30474	0.30455	0.30425	0.30458	0.3044	0.30402	0.3044	0.30424	0.30467	0.30462	0.30458	0.3045	0.30505	0.30422	0.30443	0.30512	0.3047	0.30462	0.305	0.30478	0.30486	0.3054	0.30513	0.30549	0.30535	0.30513	0.30587	0.30539	0.30585	0.30617	0.30593	0.30696	0.30594	0.30644	0.30545	0.30643	0.30623	0.30678	0.30644
896.727	0.30349	0.30375	0.30342	0.30378	0.30353	0.30399	0.30357	0.30322	0.30391	0.30381	0.30387	0.30383	0.3035	0.30395	0.30392	0.30324	0.30377	0.30361	0.30412	0.304	0.30398	0.30381	0.30428	0.30357	0.30384	0.30441	0.30406	0.30382	0.30421	0.30424	0.3041	0.30493	0.30452	0.30492	0.30472	0.30453	0.30517	0.30478	0.30525	0.30564	0.30544	0.30648	0.30519	0.30563	0.30498	0.30585	0.30553	0.30619	0.30584
897.37	0.30285	0.30324	0.30297	0.3032	0.30309	0.30332	0.30293	0.30279	0.30319	0.30316	0.30315	0.30317	0.30278	0.3034	0.30347	0.30263	0.30322	0.30321	0.30362	0.30347	0.30348	0.30316	0.3036	0.30309	0.30333	0.3037	0.30347	0.30319	0.3035	0.3038	0.30348	0.30434	0.30391	0.30443	0.30422	0.30409	0.30444	0.30423	0.30475	0.30505	0.30497	0.30594	0.30462	0.30491	0.3046	0.30541	0.30489	0.30565	0.30532
898.013	0.30225	0.3029	0.30258	0.3026	0.30265	0.30251	0.30245	0.30235	0.30245	0.3026	0.30254	0.30253	0.30217	0.30282	0.30293	0.3021	0.30268	0.30287	0.30308	0.30296	0.30302	0.30253	0.30301	0.30262	0.30275	0.30305	0.30291	0.3026	0.30292	0.30332	0.30289	0.3036	0.30335	0.3039	0.30374	0.3037	0.30373	0.30364	0.30425	0.30439	0.30441	0.30529	0.30416	0.3043	0.30425	0.30496	0.30433	0.3051	0.30477
898.656	0.30165	0.30245	0.30204	0.30192	0.30201	0.3016	0.30191	0.30178	0.30166	0.30196	0.30192	0.30182	0.3016	0.30208	0.30219	0.30154	0.30205	0.30232	0.30242	0.30232	0.30243	0.30178	0.30237	0.30198	0.302	0.30239	0.30227	0.3019	0.30234	0.30264	0.3022	0.30272	0.30276	0.30321	0.30311	0.30314	0.30299	0.30296	0.3036	0.30361	0.30365	0.30451	0.30365	0.30371	0.30379	0.30431	0.30371	0.30447	0.3041
899.298	0.30101	0.30173	0.3013	0.30116	0.30114	0.3007	0.30121	0.3011	0.30087	0.30112	0.30125	0.30105	0.30102	0.30121	0.30125	0.30091	0.30137	0.30151	0.30164	0.30149	0.30162	0.30088	0.30162	0.30116	0.30118	0.30166	0.30148	0.30109	0.30164	0.30176	0.30142	0.30182	0.30209	0.30238	0.30231	0.30236	0.30224	0.30223	0.30277	0.30277	0.30271	0.30358	0.30299	0.30307	0.30315	0.30345	0.30298	0.3037	0.30331
899.941	0.30039	0.30084	0.30052	0.30045	0.30027	0.29994	0.30044	0.3004	0.30022	0.30021	0.30059	0.30033	0.30042	0.30039	0.30027	0.30025	0.30078	0.30064	0.30088	0.30061	0.3007	0.29997	0.30084	0.3003	0.30049	0.3009	0.30065	0.30036	0.30085	0.30088	0.30069	0.30105	0.30138	0.30159	0.30149	0.3015	0.30155	0.30156	0.30194	0.30199	0.30172	0.30259	0.30221	0.30244	0.30244	0.30256	0.30222	0.30284	0.30254
900.584	0.29984	0.29999	0.29985	0.29995	0.29964	0.29935	0.29979	0.29982	0.29975	0.29947	0.30001	0.29978	0.29981	0.29976	0.29949	0.29965	0.30037	0.29995	0.30023	0.29988	0.29994	0.2993	0.30018	0.29955	0.30004	0.30023	0.29999	0.29986	0.3002	0.30017	0.30014	0.30054	0.30074	0.30098	0.30084	0.30081	0.30101	0.30102	0.30133	0.3014	0.30089	0.3017	0.30146	0.30191	0.3018	0.30184	0.30161	0.30202	0.30199
901.227	0.29939	0.29931	0.29935	0.29966	0.29924	0.29888	0.29932	0.29937	0.29937	0.29899	0.29953	0.29934	0.29919	0.29928	0.29906	0.2991	0.30005	0.29949	0.29969	0.29934	0.29948	0.29891	0.2997	0.29892	0.29975	0.29971	0.29955	0.29954	0.2998	0.29961	0.29977	0.30026	0.30022	0.30053	0.30039	0.30038	0.30059	0.30059	0.30093	0.30101	0.30033	0.30098	0.30083	0.30148	0.30127	0.30135	0.30123	0.30136	0.30163
901.87	0.29895	0.29873	0.2989	0.29936	0.29885	0.29846	0.29893	0.29894	0.29889	0.2986	0.29908	0.29888	0.29852	0.29881	0.29881	0.29857	0.29961	0.29908	0.29918	0.29883	0.29918	0.29861	0.29927	0.29837	0.29936	0.29924	0.29911	0.29919	0.29954	0.29911	0.29941	0.30001	0.29972	0.30005	0.29999	0.30005	0.30021	0.30013	0.30054	0.30065	0.29996	0.30035	0.3003	0.30104	0.30072	0.30094	0.30095	0.30085	0.30123
902.513	0.29842	0.29813	0.29835	0.29882	0.29822	0.29798	0.29844	0.29838	0.29825	0.29806	0.29857	0.29828	0.29783	0.29825	0.29844	0.29799	0.29893	0.29851	0.29859	0.29819	0.29877	0.29814	0.29872	0.29782	0.29869	0.29868	0.29843	0.2986	0.29918	0.2986	0.29894	0.29957	0.29913	0.29937	0.29945	0.29961	0.29972	0.2995	0.29997	0.30016	0.29963	0.29973	0.29975	0.30046	0.30001	0.30041	0.30055	0.30034	0.30058
903.155	0.29777	0.2975	0.29768	0.29796	0.29736	0.2974	0.29777	0.29763	0.29755	0.29731	0.29796	0.29753	0.29714	0.29763	0.29776	0.29734	0.2981	0.29767	0.29792	0.29746	0.29811	0.29749	0.29802	0.29724	0.29781	0.29801	0.2975	0.2978	0.29863	0.29809	0.29833	0.29893	0.29843	0.29855	0.29873	0.29897	0.29908	0.29869	0.29922	0.29945	0.29921	0.29907	0.29917	0.29974	0.29918	0.29971	0.29996	0.29978	0.29967
903.798	0.29713	0.2969	0.297	0.29698	0.29648	0.29674	0.297	0.29684	0.29694	0.29652	0.29736	0.29674	0.29653	0.29705	0.29694	0.29668	0.29729	0.29671	0.29729	0.29678	0.29733	0.29684	0.29728	0.29671	0.29696	0.29731	0.29663	0.29699	0.298	0.29758	0.29769	0.29823	0.29773	0.29776	0.29799	0.2982	0.29834	0.29784	0.29849	0.29863	0.29872	0.29843	0.29861	0.29899	0.29845	0.29898	0.29926	0.29918	0.29877
904.441	0.2966	0.29638	0.29637	0.29615	0.29576	0.29605	0.29629	0.29614	0.29642	0.2959	0.29683	0.29605	0.29602	0.29651	0.29623	0.29605	0.2966	0.29586	0.29678	0.29623	0.29664	0.29632	0.29664	0.29624	0.2963	0.29669	0.29605	0.29633	0.29739	0.29706	0.29708	0.29758	0.29714	0.29715	0.29738	0.29745	0.29762	0.29715	0.2979	0.29784	0.29819	0.29782	0.29812	0.29833	0.29795	0.29838	0.2986	0.29862	0.29812
905.084	0.29615	0.29586	0.29573	0.29551	0.29521	0.29536	0.29574	0.2955	0.29588	0.29543	0.29629	0.29552	0.29555	0.29593	0.2957	0.29547	0.29597	0.29522	0.2963	0.29575	0.2961	0.29582	0.29613	0.29576	0.29576	0.29607	0.29572	0.2958	0.29678	0.29647	0.29646	0.29696	0.29661	0.29673	0.29689	0.29676	0.29698	0.29665	0.29741	0.2971	0.29763	0.29725	0.29766	0.29776	0.29755	0.29791	0.298	0.29808	0.29771
905.727	0.29559	0.29527	0.29498	0.29492	0.29465	0.29464	0.29527	0.29483	0.29521	0.29491	0.29558	0.29503	0.29498	0.2952	0.29516	0.29489	0.2953	0.29468	0.29567	0.29516	0.29557	0.2952	0.29559	0.29514	0.29513	0.29533	0.29535	0.29522	0.29606	0.29574	0.29573	0.29626	0.29601	0.29632	0.29632	0.29605	0.29633	0.29617	0.2968	0.29634	0.29695	0.29668	0.29708	0.29714	0.29699	0.29739	0.29735	0.29746	0.29728
906.369	0.29479	0.29455	0.29412	0.2942	0.29396	0.29389	0.29471	0.29407	0.29438	0.29418	0.29467	0.29443	0.29421	0.29429	0.29445	0.29423	0.29453	0.29405	0.29481	0.29439	0.29487	0.2944	0.29487	0.29433	0.29433	0.29442	0.2947	0.29447	0.29519	0.29486	0.29487	0.29544	0.29527	0.29571	0.29554	0.29523	0.29552	0.2955	0.29597	0.29552	0.29609	0.29603	0.29631	0.29635	0.29615	0.29667	0.29656	0.29668	0.29663
907.012	0.29379	0.29375	0.29324	0.29338	0.29317	0.29317	0.29398	0.29327	0.29346	0.29329	0.29365	0.29367	0.29328	0.29328	0.29362	0.29349	0.29368	0.29324	0.29384	0.2935	0.29396	0.29356	0.29399	0.29345	0.2935	0.29347	0.29387	0.29361	0.29427	0.29392	0.29397	0.29458	0.29438	0.29486	0.2946	0.29432	0.29458	0.29464	0.295	0.29469	0.29513	0.2953	0.29539	0.29541	0.29514	0.29577	0.29562	0.29582	0.29579
907.655	0.29275	0.29295	0.29245	0.29254	0.29241	0.29252	0.29312	0.29252	0.29253	0.29241	0.29272	0.29285	0.29234	0.29236	0.29279	0.2927	0.29277	0.29239	0.29292	0.29264	0.29298	0.2928	0.29312	0.29268	0.29278	0.29269	0.29306	0.29273	0.29344	0.29308	0.29318	0.29377	0.29344	0.2939	0.29367	0.29347	0.29367	0.29378	0.29404	0.29396	0.29422	0.29451	0.2945	0.29453	0.29419	0.29483	0.29468	0.29502	0.29494
908.298	0.29181	0.29218	0.29173	0.29178	0.29173	0.29193	0.29224	0.29179	0.29162	0.29164	0.29192	0.29207	0.29151	0.2916	0.29199	0.29194	0.29187	0.2916	0.29211	0.29192	0.2921	0.29214	0.29235	0.29205	0.29221	0.29209	0.29239	0.29188	0.29273	0.29241	0.29256	0.293	0.29259	0.29302	0.29289	0.29278	0.29294	0.29306	0.29318	0.29331	0.29345	0.29373	0.29374	0.29383	0.29343	0.29399	0.29388	0.29432	0.29419
908.941	0.29099	0.29137	0.29098	0.29107	0.29104	0.29129	0.29137	0.29103	0.29077	0.29093	0.29118	0.29131	0.29078	0.29094	0.29115	0.29117	0.29102	0.29089	0.2913	0.29126	0.29135	0.29146	0.29163	0.29141	0.29161	0.29151	0.29176	0.29104	0.292	0.29181	0.29196	0.29215	0.29189	0.29224	0.29223	0.29222	0.29229	0.29241	0.29236	0.29267	0.29276	0.29294	0.29306	0.29323	0.29278	0.29321	0.29319	0.2936	0.29347
909.583	0.29018	0.29044	0.29011	0.2903	0.29026	0.29051	0.29043	0.29018	0.28997	0.29013	0.29032	0.29046	0.29004	0.2902	0.29023	0.29028	0.29019	0.29013	0.29043	0.29052	0.29058	0.29065	0.29083	0.29058	0.29078	0.29073	0.291	0.29022	0.29112	0.29111	0.29122	0.29117	0.29121	0.29146	0.29153	0.29162	0.29155	0.29169	0.29149	0.29191	0.292	0.29201	0.2923	0.29252	0.29204	0.2924	0.29246	0.29272	0.29264
910.226	0.28931	0.2894	0.28912	0.28942	0.28935	0.28951	0.28939	0.28927	0.28917	0.28921	0.28931	0.28951	0.28917	0.28929	0.2893	0.28922	0.28935	0.28926	0.2895	0.28962	0.28969	0.28968	0.28991	0.28959	0.28969	0.28972	0.29007	0.2894	0.29006	0.29023	0.29028	0.29011	0.29041	0.2906	0.29071	0.2908	0.29065	0.29082	0.29052	0.291	0.29107	0.29093	0.29135	0.29159	0.29111	0.29147	0.29155	0.29166	0.29164
910.869	0.28837	0.28836	0.28813	0.28846	0.28842	0.28839	0.28833	0.28838	0.28829	0.28826	0.28825	0.28853	0.28819	0.2883	0.28842	0.28807	0.28852	0.28833	0.28859	0.28862	0.28867	0.28864	0.28896	0.28854	0.28853	0.28864	0.28906	0.28859	0.28896	0.28922	0.28923	0.28909	0.28947	0.28971	0.28976	0.28974	0.28969	0.28984	0.28948	0.29003	0.29005	0.28979	0.29029	0.2905	0.29005	0.29048	0.29052	0.29055	0.29059
911.512	0.28741	0.28739	0.28724	0.28754	0.28753	0.28735	0.28737	0.28756	0.28733	0.28737	0.28728	0.28761	0.28723	0.28735	0.28758	0.287	0.28771	0.28744	0.28775	0.28762	0.28764	0.28767	0.28805	0.28756	0.28752	0.28769	0.28807	0.28775	0.28793	0.28823	0.28821	0.28821	0.28849	0.28885	0.28878	0.28863	0.2888	0.28888	0.28849	0.2891	0.28905	0.28879	0.28926	0.2894	0.28903	0.28951	0.28948	0.28952	0.28963
912.155	0.28648	0.28646	0.28647	0.28672	0.28668	0.28647	0.28654	0.28678	0.28632	0.28652	0.28642	0.28671	0.28637	0.28648	0.28672	0.28608	0.28692	0.2866	0.28692	0.28671	0.28667	0.28678	0.28716	0.28662	0.28668	0.28683	0.28711	0.28687	0.287	0.28729	0.28729	0.2874	0.28752	0.28796	0.28777	0.28759	0.28793	0.28798	0.28759	0.28822	0.2881	0.28799	0.28832	0.28838	0.28817	0.28862	0.28852	0.28862	0.28877
912.798	0.2856	0.28551	0.28565	0.28588	0.28578	0.28568	0.28577	0.28594	0.28531	0.28561	0.28558	0.28575	0.28556	0.28558	0.28576	0.28521	0.28606	0.28573	0.28598	0.28586	0.28575	0.28588	0.28618	0.28562	0.28587	0.28595	0.2861	0.28594	0.28608	0.28636	0.28642	0.28655	0.28651	0.28695	0.28671	0.28661	0.28695	0.28708	0.28676	0.28729	0.28714	0.28729	0.28741	0.28743	0.28738	0.28774	0.28756	0.28778	0.28791
913.44	0.2847	0.28452	0.28467	0.28489	0.28478	0.28481	0.28493	0.28495	0.28429	0.28455	0.28465	0.28467	0.28468	0.28454	0.28472	0.28428	0.28508	0.28477	0.28489	0.28497	0.28482	0.28487	0.28509	0.28454	0.28495	0.28492	0.28502	0.28495	0.28511	0.28537	0.28554	0.28557	0.28542	0.28579	0.28559	0.28556	0.28583	0.28609	0.2859	0.28626	0.28612	0.28648	0.28646	0.28648	0.28652	0.28678	0.28657	0.2869	0.28695
914.083	0.28376	0.28352	0.28358	0.28377	0.28372	0.28379	0.28395	0.28383	0.2833	0.28341	0.28366	0.28354	0.28366	0.28344	0.28365	0.28329	0.28401	0.2837	0.28375	0.28398	0.28386	0.28377	0.28401	0.28346	0.28395	0.28381	0.28395	0.28393	0.28411	0.28431	0.28462	0.28452	0.28431	0.28459	0.28449	0.28444	0.28469	0.285	0.28497	0.28517	0.28507	0.2855	0.28545	0.28551	0.28551	0.28573	0.28557	0.28593	0.28589
914.726	0.28276	0.28255	0.28252	0.28266	0.28269	0.2827	0.28285	0.28266	0.28237	0.28232	0.28269	0.28245	0.28259	0.28243	0.28263	0.28231	0.28293	0.28262	0.28269	0.28295	0.28292	0.2827	0.28305	0.2825	0.283	0.28273	0.28297	0.28294	0.28316	0.28326	0.28369	0.28352	0.2833	0.28351	0.28351	0.28339	0.28368	0.28392	0.28402	0.28411	0.28408	0.28447	0.28446	0.28452	0.28443	0.28468	0.28464	0.28492	0.28488
915.369	0.28175	0.28163	0.28159	0.28166	0.28174	0.28167	0.28171	0.28158	0.2815	0.28137	0.28176	0.28148	0.28161	0.28157	0.28174	0.28141	0.28188	0.28162	0.28178	0.28194	0.28204	0.28174	0.28222	0.28167	0.28215	0.28175	0.28208	0.282	0.28229	0.28229	0.28275	0.28263	0.28244	0.28265	0.28268	0.28249	0.28285	0.28295	0.28308	0.28316	0.28315	0.28349	0.28352	0.28356	0.28342	0.28372	0.28378	0.28392	0.284
916.012	0.28075	0.28074	0.28072	0.28075	0.28084	0.28075	0.28062	0.28065	0.28062	0.28051	0.28088	0.28062	0.28074	0.28076	0.28093	0.28053	0.28085	0.28069	0.28096	0.28096	0.28116	0.28087	0.28138	0.28087	0.28133	0.28085	0.2812	0.28108	0.28141	0.28137	0.28175	0.28177	0.28165	0.28191	0.2819	0.28168	0.28207	0.28206	0.28214	0.28227	0.28222	0.2826	0.28259	0.28258	0.28251	0.28283	0.28291	0.28298	0.28317
916.654	0.27976	0.27984	0.27984	0.27982	0.2799	0.2799	0.27962	0.27982	0.27966	0.27967	0.28003	0.27981	0.2799	0.27988	0.28008	0.2796	0.27981	0.27977	0.28014	0.27998	0.28021	0.27999	0.28044	0.28001	0.28045	0.27997	0.28024	0.28017	0.28046	0.28046	0.28067	0.28087	0.28081	0.28114	0.28108	0.28085	0.2812	0.28116	0.28117	0.28139	0.28125	0.28173	0.28165	0.28156	0.28167	0.28192	0.28195	0.28208	0.28226
917.297	0.27884	0.27893	0.27893	0.27885	0.2789	0.27902	0.27872	0.27901	0.27865	0.27881	0.27922	0.27898	0.27899	0.27895	0.27914	0.27865	0.27882	0.27885	0.27927	0.27902	0.27918	0.27908	0.27942	0.27908	0.27949	0.27909	0.27924	0.27925	0.27946	0.27954	0.27958	0.27992	0.27987	0.28025	0.28019	0.27999	0.28023	0.2802	0.2802	0.28051	0.28029	0.28086	0.28073	0.28056	0.28083	0.28096	0.28096	0.28122	0.28126
917.94	0.27803	0.2781	0.27808	0.27795	0.27793	0.27812	0.27792	0.27815	0.27772	0.27798	0.27844	0.27818	0.27802	0.27805	0.27819	0.27776	0.27798	0.278	0.2784	0.27812	0.27816	0.27819	0.27846	0.27817	0.27856	0.27827	0.2783	0.27835	0.27854	0.27865	0.27859	0.27901	0.27892	0.27926	0.27929	0.27917	0.2793	0.27926	0.27931	0.27965	0.27945	0.28003	0.2799	0.27969	0.28002	0.28003	0.28009	0.28039	0.28031
918.583	0.27729	0.27738	0.27732	0.27719	0.27708	0.2773	0.27722	0.27731	0.27694	0.27725	0.27766	0.27745	0.27711	0.27726	0.27734	0.27702	0.2773	0.27727	0.27758	0.27735	0.27729	0.27736	0.27766	0.27733	0.27773	0.27752	0.27749	0.27754	0.2778	0.27789	0.27779	0.27823	0.2781	0.27833	0.27844	0.27847	0.27851	0.27843	0.27856	0.27888	0.27877	0.27927	0.27922	0.27902	0.27925	0.2792	0.2794	0.27958	0.27951
919.226	0.27656	0.27673	0.27661	0.27656	0.27634	0.27659	0.27655	0.27653	0.27631	0.27659	0.27689	0.27679	0.27631	0.27656	0.27663	0.27638	0.27672	0.27663	0.27682	0.27665	0.27657	0.27659	0.27698	0.27655	0.27697	0.27679	0.27678	0.27683	0.27723	0.27723	0.27716	0.27756	0.27744	0.27754	0.27766	0.27785	0.27785	0.27773	0.27791	0.2782	0.27817	0.27852	0.27863	0.27846	0.27853	0.2785	0.27883	0.27882	0.27884
919.869	0.27578	0.27602	0.27586	0.27592	0.2756	0.27592	0.27582	0.27579	0.27572	0.27595	0.27611	0.27607	0.27559	0.27582	0.27593	0.27575	0.27609	0.27596	0.27606	0.27596	0.27589	0.27583	0.27628	0.27578	0.27617	0.27603	0.27605	0.27616	0.27667	0.27657	0.27658	0.27686	0.27684	0.27685	0.27689	0.27715	0.2772	0.27711	0.27725	0.27753	0.2775	0.27768	0.27802	0.27785	0.27777	0.27784	0.27822	0.27808	0.27815
920.511	0.27497	0.27519	0.27503	0.27514	0.2748	0.27514	0.27501	0.27505	0.27508	0.27523	0.27532	0.27521	0.27484	0.27497	0.27515	0.27505	0.27531	0.2752	0.27523	0.27522	0.27517	0.27503	0.27552	0.27497	0.27529	0.27525	0.27523	0.27545	0.27598	0.27581	0.27589	0.27605	0.27616	0.27614	0.27609	0.2763	0.27647	0.27646	0.27653	0.2768	0.27671	0.27674	0.27728	0.27712	0.27695	0.27713	0.27746	0.27733	0.27735
921.154	0.27418	0.27426	0.27418	0.27425	0.27398	0.27426	0.27415	0.27429	0.27433	0.27443	0.27452	0.27427	0.27403	0.27406	0.27429	0.27425	0.2744	0.27437	0.27435	0.27443	0.27442	0.27421	0.27471	0.27416	0.27439	0.27449	0.27439	0.27466	0.27516	0.275	0.27505	0.2752	0.27536	0.27535	0.27527	0.27539	0.27568	0.27571	0.27577	0.27603	0.27587	0.27581	0.27643	0.2763	0.2761	0.27632	0.27656	0.27653	0.27646
921.797	0.27349	0.2734	0.2734	0.27339	0.27322	0.2734	0.27338	0.27356	0.27353	0.27364	0.27377	0.2734	0.27326	0.2732	0.27349	0.27347	0.27349	0.27358	0.27354	0.27367	0.2737	0.27343	0.27393	0.27343	0.27359	0.27381	0.27364	0.27389	0.27429	0.27428	0.27415	0.27446	0.27453	0.27454	0.27449	0.2746	0.2749	0.27491	0.27506	0.27532	0.27508	0.27503	0.2756	0.27554	0.27531	0.2755	0.2756	0.27572	0.27562
922.44	0.27293	0.27272	0.27275	0.27272	0.27255	0.2727	0.27274	0.27292	0.27276	0.27293	0.27308	0.2727	0.27259	0.2725	0.27284	0.27278	0.27271	0.27289	0.27289	0.27301	0.27303	0.27276	0.27323	0.27281	0.27291	0.27324	0.27304	0.27322	0.27352	0.2737	0.27334	0.27388	0.27376	0.27385	0.27381	0.27401	0.27423	0.27418	0.27444	0.27471	0.27441	0.27444	0.27489	0.27489	0.27466	0.27481	0.27475	0.27499	0.27495
923.083	0.27244	0.27224	0.27219	0.27223	0.27198	0.2722	0.27221	0.27233	0.27209	0.27235	0.27243	0.27215	0.27205	0.27198	0.27232	0.27222	0.27209	0.27229	0.27238	0.27247	0.27236	0.2722	0.27259	0.27226	0.27234	0.27273	0.27252	0.27269	0.2729	0.27321	0.27266	0.27339	0.27309	0.27327	0.2732	0.27354	0.27369	0.27358	0.2739	0.27412	0.27383	0.27395	0.27431	0.27432	0.27412	0.2743	0.27408	0.27437	0.27446
923.725	0.27193	0.27181	0.27166	0.27179	0.27147	0.2718	0.27171	0.27171	0.2715	0.27182	0.27178	0.27166	0.27155	0.27153	0.27181	0.27169	0.27158	0.2717	0.2719	0.27194	0.27166	0.27168	0.27201	0.2717	0.27182	0.27219	0.27199	0.2722	0.27239	0.27269	0.27207	0.27284	0.27248	0.27273	0.27262	0.27305	0.27319	0.27308	0.27337	0.27344	0.27327	0.27344	0.27374	0.27374	0.27359	0.2739	0.27357	0.27382	0.27406
924.368	0.27137	0.27133	0.27111	0.27128	0.27097	0.27138	0.27117	0.27105	0.27098	0.27127	0.27114	0.27117	0.27104	0.27106	0.27127	0.27111	0.2711	0.27112	0.27138	0.27137	0.27099	0.27115	0.27144	0.27112	0.27133	0.2716	0.27146	0.2717	0.27188	0.27212	0.27154	0.27217	0.27195	0.27216	0.27206	0.2725	0.27269	0.27259	0.27282	0.27269	0.27275	0.27291	0.27314	0.27311	0.27301	0.27345	0.2731	0.27326	0.27365
925.011	0.27084	0.2708	0.27057	0.27073	0.27048	0.2709	0.27064	0.27047	0.2705	0.27072	0.27057	0.27072	0.27054	0.27059	0.27078	0.27053	0.27066	0.2706	0.27083	0.27082	0.27046	0.27063	0.27091	0.27059	0.27087	0.27101	0.27099	0.27121	0.27134	0.27156	0.27108	0.2715	0.27152	0.27156	0.27159	0.27194	0.27219	0.2721	0.27228	0.27202	0.2723	0.2724	0.27255	0.27248	0.27245	0.27294	0.27266	0.27275	0.27319
925.654	0.27042	0.27035	0.27011	0.27027	0.27009	0.27042	0.27019	0.27005	0.27012	0.27027	0.27016	0.27036	0.27011	0.27021	0.27041	0.27007	0.2703	0.27021	0.27035	0.27043	0.27013	0.27024	0.27046	0.27021	0.27049	0.27052	0.27066	0.27079	0.27083	0.27109	0.27077	0.27098	0.27123	0.27106	0.27127	0.2715	0.27175	0.27165	0.27184	0.27158	0.27198	0.27198	0.27208	0.27197	0.27205	0.27251	0.27229	0.27239	0.27276
926.297	0.27014	0.27005	0.26982	0.26999	0.26984	0.27002	0.26987	0.2698	0.26986	0.27	0.26994	0.2701	0.26979	0.26999	0.27014	0.26981	0.27006	0.26996	0.27	0.27025	0.26996	0.27002	0.27014	0.27003	0.27022	0.27019	0.27043	0.27046	0.27042	0.27075	0.27064	0.27068	0.27103	0.27075	0.27112	0.27123	0.27144	0.27131	0.27153	0.27141	0.27176	0.2717	0.27179	0.27164	0.27186	0.27224	0.27204	0.27221	0.27242
926.939	0.26992	0.26986	0.26966	0.26983	0.26972	0.26974	0.26965	0.26965	0.2697	0.26984	0.26984	0.26988	0.26956	0.26984	0.2699	0.26971	0.26989	0.26981	0.26976	0.27017	0.26985	0.26992	0.26995	0.26993	0.27002	0.26999	0.27021	0.27019	0.27013	0.27051	0.27061	0.27054	0.27086	0.27061	0.27104	0.27104	0.27121	0.27107	0.27128	0.27137	0.27156	0.27153	0.27162	0.27148	0.27178	0.27206	0.27186	0.27209	0.27216
927.582	0.2697	0.2697	0.26956	0.26968	0.2696	0.26954	0.26949	0.26951	0.26956	0.26966	0.26972	0.26966	0.26937	0.26966	0.26962	0.26962	0.26972	0.26968	0.26957	0.27005	0.26973	0.26979	0.26985	0.26978	0.26982	0.26984	0.26994	0.2699	0.26993	0.27028	0.27052	0.27042	0.27066	0.27053	0.2709	0.27085	0.27098	0.27086	0.27103	0.27129	0.27131	0.2714	0.27147	0.2714	0.27168	0.27187	0.27166	0.27189	0.27193
928.225	0.26949	0.26953	0.26945	0.2695	0.26941	0.26938	0.26936	0.26935	0.26941	0.2694	0.26952	0.26944	0.26916	0.2694	0.26933	0.26949	0.26951	0.26953	0.26937	0.26985	0.26959	0.26958	0.26976	0.26956	0.26957	0.2697	0.26966	0.26961	0.26978	0.27002	0.27031	0.27022	0.27043	0.2704	0.27068	0.2706	0.27072	0.27065	0.27078	0.2711	0.27103	0.27126	0.2713	0.2713	0.27149	0.27163	0.2714	0.27159	0.27171
928.868	0.26932	0.26938	0.26935	0.26932	0.26919	0.26927	0.26927	0.2692	0.26926	0.26913	0.2693	0.26927	0.26894	0.26913	0.26913	0.26932	0.26931	0.26939	0.26919	0.26964	0.26945	0.26935	0.26968	0.26936	0.26935	0.26957	0.26944	0.26942	0.26967	0.26979	0.27002	0.27001	0.27026	0.27022	0.27046	0.27037	0.2705	0.27046	0.27057	0.27086	0.27079	0.27113	0.27114	0.27115	0.27127	0.27139	0.27113	0.2713	0.27155
929.511	0.26923	0.26931	0.26931	0.2692	0.26904	0.26921	0.26922	0.2691	0.26915	0.26896	0.26914	0.26919	0.26878	0.26894	0.26909	0.26918	0.26915	0.26926	0.26909	0.26946	0.26934	0.26921	0.2696	0.26925	0.26921	0.2695	0.26935	0.26937	0.26961	0.26965	0.26976	0.26987	0.27019	0.27008	0.27032	0.27023	0.27041	0.27034	0.27044	0.27066	0.27063	0.27108	0.27103	0.27101	0.27108	0.27121	0.27096	0.27112	0.27144
930.154	0.26922	0.26929	0.26931	0.26914	0.26899	0.26916	0.26917	0.26906	0.26907	0.2689	0.26908	0.26914	0.2687	0.26884	0.26915	0.26907	0.26905	0.26915	0.26905	0.26929	0.26927	0.26916	0.26952	0.26922	0.26916	0.26947	0.26934	0.26939	0.26956	0.26962	0.26957	0.26984	0.27016	0.26999	0.27025	0.27017	0.27039	0.27026	0.27039	0.27054	0.27056	0.27108	0.27096	0.27091	0.27095	0.2711	0.27092	0.27107	0.27134
930.796	0.26923	0.26926	0.26926	0.26905	0.26901	0.26905	0.26907	0.26903	0.26896	0.26889	0.26905	0.26906	0.26868	0.2688	0.26914	0.26896	0.26895	0.26903	0.26903	0.26909	0.26924	0.26913	0.26941	0.26919	0.26914	0.26943	0.26934	0.26937	0.26949	0.26963	0.26945	0.26986	0.27009	0.2699	0.27017	0.2701	0.27034	0.27016	0.27036	0.27046	0.27051	0.27105	0.27088	0.27083	0.27085	0.27101	0.27089	0.27107	0.27123
931.439	0.26923	0.26916	0.26914	0.26891	0.26902	0.26887	0.26894	0.26897	0.26879	0.26884	0.26903	0.26894	0.26865	0.26876	0.26904	0.26882	0.26886	0.26891	0.26897	0.26887	0.26923	0.26906	0.26922	0.26908	0.26909	0.26938	0.26929	0.26926	0.26936	0.26959	0.26937	0.26984	0.26994	0.26975	0.27004	0.26998	0.27019	0.27004	0.27029	0.27034	0.27043	0.2709	0.27076	0.27072	0.27076	0.27093	0.2708	0.27104	0.2711
932.082	0.26918	0.26906	0.269	0.26876	0.26903	0.2687	0.26883	0.26888	0.2686	0.26876	0.26898	0.26884	0.26859	0.26875	0.26892	0.26867	0.26876	0.26882	0.2689	0.2687	0.26921	0.26895	0.26901	0.26895	0.26904	0.26932	0.26919	0.26913	0.26925	0.26951	0.26932	0.26977	0.26979	0.2696	0.26992	0.26989	0.26999	0.26996	0.27019	0.27022	0.27034	0.2707	0.27064	0.27059	0.27073	0.27088	0.27069	0.271	0.27098
932.725	0.26915	0.26905	0.26894	0.26873	0.26908	0.26864	0.26879	0.26881	0.26849	0.26872	0.26897	0.26885	0.26856	0.26878	0.2689	0.26857	0.2687	0.26879	0.26891	0.26864	0.26916	0.26889	0.26889	0.26888	0.26905	0.26929	0.26912	0.2691	0.2692	0.26945	0.26934	0.26969	0.26969	0.26955	0.26987	0.26989	0.26985	0.26998	0.2701	0.27016	0.27031	0.27057	0.27059	0.2705	0.27077	0.27091	0.27066	0.27102	0.27093
933.368	0.26918	0.26918	0.26899	0.26885	0.26918	0.26872	0.26886	0.26881	0.26854	0.26878	0.26902	0.26895	0.26861	0.26885	0.26901	0.26858	0.26871	0.26884	0.26901	0.26871	0.26909	0.26893	0.26895	0.26893	0.26913	0.2693	0.26911	0.26921	0.26926	0.26948	0.26944	0.26968	0.26967	0.26965	0.26994	0.26999	0.26984	0.27008	0.27009	0.27021	0.27038	0.27058	0.27063	0.27051	0.27088	0.27099	0.27077	0.27113	0.27099
934.01	0.26926	0.2694	0.26912	0.26904	0.26927	0.2689	0.26901	0.26889	0.2687	0.26891	0.2691	0.26909	0.26872	0.26894	0.26917	0.26871	0.26876	0.26894	0.26914	0.26887	0.26901	0.26904	0.26912	0.26907	0.26923	0.26932	0.26917	0.26937	0.26937	0.2696	0.26958	0.26974	0.2697	0.26984	0.27005	0.27008	0.26993	0.2702	0.27017	0.27034	0.27053	0.27066	0.27071	0.27061	0.271	0.27108	0.27093	0.27127	0.27113
934.653	0.26932	0.26958	0.26926	0.26922	0.26931	0.26908	0.26913	0.269	0.26887	0.26903	0.26917	0.26918	0.26882	0.26903	0.26928	0.26888	0.2688	0.26904	0.26922	0.26903	0.26894	0.26914	0.26931	0.2692	0.26929	0.26934	0.26923	0.26947	0.26948	0.26972	0.26968	0.26982	0.26974	0.26998	0.27014	0.2701	0.27007	0.27027	0.2703	0.27045	0.2707	0.27071	0.27076	0.27072	0.2711	0.27112	0.27106	0.27135	0.27126
935.296	0.26936	0.26966	0.26939	0.26934	0.26932	0.26924	0.26919	0.26908	0.26899	0.26911	0.26919	0.26922	0.26888	0.2691	0.2693	0.26902	0.26885	0.26913	0.26923	0.26915	0.26892	0.26917	0.26946	0.26928	0.26933	0.26937	0.26929	0.26953	0.26959	0.26981	0.26973	0.26987	0.26982	0.27005	0.2702	0.27011	0.2702	0.27033	0.27044	0.27053	0.27084	0.27071	0.27076	0.27079	0.27118	0.27113	0.27115	0.27137	0.27135
935.939	0.26945	0.2697	0.26951	0.26947	0.26941	0.26941	0.26924	0.26916	0.26911	0.26919	0.26922	0.26929	0.26896	0.26921	0.26932	0.26913	0.26898	0.26926	0.26929	0.26926	0.26899	0.26917	0.2696	0.26933	0.26941	0.26946	0.26939	0.2696	0.26975	0.26986	0.26979	0.26995	0.26996	0.27011	0.27032	0.27019	0.27036	0.27045	0.27059	0.27065	0.27096	0.27077	0.27081	0.27087	0.27128	0.27121	0.27126	0.2714	0.27142
936.582	0.26966	0.2698	0.26968	0.26968	0.26964	0.26965	0.26937	0.26933	0.26931	0.26932	0.26937	0.26949	0.26913	0.26942	0.26947	0.26929	0.26925	0.26945	0.26946	0.26945	0.2692	0.26925	0.26979	0.26943	0.2696	0.26965	0.26959	0.26977	0.27	0.26997	0.26994	0.27013	0.27017	0.27026	0.27053	0.27043	0.27061	0.27068	0.2708	0.27088	0.27112	0.271	0.27102	0.27105	0.27147	0.27142	0.27144	0.27155	0.27156
937.225	0.26998	0.27002	0.26992	0.26998	0.27	0.26997	0.26962	0.26961	0.26959	0.26954	0.26964	0.26979	0.26939	0.26973	0.26977	0.26955	0.26963	0.2697	0.26974	0.26974	0.26954	0.26947	0.27003	0.26961	0.26989	0.26996	0.26989	0.27003	0.27034	0.27018	0.27021	0.27041	0.2704	0.27055	0.27081	0.2708	0.27097	0.27099	0.27108	0.27119	0.27136	0.27136	0.27137	0.27134	0.27173	0.2717	0.2717	0.27185	0.27182
937.867	0.27031	0.27034	0.27021	0.27029	0.27036	0.27029	0.26991	0.26994	0.26991	0.26981	0.26995	0.27009	0.2697	0.27003	0.27013	0.26984	0.27002	0.26994	0.27003	0.27007	0.26993	0.26976	0.27027	0.26986	0.27019	0.27028	0.27019	0.27031	0.27067	0.27043	0.27054	0.27072	0.27062	0.27089	0.27111	0.27117	0.27132	0.27131	0.27138	0.27149	0.27162	0.27172	0.27174	0.27168	0.27199	0.27197	0.27195	0.27221	0.27213
938.51	0.27059	0.27064	0.27049	0.27054	0.27065	0.27053	0.27016	0.2702	0.27018	0.27009	0.2702	0.2703	0.26999	0.27023	0.27042	0.27007	0.27032	0.27014	0.27024	0.27034	0.27026	0.27006	0.27047	0.27012	0.27044	0.27052	0.27041	0.27058	0.27091	0.27066	0.27086	0.27098	0.27083	0.27119	0.27137	0.27143	0.27158	0.27155	0.27161	0.2717	0.27185	0.27199	0.27202	0.27197	0.27215	0.27219	0.27217	0.27252	0.27241
939.153	0.27081	0.27086	0.27073	0.2707	0.27082	0.27067	0.27036	0.27038	0.27042	0.27033	0.2704	0.27044	0.27025	0.27034	0.27058	0.27024	0.27051	0.2703	0.27037	0.27054	0.27049	0.27032	0.27063	0.27037	0.27066	0.27067	0.27055	0.27081	0.27106	0.27086	0.27112	0.27116	0.27106	0.27141	0.2716	0.27155	0.27174	0.27171	0.27179	0.27187	0.27204	0.27218	0.27219	0.27219	0.27224	0.27238	0.27235	0.27274	0.27263
939.796	0.27102	0.27104	0.27095	0.27087	0.27097	0.27079	0.27055	0.27053	0.27068	0.27054	0.27062	0.27062	0.2705	0.27046	0.27066	0.2704	0.27064	0.27046	0.2705	0.27077	0.27067	0.27059	0.27081	0.27063	0.2709	0.27083	0.27071	0.27104	0.2712	0.2711	0.27134	0.27132	0.27132	0.2716	0.27184	0.27166	0.27191	0.27187	0.27199	0.27206	0.27224	0.27236	0.27236	0.27238	0.27235	0.27258	0.27257	0.27293	0.27284
940.439	0.27127	0.27129	0.27122	0.27108	0.27115	0.27098	0.27077	0.27074	0.27097	0.27077	0.27089	0.27089	0.27077	0.27067	0.27076	0.2706	0.27077	0.27067	0.27072	0.27107	0.27088	0.2709	0.27105	0.27093	0.27118	0.27108	0.27097	0.27126	0.27141	0.27143	0.2716	0.27155	0.27162	0.27182	0.27211	0.27185	0.27215	0.2721	0.27228	0.27232	0.27248	0.27259	0.27262	0.27263	0.27258	0.2728	0.27287	0.27318	0.27312
941.081	0.27156	0.2716	0.27152	0.27132	0.27139	0.27124	0.27104	0.27099	0.27125	0.27103	0.27117	0.27118	0.27104	0.27094	0.27093	0.27082	0.27095	0.2709	0.271	0.27136	0.27114	0.27118	0.27134	0.27123	0.27143	0.2714	0.27131	0.27147	0.27168	0.2718	0.2719	0.27185	0.27193	0.27207	0.27238	0.27213	0.27242	0.27239	0.27261	0.27259	0.27274	0.27285	0.27293	0.27292	0.2729	0.27302	0.27318	0.27347	0.27344
941.724	0.27182	0.27186	0.2718	0.27151	0.27162	0.27149	0.27128	0.27124	0.27145	0.27127	0.27138	0.27139	0.27125	0.27118	0.27114	0.27102	0.27114	0.27112	0.27124	0.27155	0.27138	0.27135	0.27159	0.27144	0.27161	0.27167	0.27165	0.27162	0.27193	0.27208	0.27215	0.27214	0.2722	0.2723	0.2726	0.2724	0.27265	0.27266	0.27289	0.27284	0.27297	0.27309	0.27319	0.27316	0.27319	0.27322	0.27341	0.27372	0.27369
942.367	0.272	0.27196	0.27197	0.2716	0.27175	0.27162	0.27143	0.27141	0.27154	0.27143	0.27148	0.27151	0.27135	0.27129	0.27133	0.27118	0.27126	0.27129	0.27135	0.27161	0.27152	0.27142	0.27177	0.27152	0.2717	0.27181	0.27186	0.27171	0.27206	0.27219	0.27227	0.27229	0.27238	0.27243	0.2727	0.27259	0.27278	0.27283	0.27304	0.27304	0.27312	0.27327	0.27333	0.27329	0.27337	0.27337	0.2735	0.27385	0.27383
943.01	0.27208	0.27194	0.27203	0.27163	0.27178	0.27163	0.2715	0.27149	0.27154	0.27147	0.27148	0.27157	0.27138	0.27128	0.27146	0.27129	0.27134	0.27142	0.2714	0.27158	0.27155	0.27143	0.27187	0.2715	0.27176	0.27182	0.27192	0.27177	0.2721	0.27218	0.27226	0.27229	0.27244	0.27249	0.2727	0.2727	0.27287	0.27291	0.27309	0.2732	0.2732	0.2734	0.27336	0.27333	0.27345	0.27349	0.27349	0.27387	0.2739
943.653	0.27213	0.27194	0.27206	0.2717	0.27175	0.27162	0.27156	0.27152	0.27157	0.27146	0.27147	0.27166	0.27142	0.27124	0.27155	0.27141	0.2714	0.27154	0.27146	0.27156	0.27156	0.27149	0.27193	0.27148	0.27186	0.27182	0.27191	0.27184	0.27215	0.27217	0.27225	0.27223	0.27246	0.27257	0.2727	0.27281	0.27297	0.27297	0.27311	0.27331	0.27326	0.27353	0.27339	0.27339	0.27354	0.27362	0.2735	0.27388	0.27399
944.295	0.2722	0.27202	0.2721	0.27186	0.27176	0.27166	0.27168	0.27155	0.27164	0.27148	0.27151	0.27178	0.27148	0.27126	0.27164	0.27155	0.27151	0.27171	0.27158	0.27159	0.27162	0.2716	0.27197	0.27155	0.27197	0.27189	0.27189	0.27193	0.27224	0.27221	0.27229	0.27225	0.27249	0.27272	0.27276	0.27294	0.27308	0.27305	0.27318	0.27339	0.27334	0.27364	0.27348	0.27353	0.27369	0.27377	0.2736	0.27395	0.27412
944.938	0.27225	0.27212	0.27212	0.27206	0.2718	0.27174	0.2718	0.27159	0.27171	0.2715	0.27156	0.27184	0.27152	0.27134	0.27171	0.27165	0.27162	0.27185	0.27167	0.27165	0.27169	0.27173	0.27196	0.27164	0.27202	0.27199	0.2719	0.27199	0.27232	0.27229	0.27237	0.27236	0.27256	0.27288	0.27286	0.27306	0.27316	0.27313	0.27325	0.2734	0.2734	0.27368	0.27359	0.27369	0.27384	0.27391	0.27373	0.27403	0.27422
945.581	0.27221	0.27209	0.27205	0.27215	0.27181	0.27175	0.27183	0.27159	0.27165	0.27147	0.27157	0.27176	0.27145	0.2714	0.2717	0.27163	0.27165	0.27188	0.27165	0.27162	0.27166	0.27178	0.27185	0.27166	0.27194	0.27202	0.27187	0.27197	0.27228	0.27228	0.2724	0.27246	0.27259	0.27292	0.27287	0.27308	0.27313	0.27311	0.27323	0.27331	0.27337	0.27359	0.27364	0.27374	0.27388	0.27396	0.27374	0.27402	0.27423
946.224	0.27206	0.27193	0.27185	0.27203	0.27169	0.27165	0.2717	0.2715	0.27143	0.27131	0.27148	0.27152	0.27126	0.27136	0.27156	0.27145	0.27154	0.27172	0.27151	0.27145	0.2715	0.27171	0.27166	0.27156	0.27172	0.27187	0.27173	0.27185	0.2721	0.27214	0.2723	0.27244	0.27251	0.27277	0.27274	0.27298	0.27296	0.27296	0.27307	0.27313	0.27322	0.27339	0.27354	0.2736	0.27378	0.27387	0.2736	0.27387	0.2741
946.867	0.27182	0.27169	0.27156	0.27169	0.27145	0.27144	0.27144	0.2713	0.2711	0.27105	0.27128	0.27117	0.27102	0.2712	0.27131	0.27118	0.27129	0.27141	0.27131	0.27117	0.27126	0.27152	0.27143	0.27138	0.27144	0.27156	0.27148	0.27164	0.27182	0.27187	0.27207	0.27231	0.27232	0.27247	0.27247	0.27276	0.27268	0.27272	0.27281	0.27289	0.27299	0.27312	0.27332	0.27333	0.27354	0.27366	0.27336	0.27362	0.27386
947.51	0.27156	0.27145	0.27124	0.27127	0.27113	0.27115	0.27115	0.27105	0.27077	0.27078	0.271	0.27079	0.27075	0.27096	0.27104	0.27087	0.27098	0.27104	0.27111	0.27087	0.27102	0.27126	0.27119	0.27115	0.27113	0.27121	0.27119	0.27138	0.2715	0.27153	0.27177	0.27207	0.27205	0.27212	0.27215	0.27248	0.27235	0.27249	0.27253	0.27265	0.27274	0.27283	0.27306	0.27298	0.27326	0.27339	0.27311	0.27334	0.27356
948.152	0.27126	0.27121	0.27091	0.27086	0.27079	0.27081	0.27082	0.27075	0.27047	0.27051	0.27069	0.27044	0.27048	0.27064	0.27076	0.27054	0.27068	0.27068	0.2709	0.27059	0.27076	0.27093	0.27095	0.27086	0.27081	0.27089	0.27089	0.2711	0.27117	0.27117	0.27144	0.27173	0.27174	0.27179	0.27182	0.27212	0.27203	0.27225	0.27223	0.27243	0.27247	0.27253	0.27278	0.27263	0.27294	0.27308	0.27287	0.27306	0.27324
948.795	0.2709	0.27092	0.27055	0.27045	0.27045	0.2704	0.27042	0.2704	0.27014	0.27019	0.27033	0.27012	0.27015	0.27024	0.27042	0.27016	0.27035	0.27029	0.27059	0.27028	0.27041	0.27053	0.27064	0.27047	0.27045	0.2706	0.27056	0.27076	0.27079	0.27079	0.27106	0.27129	0.27136	0.27145	0.27149	0.2717	0.27169	0.27194	0.27189	0.27217	0.27214	0.2722	0.27247	0.27228	0.27258	0.27268	0.2726	0.27274	0.27288
949.438	0.27047	0.27052	0.27013	0.26999	0.27005	0.26992	0.26995	0.26994	0.26975	0.26976	0.26989	0.26977	0.26975	0.26976	0.26998	0.26971	0.26992	0.26981	0.27013	0.26987	0.26994	0.27004	0.27019	0.26999	0.27002	0.27027	0.27016	0.27033	0.27035	0.27036	0.2706	0.27078	0.27087	0.27105	0.2711	0.27121	0.27133	0.2715	0.27149	0.2718	0.27171	0.27183	0.27206	0.27191	0.27213	0.27217	0.27227	0.27234	0.27244
950.081	0.26998	0.27004	0.26966	0.2695	0.26956	0.26942	0.26943	0.26941	0.26931	0.26925	0.26938	0.26937	0.26929	0.26926	0.26946	0.26924	0.26938	0.26925	0.26956	0.26936	0.26941	0.2695	0.26965	0.2695	0.26955	0.26987	0.26967	0.26984	0.26989	0.26992	0.27008	0.27026	0.27031	0.27054	0.27064	0.27071	0.27094	0.27096	0.27104	0.27132	0.27121	0.27141	0.27158	0.27149	0.2716	0.27163	0.27188	0.27187	0.27192
950.724	0.26951	0.26954	0.26918	0.26903	0.269	0.26897	0.26893	0.26887	0.26884	0.26876	0.26885	0.26893	0.26881	0.26876	0.26895	0.26877	0.26883	0.26871	0.26902	0.26883	0.2689	0.26899	0.26911	0.26904	0.26911	0.26942	0.26914	0.26934	0.26945	0.26949	0.26956	0.26979	0.26977	0.26999	0.27017	0.27026	0.27051	0.27041	0.27058	0.27079	0.2707	0.27095	0.27108	0.27105	0.27105	0.27116	0.27147	0.27141	0.27138
951.366	0.26906	0.26908	0.26872	0.26859	0.26847	0.26855	0.26848	0.2684	0.26838	0.26836	0.26833	0.26848	0.26835	0.26828	0.2685	0.26835	0.26835	0.26824	0.26855	0.26835	0.26844	0.26855	0.26865	0.26862	0.26871	0.26894	0.26862	0.26889	0.26901	0.26908	0.2691	0.26938	0.26931	0.2695	0.26971	0.26984	0.27005	0.2699	0.27013	0.27027	0.27024	0.2705	0.2706	0.2706	0.27053	0.27077	0.27107	0.27096	0.27085
952.009	0.2686	0.26865	0.26827	0.26816	0.26802	0.2681	0.26808	0.26797	0.2679	0.26798	0.26783	0.26797	0.26791	0.26778	0.26805	0.26793	0.26792	0.26783	0.26812	0.2679	0.26798	0.26816	0.26823	0.26819	0.26832	0.26844	0.26814	0.26848	0.26855	0.26864	0.26867	0.26898	0.26889	0.26908	0.26924	0.26939	0.26958	0.26943	0.26969	0.26979	0.26981	0.27006	0.27012	0.27014	0.27003	0.2704	0.27063	0.2705	0.27035
952.652	0.26808	0.26821	0.2678	0.26768	0.26762	0.26757	0.2677	0.26752	0.26739	0.26753	0.26735	0.2674	0.26743	0.26726	0.26755	0.26746	0.26746	0.26738	0.26765	0.26743	0.26748	0.26774	0.26778	0.26769	0.26788	0.26787	0.26769	0.26805	0.26807	0.26815	0.26819	0.26853	0.26846	0.26868	0.2687	0.26886	0.2691	0.26896	0.26924	0.26931	0.26937	0.26958	0.26958	0.26963	0.26953	0.26993	0.27012	0.27	0.26985
953.295	0.26751	0.26772	0.26729	0.26717	0.26717	0.26698	0.26727	0.26702	0.26683	0.26702	0.26689	0.26679	0.2669	0.26674	0.26699	0.26692	0.26696	0.26688	0.2671	0.26691	0.26691	0.26721	0.26726	0.26712	0.26739	0.26726	0.26724	0.26758	0.26758	0.26765	0.26765	0.26803	0.268	0.26822	0.26811	0.2683	0.26863	0.26848	0.26878	0.26881	0.26887	0.26902	0.26898	0.26904	0.26902	0.26935	0.26952	0.26945	0.26933
953.938	0.26694	0.26722	0.26676	0.26665	0.26664	0.26643	0.26679	0.26648	0.26625	0.26652	0.26644	0.26621	0.26633	0.26624	0.26642	0.26636	0.26644	0.26636	0.26653	0.26638	0.26635	0.26658	0.2667	0.26654	0.26686	0.26667	0.26677	0.26707	0.26712	0.26719	0.26712	0.26752	0.26754	0.2677	0.26752	0.26777	0.26818	0.26798	0.26829	0.2683	0.26834	0.2684	0.26838	0.26845	0.2685	0.26875	0.26891	0.26892	0.26884
954.581	0.26642	0.26672	0.26625	0.26613	0.26603	0.26593	0.26625	0.26592	0.26568	0.26605	0.26599	0.2657	0.26578	0.26576	0.26589	0.26584	0.26594	0.26588	0.26598	0.26588	0.26584	0.26594	0.26617	0.26601	0.26633	0.26613	0.2663	0.26656	0.26668	0.2668	0.26665	0.26702	0.26709	0.26715	0.267	0.26732	0.26771	0.26747	0.26777	0.26781	0.26781	0.26779	0.26786	0.26792	0.26798	0.2682	0.26833	0.26841	0.2684
955.223	0.26589	0.26621	0.26572	0.26559	0.26543	0.26543	0.26567	0.2653	0.26512	0.26553	0.26545	0.2652	0.26523	0.26526	0.26539	0.26535	0.26543	0.26542	0.26543	0.26538	0.2654	0.26535	0.26565	0.26554	0.26579	0.26561	0.26583	0.26603	0.2662	0.26638	0.26621	0.2665	0.26661	0.26659	0.26654	0.26687	0.26719	0.26692	0.26722	0.26732	0.2673	0.2672	0.2674	0.26744	0.26749	0.26769	0.26778	0.26789	0.26798
955.866	0.2653	0.26563	0.26511	0.26499	0.26486	0.26486	0.26504	0.26458	0.26456	0.26488	0.26481	0.26464	0.26462	0.26468	0.26483	0.2648	0.26485	0.26488	0.26483	0.26483	0.26492	0.26481	0.2651	0.26504	0.26519	0.26503	0.2653	0.26543	0.2656	0.26586	0.26572	0.26587	0.26603	0.26598	0.26606	0.26632	0.26662	0.26632	0.26663	0.26678	0.26676	0.26661	0.26691	0.26693	0.26696	0.26716	0.26719	0.26728	0.26747
956.509	0.26464	0.26494	0.2644	0.26433	0.26427	0.26416	0.26434	0.26377	0.26397	0.26411	0.26408	0.26399	0.26395	0.26403	0.26414	0.26414	0.26416	0.26421	0.26415	0.26419	0.26434	0.26424	0.26448	0.26443	0.26448	0.26436	0.26466	0.26472	0.26488	0.26517	0.26512	0.26514	0.26533	0.26531	0.26549	0.26566	0.26598	0.26568	0.26598	0.26615	0.26613	0.266	0.26632	0.26636	0.26634	0.26656	0.26651	0.26658	0.26681
957.152	0.26399	0.26422	0.26368	0.26367	0.26366	0.26343	0.26363	0.26299	0.26337	0.26335	0.26338	0.26334	0.26329	0.26335	0.2634	0.26342	0.26344	0.26348	0.26346	0.26352	0.26368	0.26363	0.26381	0.26375	0.26374	0.26369	0.26396	0.26395	0.26414	0.26441	0.26443	0.26439	0.26461	0.26463	0.26487	0.26497	0.2653	0.26504	0.26529	0.26545	0.26543	0.26538	0.26565	0.26572	0.26564	0.26588	0.26579	0.26587	0.26609
957.795	0.26345	0.2636	0.2631	0.2631	0.26311	0.2628	0.26301	0.2624	0.26285	0.26275	0.26282	0.26281	0.26275	0.26275	0.26277	0.26279	0.26281	0.26286	0.26287	0.26294	0.26306	0.26306	0.26323	0.26312	0.26311	0.26314	0.2633	0.26326	0.26351	0.26371	0.26375	0.26376	0.26401	0.26403	0.26431	0.26439	0.26467	0.26448	0.26466	0.26477	0.26479	0.26482	0.26502	0.26511	0.26498	0.26525	0.26516	0.26527	0.26543
958.437	0.26307	0.26318	0.26277	0.26268	0.26269	0.26238	0.26256	0.26206	0.26248	0.26239	0.26246	0.26247	0.26238	0.2623	0.26235	0.26233	0.26237	0.26243	0.26246	0.26253	0.26259	0.2626	0.26282	0.26265	0.26269	0.26278	0.26279	0.26279	0.26306	0.26319	0.26319	0.26332	0.2636	0.26361	0.26386	0.26399	0.26417	0.26406	0.26419	0.26425	0.26431	0.26441	0.26455	0.26462	0.26449	0.26476	0.2647	0.26486	0.26497
959.08	0.26282	0.2629	0.26263	0.26242	0.26241	0.26218	0.26226	0.26192	0.26223	0.2622	0.26223	0.26226	0.26216	0.26199	0.26211	0.26207	0.2621	0.26218	0.26222	0.26229	0.26227	0.26228	0.26254	0.26231	0.26245	0.26258	0.26244	0.26251	0.26275	0.26285	0.26281	0.26302	0.26333	0.26336	0.26351	0.26371	0.26381	0.26378	0.26384	0.26391	0.26401	0.26414	0.26426	0.26428	0.26418	0.26444	0.26444	0.2646	0.2647
959.723	0.26266	0.26268	0.26253	0.26225	0.26221	0.26209	0.26202	0.26183	0.26205	0.26205	0.26205	0.26204	0.26198	0.26177	0.26193	0.26191	0.26191	0.262	0.26208	0.26213	0.26201	0.26204	0.26231	0.26204	0.26227	0.26241	0.26219	0.26232	0.26249	0.26261	0.26258	0.2628	0.26314	0.2632	0.26322	0.26344	0.26352	0.26357	0.26358	0.26369	0.26381	0.26397	0.26406	0.26405	0.26396	0.26422	0.26428	0.26442	0.26452
960.366	0.26257	0.26247	0.26239	0.26211	0.26204	0.262	0.26183	0.26171	0.26188	0.26185	0.26191	0.26179	0.2618	0.2616	0.26174	0.26178	0.26173	0.26185	0.26198	0.262	0.26179	0.26188	0.2621	0.26178	0.26211	0.26222	0.26199	0.26216	0.26228	0.26242	0.26245	0.26261	0.26297	0.26305	0.26298	0.26317	0.26327	0.26337	0.26337	0.26352	0.26362	0.26382	0.26388	0.26388	0.26377	0.26406	0.26416	0.26428	0.26436
961.009	0.26254	0.26233	0.26227	0.26201	0.26192	0.26194	0.26174	0.26163	0.26175	0.26168	0.26185	0.26159	0.26167	0.26154	0.2616	0.26171	0.26161	0.26177	0.26194	0.26192	0.26166	0.2618	0.26197	0.2616	0.26201	0.26207	0.26188	0.26208	0.26217	0.26228	0.26243	0.2625	0.26286	0.26292	0.26286	0.26297	0.26313	0.26324	0.26327	0.26341	0.26349	0.2637	0.26376	0.26377	0.26367	0.26397	0.26409	0.2642	0.26424
961.652	0.26262	0.26234	0.26228	0.26204	0.26194	0.26197	0.2618	0.26165	0.26172	0.26165	0.26192	0.26157	0.26168	0.26166	0.26163	0.26176	0.26165	0.26184	0.262	0.26196	0.26169	0.26188	0.26197	0.26161	0.26205	0.26206	0.26192	0.26215	0.26225	0.26228	0.26255	0.26258	0.26289	0.26288	0.26293	0.26296	0.2632	0.26324	0.26334	0.26344	0.2635	0.2637	0.26376	0.26376	0.26375	0.26402	0.26412	0.26427	0.26426
962.294	0.26282	0.26253	0.26244	0.26224	0.26211	0.26216	0.26201	0.26181	0.26183	0.2618	0.26213	0.26179	0.26186	0.26197	0.26184	0.26194	0.26188	0.26205	0.26214	0.26217	0.26191	0.2621	0.26212	0.26184	0.26225	0.26223	0.26213	0.26238	0.2625	0.26245	0.26282	0.26283	0.26308	0.263	0.26319	0.26316	0.26347	0.26342	0.26356	0.26365	0.2637	0.26386	0.26391	0.26389	0.26402	0.26423	0.2643	0.26449	0.26448
962.937	0.26312	0.26282	0.26272	0.26256	0.2624	0.26246	0.26231	0.26207	0.26209	0.26207	0.2624	0.26213	0.26214	0.26233	0.26218	0.26219	0.26223	0.26233	0.26236	0.26246	0.26224	0.26242	0.26237	0.26222	0.26253	0.26251	0.26245	0.26271	0.26286	0.26274	0.26313	0.26318	0.26338	0.26326	0.26353	0.2635	0.26383	0.26372	0.26384	0.26396	0.26402	0.26414	0.26416	0.26414	0.26436	0.26453	0.26459	0.26481	0.26485
963.58	0.26345	0.26314	0.263	0.26292	0.26274	0.26277	0.26265	0.26237	0.26242	0.26237	0.26265	0.26248	0.26242	0.26264	0.26254	0.26243	0.26256	0.2626	0.26264	0.26273	0.26258	0.26275	0.2627	0.26259	0.26283	0.26283	0.26278	0.26304	0.26321	0.26309	0.26341	0.26352	0.26367	0.26358	0.26386	0.26386	0.26414	0.26403	0.26412	0.26429	0.26438	0.26446	0.26443	0.26447	0.26467	0.26484	0.26491	0.26514	0.26522
964.223	0.26378	0.26347	0.26326	0.26327	0.26309	0.26306	0.263	0.26272	0.26276	0.26266	0.26286	0.26278	0.26266	0.26286	0.26285	0.26269	0.26285	0.26284	0.26297	0.26295	0.26289	0.26305	0.26308	0.2629	0.26315	0.26316	0.26309	0.26337	0.26352	0.26342	0.26364	0.26385	0.26393	0.2639	0.26416	0.26419	0.26441	0.26431	0.26441	0.2646	0.2647	0.26476	0.2647	0.26487	0.26494	0.26513	0.26523	0.26546	0.26552
964.866	0.26414	0.26384	0.26354	0.26362	0.26345	0.26338	0.26338	0.26314	0.2631	0.263	0.2631	0.2631	0.26293	0.2631	0.26316	0.26305	0.26318	0.26311	0.26335	0.26323	0.26323	0.26338	0.26349	0.26322	0.26352	0.26354	0.26341	0.26372	0.26382	0.26379	0.26389	0.26419	0.26422	0.26426	0.2645	0.26452	0.26474	0.26464	0.26477	0.26494	0.26503	0.26509	0.26505	0.26531	0.26526	0.26547	0.26556	0.26581	0.26581
965.508	0.26459	0.26431	0.26392	0.26406	0.26386	0.2638	0.26383	0.26366	0.26354	0.26346	0.26346	0.2635	0.26333	0.26348	0.26354	0.26354	0.26363	0.26351	0.2638	0.26364	0.26367	0.26382	0.26394	0.26367	0.26399	0.26403	0.26382	0.26415	0.26423	0.26425	0.26429	0.26461	0.26463	0.2647	0.26497	0.26494	0.26522	0.2651	0.26524	0.26539	0.26543	0.26551	0.26556	0.2658	0.26571	0.26593	0.26597	0.26624	0.2662
966.151	0.26511	0.26488	0.26443	0.26459	0.26438	0.26435	0.26437	0.26426	0.26408	0.26404	0.26397	0.26402	0.26386	0.26401	0.26407	0.26409	0.26417	0.26404	0.26433	0.26421	0.26426	0.26438	0.26445	0.26427	0.26453	0.26462	0.26436	0.26468	0.26477	0.26483	0.26486	0.26511	0.26517	0.26523	0.26555	0.26547	0.26582	0.26566	0.26582	0.26595	0.26596	0.26605	0.26621	0.26635	0.26628	0.26649	0.26647	0.26677	0.26672
966.794	0.26566	0.26549	0.26503	0.26517	0.26499	0.26498	0.26496	0.26488	0.26468	0.26469	0.26457	0.26459	0.26447	0.26464	0.26469	0.26462	0.26474	0.26461	0.26492	0.26485	0.26492	0.26499	0.26503	0.26492	0.26509	0.26522	0.26499	0.26525	0.26542	0.26546	0.26553	0.26567	0.26577	0.26581	0.26617	0.26606	0.26643	0.26626	0.26643	0.26657	0.2666	0.26667	0.2669	0.26692	0.26686	0.26709	0.26703	0.26733	0.26733
967.437	0.2662	0.26609	0.26567	0.26573	0.26563	0.26561	0.26557	0.26545	0.26526	0.26532	0.26521	0.26518	0.26509	0.26529	0.26531	0.26512	0.26526	0.26518	0.26554	0.26549	0.26557	0.2656	0.26566	0.26553	0.26567	0.26577	0.26566	0.26582	0.26607	0.26608	0.26619	0.26627	0.26635	0.26639	0.26675	0.26668	0.267	0.26686	0.26705	0.26718	0.26727	0.2673	0.26756	0.26751	0.26739	0.26767	0.26763	0.2679	0.26795
968.08	0.26677	0.26669	0.26636	0.26629	0.26628	0.26622	0.26621	0.266	0.26583	0.26591	0.2659	0.26578	0.26574	0.26595	0.26592	0.26566	0.2658	0.26577	0.26617	0.2661	0.26622	0.26621	0.26633	0.26614	0.26631	0.26629	0.26633	0.26639	0.26672	0.26665	0.26686	0.26691	0.26692	0.26701	0.26731	0.26731	0.26758	0.26748	0.26769	0.2678	0.26791	0.26792	0.26823	0.26816	0.26794	0.26827	0.26825	0.26849	0.26855
968.722	0.26747	0.26737	0.2671	0.26692	0.26696	0.26687	0.2669	0.2666	0.26649	0.26653	0.26666	0.26644	0.26648	0.26665	0.26659	0.26635	0.26645	0.26647	0.26687	0.26674	0.26691	0.26687	0.26703	0.26682	0.26705	0.26689	0.26704	0.26704	0.26742	0.26728	0.2676	0.26763	0.26755	0.26771	0.26795	0.26799	0.26826	0.26818	0.26838	0.26849	0.26857	0.26859	0.26897	0.26889	0.2686	0.269	0.26896	0.26917	0.26921
969.365	0.26835	0.26818	0.26793	0.2677	0.26774	0.26761	0.26769	0.26732	0.26731	0.26728	0.26752	0.26719	0.26734	0.26743	0.2674	0.26721	0.26724	0.2673	0.26767	0.26751	0.26771	0.26765	0.2678	0.26764	0.26791	0.26768	0.26782	0.26784	0.26824	0.26804	0.26844	0.26845	0.26831	0.26852	0.26876	0.26878	0.26907	0.26898	0.26918	0.26932	0.26935	0.26939	0.26979	0.26972	0.26943	0.2699	0.26982	0.26998	0.27
970.008	0.26935	0.26912	0.26882	0.26863	0.26863	0.26848	0.26855	0.26817	0.26823	0.26821	0.26843	0.26805	0.26828	0.26829	0.26835	0.26818	0.26816	0.26824	0.26857	0.26842	0.26859	0.26854	0.26865	0.26857	0.2688	0.26864	0.26866	0.26875	0.26913	0.26895	0.26936	0.26934	0.2692	0.26942	0.26969	0.26965	0.27	0.26986	0.27007	0.27026	0.27025	0.2703	0.27065	0.27061	0.27037	0.27088	0.27081	0.2709	0.27093
970.651	0.27034	0.27011	0.26976	0.26963	0.26958	0.26946	0.26946	0.26913	0.26919	0.26923	0.26936	0.26897	0.26921	0.26921	0.26935	0.26915	0.26915	0.26919	0.26949	0.26939	0.26949	0.26947	0.26957	0.26952	0.26969	0.26965	0.26957	0.26971	0.27002	0.26991	0.2703	0.27024	0.27017	0.27037	0.27068	0.27057	0.27097	0.2708	0.27104	0.27123	0.27122	0.27127	0.27152	0.27154	0.27136	0.27186	0.27184	0.27185	0.27192
971.294	0.27131	0.27111	0.27075	0.27063	0.27053	0.2705	0.27043	0.27017	0.27014	0.27025	0.2703	0.26994	0.27012	0.27018	0.27031	0.27011	0.27016	0.27013	0.27041	0.27033	0.27037	0.27043	0.27055	0.27048	0.27056	0.27067	0.27051	0.27065	0.2709	0.27085	0.27125	0.27115	0.27119	0.27134	0.27165	0.27153	0.27195	0.27177	0.27205	0.27219	0.27219	0.27223	0.27241	0.27251	0.27234	0.27277	0.27283	0.2728	0.27291
971.937	0.27231	0.27216	0.27179	0.27164	0.27151	0.27157	0.27149	0.27127	0.27111	0.27124	0.27131	0.27097	0.27105	0.2712	0.27125	0.27108	0.27118	0.2711	0.27137	0.27127	0.27131	0.27144	0.27158	0.27148	0.2715	0.27168	0.27153	0.27161	0.27186	0.2718	0.27225	0.27212	0.27226	0.27237	0.27262	0.27255	0.27297	0.27279	0.27311	0.27315	0.27319	0.27322	0.27338	0.27353	0.27336	0.27367	0.27381	0.27381	0.27391
972.579	0.27342	0.27332	0.27291	0.27272	0.27258	0.27268	0.27266	0.27242	0.27218	0.27226	0.27242	0.27208	0.27209	0.27228	0.27226	0.27215	0.27227	0.27215	0.27242	0.27227	0.27238	0.27251	0.2727	0.27255	0.27256	0.27274	0.27265	0.27267	0.27295	0.27284	0.27334	0.2732	0.27341	0.27352	0.27365	0.27365	0.27407	0.27389	0.2742	0.27419	0.27425	0.27429	0.27447	0.27464	0.27448	0.27465	0.27486	0.27492	0.27499
973.222	0.27466	0.27457	0.27412	0.27391	0.27379	0.27384	0.27387	0.27361	0.27333	0.27339	0.27362	0.27329	0.27327	0.27343	0.27338	0.27334	0.27345	0.27329	0.27359	0.2734	0.2736	0.27365	0.27391	0.2737	0.27376	0.27389	0.27387	0.27383	0.27419	0.27401	0.27452	0.2744	0.27463	0.27476	0.27479	0.27486	0.27526	0.27507	0.27531	0.27535	0.27541	0.27546	0.27567	0.27585	0.27575	0.27577	0.27604	0.27614	0.27622
973.865	0.27595	0.27584	0.27539	0.27518	0.27507	0.27505	0.27507	0.27484	0.27454	0.27462	0.27484	0.27455	0.27457	0.27464	0.2746	0.27461	0.27471	0.27452	0.27482	0.27462	0.2749	0.27482	0.27518	0.27489	0.27504	0.27513	0.27514	0.27506	0.27549	0.27528	0.27574	0.27564	0.27588	0.27604	0.27602	0.27614	0.27651	0.27631	0.27645	0.27661	0.27664	0.27674	0.27694	0.27711	0.27709	0.27704	0.27731	0.27741	0.27756
974.508	0.27722	0.27707	0.27669	0.27648	0.27635	0.27629	0.27623	0.27608	0.27579	0.27589	0.27605	0.27581	0.27588	0.27588	0.27586	0.27589	0.27599	0.2758	0.27606	0.27589	0.27622	0.27602	0.27645	0.27609	0.27634	0.27639	0.27639	0.27634	0.2768	0.27658	0.27696	0.27688	0.2771	0.27729	0.27728	0.27746	0.27774	0.27759	0.27763	0.27792	0.27789	0.27806	0.27822	0.27839	0.27842	0.27838	0.27861	0.2787	0.27891
975.151	0.27846	0.27829	0.27798	0.27779	0.27764	0.27756	0.27742	0.27733	0.27708	0.27719	0.27727	0.27708	0.2772	0.27716	0.27712	0.27716	0.2773	0.27711	0.27733	0.2772	0.27753	0.2773	0.27771	0.27731	0.27765	0.27767	0.27764	0.27766	0.2781	0.27791	0.27818	0.27814	0.27831	0.27854	0.27857	0.27881	0.27896	0.2789	0.27888	0.27924	0.27915	0.27941	0.27949	0.27968	0.27973	0.27977	0.27996	0.28001	0.28022
975.793	0.27974	0.27956	0.2793	0.27913	0.27897	0.2789	0.27873	0.27863	0.27844	0.27857	0.27854	0.2784	0.27854	0.27848	0.27842	0.27845	0.27864	0.27846	0.27867	0.27858	0.27886	0.27869	0.27901	0.27862	0.27901	0.279	0.27896	0.27908	0.27945	0.27934	0.27946	0.2795	0.2796	0.2799	0.27992	0.28019	0.28022	0.28031	0.28025	0.28058	0.28047	0.2808	0.2808	0.28104	0.28104	0.28121	0.28138	0.28139	0.28154
976.436	0.28112	0.28094	0.28071	0.28054	0.28039	0.28032	0.28016	0.28	0.27985	0.28004	0.27993	0.27982	0.27993	0.27987	0.2798	0.27982	0.28003	0.27985	0.28008	0.28004	0.28024	0.28019	0.28037	0.28003	0.28044	0.28042	0.28039	0.2806	0.28086	0.28087	0.28084	0.281	0.28104	0.28138	0.2814	0.28162	0.28159	0.28181	0.28176	0.28198	0.2819	0.28224	0.28223	0.2825	0.28241	0.28271	0.28288	0.28285	0.28294
977.079	0.28259	0.28242	0.28219	0.28201	0.28186	0.28179	0.28167	0.28145	0.28128	0.28156	0.28142	0.28132	0.28135	0.28133	0.28126	0.2813	0.28146	0.28129	0.28152	0.28156	0.28165	0.28172	0.28182	0.28153	0.28192	0.28189	0.28191	0.28219	0.28233	0.28244	0.28229	0.28259	0.28259	0.28293	0.28299	0.28308	0.28306	0.28335	0.28334	0.28347	0.28339	0.28373	0.28374	0.28403	0.28384	0.28426	0.28441	0.28435	0.28444
977.722	0.28412	0.28395	0.28369	0.2835	0.28333	0.28324	0.28316	0.28292	0.2827	0.28304	0.28292	0.28287	0.28274	0.28283	0.28277	0.28281	0.28287	0.28274	0.28293	0.28306	0.28309	0.28321	0.28328	0.28305	0.28338	0.28334	0.28345	0.28375	0.28378	0.28395	0.28377	0.28415	0.28414	0.28446	0.28457	0.28452	0.28457	0.28484	0.28488	0.28502	0.28489	0.28526	0.28527	0.28557	0.28529	0.2858	0.28592	0.28583	0.28597
978.365	0.28563	0.28548	0.28517	0.28499	0.28478	0.28468	0.28461	0.28439	0.28413	0.28443	0.28438	0.2844	0.28411	0.28435	0.28429	0.28429	0.28427	0.2842	0.28432	0.28452	0.28453	0.28462	0.28475	0.28459	0.28481	0.28477	0.28495	0.28525	0.28523	0.28537	0.28527	0.28563	0.2856	0.28594	0.28609	0.28597	0.28608	0.28629	0.28637	0.28657	0.28638	0.28679	0.28678	0.28709	0.28679	0.2873	0.28741	0.28729	0.28749
979.008	0.28715	0.28701	0.28666	0.28649	0.28625	0.28616	0.28608	0.28588	0.28563	0.28579	0.28583	0.28593	0.28552	0.28587	0.28583	0.28573	0.28571	0.28571	0.28577	0.28598	0.28601	0.28604	0.28623	0.28618	0.28627	0.28625	0.28644	0.28673	0.28673	0.28678	0.28682	0.28709	0.28703	0.28741	0.28758	0.28749	0.28764	0.28777	0.28786	0.28811	0.28792	0.28834	0.28831	0.28865	0.28837	0.28879	0.2889	0.28877	0.28902
979.65	0.28875	0.2886	0.28824	0.28804	0.28781	0.28774	0.28764	0.28744	0.28725	0.28722	0.28736	0.2875	0.28707	0.28744	0.2874	0.2872	0.28727	0.2873	0.28735	0.28752	0.28757	0.28755	0.28779	0.28783	0.28786	0.28783	0.28797	0.28825	0.28831	0.28829	0.28846	0.28862	0.28852	0.28894	0.28913	0.28912	0.28927	0.28934	0.28945	0.2897	0.28955	0.28993	0.28989	0.29027	0.29005	0.29032	0.29046	0.29037	0.29062
980.293	0.29046	0.29027	0.2899	0.28966	0.28947	0.28939	0.28931	0.28907	0.28895	0.28881	0.28899	0.28912	0.28875	0.28908	0.28903	0.28875	0.28894	0.28898	0.28906	0.28918	0.28925	0.28918	0.28943	0.28953	0.28956	0.28949	0.28958	0.28985	0.28996	0.28994	0.29018	0.2903	0.29013	0.29059	0.29079	0.29084	0.29098	0.29102	0.29117	0.29135	0.29126	0.29158	0.29154	0.29195	0.29178	0.29193	0.29209	0.2921	0.29229
980.936	0.29222	0.29201	0.2916	0.29136	0.29119	0.29105	0.29104	0.29076	0.29068	0.2905	0.29069	0.29076	0.29048	0.29077	0.29069	0.29041	0.29063	0.29071	0.29081	0.29087	0.29096	0.29088	0.29112	0.29121	0.29131	0.29117	0.29124	0.29148	0.2916	0.29168	0.29191	0.29206	0.29183	0.2923	0.29247	0.29257	0.29269	0.29274	0.29293	0.29304	0.29298	0.29323	0.29323	0.29363	0.29347	0.29357	0.29377	0.29389	0.294
981.579	0.29397	0.29375	0.29329	0.29313	0.29293	0.29267	0.29278	0.29246	0.29237	0.29225	0.29243	0.2924	0.29218	0.29244	0.29236	0.29216	0.29229	0.29243	0.29254	0.29255	0.29267	0.29257	0.29282	0.29285	0.29301	0.29285	0.2929	0.29312	0.29321	0.29345	0.29362	0.29381	0.29356	0.29402	0.29413	0.29427	0.29437	0.29447	0.29466	0.29474	0.29469	0.29484	0.29493	0.29526	0.29511	0.29521	0.29545	0.29563	0.2957
982.222	0.29571	0.2955	0.29502	0.29497	0.29469	0.29433	0.29452	0.29418	0.29406	0.29402	0.29422	0.29405	0.29386	0.2941	0.29407	0.294	0.29394	0.29414	0.29423	0.29421	0.29436	0.29424	0.29453	0.29448	0.29467	0.29456	0.29458	0.29479	0.29486	0.29521	0.29536	0.2955	0.29534	0.29573	0.29581	0.29597	0.29606	0.29619	0.29637	0.29646	0.29641	0.29644	0.29662	0.29688	0.29675	0.29688	0.29716	0.29733	0.2974
982.864	0.29753	0.29732	0.29688	0.29685	0.29651	0.29609	0.29629	0.29598	0.29585	0.29588	0.29606	0.2958	0.29562	0.29584	0.29586	0.29592	0.2957	0.29593	0.29599	0.29593	0.29613	0.29598	0.29631	0.29618	0.29641	0.29636	0.29635	0.29658	0.29664	0.29704	0.29719	0.29722	0.29719	0.2975	0.29762	0.29776	0.29784	0.298	0.29816	0.29826	0.29824	0.29815	0.29838	0.29861	0.2985	0.29871	0.29896	0.29908	0.29918
983.507	0.29951	0.29925	0.2989	0.29878	0.29842	0.29801	0.29817	0.29791	0.29779	0.29784	0.29798	0.2977	0.29755	0.29772	0.29779	0.2979	0.29764	0.29785	0.29789	0.29782	0.29805	0.29789	0.2982	0.29803	0.29831	0.29828	0.29829	0.29855	0.29857	0.29898	0.29916	0.29911	0.29914	0.29941	0.2996	0.29969	0.29977	0.29996	0.30009	0.30021	0.30023	0.30006	0.30029	0.30052	0.3004	0.30073	0.30092	0.30099	0.30113
984.15	0.30163	0.30132	0.30104	0.30079	0.30042	0.30008	0.30017	0.29997	0.29985	0.29989	0.29996	0.29978	0.29965	0.29974	0.29984	0.29994	0.29975	0.2999	0.29994	0.29989	0.30013	0.29999	0.30023	0.30006	0.30038	0.3003	0.30036	0.30066	0.30063	0.30106	0.30124	0.30119	0.30115	0.30149	0.30169	0.30176	0.30185	0.30207	0.30217	0.30228	0.30234	0.30214	0.30237	0.30258	0.30245	0.3029	0.30302	0.30304	0.30325
984.793	0.3038	0.30346	0.30323	0.30288	0.3025	0.30223	0.30227	0.3021	0.30195	0.302	0.30198	0.30197	0.30184	0.30182	0.30198	0.30202	0.30193	0.30204	0.30207	0.30205	0.30226	0.3022	0.30235	0.30219	0.30253	0.3024	0.30249	0.3028	0.30275	0.3032	0.30334	0.30337	0.30323	0.30363	0.3038	0.30391	0.30402	0.30426	0.30432	0.30443	0.30449	0.30433	0.30453	0.30471	0.30461	0.30511	0.30518	0.30516	0.30543
985.436	0.30598	0.30563	0.30542	0.30502	0.30462	0.3044	0.30441	0.30422	0.30402	0.30412	0.30406	0.30417	0.30406	0.30393	0.30415	0.30411	0.30412	0.3042	0.30422	0.30422	0.30436	0.30441	0.30452	0.30435	0.30468	0.30454	0.30463	0.3049	0.30487	0.30533	0.30542	0.30556	0.30537	0.30576	0.30589	0.30608	0.30622	0.3064	0.30646	0.30658	0.30661	0.30653	0.3067	0.30685	0.30684	0.30727	0.30735	0.30731	0.30759
986.078	0.30817	0.30783	0.30761	0.30722	0.30677	0.3066	0.30657	0.30634	0.30611	0.30626	0.30621	0.30634	0.30627	0.30607	0.30634	0.30623	0.3063	0.30637	0.30638	0.30638	0.30646	0.30657	0.3067	0.30654	0.30681	0.30675	0.30678	0.30699	0.30702	0.30745	0.30751	0.30772	0.30761	0.30791	0.308	0.30827	0.30844	0.3085	0.3086	0.30874	0.30872	0.30874	0.30888	0.30903	0.30907	0.30941	0.30952	0.3095	0.30973
986.721	0.31044	0.3101	0.30984	0.30949	0.30901	0.30888	0.30876	0.3085	0.30833	0.30846	0.30846	0.30851	0.3085	0.3083	0.3086	0.30842	0.30852	0.30859	0.30859	0.30859	0.30862	0.30873	0.30895	0.30876	0.309	0.30905	0.30901	0.30915	0.30922	0.30962	0.30968	0.30993	0.30993	0.31014	0.31018	0.31052	0.31069	0.31065	0.31078	0.31097	0.31089	0.31102	0.31112	0.3113	0.31134	0.3116	0.31174	0.31181	0.31195
987.364	0.31284	0.31248	0.31215	0.31184	0.31134	0.31125	0.31103	0.31076	0.31071	0.31074	0.3108	0.31076	0.31079	0.31066	0.31091	0.31072	0.3108	0.31089	0.31087	0.31089	0.31092	0.31099	0.3113	0.31106	0.31129	0.31143	0.31134	0.31146	0.31154	0.31189	0.312	0.31225	0.31234	0.31246	0.31249	0.31285	0.313	0.31294	0.31306	0.31327	0.31317	0.3134	0.31348	0.31366	0.31368	0.31389	0.31406	0.31423	0.31428
988.007	0.3153	0.31494	0.31455	0.31427	0.31377	0.31368	0.31342	0.31311	0.31317	0.31309	0.31322	0.31311	0.31314	0.31309	0.31326	0.31311	0.31316	0.31327	0.31324	0.31326	0.31333	0.31334	0.31373	0.31344	0.31371	0.31386	0.31377	0.31388	0.31398	0.31424	0.31441	0.31466	0.3148	0.31485	0.31489	0.31523	0.31539	0.31536	0.31545	0.31565	0.31555	0.31585	0.31591	0.31609	0.3161	0.31628	0.31645	0.31668	0.31669
988.65	0.31777	0.3174	0.31699	0.3167	0.31623	0.31612	0.31589	0.31551	0.31562	0.31548	0.31568	0.31551	0.31552	0.31552	0.31559	0.31553	0.31557	0.31568	0.31565	0.31563	0.31577	0.31577	0.31618	0.31586	0.31619	0.31626	0.3162	0.31633	0.31649	0.31664	0.31683	0.31711	0.31728	0.31725	0.31735	0.31764	0.31782	0.31783	0.31792	0.31805	0.31799	0.31833	0.31837	0.31853	0.31856	0.3187	0.31889	0.31911	0.31911
989.293	0.32023	0.31984	0.31945	0.31912	0.31871	0.31856	0.3184	0.31798	0.31803	0.31793	0.31813	0.31794	0.3179	0.31793	0.31793	0.31795	0.31801	0.31809	0.31811	0.31801	0.31821	0.31825	0.31861	0.31831	0.31868	0.31862	0.31862	0.31879	0.31902	0.31908	0.31925	0.31954	0.31977	0.31968	0.31981	0.32007	0.32027	0.32031	0.32043	0.32049	0.32047	0.32081	0.32085	0.32097	0.32103	0.32112	0.32134	0.32152	0.32156
989.935	0.32277	0.32232	0.32195	0.32158	0.32124	0.32104	0.32094	0.32054	0.32044	0.32045	0.32059	0.32041	0.32033	0.32039	0.32033	0.32042	0.32049	0.32055	0.32063	0.32046	0.32069	0.32081	0.32105	0.32079	0.32117	0.32102	0.32109	0.32129	0.32159	0.32159	0.32171	0.32199	0.32229	0.32218	0.32231	0.32256	0.32277	0.32284	0.32297	0.323	0.323	0.3233	0.32337	0.32344	0.32352	0.3236	0.32385	0.32399	0.32406
990.578	0.32544	0.32494	0.32454	0.32414	0.32386	0.3236	0.32354	0.32318	0.32296	0.32305	0.32313	0.32299	0.32285	0.32294	0.32288	0.323	0.32304	0.32311	0.32324	0.32306	0.32325	0.32349	0.32358	0.32335	0.32371	0.32354	0.32367	0.32388	0.32423	0.32422	0.3243	0.32457	0.32489	0.32478	0.3249	0.32517	0.32535	0.32547	0.32558	0.32563	0.32564	0.32587	0.32599	0.32598	0.32612	0.3262	0.32646	0.32656	0.32667
991.221	0.32825	0.32774	0.32729	0.32684	0.32658	0.32627	0.3262	0.32589	0.32565	0.32574	0.32578	0.32569	0.32549	0.32563	0.32561	0.32571	0.32568	0.3258	0.32594	0.32582	0.32595	0.32625	0.32623	0.32603	0.32635	0.32622	0.32638	0.32659	0.32695	0.32697	0.32704	0.32728	0.32759	0.3275	0.32762	0.3279	0.32803	0.3282	0.32826	0.32836	0.32841	0.32855	0.32869	0.32865	0.32885	0.32894	0.32919	0.32925	0.32938
991.864	0.33116	0.33069	0.33016	0.32967	0.3294	0.32903	0.32894	0.32869	0.32851	0.32849	0.32854	0.32848	0.32826	0.32842	0.32849	0.32849	0.32842	0.32858	0.32872	0.32869	0.32878	0.32904	0.32901	0.32883	0.32909	0.32904	0.3292	0.32937	0.32972	0.32979	0.32987	0.33008	0.33037	0.3303	0.33046	0.33072	0.33082	0.33098	0.33102	0.33116	0.33125	0.33136	0.33147	0.33146	0.33169	0.33181	0.33204	0.33202	0.33219
992.507	0.33413	0.33372	0.3331	0.33258	0.33231	0.33189	0.33176	0.33157	0.33148	0.33133	0.33139	0.33134	0.33112	0.33131	0.33146	0.33131	0.33127	0.33144	0.33157	0.33164	0.33171	0.33186	0.3319	0.33176	0.33192	0.33198	0.33208	0.33221	0.33252	0.33266	0.33274	0.33293	0.33321	0.33319	0.33337	0.33361	0.33373	0.33382	0.33387	0.33403	0.33414	0.33427	0.33431	0.33437	0.33461	0.33475	0.33498	0.33491	0.3351
993.149	0.33716	0.33679	0.33612	0.33559	0.33534	0.3349	0.33472	0.33457	0.33454	0.33431	0.33436	0.33429	0.3341	0.33432	0.3345	0.3342	0.33424	0.33439	0.33451	0.33466	0.33475	0.33477	0.33491	0.33483	0.33487	0.33502	0.33507	0.33514	0.33542	0.33561	0.33568	0.33589	0.33614	0.33618	0.33636	0.33658	0.33677	0.33681	0.33685	0.33699	0.3371	0.33728	0.33727	0.3374	0.33761	0.33778	0.33803	0.33795	0.33814
993.792	0.3403	0.33994	0.33924	0.33876	0.3385	0.33808	0.33786	0.33774	0.33768	0.33744	0.33749	0.3374	0.33724	0.33748	0.33763	0.33727	0.33736	0.3375	0.33762	0.33779	0.33791	0.33786	0.33806	0.33802	0.33799	0.33818	0.3382	0.33825	0.33849	0.33873	0.33878	0.33902	0.33922	0.33934	0.3395	0.33971	0.33998	0.34001	0.34003	0.34015	0.34023	0.34043	0.3404	0.34056	0.34075	0.34094	0.34119	0.34118	0.34136
994.435	0.3436	0.34325	0.34254	0.3421	0.34181	0.34145	0.34123	0.34105	0.34091	0.34075	0.34081	0.34072	0.34058	0.34079	0.3409	0.3406	0.34067	0.34079	0.34094	0.34108	0.34121	0.34118	0.34137	0.34132	0.34134	0.34149	0.34152	0.34157	0.34179	0.34205	0.3421	0.34235	0.34249	0.34269	0.34283	0.34306	0.34333	0.3434	0.3434	0.34351	0.34358	0.34374	0.34371	0.34389	0.34407	0.34429	0.34452	0.34459	0.34475
995.078	0.34708	0.34673	0.34602	0.34559	0.34526	0.34496	0.34479	0.34448	0.34428	0.34421	0.34428	0.34421	0.3441	0.34423	0.34431	0.34417	0.34415	0.34426	0.34445	0.34454	0.34464	0.34467	0.34481	0.34474	0.34488	0.34497	0.34498	0.34509	0.34529	0.34553	0.34559	0.34586	0.34595	0.34622	0.34634	0.34658	0.34679	0.34691	0.34692	0.34703	0.34713	0.34721	0.34719	0.3474	0.34758	0.34781	0.348	0.34814	0.3483
995.721	0.35071	0.35036	0.34967	0.34921	0.34884	0.34857	0.34845	0.34802	0.34781	0.34781	0.34786	0.34782	0.34772	0.34779	0.34785	0.34785	0.34779	0.34784	0.34809	0.34811	0.34817	0.34825	0.34837	0.34828	0.34852	0.34858	0.34856	0.34875	0.34893	0.34911	0.34921	0.34948	0.34956	0.34989	0.34998	0.35023	0.35036	0.3505	0.35055	0.35066	0.35077	0.35082	0.35082	0.35105	0.35123	0.35146	0.35162	0.35178	0.35196
996.364	0.35452	0.35411	0.35347	0.35294	0.35256	0.35225	0.35217	0.35168	0.3515	0.35153	0.35153	0.3515	0.35144	0.35146	0.35153	0.35158	0.35155	0.35152	0.35181	0.35178	0.35182	0.35191	0.35204	0.35194	0.35222	0.35232	0.35226	0.35249	0.3527	0.35281	0.35293	0.35321	0.3533	0.35366	0.3537	0.35396	0.35406	0.35416	0.35427	0.3544	0.3545	0.35455	0.3546	0.35485	0.35501	0.35523	0.35536	0.3555	0.35574
997.006	0.35855	0.35799	0.35744	0.35683	0.35646	0.35608	0.35598	0.35551	0.35536	0.35538	0.35536	0.35533	0.35527	0.35529	0.35537	0.3554	0.35545	0.35536	0.35563	0.35559	0.35565	0.35569	0.35588	0.35578	0.35605	0.35622	0.35615	0.35636	0.35661	0.35669	0.35682	0.35708	0.3572	0.35757	0.35755	0.35784	0.35795	0.358	0.35814	0.3583	0.35835	0.35841	0.35858	0.35882	0.35893	0.35917	0.35929	0.35938	0.35965
997.649	0.36284	0.36208	0.3616	0.36095	0.36063	0.36016	0.35998	0.35958	0.35944	0.35942	0.35942	0.35938	0.3593	0.35931	0.3594	0.3594	0.35954	0.35943	0.35964	0.35965	0.35973	0.35973	0.35996	0.35985	0.36008	0.36032	0.36027	0.36042	0.36071	0.3608	0.36094	0.36115	0.36131	0.36168	0.36161	0.36192	0.36206	0.36208	0.36223	0.36244	0.36242	0.3625	0.36276	0.363	0.36306	0.36334	0.36347	0.3635	0.36374
998.292	0.36739	0.36646	0.36599	0.36535	0.36507	0.3645	0.36423	0.36392	0.36374	0.3637	0.36371	0.36367	0.36358	0.36358	0.36368	0.36365	0.36384	0.36376	0.36389	0.36397	0.36407	0.36407	0.3643	0.36419	0.36436	0.36465	0.36465	0.36469	0.36501	0.36514	0.36529	0.36547	0.36567	0.36601	0.36595	0.36623	0.3664	0.36643	0.36659	0.36685	0.36676	0.36684	0.36715	0.36738	0.36745	0.36776	0.3679	0.36789	0.36808
998.935	0.37211	0.3711	0.37059	0.37001	0.36973	0.36908	0.36874	0.36847	0.36827	0.36822	0.36821	0.36818	0.36809	0.36807	0.36822	0.36814	0.36835	0.3683	0.36841	0.36851	0.3686	0.36869	0.36884	0.36878	0.36886	0.36917	0.36921	0.36917	0.36951	0.36965	0.36984	0.37004	0.37027	0.37055	0.37056	0.37077	0.37097	0.37101	0.37118	0.37147	0.37135	0.37144	0.37174	0.37196	0.37206	0.37239	0.37252	0.37252	0.37265
999.578	0.37696	0.37595	0.37536	0.37485	0.37452	0.37383	0.37345	0.37318	0.373	0.37299	0.37289	0.37287	0.37278	0.37276	0.37297	0.37281	0.37303	0.373	0.37315	0.37321	0.37327	0.3735	0.37356	0.37356	0.37354	0.37387	0.37392	0.37385	0.37418	0.37433	0.37456	0.37481	0.37506	0.37528	0.37538	0.37553	0.37572	0.37578	0.37595	0.37624	0.37614	0.37623	0.37652	0.37669	0.37684	0.37718	0.37728	0.37732	0.37742
1000.22	0.38193	0.38096	0.38031	0.37984	0.37943	0.37876	0.37835	0.37806	0.37794	0.37797	0.37774	0.37772	0.37762	0.37763	0.37791	0.37767	0.37786	0.37786	0.37806	0.37807	0.37812	0.37842	0.37845	0.37851	0.37844	0.37874	0.37879	0.37876	0.37905	0.37919	0.37947	0.37977	0.38	0.38019	0.38036	0.38052	0.38066	0.38075	0.3809	0.38115	0.38113	0.38116	0.38149	0.38159	0.38176	0.38214	0.38218	0.38226	0.38238
1000.86	0.38705	0.38614	0.38545	0.38496	0.3845	0.3839	0.38346	0.38317	0.3831	0.38315	0.38281	0.38279	0.38265	0.3827	0.383	0.38278	0.38288	0.38294	0.38316	0.38313	0.3832	0.3835	0.38356	0.38366	0.38358	0.38383	0.38387	0.3839	0.38414	0.38428	0.3846	0.38492	0.3851	0.38532	0.3855	0.38574	0.3858	0.38593	0.38606	0.38627	0.3863	0.38628	0.38665	0.38671	0.38687	0.38729	0.3873	0.38738	0.38755
1001.51	0.39241	0.39153	0.39081	0.39024	0.38982	0.38926	0.38882	0.38853	0.38846	0.38849	0.38812	0.38809	0.38794	0.38802	0.38828	0.38813	0.38813	0.38828	0.38844	0.3884	0.38853	0.38877	0.3889	0.389	0.38897	0.38915	0.38921	0.38928	0.38945	0.38963	0.38997	0.39025	0.39039	0.39069	0.3908	0.39115	0.39118	0.39136	0.39145	0.39163	0.3917	0.39164	0.39201	0.39209	0.39223	0.39265	0.39268	0.39272	0.39298
1002.15	0.39799	0.39712	0.39635	0.39569	0.39535	0.39477	0.39439	0.39407	0.39395	0.39395	0.39363	0.3936	0.39347	0.39354	0.39373	0.39367	0.39361	0.39382	0.39389	0.39388	0.39408	0.39425	0.39441	0.39449	0.39454	0.39464	0.39476	0.39482	0.39497	0.3952	0.39554	0.39576	0.39589	0.39626	0.39628	0.3967	0.39675	0.39697	0.39704	0.39721	0.39729	0.39726	0.39753	0.39769	0.39781	0.3982	0.39828	0.39827	0.39859
1002.79	0.40373	0.40284	0.40202	0.40129	0.40101	0.40037	0.4001	0.39968	0.39952	0.39947	0.39925	0.39921	0.39914	0.39919	0.39929	0.39931	0.39926	0.3995	0.39944	0.39951	0.39973	0.39986	0.40001	0.40008	0.40018	0.40025	0.40042	0.40047	0.40065	0.40091	0.40124	0.40138	0.40153	0.40194	0.4019	0.40232	0.40245	0.4027	0.40275	0.40292	0.40303	0.40305	0.40316	0.4034	0.40354	0.40387	0.40402	0.40397	0.40429
1003.43	0.40956	0.40862	0.40777	0.40701	0.40671	0.40604	0.40586	0.40531	0.40515	0.40504	0.40492	0.40487	0.40486	0.40489	0.40491	0.40499	0.40498	0.40521	0.40508	0.40522	0.40544	0.40552	0.40567	0.40577	0.40584	0.40593	0.40616	0.40619	0.40644	0.40667	0.407	0.40709	0.40725	0.40768	0.40766	0.408	0.40822	0.40849	0.40851	0.40867	0.40881	0.4089	0.40888	0.40916	0.40932	0.40962	0.4098	0.40975	0.41004
1004.08	0.41546	0.41445	0.41359	0.41283	0.41245	0.41183	0.41166	0.41101	0.41086	0.4107	0.41065	0.41059	0.4106	0.41065	0.41061	0.4107	0.41075	0.41094	0.41081	0.411	0.41121	0.41121	0.41142	0.41154	0.41156	0.41167	0.41197	0.41199	0.4123	0.41246	0.4128	0.41287	0.41306	0.41347	0.41353	0.41378	0.41405	0.41433	0.41431	0.41447	0.41463	0.41477	0.41469	0.41497	0.41516	0.41544	0.41561	0.4156	0.4159
1004.72	0.42145	0.42037	0.41952	0.41873	0.41828	0.41774	0.41756	0.41685	0.41668	0.41652	0.4165	0.41644	0.41641	0.41652	0.41644	0.41649	0.41659	0.41672	0.41669	0.41687	0.4171	0.41698	0.41733	0.41742	0.41736	0.41751	0.41789	0.41786	0.41821	0.41831	0.41865	0.41875	0.41897	0.41936	0.41951	0.41969	0.41998	0.42023	0.4202	0.42036	0.42052	0.42065	0.42062	0.42088	0.42108	0.42138	0.42152	0.42154	0.42191
1005.36	0.42752	0.42643	0.42556	0.42472	0.42426	0.42374	0.42355	0.42282	0.4226	0.42249	0.4225	0.42241	0.42233	0.42249	0.42243	0.42239	0.42252	0.4226	0.42271	0.42285	0.42311	0.42289	0.42337	0.42336	0.4233	0.42348	0.42391	0.42383	0.42419	0.42428	0.42459	0.42475	0.42498	0.42533	0.42559	0.42572	0.42603	0.42621	0.42621	0.42639	0.4265	0.42658	0.42665	0.4269	0.42707	0.42742	0.42757	0.4276	0.42803
1006.01	0.43364	0.4326	0.43167	0.43075	0.43031	0.42976	0.4296	0.42888	0.42859	0.42853	0.42857	0.42845	0.4283	0.4285	0.42853	0.42839	0.42857	0.42856	0.4288	0.42888	0.42917	0.42891	0.42947	0.42932	0.42933	0.42954	0.42996	0.42987	0.43022	0.43031	0.4306	0.43082	0.43104	0.43135	0.43169	0.43178	0.43213	0.43227	0.4323	0.4325	0.43256	0.43257	0.43272	0.43299	0.4331	0.43352	0.43371	0.43373	0.43417
1006.65	0.43971	0.43875	0.43774	0.43676	0.43633	0.43573	0.4356	0.43488	0.43458	0.43454	0.43458	0.43445	0.43424	0.43447	0.43461	0.43439	0.43465	0.43452	0.43485	0.43488	0.43517	0.43495	0.43549	0.43526	0.43538	0.43562	0.43593	0.43589	0.43622	0.43633	0.4366	0.43686	0.43706	0.43734	0.43772	0.4378	0.43818	0.43832	0.43836	0.43859	0.4386	0.43859	0.43876	0.43905	0.4391	0.43957	0.43983	0.43984	0.44024
1007.29	0.44566	0.44476	0.44369	0.4427	0.44224	0.44162	0.44148	0.44074	0.44049	0.44045	0.44048	0.44033	0.4401	0.44033	0.44054	0.4403	0.44062	0.4404	0.44077	0.44074	0.44104	0.4409	0.44134	0.44113	0.44133	0.44161	0.44177	0.44183	0.44213	0.44222	0.4425	0.44279	0.44299	0.44324	0.44362	0.44371	0.4441	0.44424	0.44428	0.44454	0.44455	0.44457	0.4447	0.44499	0.44504	0.44552	0.44581	0.44584	0.44616
1007.93	0.45147	0.45058	0.44949	0.44855	0.44802	0.44742	0.44718	0.44646	0.44627	0.4462	0.44622	0.44605	0.44585	0.44605	0.44626	0.44604	0.44639	0.44614	0.44649	0.44647	0.44674	0.44672	0.44704	0.44691	0.4471	0.44745	0.44749	0.44763	0.44787	0.44797	0.44824	0.44859	0.44879	0.44902	0.44936	0.4495	0.44985	0.44997	0.45003	0.4503	0.45037	0.45042	0.4505	0.45077	0.45088	0.45131	0.4516	0.45168	0.45191
1008.58	0.45713	0.45621	0.45512	0.45428	0.45369	0.45308	0.45269	0.45203	0.45187	0.45178	0.4518	0.45163	0.45149	0.45164	0.45182	0.45161	0.45193	0.45171	0.45204	0.45205	0.45227	0.45236	0.45263	0.45255	0.4527	0.4531	0.45309	0.45326	0.45344	0.45361	0.45382	0.45426	0.45442	0.45465	0.45495	0.45516	0.45543	0.45552	0.45562	0.45589	0.45599	0.45609	0.45613	0.45639	0.45657	0.45696	0.4572	0.45736	0.45749
1009.22	0.46264	0.46168	0.46055	0.45984	0.4592	0.45853	0.458	0.45745	0.45728	0.45716	0.45715	0.457	0.45698	0.45702	0.45723	0.45698	0.45725	0.45709	0.45744	0.45749	0.45761	0.45782	0.45809	0.45797	0.45813	0.45852	0.45854	0.45871	0.45882	0.45912	0.45924	0.45974	0.45985	0.46008	0.4604	0.46063	0.46083	0.46091	0.46107	0.46133	0.46138	0.46152	0.46154	0.46184	0.46207	0.46245	0.46262	0.46288	0.46289
1009.86	0.46793	0.46693	0.46577	0.46511	0.46445	0.46369	0.46309	0.46264	0.46245	0.46231	0.46224	0.4621	0.46219	0.46215	0.46245	0.46214	0.46233	0.46223	0.46264	0.4627	0.46273	0.46303	0.4633	0.46312	0.46334	0.46364	0.46375	0.46393	0.46399	0.46439	0.46445	0.46497	0.46503	0.46524	0.46562	0.46585	0.46599	0.46611	0.46631	0.46657	0.46652	0.46667	0.4667	0.46708	0.46729	0.4677	0.46784	0.46816	0.46807
1010.51	0.47295	0.47189	0.47071	0.47001	0.46935	0.46851	0.46794	0.46752	0.46733	0.46716	0.46706	0.46688	0.46706	0.46697	0.46736	0.46706	0.46711	0.46709	0.46756	0.4676	0.46759	0.46794	0.46818	0.46797	0.46823	0.46842	0.46862	0.46885	0.46886	0.46932	0.46938	0.46986	0.46986	0.47008	0.47053	0.47075	0.47085	0.47106	0.47124	0.47153	0.47137	0.47151	0.47159	0.47205	0.4722	0.47262	0.47282	0.47313	0.47299
1011.15	0.47764	0.4765	0.47533	0.47455	0.47388	0.473	0.4725	0.47209	0.47192	0.4717	0.47161	0.47137	0.47152	0.47148	0.47188	0.47169	0.47157	0.47165	0.47214	0.47215	0.47216	0.47252	0.47271	0.47255	0.47276	0.47289	0.47312	0.47345	0.47339	0.47387	0.47399	0.47442	0.47435	0.47463	0.47507	0.47533	0.47541	0.4757	0.47582	0.47616	0.47594	0.47606	0.4762	0.4767	0.47678	0.47716	0.47746	0.47775	0.47765
1011.79	0.48203	0.48083	0.47964	0.47882	0.47812	0.47723	0.47678	0.4764	0.47622	0.47594	0.4759	0.47563	0.47566	0.47575	0.47605	0.476	0.47575	0.47594	0.47637	0.4764	0.47647	0.47678	0.47697	0.47687	0.47697	0.47711	0.47731	0.47775	0.47762	0.47809	0.47829	0.47868	0.47854	0.47889	0.47931	0.47963	0.47968	0.48002	0.48009	0.48044	0.48024	0.48038	0.48055	0.48101	0.48104	0.48139	0.48175	0.48202	0.48209
1012.43	0.48615	0.48493	0.48372	0.48289	0.48213	0.48126	0.48081	0.48051	0.48027	0.47993	0.47996	0.47971	0.47959	0.4798	0.47998	0.48002	0.47973	0.48001	0.48031	0.48041	0.48055	0.48079	0.48103	0.48092	0.48096	0.48111	0.48128	0.48179	0.48163	0.48207	0.48233	0.48267	0.48253	0.48292	0.48331	0.48369	0.48371	0.48407	0.48411	0.48441	0.48429	0.48451	0.48467	0.48502	0.48504	0.48542	0.48575	0.48601	0.4863
1013.08	0.49007	0.48885	0.48762	0.48677	0.48601	0.48515	0.48461	0.48442	0.48409	0.48372	0.4838	0.4836	0.48343	0.48365	0.48375	0.48378	0.48358	0.48391	0.48403	0.48421	0.48441	0.4846	0.4849	0.48474	0.48479	0.48492	0.4851	0.48561	0.48548	0.48586	0.48615	0.48646	0.48636	0.48674	0.48714	0.48754	0.48754	0.48789	0.48793	0.48816	0.48813	0.48843	0.48857	0.4888	0.48883	0.4893	0.48955	0.48979	0.49027
1013.72	0.49381	0.49262	0.49136	0.49047	0.48975	0.4889	0.48825	0.48813	0.48773	0.48735	0.48747	0.48726	0.48717	0.48731	0.48739	0.48737	0.48728	0.48765	0.48761	0.48783	0.48808	0.48824	0.48855	0.48837	0.48847	0.48856	0.48879	0.48923	0.48918	0.48953	0.48976	0.49007	0.49007	0.49041	0.49079	0.49119	0.49121	0.49154	0.49159	0.49176	0.49182	0.49211	0.49227	0.49243	0.49245	0.49303	0.49322	0.49342	0.49397
1014.36	0.49741	0.49625	0.49493	0.49402	0.49335	0.49252	0.49181	0.49167	0.49125	0.49089	0.49098	0.49077	0.49078	0.49081	0.49088	0.49085	0.49085	0.49121	0.4911	0.4913	0.49159	0.49174	0.492	0.49187	0.49204	0.49207	0.49237	0.49272	0.49274	0.49308	0.49321	0.49356	0.49366	0.49402	0.49431	0.49467	0.49477	0.4951	0.49516	0.49527	0.49539	0.49562	0.49581	0.49597	0.49599	0.49659	0.49682	0.49698	0.49748
1015.01	0.50097	0.49984	0.49844	0.4975	0.49685	0.49608	0.49535	0.49513	0.49475	0.49441	0.49441	0.49423	0.49428	0.49428	0.4943	0.49432	0.49435	0.49465	0.49458	0.49472	0.49504	0.49518	0.49537	0.49532	0.49554	0.49556	0.49589	0.49615	0.49623	0.49658	0.49661	0.49702	0.49721	0.49763	0.49782	0.49811	0.4983	0.49865	0.49872	0.49878	0.49893	0.49907	0.49926	0.4995	0.49953	0.50007	0.5004	0.50053	0.50092
1015.65	0.50458	0.50346	0.50199	0.50101	0.50035	0.49966	0.49894	0.49863	0.4983	0.49799	0.49786	0.49774	0.49776	0.49781	0.49776	0.49781	0.49788	0.49808	0.4981	0.4982	0.49854	0.49867	0.49882	0.49879	0.49904	0.49911	0.49941	0.49964	0.49976	0.5001	0.50006	0.50055	0.50078	0.50129	0.50143	0.50164	0.50188	0.50226	0.50232	0.50235	0.50248	0.50258	0.50275	0.50308	0.50313	0.50363	0.50401	0.50414	0.50443
1016.29	0.50827	0.50715	0.50566	0.50463	0.50395	0.50332	0.50262	0.50219	0.50193	0.50162	0.50141	0.50137	0.50133	0.50144	0.50135	0.50138	0.5015	0.50159	0.50169	0.50177	0.50214	0.50226	0.50246	0.50232	0.50261	0.50274	0.50298	0.50321	0.50341	0.50371	0.50364	0.50416	0.50441	0.50501	0.50517	0.50531	0.50554	0.50592	0.50598	0.50601	0.50611	0.50617	0.50633	0.50674	0.5068	0.50733	0.50769	0.50783	0.50804
1016.93	0.51204	0.5109	0.50942	0.50838	0.50767	0.50705	0.50638	0.50583	0.5056	0.50529	0.50508	0.50506	0.50503	0.50516	0.50505	0.50504	0.50518	0.50522	0.50535	0.50545	0.50583	0.50594	0.50626	0.50592	0.50627	0.50647	0.50662	0.50691	0.50715	0.5074	0.50735	0.50785	0.50813	0.50877	0.50898	0.50908	0.50927	0.50962	0.50969	0.50976	0.50979	0.50984	0.51003	0.51047	0.51052	0.51114	0.51141	0.51157	0.51174
1017.58	0.51587	0.5147	0.51324	0.51224	0.5115	0.51081	0.51022	0.50956	0.50932	0.50901	0.50885	0.50881	0.50885	0.50893	0.50882	0.50873	0.50892	0.50894	0.50906	0.50922	0.50956	0.50966	0.51013	0.5096	0.51005	0.51025	0.51036	0.51072	0.51094	0.51117	0.51115	0.51158	0.51197	0.51256	0.5128	0.51287	0.51307	0.51335	0.51346	0.51355	0.51353	0.5136	0.51382	0.51425	0.51431	0.51499	0.51518	0.51535	0.51549
1018.22	0.51982	0.51861	0.51712	0.51621	0.51539	0.51464	0.51412	0.51339	0.51314	0.51282	0.51273	0.51265	0.51275	0.51276	0.51266	0.5125	0.51276	0.51276	0.5129	0.51314	0.51336	0.51349	0.51405	0.51342	0.51392	0.51411	0.51424	0.51467	0.51477	0.51503	0.51508	0.5154	0.51592	0.51639	0.51667	0.51671	0.51699	0.51718	0.51733	0.5174	0.51737	0.5175	0.51774	0.51811	0.51823	0.51889	0.519	0.51919	0.51933
1018.86	0.52392	0.52267	0.52116	0.5203	0.51939	0.51861	0.51812	0.5174	0.51716	0.51678	0.51674	0.51667	0.51677	0.5167	0.51666	0.51643	0.51676	0.51672	0.51695	0.51722	0.51729	0.51753	0.51807	0.51747	0.51793	0.51809	0.51829	0.51877	0.51873	0.51904	0.51916	0.51938	0.52	0.52031	0.52065	0.52066	0.52108	0.52119	0.52136	0.52138	0.5214	0.52158	0.52182	0.52214	0.52235	0.52288	0.52297	0.52316	0.52335
1019.5	0.52823	0.52691	0.52542	0.52453	0.52356	0.52279	0.52231	0.52161	0.52143	0.52094	0.52091	0.52091	0.52094	0.52083	0.52092	0.52061	0.52095	0.52087	0.52123	0.52148	0.52143	0.5218	0.52227	0.52176	0.52212	0.52227	0.52257	0.52301	0.5229	0.52324	0.52345	0.52358	0.52422	0.52443	0.52481	0.52486	0.52538	0.5254	0.52559	0.5256	0.52568	0.52586	0.5261	0.52639	0.52666	0.52707	0.52716	0.52735	0.52763
1020.15	0.53274	0.53133	0.52988	0.52892	0.52793	0.52716	0.52669	0.52599	0.5259	0.52532	0.52527	0.52533	0.52531	0.52517	0.52539	0.52504	0.52533	0.52523	0.5257	0.52589	0.52579	0.52625	0.52666	0.52624	0.5265	0.52667	0.52703	0.52738	0.52731	0.52763	0.5279	0.528	0.5286	0.52879	0.52917	0.52932	0.52983	0.5298	0.53	0.5301	0.53015	0.53031	0.53053	0.53084	0.53109	0.53149	0.53159	0.53172	0.53214
1020.79	0.53742	0.53588	0.53449	0.53346	0.53249	0.5317	0.53124	0.53049	0.53046	0.52987	0.52979	0.52982	0.52982	0.52968	0.52996	0.52964	0.52985	0.52975	0.53027	0.53043	0.53031	0.5308	0.53117	0.53083	0.53103	0.53126	0.53158	0.53188	0.53192	0.53216	0.53247	0.53257	0.53313	0.53337	0.53368	0.53397	0.53436	0.53433	0.53458	0.53478	0.53473	0.53487	0.53509	0.53539	0.53561	0.53608	0.53618	0.53624	0.53674
1021.43	0.5422	0.54054	0.5392	0.53811	0.53718	0.53638	0.53589	0.53505	0.53504	0.53449	0.53443	0.53438	0.53441	0.53429	0.53452	0.53431	0.53447	0.5344	0.5349	0.53505	0.53493	0.53542	0.53572	0.5355	0.53562	0.53596	0.53616	0.53649	0.53663	0.53677	0.5371	0.53723	0.53779	0.53806	0.5383	0.53869	0.53892	0.53896	0.53925	0.53951	0.53937	0.53949	0.53972	0.54	0.54023	0.54074	0.54084	0.54088	0.54137
1022.08	0.54705	0.54534	0.54398	0.54285	0.54197	0.54116	0.54065	0.5397	0.53964	0.53918	0.53914	0.53904	0.53905	0.53899	0.53912	0.53905	0.53919	0.53915	0.53958	0.53973	0.53964	0.54014	0.54036	0.54028	0.54029	0.5407	0.54082	0.54119	0.54139	0.54148	0.5418	0.54195	0.54253	0.5428	0.543	0.54344	0.54355	0.54368	0.54401	0.54422	0.54407	0.54418	0.54443	0.54469	0.54499	0.54545	0.54556	0.54564	0.54605
1022.72	0.55197	0.55029	0.54882	0.5477	0.54688	0.54605	0.54552	0.54448	0.54435	0.54398	0.54394	0.54384	0.54378	0.5438	0.54386	0.54389	0.54402	0.54401	0.54434	0.54448	0.54445	0.54499	0.54513	0.54516	0.54509	0.5455	0.54564	0.54599	0.54619	0.54629	0.54659	0.54676	0.54734	0.5476	0.54778	0.54827	0.54831	0.54852	0.54886	0.54894	0.54887	0.54898	0.54922	0.5495	0.54991	0.55023	0.5504	0.55052	0.55085
1023.36	0.55698	0.55536	0.55374	0.55266	0.55189	0.55104	0.55051	0.54941	0.54924	0.54892	0.54883	0.54878	0.54867	0.54872	0.5488	0.54888	0.54896	0.54896	0.54921	0.54936	0.54938	0.54994	0.55007	0.55009	0.55006	0.55038	0.55066	0.55088	0.5511	0.55124	0.5515	0.55167	0.5522	0.55252	0.55266	0.55321	0.55323	0.55349	0.55382	0.55376	0.55379	0.55396	0.5541	0.55445	0.55494	0.55516	0.55539	0.55553	0.55582
1024	0.56207	0.56051	0.55876	0.55773	0.55697	0.55611	0.55559	0.55446	0.55431	0.55397	0.55381	0.55382	0.55373	0.55373	0.5539	0.55397	0.55399	0.55397	0.55421	0.55436	0.55442	0.55499	0.55516	0.55506	0.55514	0.55541	0.5558	0.55587	0.55613	0.55625	0.55652	0.55671	0.55715	0.55758	0.55767	0.55824	0.55828	0.55855	0.55887	0.55873	0.55883	0.55912	0.55911	0.55948	0.56001	0.56024	0.56048	0.56065	0.56092
1024.65	0.56721	0.56567	0.56387	0.56285	0.56204	0.56123	0.56068	0.55952	0.55948	0.55906	0.55885	0.55889	0.55889	0.55881	0.55906	0.55907	0.55909	0.55902	0.5593	0.55944	0.55953	0.56011	0.56033	0.56007	0.56025	0.56054	0.56094	0.56092	0.56124	0.56128	0.56159	0.56185	0.56221	0.56273	0.56276	0.56329	0.56341	0.56365	0.56398	0.56385	0.56395	0.56434	0.56422	0.56453	0.56507	0.56539	0.56558	0.56583	0.56606
1025.29	0.57237	0.57081	0.56903	0.56801	0.56711	0.56635	0.56572	0.5646	0.56463	0.56415	0.56393	0.56395	0.56406	0.56391	0.56421	0.56413	0.56419	0.56407	0.56444	0.56456	0.56466	0.56523	0.56552	0.56512	0.56536	0.56571	0.56602	0.56598	0.56636	0.56631	0.56667	0.56702	0.56734	0.56789	0.5679	0.56834	0.56856	0.56872	0.56912	0.56906	0.56909	0.56952	0.56937	0.5696	0.57012	0.57056	0.57069	0.57103	0.57122
1025.93	0.57756	0.57589	0.57423	0.57316	0.57218	0.57144	0.57075	0.56974	0.56973	0.56925	0.56904	0.569	0.56919	0.56906	0.56933	0.56916	0.5693	0.56916	0.56957	0.56968	0.56981	0.57029	0.57066	0.57021	0.57047	0.57083	0.57107	0.57106	0.57147	0.57136	0.57174	0.57217	0.57251	0.57299	0.57305	0.5734	0.57374	0.57376	0.57428	0.57428	0.57422	0.57458	0.57455	0.57471	0.5752	0.57571	0.57584	0.57622	0.57639
1026.58	0.58276	0.58093	0.57944	0.57827	0.57729	0.57649	0.57579	0.57499	0.57479	0.57435	0.57418	0.57402	0.57426	0.57421	0.57437	0.57419	0.5744	0.57427	0.57467	0.57479	0.57494	0.57525	0.57571	0.57534	0.57558	0.57592	0.5761	0.57615	0.57659	0.57643	0.57684	0.57727	0.57769	0.57803	0.57822	0.5785	0.57891	0.5788	0.57943	0.57943	0.57934	0.57956	0.57971	0.57987	0.58027	0.58083	0.58101	0.58137	0.58158
1027.22	0.58793	0.58592	0.5846	0.58332	0.58236	0.58146	0.58082	0.58025	0.5798	0.57943	0.5793	0.57902	0.57926	0.57926	0.57934	0.57921	0.57944	0.57935	0.5797	0.57986	0.58001	0.58012	0.58069	0.58045	0.58061	0.58099	0.58108	0.58118	0.58166	0.58148	0.58196	0.58233	0.58282	0.58302	0.58334	0.58356	0.584	0.58388	0.58448	0.58448	0.58441	0.5845	0.58483	0.585	0.58527	0.58592	0.58616	0.58647	0.58674
1027.86	0.59299	0.59084	0.58959	0.58825	0.58731	0.58632	0.58579	0.58536	0.58472	0.58441	0.58432	0.58397	0.58415	0.58415	0.5842	0.58415	0.58433	0.58432	0.58462	0.58481	0.58495	0.58493	0.58558	0.58546	0.5855	0.58599	0.58594	0.58607	0.5866	0.58645	0.587	0.58732	0.58782	0.58793	0.58835	0.58848	0.58894	0.58895	0.58939	0.58938	0.5894	0.58939	0.5898	0.59001	0.59011	0.5909	0.59119	0.59144	0.59178
1028.5	0.59784	0.59566	0.59431	0.59301	0.59204	0.59103	0.5906	0.59016	0.58947	0.58921	0.58912	0.58879	0.58888	0.58884	0.58895	0.58891	0.58902	0.58907	0.58936	0.58958	0.58972	0.58967	0.59034	0.59025	0.59019	0.5908	0.59061	0.5908	0.59132	0.59127	0.59182	0.59216	0.59259	0.59273	0.59315	0.59323	0.59367	0.59387	0.59415	0.59409	0.59424	0.59414	0.59454	0.59486	0.59481	0.5957	0.596	0.59621	0.59664
1029.15	0.60243	0.60033	0.59878	0.59757	0.59652	0.59557	0.5952	0.59462	0.59397	0.59377	0.59363	0.5934	0.59341	0.59338	0.59354	0.59345	0.59351	0.59358	0.59386	0.59411	0.59426	0.59428	0.59488	0.59475	0.59469	0.59534	0.59509	0.59535	0.59579	0.59587	0.59633	0.59679	0.59709	0.59734	0.5977	0.59782	0.59822	0.5985	0.59877	0.59858	0.59885	0.59869	0.59904	0.59951	0.59939	0.60027	0.60052	0.60074	0.60125
1029.79	0.60676	0.60481	0.60304	0.60193	0.60076	0.59991	0.59959	0.59877	0.59822	0.59805	0.59785	0.59774	0.59766	0.5977	0.5979	0.59774	0.59776	0.59785	0.5981	0.59838	0.59854	0.5987	0.59916	0.59897	0.59899	0.5996	0.59938	0.5997	0.60005	0.60021	0.60054	0.60113	0.60132	0.60171	0.602	0.60225	0.60256	0.60278	0.60318	0.60284	0.6032	0.603	0.60331	0.60392	0.60382	0.60459	0.60477	0.60505	0.60561
1030.43	0.61084	0.60899	0.60713	0.60605	0.6048	0.60399	0.60373	0.60271	0.60221	0.60201	0.60182	0.60176	0.6016	0.60174	0.60194	0.60176	0.60174	0.60186	0.60208	0.60237	0.60254	0.60283	0.60318	0.60296	0.60308	0.60361	0.60346	0.60382	0.60409	0.60423	0.60448	0.60518	0.60529	0.60581	0.60606	0.60647	0.60664	0.60675	0.60729	0.60689	0.60728	0.6071	0.60737	0.608	0.60803	0.60866	0.60879	0.60916	0.60969
1031.08	0.6146	0.6128	0.61096	0.60988	0.6086	0.60775	0.60756	0.60645	0.60596	0.6056	0.60559	0.60547	0.60523	0.60539	0.60559	0.6055	0.60539	0.60559	0.60581	0.60604	0.60626	0.60663	0.60693	0.60673	0.60689	0.60735	0.6073	0.60761	0.60788	0.60792	0.60817	0.60895	0.609	0.60959	0.60986	0.61033	0.61041	0.61049	0.61102	0.6107	0.61106	0.61094	0.61115	0.6117	0.61189	0.61246	0.61259	0.61301	0.61347
1031.72	0.61798	0.61619	0.61447	0.61334	0.61208	0.61115	0.61101	0.60993	0.60943	0.60885	0.60911	0.6089	0.60856	0.60871	0.60891	0.60893	0.60873	0.60903	0.60927	0.60937	0.60971	0.61008	0.6104	0.61021	0.61038	0.61078	0.61088	0.61099	0.61136	0.6113	0.6116	0.61243	0.61241	0.61301	0.6133	0.61378	0.61382	0.61399	0.61439	0.61426	0.61452	0.61448	0.61462	0.61505	0.61536	0.61594	0.61609	0.61648	0.61689
1032.36	0.62102	0.61923	0.61762	0.61642	0.61523	0.6142	0.61405	0.61308	0.61259	0.61183	0.61231	0.61208	0.61165	0.6118	0.61198	0.61204	0.6118	0.61219	0.61245	0.61242	0.61287	0.61322	0.61355	0.61336	0.61354	0.61384	0.61413	0.614	0.61453	0.61439	0.61475	0.6156	0.61551	0.61607	0.61636	0.61687	0.61693	0.61722	0.61745	0.61755	0.61766	0.61768	0.61775	0.61812	0.61847	0.61911	0.61928	0.61953	0.61991
1033	0.62382	0.62203	0.62047	0.6192	0.61808	0.61701	0.61679	0.61591	0.61548	0.61465	0.61517	0.61503	0.61455	0.61479	0.61487	0.61489	0.61468	0.61508	0.61535	0.61526	0.61575	0.6161	0.61641	0.61619	0.6164	0.61661	0.61704	0.61678	0.61743	0.61725	0.61768	0.61843	0.61835	0.61883	0.61914	0.61972	0.6198	0.62013	0.62029	0.6206	0.62053	0.62058	0.62062	0.62098	0.6213	0.622	0.6222	0.62228	0.62263
1033.65	0.62653	0.62466	0.62308	0.6218	0.62072	0.61973	0.61935	0.61852	0.61822	0.61738	0.61776	0.61777	0.61727	0.61766	0.6176	0.6175	0.6174	0.61777	0.61802	0.61799	0.61841	0.6188	0.61908	0.61878	0.61903	0.61919	0.61966	0.61946	0.62013	0.61992	0.62044	0.62098	0.62103	0.62142	0.62176	0.62244	0.62251	0.62278	0.62298	0.62342	0.62318	0.62325	0.62336	0.62365	0.62395	0.62468	0.62494	0.62487	0.62522
1034.29	0.62915	0.62718	0.62551	0.62431	0.62323	0.6224	0.62179	0.621	0.62084	0.62002	0.62018	0.62028	0.61984	0.62033	0.62014	0.61994	0.61996	0.62027	0.6205	0.62061	0.6209	0.62137	0.62161	0.62123	0.62149	0.62163	0.62211	0.62208	0.62267	0.62241	0.62303	0.62333	0.6236	0.62392	0.62427	0.62501	0.62509	0.62523	0.62556	0.62602	0.62565	0.62579	0.626	0.62616	0.62646	0.62718	0.62751	0.6274	0.62781
1034.93	0.63161	0.62958	0.62779	0.62673	0.62562	0.62492	0.62411	0.62335	0.62328	0.62248	0.62249	0.6226	0.62223	0.62268	0.62247	0.62223	0.62235	0.62258	0.62279	0.62305	0.62324	0.62375	0.62402	0.62355	0.62378	0.62394	0.62442	0.62453	0.62501	0.62474	0.6254	0.62556	0.62605	0.62632	0.62667	0.62736	0.62751	0.62752	0.62797	0.62835	0.62793	0.62819	0.62851	0.62853	0.62881	0.6295	0.62987	0.62981	0.63035
1035.58	0.63383	0.63184	0.62993	0.62898	0.62782	0.62714	0.62626	0.62553	0.62545	0.62469	0.62464	0.62472	0.62443	0.62473	0.62459	0.62436	0.62457	0.62468	0.62489	0.62526	0.62541	0.62587	0.62624	0.62572	0.62588	0.62609	0.62657	0.62672	0.62713	0.62693	0.62752	0.6277	0.62829	0.62853	0.62888	0.62947	0.62972	0.62963	0.63014	0.63038	0.62998	0.6304	0.63077	0.63072	0.63096	0.63162	0.63194	0.63203	0.63268
1036.22	0.63579	0.63394	0.63194	0.63101	0.62979	0.62906	0.62823	0.62752	0.62735	0.62664	0.6266	0.62668	0.62641	0.62655	0.62653	0.62635	0.62663	0.62654	0.62682	0.62725	0.62738	0.62775	0.62823	0.62772	0.62781	0.6281	0.62854	0.62866	0.62903	0.62899	0.62941	0.62976	0.63029	0.63051	0.6309	0.63137	0.63172	0.63157	0.63203	0.63217	0.63184	0.63237	0.63274	0.63274	0.63289	0.63357	0.63377	0.63404	0.6347
1036.86	0.63756	0.63586	0.63386	0.63286	0.63158	0.6308	0.63007	0.62934	0.6291	0.62841	0.62844	0.62849	0.6282	0.62829	0.62834	0.62819	0.62857	0.62822	0.62862	0.62908	0.62918	0.62948	0.63003	0.62958	0.62963	0.63003	0.63038	0.63048	0.63083	0.63091	0.63117	0.63167	0.6321	0.63232	0.63275	0.63313	0.63355	0.63342	0.63373	0.63384	0.63362	0.63414	0.63445	0.63462	0.63468	0.6354	0.6355	0.63588	0.63642
1037.5	0.63925	0.63762	0.63569	0.63462	0.63329	0.63247	0.63181	0.63105	0.63078	0.63013	0.63019	0.63018	0.62984	0.63004	0.63007	0.62993	0.63038	0.62984	0.63032	0.63078	0.63085	0.63116	0.63171	0.63132	0.63138	0.63189	0.63213	0.63226	0.6326	0.63265	0.63283	0.63343	0.63379	0.63403	0.63446	0.63479	0.63529	0.63522	0.63538	0.63547	0.63538	0.63579	0.63607	0.63641	0.63639	0.63718	0.63723	0.63764	0.63795
1038.15	0.6409	0.6392	0.63743	0.63633	0.63495	0.63406	0.63345	0.63268	0.63239	0.63181	0.63188	0.63176	0.63139	0.63175	0.63174	0.63159	0.63205	0.63148	0.6319	0.63238	0.63245	0.6328	0.63333	0.63294	0.63306	0.63362	0.63381	0.63402	0.63431	0.6342	0.6344	0.63506	0.63539	0.63566	0.63603	0.63638	0.63694	0.63695	0.637	0.6371	0.63707	0.63737	0.63769	0.6381	0.63803	0.63889	0.63892	0.63931	0.63939
1038.79	0.6425	0.6406	0.63904	0.63795	0.63654	0.63555	0.63495	0.63422	0.63386	0.6334	0.63347	0.63322	0.63284	0.63331	0.63331	0.63316	0.63354	0.63314	0.63338	0.63387	0.63398	0.63431	0.63485	0.63444	0.63465	0.63517	0.63537	0.63562	0.63584	0.63561	0.63586	0.63657	0.63688	0.63718	0.63745	0.63788	0.63845	0.6385	0.63858	0.63867	0.63861	0.63883	0.63925	0.63966	0.63958	0.64045	0.64047	0.64082	0.6408
1039.43	0.64401	0.64188	0.64048	0.63939	0.638	0.63692	0.63629	0.63565	0.63515	0.63485	0.63492	0.63455	0.6342	0.63466	0.63478	0.63462	0.63487	0.63473	0.63475	0.6352	0.63542	0.63564	0.6362	0.63582	0.63609	0.63651	0.63676	0.63698	0.63716	0.63694	0.63722	0.63798	0.63826	0.63854	0.6388	0.63927	0.63979	0.63983	0.64006	0.64014	0.63997	0.64013	0.64066	0.64102	0.64101	0.64183	0.6418	0.64213	0.64217
1040.07	0.64538	0.64313	0.64178	0.64065	0.63938	0.63822	0.63753	0.63694	0.63631	0.6362	0.63627	0.63577	0.6355	0.63587	0.63614	0.63595	0.6361	0.63615	0.63606	0.63638	0.63674	0.63684	0.63737	0.63712	0.63736	0.6377	0.63797	0.63815	0.63834	0.63824	0.63848	0.63929	0.63954	0.63977	0.64013	0.64053	0.64099	0.64103	0.64142	0.6415	0.64125	0.64132	0.64189	0.64223	0.64232	0.64304	0.64296	0.64331	0.64353
1040.72	0.64665	0.64444	0.64301	0.64179	0.64073	0.63949	0.63878	0.63814	0.63745	0.63748	0.63754	0.637	0.63678	0.63709	0.63742	0.63717	0.63731	0.63741	0.63736	0.63751	0.63796	0.63803	0.63845	0.63835	0.63852	0.63883	0.63909	0.63927	0.63951	0.63954	0.6397	0.64052	0.64078	0.64097	0.64148	0.64169	0.64212	0.64222	0.64268	0.6428	0.64252	0.64252	0.64303	0.64337	0.64355	0.64417	0.64405	0.64449	0.64487
1041.36	0.64791	0.6458	0.64426	0.64291	0.64208	0.6408	0.64009	0.6393	0.63865	0.63872	0.63871	0.63829	0.63805	0.63838	0.63866	0.63835	0.63853	0.63858	0.63866	0.63869	0.63914	0.63928	0.63957	0.63953	0.63966	0.63997	0.64021	0.64046	0.64073	0.64083	0.64092	0.64169	0.64199	0.64222	0.64277	0.64283	0.64327	0.64348	0.64389	0.64411	0.64379	0.64378	0.64418	0.64451	0.64472	0.6453	0.64517	0.64574	0.6462
1042	0.6492	0.6471	0.64552	0.6441	0.64339	0.64213	0.64142	0.64048	0.63991	0.63991	0.63981	0.6396	0.63928	0.6397	0.63985	0.63951	0.63972	0.63973	0.63994	0.63996	0.64032	0.64054	0.64082	0.64069	0.64086	0.64115	0.64141	0.64174	0.64198	0.64209	0.64219	0.64286	0.64319	0.64351	0.64399	0.644	0.64444	0.64477	0.64505	0.64539	0.64502	0.64507	0.64535	0.64566	0.6459	0.64644	0.64635	0.64706	0.64746
1042.65	0.65046	0.64826	0.64674	0.64536	0.64462	0.64344	0.64265	0.6417	0.64114	0.64105	0.64089	0.64085	0.64045	0.64097	0.64099	0.64066	0.64084	0.64084	0.64116	0.64122	0.64149	0.6417	0.64214	0.64181	0.6421	0.64233	0.64268	0.64299	0.64321	0.64329	0.64348	0.64403	0.64439	0.64477	0.64512	0.64519	0.64562	0.64601	0.64615	0.6466	0.64618	0.64635	0.64649	0.6468	0.64706	0.64756	0.64755	0.64836	0.64861
1043.29	0.65163	0.64931	0.64785	0.64659	0.64574	0.64465	0.64374	0.6429	0.6423	0.64216	0.64201	0.64198	0.64158	0.64214	0.64211	0.64176	0.64189	0.6419	0.6423	0.64237	0.64264	0.64274	0.64341	0.64292	0.64331	0.64346	0.6439	0.64415	0.64441	0.64439	0.64478	0.64519	0.64556	0.64594	0.64623	0.64633	0.64682	0.64712	0.6472	0.64767	0.64728	0.64755	0.64754	0.64792	0.64819	0.64865	0.64873	0.64953	0.64968
1043.93	0.65272	0.65038	0.64891	0.64775	0.64679	0.64577	0.64477	0.64409	0.64341	0.64327	0.64321	0.64305	0.64272	0.64327	0.64323	0.64283	0.64297	0.64297	0.64344	0.64345	0.64379	0.64376	0.64461	0.64404	0.64449	0.64454	0.64499	0.64524	0.64559	0.64545	0.64602	0.64634	0.64671	0.64706	0.64734	0.64743	0.64801	0.64814	0.64828	0.64864	0.64836	0.64868	0.64854	0.64907	0.64931	0.64975	0.64988	0.65058	0.65072
1044.57	0.65383	0.65156	0.65002	0.64889	0.64782	0.64687	0.64588	0.64526	0.64458	0.64443	0.64444	0.64415	0.64391	0.64441	0.6444	0.64393	0.64416	0.64411	0.64464	0.64455	0.64497	0.64491	0.64578	0.64521	0.64571	0.64566	0.646	0.64633	0.64677	0.64655	0.64721	0.64751	0.64786	0.6482	0.64848	0.64853	0.64918	0.64915	0.64945	0.6496	0.64946	0.64976	0.64959	0.65028	0.65048	0.65094	0.65103	0.65159	0.65179
1045.22	0.65502	0.65287	0.65121	0.65011	0.64893	0.64804	0.64711	0.64646	0.64586	0.64565	0.64567	0.64531	0.64515	0.6456	0.6456	0.6451	0.64546	0.64536	0.64587	0.64575	0.64624	0.64623	0.64702	0.64645	0.64695	0.64687	0.64706	0.64748	0.64793	0.64773	0.64836	0.6487	0.64904	0.64943	0.64966	0.64975	0.65032	0.65027	0.65072	0.65067	0.65062	0.65089	0.65077	0.65153	0.65174	0.65223	0.65222	0.65267	0.65291
1045.86	0.65632	0.65423	0.65249	0.65144	0.65017	0.64935	0.64844	0.64769	0.64724	0.64696	0.64693	0.64654	0.64641	0.64684	0.64683	0.64636	0.6468	0.6467	0.64709	0.64705	0.64757	0.64765	0.6483	0.64775	0.64819	0.64817	0.64828	0.6487	0.64907	0.64898	0.6495	0.64991	0.65027	0.65075	0.65088	0.65114	0.65145	0.65153	0.65204	0.65184	0.65187	0.65209	0.65207	0.65278	0.65304	0.65356	0.65345	0.65383	0.65408
1046.5	0.6577	0.65561	0.65383	0.65287	0.65153	0.65075	0.64978	0.64899	0.64867	0.64834	0.64827	0.64785	0.64769	0.64811	0.64814	0.64772	0.6481	0.64807	0.64832	0.64842	0.64892	0.64908	0.64958	0.64907	0.6494	0.64954	0.64967	0.65001	0.65024	0.65029	0.65068	0.65116	0.65153	0.65211	0.65214	0.65263	0.65266	0.65289	0.65336	0.6531	0.65317	0.65335	0.65346	0.65402	0.65432	0.65486	0.65472	0.65503	0.65533
1047.15	0.65916	0.65705	0.65523	0.65435	0.65297	0.65221	0.65109	0.65036	0.65008	0.64976	0.64971	0.6493	0.64905	0.64943	0.64955	0.64916	0.64942	0.64947	0.64964	0.64985	0.65028	0.65048	0.65084	0.65043	0.65067	0.65095	0.65117	0.65144	0.65151	0.65171	0.65194	0.6525	0.65283	0.65346	0.65343	0.65408	0.65402	0.65428	0.65467	0.65441	0.65452	0.65468	0.6549	0.65527	0.65558	0.65612	0.65601	0.65627	0.65667
1047.79	0.6607	0.65856	0.65673	0.65587	0.65445	0.65372	0.65246	0.65184	0.65149	0.6512	0.65123	0.65089	0.65055	0.65086	0.65106	0.65069	0.65086	0.65093	0.65111	0.65136	0.65169	0.65188	0.65214	0.65191	0.65206	0.65238	0.65274	0.65297	0.65294	0.65324	0.65336	0.65396	0.65419	0.65483	0.65477	0.65541	0.65554	0.65565	0.65603	0.65584	0.65592	0.6561	0.65634	0.65663	0.65685	0.65745	0.65732	0.65761	0.6581
1048.43	0.66233	0.66013	0.65833	0.6574	0.65598	0.65529	0.65395	0.65343	0.65291	0.65271	0.65278	0.65257	0.6522	0.6524	0.65259	0.65225	0.65243	0.65244	0.65271	0.65292	0.65321	0.65336	0.65358	0.65354	0.65362	0.65384	0.65432	0.65453	0.6545	0.65485	0.65493	0.65552	0.65565	0.65624	0.65624	0.65671	0.65714	0.65704	0.65746	0.65739	0.65739	0.65761	0.65774	0.65809	0.6582	0.6589	0.65868	0.6591	0.65962
1049.07	0.664	0.66174	0.65998	0.6589	0.65758	0.65688	0.65559	0.6551	0.65441	0.65432	0.65431	0.65422	0.65395	0.65402	0.6541	0.65376	0.65401	0.65401	0.65436	0.6545	0.6548	0.65492	0.65515	0.65524	0.65526	0.65534	0.65585	0.65608	0.6561	0.65643	0.65657	0.65709	0.65721	0.65769	0.65785	0.65809	0.65872	0.65848	0.65893	0.65899	0.65894	0.65916	0.6591	0.65963	0.65961	0.66042	0.66011	0.66068	0.66118
1049.72	0.66566	0.66335	0.6616	0.66033	0.65921	0.65845	0.65725	0.65677	0.65597	0.65599	0.65582	0.65574	0.65566	0.65565	0.6556	0.6552	0.65549	0.65558	0.65599	0.65605	0.65637	0.65649	0.65675	0.65685	0.65683	0.65686	0.65727	0.65757	0.65766	0.65791	0.65815	0.65858	0.65878	0.65914	0.6595	0.65959	0.6602	0.65997	0.66037	0.66052	0.66047	0.66067	0.66048	0.66115	0.66104	0.66187	0.66163	0.66224	0.66272
1050.36	0.66724	0.66496	0.66311	0.66172	0.66078	0.65994	0.65882	0.65834	0.65755	0.6576	0.65731	0.65713	0.65725	0.65724	0.65709	0.6566	0.65686	0.65707	0.65754	0.65751	0.65781	0.65801	0.65825	0.6583	0.65826	0.65834	0.65858	0.65897	0.65913	0.65929	0.6596	0.66	0.66024	0.66055	0.66106	0.66109	0.66154	0.66141	0.66175	0.6619	0.66192	0.66212	0.66191	0.66257	0.66244	0.66319	0.66321	0.66369	0.66418
1051	0.66866	0.66652	0.66451	0.66307	0.66224	0.66133	0.66026	0.65976	0.65906	0.65906	0.65879	0.65843	0.65868	0.65878	0.65854	0.65802	0.65818	0.65843	0.65896	0.65887	0.65911	0.65941	0.65959	0.65963	0.65961	0.65975	0.65985	0.66026	0.66053	0.66061	0.66089	0.66134	0.66156	0.6619	0.66243	0.66249	0.6628	0.66278	0.66309	0.66319	0.66325	0.66352	0.66339	0.66388	0.66379	0.66441	0.66475	0.66504	0.66549
1051.65	0.66993	0.66792	0.66583	0.66439	0.66359	0.66263	0.66161	0.66109	0.66046	0.66035	0.66018	0.65968	0.65994	0.66023	0.65995	0.65943	0.6595	0.65966	0.66024	0.66014	0.66032	0.66067	0.66082	0.66088	0.66094	0.66108	0.66113	0.66143	0.66186	0.66189	0.66208	0.66259	0.66279	0.66314	0.66361	0.66376	0.66407	0.66404	0.66439	0.66442	0.66446	0.66484	0.66481	0.6651	0.6651	0.66557	0.66614	0.6663	0.66666
1052.29	0.67101	0.6691	0.66707	0.66563	0.66481	0.66385	0.66287	0.66233	0.66173	0.6615	0.66139	0.6609	0.66107	0.66152	0.66125	0.66076	0.66078	0.66081	0.66134	0.66129	0.66145	0.66178	0.66198	0.66203	0.66225	0.66232	0.66236	0.66249	0.66307	0.6631	0.6632	0.66372	0.66398	0.66423	0.66459	0.6649	0.66532	0.66517	0.66555	0.66557	0.66554	0.66601	0.66607	0.66623	0.66632	0.66666	0.6673	0.66747	0.66768
1052.93	0.67191	0.67003	0.66817	0.66672	0.66585	0.66492	0.66397	0.66339	0.66283	0.66249	0.66236	0.662	0.66205	0.66255	0.66238	0.66187	0.6619	0.66186	0.66226	0.6623	0.66244	0.66269	0.66302	0.663	0.66338	0.6634	0.6634	0.66341	0.66408	0.66414	0.66417	0.66467	0.66504	0.66514	0.66541	0.66589	0.66644	0.66614	0.66643	0.66655	0.66647	0.66695	0.66704	0.66721	0.66737	0.66759	0.66818	0.66847	0.66855
1053.57	0.6726	0.67072	0.66903	0.66758	0.66661	0.66574	0.66476	0.66419	0.66369	0.66324	0.66308	0.66288	0.66284	0.66326	0.66323	0.66268	0.6627	0.66276	0.66301	0.66311	0.66319	0.66338	0.66385	0.66372	0.66418	0.66419	0.66413	0.66414	0.66485	0.66488	0.66491	0.66542	0.66584	0.66585	0.66605	0.66665	0.66723	0.66691	0.66702	0.66727	0.66718	0.66762	0.66771	0.66796	0.66814	0.66828	0.66877	0.66918	0.66924
1054.22	0.67307	0.6712	0.6696	0.66818	0.66705	0.66626	0.66518	0.6647	0.66424	0.6637	0.66356	0.66349	0.66341	0.6637	0.66377	0.66322	0.66314	0.66343	0.66357	0.66367	0.66366	0.66381	0.6644	0.66419	0.6646	0.66463	0.66455	0.66464	0.66535	0.66526	0.66536	0.66589	0.66633	0.66635	0.66652	0.66709	0.66762	0.66746	0.6674	0.66769	0.66762	0.668	0.66811	0.66842	0.66858	0.6687	0.66909	0.66954	0.66972
1054.86	0.6733	0.67147	0.66987	0.66849	0.66724	0.66654	0.66532	0.66496	0.66447	0.6639	0.66379	0.66381	0.66372	0.66391	0.66398	0.66354	0.6633	0.66378	0.66391	0.66398	0.66384	0.66402	0.66467	0.66444	0.6647	0.66477	0.66472	0.66492	0.6656	0.66536	0.66558	0.66607	0.66656	0.66663	0.6668	0.66722	0.66767	0.66771	0.66765	0.66783	0.66779	0.66813	0.66826	0.66857	0.66874	0.66889	0.66917	0.66959	0.66995
1055.5	0.67329	0.67151	0.66991	0.66855	0.66728	0.66663	0.6653	0.66499	0.66439	0.66393	0.66376	0.66387	0.66373	0.66392	0.66389	0.66367	0.66328	0.6638	0.66397	0.66399	0.66379	0.66405	0.66465	0.66444	0.66458	0.66472	0.6647	0.66498	0.66558	0.66528	0.66559	0.66598	0.66655	0.66668	0.66685	0.66707	0.66752	0.66762	0.66773	0.66776	0.66775	0.66805	0.66817	0.66841	0.66863	0.66888	0.66905	0.66945	0.66997
1056.15	0.67299	0.67127	0.66973	0.66834	0.66717	0.66649	0.66517	0.66476	0.66405	0.66381	0.66349	0.66363	0.66348	0.6637	0.66352	0.66353	0.66314	0.66351	0.66372	0.66369	0.66356	0.66388	0.66432	0.66414	0.66429	0.66448	0.66446	0.66482	0.66526	0.66507	0.66535	0.66567	0.66628	0.66648	0.66664	0.66673	0.66722	0.66725	0.66753	0.66751	0.66752	0.66772	0.6678	0.66797	0.66826	0.66863	0.66871	0.66915	0.66975
1056.79	0.67236	0.67067	0.66926	0.66783	0.66678	0.66604	0.66482	0.66418	0.6635	0.66344	0.66298	0.66307	0.66294	0.66319	0.66288	0.66304	0.66281	0.66294	0.66314	0.66307	0.66317	0.66342	0.66367	0.66352	0.66379	0.66398	0.66394	0.6644	0.66462	0.6647	0.66479	0.66514	0.66566	0.66598	0.66611	0.6662	0.66672	0.66668	0.66698	0.66702	0.66702	0.66709	0.66711	0.66729	0.66761	0.66808	0.66814	0.66865	0.66924
1057.43	0.67138	0.66971	0.66843	0.66697	0.66601	0.66518	0.66413	0.66326	0.66273	0.66268	0.66221	0.66222	0.66213	0.66235	0.66201	0.66217	0.66221	0.66208	0.66228	0.66219	0.66254	0.66259	0.66274	0.66259	0.66301	0.66316	0.66314	0.66369	0.66369	0.66403	0.66391	0.66436	0.66467	0.6651	0.66522	0.66544	0.66594	0.6659	0.66607	0.66621	0.66617	0.66614	0.66615	0.66638	0.66668	0.66724	0.66733	0.6678	0.66839
1058.07	0.67017	0.66845	0.66723	0.66576	0.66487	0.66398	0.66306	0.66205	0.6617	0.66152	0.66118	0.66112	0.66104	0.66121	0.66091	0.66103	0.66128	0.66095	0.66117	0.66114	0.66159	0.66143	0.66158	0.66144	0.66192	0.66211	0.66208	0.66269	0.66254	0.66303	0.6628	0.66334	0.66342	0.66388	0.66405	0.66442	0.66487	0.66487	0.66491	0.66507	0.665	0.66494	0.665	0.66524	0.6655	0.66615	0.66628	0.66659	0.66722
1058.72	0.66881	0.66701	0.66572	0.66428	0.66344	0.66252	0.66168	0.66068	0.6604	0.66004	0.6599	0.65975	0.65968	0.65982	0.6596	0.65971	0.66	0.65961	0.65985	0.65995	0.6603	0.66006	0.66026	0.66017	0.66054	0.66091	0.66079	0.66144	0.66122	0.66171	0.66154	0.6621	0.66202	0.66244	0.66269	0.66314	0.66353	0.66355	0.6636	0.66367	0.66359	0.66361	0.6637	0.66391	0.66412	0.66488	0.66502	0.66512	0.66578
1059.36	0.66734	0.66546	0.66402	0.66261	0.66182	0.6609	0.66006	0.65917	0.65882	0.65838	0.65841	0.65814	0.65809	0.65825	0.65811	0.65824	0.65842	0.65809	0.65835	0.65859	0.65877	0.65859	0.65881	0.65878	0.65896	0.65958	0.65929	0.65993	0.65976	0.66012	0.66009	0.66064	0.6605	0.66087	0.66119	0.66166	0.66197	0.66199	0.66214	0.66207	0.66201	0.66219	0.66223	0.66242	0.66258	0.66344	0.66357	0.66357	0.66413
1060	0.66564	0.66374	0.66215	0.66078	0.66005	0.65911	0.65825	0.65746	0.65698	0.65658	0.6567	0.65633	0.65627	0.65651	0.65645	0.65657	0.65654	0.65642	0.65667	0.65698	0.65702	0.65698	0.65721	0.6572	0.6572	0.65801	0.65756	0.65816	0.65811	0.65829	0.65839	0.65893	0.65884	0.65917	0.65951	0.66002	0.66016	0.66023	0.66047	0.66027	0.66027	0.66058	0.66055	0.66078	0.66092	0.66176	0.66186	0.66194	0.66227
1060.65	0.66363	0.66173	0.66013	0.65878	0.65806	0.6571	0.65626	0.65544	0.65491	0.65462	0.65474	0.65434	0.65422	0.65458	0.65451	0.65464	0.65442	0.65453	0.65474	0.65509	0.65507	0.65514	0.65536	0.65529	0.65524	0.65606	0.65559	0.65608	0.65619	0.65624	0.6564	0.65692	0.65693	0.6572	0.65756	0.65815	0.65803	0.65823	0.65848	0.65825	0.65835	0.65868	0.65859	0.65893	0.65907	0.65975	0.65981	0.66008	0.66018
1061.29	0.66128	0.65938	0.6579	0.65658	0.65579	0.65486	0.65409	0.65313	0.65261	0.65244	0.65252	0.65217	0.65195	0.65241	0.65221	0.65243	0.6521	0.65234	0.6525	0.65288	0.65287	0.65301	0.65317	0.65296	0.65303	0.6537	0.65338	0.65372	0.65398	0.65398	0.65409	0.65464	0.65471	0.65492	0.65535	0.65597	0.65558	0.65598	0.65613	0.65599	0.65617	0.65641	0.65634	0.6568	0.65692	0.65738	0.65741	0.65783	0.65784
1061.93	0.65867	0.65676	0.65545	0.65415	0.65325	0.65239	0.65172	0.65061	0.65012	0.65	0.65008	0.64976	0.64949	0.64998	0.64958	0.64991	0.64961	0.64987	0.64999	0.65038	0.65043	0.65058	0.65062	0.65029	0.65053	0.65101	0.65092	0.65112	0.65153	0.65152	0.65152	0.6521	0.65219	0.65239	0.6529	0.65345	0.6529	0.65348	0.65351	0.6535	0.65369	0.65384	0.65383	0.65436	0.65442	0.65474	0.65478	0.65521	0.65527
1062.57	0.65588	0.654	0.65274	0.65147	0.6505	0.6497	0.64911	0.648	0.64749	0.6473	0.64745	0.64712	0.64688	0.64729	0.64678	0.64713	0.64694	0.64713	0.64724	0.6476	0.64777	0.64789	0.64778	0.64741	0.64777	0.64811	0.64821	0.64833	0.64888	0.64887	0.64874	0.64936	0.64944	0.6497	0.65023	0.65067	0.65008	0.65074	0.6507	0.65082	0.6509	0.65107	0.65113	0.6516	0.65162	0.65192	0.65203	0.65237	0.65249
1063.22	0.65293	0.65111	0.6498	0.64853	0.64759	0.6468	0.64622	0.64525	0.64472	0.64437	0.64458	0.64427	0.64409	0.64436	0.64393	0.6441	0.64407	0.64417	0.6443	0.64455	0.64491	0.64497	0.64475	0.64441	0.64482	0.64505	0.64529	0.64538	0.64601	0.64597	0.6458	0.64639	0.64651	0.64686	0.64727	0.64767	0.64713	0.64776	0.64774	0.64795	0.64785	0.64811	0.64827	0.64851	0.64859	0.64896	0.64915	0.64941	0.64948
1063.86	0.64977	0.64804	0.64665	0.64533	0.64454	0.64366	0.64303	0.64227	0.64176	0.64124	0.64142	0.6412	0.64107	0.64121	0.64098	0.64085	0.64098	0.64102	0.64114	0.64128	0.64181	0.64179	0.6416	0.64125	0.64169	0.64184	0.64218	0.64223	0.64284	0.64281	0.64271	0.64316	0.64338	0.64377	0.644	0.64442	0.64404	0.64451	0.64457	0.64487	0.64456	0.64492	0.64517	0.64512	0.64537	0.6458	0.64603	0.64625	0.64623
1064.5	0.64633	0.64473	0.64328	0.64187	0.6413	0.64029	0.63956	0.63897	0.6385	0.63795	0.63797	0.6379	0.63777	0.63785	0.63779	0.63741	0.63765	0.63764	0.63776	0.6378	0.63847	0.63836	0.6383	0.63789	0.63835	0.63845	0.63885	0.63882	0.63934	0.63937	0.63942	0.63965	0.64002	0.64036	0.64044	0.64089	0.64074	0.64099	0.64116	0.64155	0.64104	0.64145	0.64173	0.64152	0.6419	0.64238	0.64258	0.64278	0.64274
1065.14	0.64264	0.64116	0.63972	0.6382	0.6378	0.63668	0.63586	0.63536	0.63493	0.63448	0.63427	0.63435	0.63422	0.6343	0.63425	0.63381	0.6341	0.63405	0.63421	0.63414	0.63487	0.6347	0.63478	0.63431	0.63479	0.63489	0.63526	0.63517	0.63559	0.63568	0.63591	0.63593	0.63643	0.63667	0.63665	0.63714	0.63722	0.63726	0.63754	0.63799	0.63735	0.63773	0.63799	0.63783	0.6382	0.63874	0.63886	0.63901	0.63908
1065.79	0.63878	0.63739	0.63595	0.63442	0.63406	0.63291	0.63198	0.63153	0.63112	0.63085	0.63043	0.6306	0.63049	0.63055	0.63045	0.63012	0.63033	0.63027	0.63054	0.63039	0.63101	0.63089	0.63106	0.63055	0.63102	0.63115	0.63146	0.63135	0.63172	0.63183	0.63218	0.63213	0.63269	0.6328	0.63276	0.63327	0.63349	0.63342	0.63375	0.6342	0.63354	0.63388	0.63408	0.63418	0.63438	0.63497	0.63499	0.63512	0.63534
1066.43	0.63483	0.63348	0.63201	0.63058	0.63013	0.62902	0.62797	0.62758	0.62719	0.62706	0.62655	0.62666	0.62661	0.62662	0.62652	0.62633	0.62638	0.62635	0.6267	0.62659	0.62696	0.62701	0.62719	0.62668	0.62713	0.62727	0.62753	0.62747	0.62781	0.62789	0.6283	0.62833	0.6288	0.62886	0.62887	0.62936	0.62958	0.62956	0.62984	0.63024	0.62968	0.62997	0.63013	0.63054	0.63054	0.63111	0.63106	0.63123	0.63154
1067.07	0.63079	0.62944	0.6279	0.62666	0.62604	0.62507	0.62386	0.62355	0.62317	0.62313	0.62264	0.62258	0.62254	0.62251	0.62256	0.62239	0.6223	0.62235	0.62266	0.62269	0.62275	0.62301	0.6232	0.62271	0.62312	0.62325	0.62349	0.62351	0.62385	0.62385	0.62428	0.62446	0.62477	0.62486	0.62495	0.62538	0.62555	0.62567	0.62582	0.62612	0.62578	0.626	0.62612	0.62679	0.6267	0.62714	0.62707	0.62729	0.6276
1067.72	0.62658	0.62523	0.62361	0.62254	0.62178	0.62096	0.61963	0.61941	0.61898	0.61906	0.61862	0.61837	0.61827	0.61822	0.6185	0.61821	0.6181	0.61823	0.6184	0.61857	0.61842	0.61878	0.61906	0.61863	0.61899	0.61905	0.61931	0.61939	0.61978	0.61963	0.62011	0.6204	0.62056	0.62076	0.62088	0.62121	0.62141	0.62163	0.62167	0.62185	0.62177	0.62187	0.62197	0.62281	0.62271	0.62296	0.62293	0.62313	0.6234
1068.36	0.62214	0.62078	0.61911	0.61814	0.61732	0.61659	0.6153	0.61504	0.61457	0.61474	0.61437	0.61401	0.6138	0.61375	0.61419	0.61377	0.61374	0.61389	0.61394	0.61418	0.61395	0.61424	0.61471	0.61438	0.61466	0.61462	0.61493	0.61497	0.61552	0.61521	0.61577	0.61607	0.61612	0.61652	0.61654	0.61682	0.61711	0.61734	0.61733	0.61742	0.61757	0.6175	0.6176	0.61853	0.6184	0.61855	0.61853	0.6187	0.61892
1069	0.61744	0.61608	0.61439	0.61348	0.61263	0.61192	0.61083	0.61038	0.60992	0.61012	0.60982	0.60948	0.60914	0.60913	0.60959	0.6091	0.60916	0.6093	0.60936	0.60957	0.60933	0.60947	0.61008	0.60991	0.61012	0.60997	0.61035	0.61025	0.61101	0.61062	0.61123	0.61149	0.61146	0.61208	0.61192	0.61222	0.61259	0.61275	0.6128	0.61282	0.61313	0.61289	0.61302	0.61395	0.61372	0.61395	0.61385	0.6141	0.61426
1069.64	0.61252	0.61119	0.60946	0.60862	0.60769	0.607	0.60618	0.60547	0.60509	0.60518	0.60498	0.60472	0.6043	0.60435	0.60475	0.60425	0.60435	0.60449	0.60464	0.60476	0.60455	0.60459	0.60523	0.60517	0.60537	0.60517	0.60559	0.60535	0.60624	0.60591	0.60646	0.60672	0.60663	0.60743	0.60711	0.60745	0.60782	0.60789	0.60808	0.60804	0.60844	0.60809	0.60827	0.60909	0.60879	0.60919	0.60898	0.6094	0.60949
1070.29	0.60738	0.60611	0.60433	0.60359	0.60253	0.6019	0.60127	0.60039	0.6001	0.60002	0.59989	0.5997	0.59925	0.59941	0.59972	0.59922	0.59935	0.59948	0.59973	0.59976	0.59959	0.59962	0.60024	0.60018	0.60042	0.60023	0.60067	0.60035	0.60122	0.60104	0.60145	0.60178	0.60167	0.60249	0.60213	0.60251	0.60282	0.60284	0.60317	0.60308	0.6035	0.6031	0.60335	0.60398	0.60371	0.60425	0.60398	0.60456	0.6046
1070.93	0.602	0.60079	0.59898	0.59834	0.59719	0.59662	0.59602	0.59517	0.5949	0.59473	0.59458	0.59438	0.594	0.59423	0.59448	0.59396	0.59416	0.59423	0.59453	0.59454	0.59439	0.59448	0.5951	0.59496	0.59523	0.59507	0.59551	0.59524	0.59596	0.5959	0.59616	0.59659	0.59657	0.59721	0.59693	0.59733	0.59759	0.5976	0.59799	0.59791	0.59828	0.59788	0.5982	0.5986	0.5985	0.59907	0.5988	0.59943	0.59949
1071.57	0.59634	0.59513	0.59335	0.5928	0.59166	0.59109	0.59041	0.5897	0.58938	0.58926	0.58904	0.58879	0.58851	0.58875	0.58893	0.58843	0.58872	0.58868	0.58896	0.58906	0.58896	0.58906	0.58968	0.58949	0.58974	0.58957	0.59002	0.58992	0.59044	0.59038	0.59058	0.59104	0.59121	0.59158	0.59147	0.59188	0.59208	0.59215	0.59246	0.59245	0.59276	0.59237	0.59275	0.59301	0.59308	0.5936	0.59338	0.59393	0.59407
1072.22	0.5904	0.58908	0.58745	0.58692	0.58588	0.58526	0.58454	0.58386	0.58353	0.58348	0.58324	0.58294	0.58277	0.58294	0.58304	0.58259	0.58298	0.58286	0.58304	0.58329	0.58326	0.58336	0.58388	0.58368	0.5839	0.58372	0.58415	0.58429	0.58463	0.5845	0.58473	0.5851	0.58547	0.58564	0.58573	0.58613	0.58626	0.58644	0.58659	0.58668	0.58693	0.58657	0.58696	0.58721	0.58733	0.58782	0.58767	0.58806	0.5883
1072.86	0.58422	0.58273	0.58131	0.58071	0.57981	0.57914	0.57844	0.57764	0.57738	0.57734	0.57718	0.57686	0.57673	0.57679	0.57689	0.57651	0.57691	0.57681	0.57685	0.5772	0.57728	0.5774	0.5777	0.57749	0.57772	0.57759	0.57797	0.57835	0.57855	0.57837	0.57864	0.57886	0.57935	0.57947	0.57971	0.5801	0.58014	0.58043	0.58042	0.5806	0.58077	0.58051	0.58088	0.58122	0.58125	0.58176	0.58168	0.5819	0.5822
1073.5	0.57783	0.57623	0.57499	0.57423	0.57344	0.57277	0.5721	0.57116	0.57098	0.57092	0.57086	0.57056	0.57039	0.57037	0.57054	0.57021	0.57054	0.57056	0.57047	0.57081	0.57099	0.5712	0.57126	0.57097	0.57129	0.57125	0.57156	0.57212	0.57217	0.57205	0.57233	0.57244	0.57292	0.57309	0.57341	0.5738	0.57377	0.57414	0.57403	0.57427	0.57432	0.57423	0.57454	0.57498	0.57489	0.57543	0.57543	0.57551	0.57579
1074.14	0.5712	0.56966	0.56849	0.56751	0.5668	0.56617	0.56548	0.5645	0.56436	0.56432	0.56427	0.564	0.56379	0.56376	0.56403	0.56369	0.5639	0.56403	0.56392	0.56416	0.5644	0.56468	0.56466	0.56427	0.56465	0.56472	0.56495	0.5656	0.56552	0.56554	0.56575	0.56586	0.56625	0.56648	0.5668	0.56721	0.56719	0.56756	0.56739	0.56768	0.56765	0.56771	0.56794	0.56846	0.5683	0.56885	0.56886	0.56889	0.56912
1074.79	0.5643	0.56293	0.56174	0.56057	0.55993	0.55932	0.55854	0.55767	0.55752	0.55755	0.55736	0.55718	0.55695	0.55697	0.55729	0.55691	0.557	0.55718	0.55718	0.5573	0.55756	0.55783	0.55786	0.55746	0.55784	0.55795	0.55808	0.55876	0.55858	0.55878	0.55889	0.55909	0.55936	0.55961	0.55991	0.5603	0.56039	0.56071	0.56047	0.56081	0.56079	0.56094	0.56109	0.56163	0.56146	0.56197	0.56195	0.56205	0.56219
1075.43	0.55708	0.55593	0.55469	0.55336	0.55284	0.55218	0.55137	0.55062	0.55042	0.55053	0.55018	0.55007	0.54991	0.54995	0.55027	0.54984	0.54987	0.54999	0.55019	0.55021	0.55048	0.55068	0.55082	0.55048	0.55082	0.5509	0.55095	0.55158	0.55141	0.55176	0.55172	0.55207	0.55226	0.55252	0.5528	0.5531	0.55332	0.55357	0.55327	0.55366	0.55376	0.5539	0.55398	0.5545	0.55435	0.55481	0.55472	0.55497	0.55504
1076.07	0.5496	0.54858	0.54734	0.5459	0.5455	0.54478	0.544	0.54338	0.54309	0.54323	0.54282	0.54273	0.54269	0.54268	0.54295	0.54252	0.54254	0.54252	0.54293	0.54289	0.54318	0.54329	0.54352	0.54326	0.54356	0.54355	0.54356	0.54411	0.54404	0.54449	0.54431	0.54482	0.54496	0.54528	0.5455	0.54566	0.54597	0.54614	0.54582	0.54627	0.54653	0.54659	0.54661	0.5471	0.54699	0.54743	0.54725	0.54765	0.54771
1076.72	0.54194	0.5409	0.53971	0.53824	0.53794	0.53718	0.53648	0.53594	0.53558	0.53567	0.53535	0.53525	0.53527	0.53518	0.53537	0.53499	0.5351	0.53489	0.5354	0.53536	0.53563	0.53573	0.536	0.53578	0.53607	0.53597	0.53601	0.53643	0.53646	0.537	0.53673	0.53738	0.53747	0.53789	0.53802	0.53805	0.53838	0.53851	0.53823	0.53869	0.53907	0.53905	0.53903	0.53947	0.53944	0.53985	0.5396	0.54012	0.54018
1077.36	0.53413	0.53299	0.53186	0.53045	0.53015	0.52941	0.52879	0.5283	0.52794	0.5279	0.52774	0.52763	0.52759	0.52752	0.52757	0.52729	0.52752	0.52716	0.52763	0.52764	0.52789	0.52798	0.52829	0.52807	0.52837	0.52821	0.52832	0.52863	0.52869	0.52925	0.52907	0.5297	0.52978	0.5303	0.53035	0.53029	0.53058	0.53072	0.53053	0.53093	0.53134	0.53131	0.53125	0.53165	0.53171	0.53208	0.53181	0.53238	0.53244
1078	0.52612	0.52487	0.52379	0.52249	0.52214	0.52145	0.52087	0.5204	0.52012	0.51993	0.51992	0.51979	0.51959	0.51969	0.5196	0.51941	0.5197	0.51932	0.5197	0.51971	0.51996	0.52003	0.52033	0.52016	0.52043	0.52028	0.52047	0.52068	0.52074	0.52122	0.52128	0.52176	0.52186	0.52238	0.52244	0.52236	0.52262	0.52278	0.52267	0.52294	0.52331	0.52335	0.52326	0.52364	0.52376	0.52406	0.52385	0.52442	0.52446
1078.64	0.51784	0.51653	0.5155	0.51432	0.51389	0.51325	0.5127	0.51223	0.51203	0.51172	0.51182	0.51164	0.51126	0.5116	0.51143	0.5113	0.51155	0.51129	0.51163	0.51154	0.51183	0.51186	0.51209	0.51201	0.51222	0.51211	0.51241	0.51252	0.51263	0.51293	0.51324	0.51352	0.51368	0.51408	0.51424	0.51419	0.51445	0.51465	0.51457	0.51472	0.51502	0.51511	0.51505	0.51541	0.51555	0.5158	0.51569	0.51619	0.51624
1079.29	0.50928	0.50794	0.50702	0.50592	0.50538	0.50476	0.50426	0.50383	0.50361	0.50328	0.50339	0.50316	0.5027	0.50323	0.50304	0.50296	0.50306	0.50302	0.50337	0.50313	0.50345	0.50348	0.5036	0.5036	0.50374	0.50371	0.5041	0.50413	0.50434	0.50445	0.50488	0.50501	0.50525	0.50547	0.50573	0.5058	0.50605	0.50625	0.50618	0.50629	0.50651	0.50659	0.50659	0.50696	0.50707	0.50736	0.50731	0.5077	0.50781
1079.93	0.50046	0.49912	0.49835	0.49731	0.49665	0.49603	0.49557	0.49524	0.49495	0.49463	0.4947	0.49441	0.49406	0.49459	0.49447	0.49441	0.49437	0.4945	0.49486	0.49454	0.49483	0.49487	0.49493	0.49495	0.49506	0.49511	0.49553	0.49551	0.49582	0.49581	0.49623	0.49628	0.4966	0.49668	0.49699	0.4972	0.49738	0.49761	0.49754	0.49767	0.49781	0.49783	0.49791	0.49831	0.49837	0.49876	0.49872	0.49899	0.49919
1080.57	0.49145	0.49012	0.4895	0.48851	0.48774	0.48716	0.48671	0.48647	0.48616	0.48577	0.48584	0.48547	0.48536	0.48574	0.48573	0.48569	0.48556	0.48575	0.48609	0.48581	0.48599	0.48604	0.48614	0.48611	0.48626	0.48635	0.48674	0.48671	0.48708	0.48705	0.48738	0.48735	0.48777	0.4878	0.4881	0.48843	0.4885	0.48876	0.48871	0.48886	0.48893	0.48891	0.48907	0.48948	0.48952	0.49001	0.48996	0.49012	0.49041
1081.22	0.48226	0.481	0.48046	0.47952	0.47869	0.47818	0.4777	0.47749	0.47724	0.47672	0.47689	0.47641	0.47651	0.47673	0.47683	0.4768	0.47665	0.47679	0.47708	0.47694	0.47697	0.47699	0.47723	0.47708	0.47732	0.47745	0.47773	0.47774	0.47811	0.47814	0.47838	0.47822	0.47876	0.47881	0.47906	0.47948	0.47942	0.47976	0.47972	0.47984	0.47987	0.47986	0.48007	0.48048	0.48053	0.48106	0.48101	0.48112	0.48145
1081.86	0.47292	0.47176	0.47121	0.4703	0.46949	0.46906	0.46853	0.4683	0.46812	0.46748	0.4678	0.46725	0.4674	0.46755	0.46772	0.46767	0.46755	0.46757	0.46784	0.46786	0.46779	0.46775	0.46813	0.46786	0.46821	0.46838	0.46852	0.46859	0.46891	0.46907	0.46923	0.46894	0.46957	0.46964	0.46986	0.4703	0.47016	0.47058	0.47053	0.47063	0.47064	0.47065	0.4709	0.47128	0.47136	0.47185	0.47183	0.47196	0.47225
1082.5	0.46341	0.46241	0.46178	0.46085	0.46013	0.45971	0.4592	0.45892	0.45875	0.4581	0.45848	0.45797	0.45802	0.45821	0.45839	0.45826	0.45822	0.45811	0.45839	0.45853	0.45844	0.45838	0.45883	0.45844	0.45891	0.45913	0.45912	0.45929	0.45949	0.45978	0.45989	0.45959	0.46019	0.4603	0.46048	0.4609	0.46073	0.46123	0.46116	0.46128	0.46125	0.46126	0.46155	0.46188	0.46199	0.4624	0.4624	0.46257	0.4628
1083.14	0.45378	0.45291	0.45219	0.45125	0.45062	0.45016	0.44972	0.44944	0.44921	0.44861	0.44898	0.44858	0.44849	0.44875	0.44891	0.44867	0.44872	0.44852	0.4488	0.449	0.44899	0.44889	0.4494	0.44893	0.44946	0.44966	0.44958	0.44987	0.44992	0.45032	0.45039	0.45021	0.4507	0.45082	0.45096	0.45136	0.45121	0.45171	0.45164	0.45183	0.45174	0.45174	0.45204	0.45232	0.45244	0.45275	0.45278	0.45298	0.4532
1083.79	0.4441	0.44328	0.44251	0.44161	0.44103	0.44052	0.44017	0.43994	0.43964	0.43909	0.4394	0.43911	0.43893	0.43924	0.43936	0.43903	0.43917	0.43889	0.43919	0.43944	0.43949	0.43937	0.43992	0.43942	0.43997	0.44003	0.43998	0.44037	0.44034	0.44074	0.4408	0.44078	0.44116	0.44129	0.44137	0.44178	0.44169	0.44212	0.44207	0.44233	0.44219	0.4422	0.44247	0.4427	0.44281	0.44303	0.4431	0.44331	0.44358
1084.43	0.43449	0.43359	0.43282	0.43201	0.43147	0.43093	0.43063	0.43043	0.43014	0.4296	0.42987	0.42962	0.42939	0.42975	0.42982	0.42946	0.42966	0.42935	0.42967	0.42992	0.43001	0.42988	0.43044	0.43	0.43047	0.43035	0.43039	0.43082	0.43085	0.43115	0.43124	0.43132	0.43165	0.43173	0.43181	0.43223	0.4322	0.43251	0.43255	0.43281	0.43269	0.4327	0.43291	0.43312	0.4332	0.43333	0.43348	0.43369	0.43398
1085.07	0.42493	0.42391	0.42316	0.42242	0.42198	0.42142	0.42115	0.42092	0.42069	0.42019	0.42042	0.42016	0.4199	0.42029	0.42029	0.41999	0.42022	0.41995	0.42027	0.42046	0.42054	0.42048	0.42094	0.42064	0.42097	0.42076	0.42085	0.42123	0.42144	0.42162	0.42173	0.42185	0.42217	0.42219	0.42232	0.4227	0.42271	0.42293	0.4231	0.42329	0.42324	0.42322	0.42338	0.42363	0.42367	0.42375	0.42396	0.42417	0.42444
1085.71	0.41538	0.4143	0.41358	0.41283	0.41253	0.41197	0.41175	0.41141	0.41124	0.41085	0.41101	0.41074	0.41049	0.41084	0.41083	0.41061	0.41082	0.41065	0.41093	0.41104	0.41107	0.41114	0.41144	0.41131	0.41147	0.41132	0.41139	0.41168	0.41206	0.41217	0.41226	0.41243	0.41273	0.4127	0.4129	0.4132	0.41325	0.4134	0.41366	0.41376	0.41382	0.41379	0.41389	0.41419	0.4142	0.41431	0.41453	0.41471	0.41498
1086.36	0.4058	0.40483	0.40411	0.4033	0.40312	0.40255	0.40244	0.40198	0.40182	0.40157	0.40163	0.40136	0.4012	0.40143	0.40148	0.40133	0.40148	0.40145	0.40163	0.40168	0.40165	0.40184	0.40203	0.402	0.40203	0.40203	0.40201	0.40225	0.4027	0.40281	0.40287	0.4031	0.40333	0.40331	0.40354	0.40376	0.40389	0.40393	0.40426	0.40429	0.40443	0.40442	0.40445	0.40481	0.40478	0.405	0.4052	0.40529	0.40563
1087	0.3963	0.39554	0.3948	0.39393	0.39382	0.39326	0.39324	0.39272	0.39249	0.39243	0.39233	0.39211	0.39207	0.39215	0.39233	0.3922	0.39225	0.39234	0.39243	0.39248	0.3924	0.39261	0.39281	0.39275	0.39275	0.39288	0.39278	0.39301	0.39343	0.39359	0.39362	0.39391	0.39405	0.39406	0.39432	0.39448	0.39471	0.39462	0.39496	0.39497	0.39515	0.39519	0.39514	0.39553	0.39547	0.39583	0.396	0.39599	0.39642
1087.64	0.38704	0.38645	0.38571	0.38483	0.38475	0.38417	0.38421	0.38373	0.38339	0.38349	0.38322	0.38309	0.38312	0.3831	0.38341	0.38324	0.38322	0.38334	0.38344	0.3835	0.38339	0.38357	0.38384	0.38366	0.3837	0.38389	0.38377	0.38399	0.38435	0.38455	0.38459	0.38491	0.38497	0.38504	0.38532	0.38544	0.38575	0.38553	0.38584	0.3859	0.38604	0.38616	0.38608	0.38643	0.38636	0.38686	0.38697	0.3869	0.38734
[truncated: 4,529 more rows]
[truncated: 18 more columns]

## Sheet: Fig.9D
X	s5_Huc_H2_25scans.0000	s5_Huc_H2_25scans.0001	s5_Huc_H2_25scans.0002	s5_Huc_H2_25scans.0003	s5_Huc_H2_25scans.0004	s5_Huc_H2_25scans.0005	s5_Huc_H2_25scans.0006	s5_Huc_H2_25scans.0007	s5_Huc_H2_25scans.0008	s5_Huc_H2_25scans.0009	s5_Huc_H2_25scans.0010	s5_Huc_H2_25scans.0011	s5_Huc_H2_25scans.0012	s5_Huc_H2_25scans.0013	s5_Huc_H2_25scans.0014	s5_Huc_H2_25scans.0015	s5_Huc_H2_25scans.0016	s5_Huc_H2_25scans.0017	s5_Huc_H2_25scans.0018	s5_Huc_H2_25scans.0019	s5_Huc_H2_25scans.0020	s5_Huc_H2_25scans.0021	s5_Huc_H2_25scans.0022	s5_Huc_H2_25scans.0023	s5_Huc_H2_25scans.0024	s5_Huc_H2_25scans.0025	s5_Huc_H2_25scans.0026	s5_Huc_H2_25scans.0027	s5_Huc_H2_25scans.0028	s5_Huc_H2_25scans.0029	s5_Huc_H2_25scans.0030	s5_Huc_H2_25scans.0031	s5_Huc_H2_25scans.0032	s5_Huc_H2_25scans.0033	s5_Huc_H2_25scans.0034	s5_Huc_H2_25scans.0035	s5_Huc_H2_25scans.0036	s5_Huc_H2_25scans.0037	s5_Huc_H2_25scans.0038	s5_Huc_H2_25scans.0039	s5_Huc_H2_25scans.0040	s5_Huc_H2_25scans.0041	s5_Huc_H2_25scans.0042	s5_Huc_H2_25scans.0043	s5_Huc_H2_25scans.0044	s5_Huc_H2_25scans.0045	s5_Huc_H2_25scans.0046	s5_Huc_H2_25scans.0047	s5_Huc_H2_25scans.0048
[truncated: 4,978 more rows]
[truncated: 10 more columns]

[truncated: 1 more sheets: Fig.9E]
